# Supplementary material for: Large-scale genome sequencing of mycorrhizal fungi provides insights into the early evolution of symbiotic traits
Source: Nat Commun. 2020 Oct 12;11:5125. doi: 10.1038/s41467-020-18795-w (PMC7550596; doi:10.1038/s41467-020-18795-w)
Supplement: Supplementary file 5 — Supplementary Dataset 1 [file 41467_2020_18795_MOESM5_ESM.xlsx]

## Sheet: S_Table 1
Supplementary Data 1 - Genomic features and descriptions of newly sequenced fungi
The upper table describes the biological information and NCBI accession numbers for the newly sequenced fungi. The lower table shows the statistics of the newly sequenced genomes.
Species	Strain name	JGI Assembly ID	Ecology	Phylum	Class	DNA extracted from	Collection or Strain provider	Strain provider contact	BioProject	BioSample	NCBI Accession #
Acephala macrosclerotiorum	EW76-UTF0540	Acema1	Ectomycorrhizae	Ascomycota	Leotiomycetes	culture	Natural History Museum, University of Tartu	Leho Tedersoo	PRJNA334316	SAMN05446088	WHVH00000000
Amanita rubescens	Přilba	Amarub1	Ectomycorrhizae	Basidiomycota	Agaricomycetes	fruiting body	Laboratory of Environmental Microbiology/Institute of Microbiology of the Czech Academy of Sciences	Petr Baldrian	PRJNA572471	SAMN12811777	WION00000000
Boletus edulis	BED1	Boled5	Ectomycorrhizae	Basidiomycota	Agaricomycetes	fruiting body	UMR Interactions Arbres/Microorganismes, INRA Grand Est-Nancy	Marc Buée	PRJNA200598	SAMN02746047	WHUW00000000
Boletus edulis	Přilba	Boledp1	Ectomycorrhizae	Basidiomycota	Agaricomycetes	fruiting body	Laboratory of Environmental Microbiology/Institute of Microbiology of the Czech Academy of Sciences	Petr Baldrian	PRJNA519679	SAMN10865816	WIQF00000000
Cantharellus anzutake	C23	Cananz1	Ectomycorrhizae	Basidiomycota	Agaricomycetes	culture	Institute of Mountain Science, Faculty of Agriculture, Shinshu University	Akiyoshi Yamada	PRJNA245611	SAMN02745813	WJDU00000000
Ceratobasidium sp.	anastomosis group I, AG-I	CerAGI	Orchid mycorrhizae	Basidiomycota	Agaricomycetes	culture	Department of Life Sciences and Systems Biology, University of Torino	Silvia Perotto/Yukari Kuga	PRJNA333964	SAMN12251685	WITF00000000
Sistotrema sp.	PMI_390	ClaPMI390	Ectomycorrhizae	Basidiomycota	Agaricomycetes	culture	Plant Soil and Microbial Sciences, Michigan State University	Greg Bonnito	PRJNA243946	SAMN02744644	WIDE00000000
Cortinarius glaucopus	AT 2004 276	Corgl3	Ectomycorrhizae	Basidiomycota	Agaricomycetes	culture	The James Hutton Institute	Andy Taylor	PRJNA366621	SAMN06266946	WIDD00000000
Gautieria morchelliformis	GMNE.BST	Gaumor1_1	Ectomycorrhizae	Basidiomycota	Agaricomycetes	culture	Westerdijk Fungal Biodiversity Institute	Pedro Crous/Benjamin Stielow	PRJNA256705	SAMN02946264	WHVA00000000
Gyrodon lividus	BX	Gyrli1	Ectomycorrhizae	Basidiomycota	Agaricomycetes	culture	UMR Interactions Arbres/Microorganismes, INRA Grand Est-Nancy	Jean Garbaye	PRJNA234843	SAMN05660406	WIOO00000000
Hydnum rufescens	UP504	Hydru2	Ectomycorrhizae	Basidiomycota	Agaricomycetes	culture	The James Hutton Institute	Andy Taylor	PRJNA234814	SAMN05660910	WIOR00000000
Hysterangium stoloniferum	HS.BST	Hyssto1	Mycorrhizae	Basidiomycota	Agaricomycetes	culture	Westerdijk Fungal Biodiversity Institute	Pedro Crous/Benjamin Stielow	PRJNA234406	SAMN05660837	WHVD00000000
Kalaharituber pfeilii	F3	Kalpfe1	Ectomycorrhizae	Ascomycota	Pezizomycetes	culture	The Jacob Blaustein Institutes for Desert Research/Ben-Gurion University of The Negev	Yaron Sitrit	PRJNA334362	SAMN05446220	WHUZ00000000
Lactarius quietus	S23C	Lacqui1	Ectomycorrhizae	Basidiomycota	Agaricomycetes	culture	Plant-Microorganism Interactions Department, INRA Dijon	PE Courty	PRJNA245616	SAMN02744097	WITN00000000
Marasmius fiardii	PR-910	Marfi1	Wood decayer	Basidiomycota	Agaricomycetes	culture	Forest Products Laboratory collection, USDA	David Hibbett	PRJNA200608	SAMN02745021	WIOQ00000000
Melanogaster broomeianus	MBLB.BST	Melbro1	Ectomycorrhizae	Basidiomycota	Agaricomycetes	culture	Westerdijk Fungal Biodiversity Institute	Pedro Crous/Benjamin Stielow	PRJNA234408	SAMN05661048	WIOP00000000
Mycena galopus	ATCC-62051	Mycgal1	Wood decayer	Basidiomycota	Agaricomycetes	culture	American Type Culture Collection (ATCC)	David Hibbett	PRJNA196020	SAMN02745023	WIQG00000000
Paxillus ammoniavirescens	Pou09.2	Paxam1	Ectomycorrhizae	Basidiomycota	Agaricomycetes	culture	Laboratoire Evolution & Diversite Biologique, Toulouse University	Patricia Jargeat	PRJNA333096	SAMN05445971	WHVF00000000
Ramaria rubella	UT-36052-T	Ramac1	Saprotroph	Basidiomycota	Agaricomycetes	culture	Forest Products Laboratory collection, USDA	David Hibbett	PRJNA196021	SAMN02745027	WIQE00000000
Russula emetica	Přilba	Ruseme1	Ectomycorrhizae	Basidiomycota	Agaricomycetes	fruiting body	Laboratory of Environmental Microbiology/Institute of Microbiology of the Czech Academy of Sciences	Petr Baldrian	PRJNA572472	SAMN12811778	WHVC00000000
Russula ochroleuca	Přilba	Rusoch1	Ectomycorrhizae	Basidiomycota	Agaricomycetes	fruiting body	Laboratory of Environmental Microbiology/Institute of Microbiology of the Czech Academy of Sciences	Petr Baldrian	PRJNA460404	SAMN09070658	WHVB00000000
Terfezia claveryi	T7	Tercla1	Ectomycorrhizae	Ascomycota	Pezizomycetes	culture	Dpto Biología Vegetal, Universidad de Murcia	Asuncion Morte	PRJNA340578	SAMN05720595	WHUX00000000
Thelephora ganbajun	P2	Thega1	Ectomycorrhizae	Basidiomycota	Agaricomycetes	culture	Kunming Medical University	Wang Pengfei	PRJNA332932	SAMN05445929	WHVG00000000
Thelephora terrestris	UH-Tt-Lm1	Theter1	Ectomycorrhizae	Basidiomycota	Agaricomycetes	culture	Centre for Environmental Sciences, Hassselt University	Jan Colpaert	PRJNA346452	SAMN05920947	WIUZ00000000
Tirmania nivea	G3	Tirniv1	Mycorrhizae	Ascomycota	Pezizomycetes	culture	Dpto Biología Vegetal, Universidad de Murcia	Asuncion Morte	PRJNA519903	SAMN10865787	WHUY00000000
Tricholoma matsutake	945	Trima3	Ectomycorrhizae	Basidiomycota	Agaricomycetes	culture	UMR Interactions Arbres/Microorganismes, Centre INRA Grand Est-Nancy	Frederic Lapeyrie	PRJNA200596	SAMN02584713	WIUY00000000
Trichophaea hybrida	UTF0779	Trihyb1	Ectomycorrhizae	Ascomycota	Pezizomycetes	culture	Natural History Museum, University of Tartu	Leho Tedersoo	PRJNA332041	SAMN05518955	WHVE00000000
Wilcoxina mikolae	CBS 423.85	Wilmi1	Ectomycorrhizae	Ascomycota	Pezizomycetes	culture	CBS collection	Joey Spatafora	PRJNA196022	SAMN02745026	WITH00000000
Xerocomus badius (Imleria badia)	84.06	Xerba1	Ectomycorrhizae	Basidiomycota	Agaricomycetes	culture	Swiss Federal Institute for Forest, Snow and Landscape Research WSL	Martina Peter	PRJNA265603	SAMN03159395	WIUX00000000
JGI Assembly ID	Assembly size (Mbp)	Read coverage depth	Contig #	Scaffold #	Scaffold # > 2Kbp	Scaffold N50	Scaffold L50 (Mbp)	Number of gaps	# of scaffold length in gaps	Three largest scaffolds (Mbp)	Gene size (nt)	Transcript size (nt)	Exon size (nt)	Intron size (nt)	Protein length (aa)	Exons per gene	# gene models	Total gap lengths (%)	Total repeat length (%)	GC content	# genes with Pfam domain​
Acema1	73.68	141.3x	1901	1695	1305	110	0.17	206	0.002	1.31, 0.92, 0.88	1599	1423	470	89	407	3.03	21024	0.18	22.91	38.16	9511
Cananz1	120.17	84.3x	614	614	613	53	0.58	0	0	3.33, 2.27, 2.27	1606	1304	248	73	369	5.25	16968	0.00	45.54	49.25	7326
CerAGI	58.44	65.5x	3094	913	688	44	0.32	2181	0.056	2.45, 1.82, 1.57	1699	1351	222	70	403	6.08	18060	5.55	8.92	49.95	7646
ClaPMI390	41.64	131.2x	1435	683	542	42	0.27	752	0.02	1.21, 1.15, 0.81	1781	1405	259	87	396	5.42	15452	1.98	0.96	50.67	6829
Corgl3	63.45	107.0x	2103	769	590	42	0.43	1334	0.044	2.80, 1.40, 1.26	1514	1184	235	83	346	5.05	20377	4.35	16.55	44.13	6460
Gaumor1_1	122.81	67.9x	1220	1220	1213	200	0.18	0	0	0.73, 0.72, 0.71	1480	1155	207	73	328	5.58	20331	0.00	55.57	49.87	8268
Gyrli1	43.05	113.5x	1390	369	294	14	1.16	1021	0.028	2.32, 1.96, 1.86	1725	1377	239	75	391	5.75	11779	2.85	30.83	49.03	5703
Hydru2	67.14	102x	2013	1072	817	99	0.22	941	0.036	0.92, 0.76, 0.67	1475	1131	213	82	327	5.32	18665	3.59	22.85	47.91	5452
Kalpfe1	78.99		595	595	526	31	0.63	0	0	2.99, 2.83, 2.27	1523	1306	394	96	356	3.32	15190	0.00	30.14	46.25	6498
Lacqui1	115.9	97x	2812	2812	2746	325	0.09	0	0	1.08, 0.90, 0.81	1556	1233	224	73	358	5.52	18943	0.00	48.74	49.55	8020
Marfi1	59.45	96.1x	2986	1124	829	43	0.32	1862	0.036	2.40, 1.35, 1.31	1622	1309	228	68	380	5.74	17098	3.58	16.06	46.61	7489
Mycgal1	211.36	80.1x	1364	1364	1355	110	0.49	0	0	3.65, 3.42, 2.16	1487	1144	211	80	346	5.42	49694	0.00	19.45	51.04	16682
Ramac1	105.46	78.9x	5927	1553	1239	137	0.23	4374	0.076	1.77, 1.02, 0.94	1460	1163	211	68	337	5.53	19287	7.60	35.15	45.77	6587
Thega1	36.34	176.8x	2373	1241	952	79	0.11	1132	0.031	0.81, 0.73, 0.73	1631	1342	257	71	385	5.22	12643	3.07	15.01	50.93	5624
Trihyb1	144.18	34.13x	1794	1794	1765	282	0.15	0	0	0.98, 0.61, 0.58	1558	1370	409	82	399	3.35	13308	0.00	64.90	44.89	7053
Trima3	175.76	100.4x	16714	2546	1955	167	0.32	14168	0.135	1.32, 1.29, 1.14	1206	947	235	87	274	4.03	22885	13.48	45.40	45.40	5884
Wilmi1	117.29	95.0x	5591	1604	1268	67	0.48	3987	0.035	2.67, 2.29, 1.75	1559	1351	417	95	393	3.24	13093	3.48	55.84	45.75	5763
Xerba1	38.39	166.4x	2580	1390	1092	110	0.09	1190	0.038	1.23, 0.86, 0.65	1603	1315	242	67	379	5.44	14938	3.79	6.23	50.89	6340
Amarub1	76.59	573.53x	817	817	816	102	0.16	0	0	1.67, 1.65, 1.50	1715	1404	235	64	418	5.98	16076	0.00	15.52	47.30	8456
Boled5	66.53		594	594	587	29	0.42	0	0	2.71, 2.64, 2.43	1499	1220	231	67	357	5.27	18722	0.00	19.86	50.31	8515
Boledp1	69.19	173.85x	478	478	475	40	0.38	0	0	2.96, 2.70, 2.23	1570	1271	230	68	380	5.53	18123	0.00	17.91	50.41	8414
Hyssto1	111.84	20X error-corrected PacBio reads	652	652	649	54	0.56	0	0	4.44, 2.01, 2.01	1593	1200	189	75	400	6.35	15017	0.00	50.48	44.12	7717
Melbro1	49.61	74.6x	1520	1176	914	63	0.2	344	0.015	1.39, 1.35, 0.83	1647	1238	193	78	413	6.4	14167	1.53	13.94	49.97	7787
Paxam1	35.76	176.5x	2244	1194	992	84	0.09	1050	0.028	1.22, 0.76, 0.72	1666	1356	239	68	389	5.68	13473	2.76	6.56	50.04	6034
Ruseme1	55.12	148.51x	444	444	440	29	0.53	0	0	1.80, 1.79, 1.78	1693	1377	248	71	402	5.55	13215	0.00	18.4	50.59	7259
Rusoch1	44.74	191.72x	244	244	230	11	1.15	0	0	3.22, 2.79, 2.76	1797	1480	255	68	423	5.8	12048	0.00	25.82	51.54	6777
Tercla1	74.47	79.23x	1139	1139	1105	85	0.23	0	0	1.13, 1.05, 0.95	1525	1325	408	91	377	3.25	12765	0.00	39.35	44.80	5900
Theter1	40.73	110.29x	76	76	73	7	2.11	0	0	4.57, 3.46, 2.72	1815	1500	264	69	440	5.68	13338	0.00	13.09	51.40	7010
Tirniv1	63.13	106.53x	421	421	412	32	0.63	0	0	1.76, 1.55, 1.53	1776	1554	460	95	441	3.38	10591	0.00	29.87	43.07	5808
