# Supplementary material for: Large-scale genome sequencing of mycorrhizal fungi provides insights into the early evolution of symbiotic traits
Source: Nat Commun. 2020 Oct 12;11:5125. doi: 10.1038/s41467-020-18795-w (PMC7550596; doi:10.1038/s41467-020-18795-w)
Supplement: Supplementary file 6 — Supplementary Dataset 2 [file 41467_2020_18795_MOESM6_ESM.xlsx]

## Sheet: S_Table 2
Supplementary Data 2 - Taxonomic affiliation, genomic features and statistics for the 135 fungal genomes
The table contains taxonomic information, genome statistics and BUSCO analysis.
JGI fungal ID	Species	Phylum	Class	Order	Family	Genus	Ecology	Strains	Genome size (nt)	TE Coverage Total (%)	TE Coverage Total (Mbp)	Gene #	Contig #	Scaffold #	Scaffold N50	Scaffold L50 (Mbp)	Secreted protein #	Total protein #	Complete BUSCO #	Complete BUSCO single copy #	Complete BUSCO duplicated	Fragmented BUSCO	Missing BUSCO	Total BUSCO reference	Phylogenetic order
Lacam2	Laccaria amethystina	Basidiomycota	Agaricomycetes	Agaricales	Tricholomataceae	Laccaria	Ectomycorrhizae	Laccaria amethystina LaAM-08-1 v2.0	52581404	28.69	15.0856	17553	1999	1299	112	0.12	716	17553	283	282	1	6	1	290	1
Lacbi2	Laccaria bicolor	Basidiomycota	Agaricomycetes	Agaricales	Tricholomataceae	Laccaria	Ectomycorrhizae	Laccaria bicolor v2.0	60707050	34.79	21.12	23132	584	55	5	4.31	853	23132	287	282	5	3	0	290	2
Copci1	Coprinopsis cinerea	Basidiomycota	Agaricomycetes	Agaricales	Psathyrellaceae	Coprinopsis	Saprotroph	Coprinopsis cinerea	36294355	5.27	1.91271	13657	68	68	5	3.47	918	13393	281	278	3	8	1	290	3
Copmic2	Coprinellus micaceus	Basidiomycota	Agaricomycetes	Agaricales	Psathyrellaceae	Coprinellus	Saprotroph	Coprinellus micaceus FP101781 v2.0	77386123	14.45	11.1823	23559	704	704	55	0.32	1221	23559	282	265	17	6	2	290	4
Hypsu1	Hypholoma sublateritium	Basidiomycota	Agaricomycetes	Agaricales	Strophariaceae	Hypholoma	Wood decayer	Hypholoma sublateritium v1.0	48031814	5.31	2.55049	17911	1329	704	44	0.3	976	17911	286	283	3	4	0	290	5
Hebcy2	Hebeloma cylindrosporum	Basidiomycota	Agaricomycetes	Agaricales	Cortinariaceae	Hebeloma	Ectomycorrhizae	Hebeloma cylindrosporum h7 v2.0	38226047	2.77	1.05886	15382	526	176	12	1.07	641	15382	281	280	1	9	0	290	6
Corgl3	Cortinarius glaucopus	Basidiomycota	Agaricomycetes	Agaricales	Cortinariaceae	Cortinarius	Ectomycorrhizae	Cortinarius glaucopus AT 2004 276 v2.0	63450306	36.27	23.0134	20377	2103	769	42	0.43	729	20377	288	283	5	2	0	290	7
Crula1	Crucibulum laeve	Basidiomycota	Agaricomycetes	Agaricales	Nidulariaceae	Crucibulum	Saprotroph	Crucibulum laeve CBS 166.37 v1.0	44728771	12.29	5.49717	14218	1536	574	19	0.63	1051	14218	288	283	5	1	1	290	8
Trima3	Tricholoma matsutake	Basidiomycota	Agaricomycetes	Agaricales	Tricholomataceae	Tricholoma	Ectomycorrhizae	Tricholoma matsutake 945 v3.0	175759688	63.79	112.117	22885	16714	2546	167	0.32	678	22885	282	277	5	1	7	290	9
Amath1	Amanita thiersii	Basidiomycota	Agaricomycetes	Agaricales	Amanitaceae	Amanita	Saprotroph	Amanita thiersii Skay4041 v1.0	33689220	26.7	8.99502	10354	2164	1446	95	0.08	649	10354	286	285	1	3	1	290	10
Amarub1	Amanita rubescens	Basidiomycota	Agaricomycetes	Agaricales	Amanitaceae	Amanita	Ectomycorrhizae	Amanita rubescens Prilba v1.0	76593165	42.31	32.4066	16076	817	817	102	0.16	821	16076	284	257	27	4	2	290	11
Amamu1	Amanita muscaria	Basidiomycota	Agaricomycetes	Agaricales	Amanitaceae	Amanita	Ectomycorrhizae	Amanita muscaria Koide v1.0	40699759	15.46	6.29218	18153	3814	1101	54	0.17	651	18153	288	284	4	2	0	290	12
Plucer1	Pluteus cervinus	Basidiomycota	Agaricomycetes	Agaricales	Pluteaceae	Pluteus	Saprotroph	Pluteus cervinus NL-1719 v1.0	52193021	4.44	2.31737	19818	3329	1887	119	0.1	994	19818	288	284	4	2	0	290	13
Gyman1	Gymnopus androsaceus	Basidiomycota	Agaricomycetes	Agaricales	Omphalotaceae	Gymnopus	Saprotroph	Gymnopus androsaceus JB14 v1.0	89149538	30.12	26.8518	29375	2519	2516	144	0.17	1556	29375	275	261	14	15	0	290	14
Ompol1	Omphalotus olearius	Basidiomycota	Agaricomycetes	Agaricales	Omphalotaceae	Omphalotus	Saprotroph	Omphalotus olearius	28145093	0.91	0.25612	8171	1535	868	37	0.2	535	8171	257	257	0	22	11	290	15
Marfi1	Marasmius fiardii	Basidiomycota	Agaricomycetes	Agaricales	Marasmiaceae	Marasmius	Saprotroph	Marasmius fiardii PR-910 v1.0	59447912	23.37	13.893	17098	2986	1124	43	0.32	1247	17098	288	286	2	2	0	290	16
Monpe1_1	Moniliophthora perniciosa	Basidiomycota	Agaricomycetes	Agaricales	Marasmiaceae	Moniliophthora	Pathogen	Moniliophthora perniciosa FA553	18411357	2.84	0.522883	13560	14868	14868	4138	0	495	13560	43	43	0	131	116	290	17
Mycgal1	Mycena galopus	Basidiomycota	Agaricomycetes	Agaricales	Mycenaceae	Mycena	Saprotroph	Mycena galopus ATCC-62051 v1.0	211361780	42.26	89.3215	49694	1364	1364	110	0.49	3408	49694	281	256	25	8	1	290	18
Armga1	Armillaria gallica	Basidiomycota	Agaricomycetes	Agaricales	Physalacriaceae	Armillaria	Pathogen	Armillaria gallica 21-2 v1.0	85336812	23.39	19.9603	25704	1529	319	22	1.04	1280	25704	290	281	9	0	0	290	19
PleosPC15_2	Pleurotus ostreatus	Basidiomycota	Agaricomycetes	Agaricales	Pleurotaceae	Pleurotus	Wood decayer	Pleurotus ostreatus PC15 v2.0	34343005	7.35	2.52421	12330	13	12	5	3.27	885	12330	284	276	8	2	4	290	20
Schco3	Schizophyllum commune	Basidiomycota	Agaricomycetes	Agaricales	Schizophyllaceae	Schizophyllum	Wood decayer	Schizophyllum commune H4-8 v3.0	38670379	5.59	2.16167	16319	72	25	6	2.56	892	16319	285	279	6	3	2	290	21
Paxam1	Paxillus ammoniavirescens	Basidiomycota	Agaricomycetes	Boletales	Paxillaceae	Paxillus	Ectomycorrhizae	Paxillus ammoniavirescens Pou09.2 v1.0	35762581	15.97	5.71128	13473	2244	1194	84	0.09	528	13473	283	281	2	7	0	290	22
Paxru2	Paxillus adelphus	Basidiomycota	Agaricomycetes	Boletales	Paxillaceae	Paxillus	Ectomycorrhizae	Paxillus adelphus Ve08.2h10 v2.0	64458135	50.28	32.4096	18999	4331	1671	165	0.11	604	18999	285	282	3	5	0	290	23
Paxin1	Paxillus involutus	Basidiomycota	Agaricomycetes	Boletales	Paxillaceae	Paxillus	Ectomycorrhizae	Paxillus involutus ATCC 200175 v1.0	58301126	24.89	14.5112	17968	6222	2681	29	0.38	488	17968	277	268	9	9	4	290	24
Gyrli1	Gyrodon lividus	Basidiomycota	Agaricomycetes	Boletales	Gyrodontaceae	Gyrodon	Ectomycorrhizae	Gyrodon lividus BX v1.0	43048674	36.75	15.8204	11779	1390	369	14	1.16	591	11779	283	280	3	5	2	290	25
Xerba1	Xerocomus badius (Imleria badia)	Basidiomycota	Agaricomycetes	Boletales	Boletaceae	Xerocomus	Ectomycorrhizae	Xerocomus badius 84.06 v1.0	38390415	15.2	5.83534	14938	2580	1390	110	0.09	598	14938	283	282	1	5	2	290	26
Boled5	Boletus edulis	Basidiomycota	Agaricomycetes	Boletales	Boletaceae	Boletus	Ectomycorrhizae	Boletus edulis BED1 v4.0	66525535	39.15	26.0447	18722	594	594	29	0.42	755	18722	279	251	28	8	3	290	27
Boledp1	Boletus edulis P	Basidiomycota	Agaricomycetes	Boletales	Boletaceae	Boletus	Ectomycorrhizae	Boletus edulis Prilba v1.0	69185680	38.96	26.9547	18123	478	478	40	0.38	699	18123	283	257	26	6	1	290	28
Pismi1	Pisolithus microcarpus	Basidiomycota	Agaricomycetes	Boletales	Pisolithaceae	Pisolithus	Ectomycorrhizae	Pisolithus microcarpus 441 v1.0	53027657	36.82	19.5248	21064	5476	1064	89	0.15	419	21064	273	261	12	13	4	290	29
Pisti1	Pisolithus tinctorius	Basidiomycota	Agaricomycetes	Boletales	Pisolithaceae	Pisolithus	Ectomycorrhizae	Pisolithus tinctorius Marx 270 v1.0	71007534	46.1	32.7345	22701	5915	610	36	0.49	518	22701	282	269	13	8	0	290	30
Sclci1	Scleroderma citrinum	Basidiomycota	Agaricomycetes	Boletales	Sclerodermataceae	Scleroderma	Ectomycorrhizae	Scleroderma citrinum Foug A v1.0	56144862	38.05	21.3631	21012	3919	938	63	0.24	523	21012	284	278	6	6	0	290	31
Suilu4	Suillus luteus	Basidiomycota	Agaricomycetes	Boletales	Suillaceae	Suillus	Ectomycorrhizae	Suillus luteus UH-Slu-Lm8-n1 v3.0	44486502	22.35	9.94273	16588	67	67	10	1.39	548	16588	285	279	6	5	0	290	32
Suibr2	Suillus brevipes	Basidiomycota	Agaricomycetes	Boletales	Suillaceae	Suillus	Ectomycorrhizae	Suillus brevipes Sb2 v2.0	52027859	20.45	10.6397	21458	2205	1550	84	0.16	641	21458	284	278	6	5	1	290	33
Conpu1	Coniophora puteana	Basidiomycota	Agaricomycetes	Boletales	Coniophoraceae	Coniophora	Wood decayer	Coniophora puteana v1.0	42968544	3.94	1.69296	13761	1034	210	7	2.4	786	13761	277	272	5	3	10	290	34
SerlaS7_3_2	Serpula lacrymans	Basidiomycota	Agaricomycetes	Boletales	Serpulaceae	Serpula	Wood decayer	Serpula lacrymans S7.3 v2.0	47042600	24.05	11.3137	14495	6088	2128	7	2.7	484	14495	271	270	1	9	10	290	35
Rhives1	Rhizopogon vesiculosus	Basidiomycota	Agaricomycetes	Boletales	Rhizopogonaceae	Rhizopogon	Ectomycorrhizae	Rhizopogon vesiculosus Smith	43809644	24.38	10.6808	14218	13804	6700	388	0.03	438	14218	275	273	2	11	4	290	36
Rhivi1	Rhizopogon vinicolor	Basidiomycota	Agaricomycetes	Boletales	Rhizopogonaceae	Rhizopogon	Ectomycorrhizae	Rhizopogon vinicolor AM-OR11-026 v1.0	36102320	16.35	5.90273	14469	3018	2310	218	0.04	547	14469	287	282	5	3	0	290	37
Melbro1	Melanogaster broomeianus	Basidiomycota	Agaricomycetes	Boletales	Melanogastraceae	Melanogaster	Ectomycorrhizae	Melanogaster broomeianus MBLB.BST v1.0	49614189	33.59	16.6654	14167	1520	1176	63	0.2	502	14167	280	272	8	5	5	290	38
Fibsp1	Fibulorhizoctonia sp.	Basidiomycota	Agaricomycetes	Atheliales	Atheliaceae	Fibularhizoctonia	Saprotroph	Fibulorhizoctonia sp. CBS 109695 v1.0	95125689	29.26	27.8338	32946	3901	1918	98	0.29	1692	32946	283	252	31	6	1	290	39
Pilcr1	Piloderma croceum	Basidiomycota	Agaricomycetes	Atheliales	Atheliaceae	Piloderma	Ectomycorrhizae	Piloderma croceum F 1598 v1.0	59326866	16.27	9.65248	21583	4469	715	33	0.53	760	21583	286	278	8	3	1	290	40
Plicr1	Plicaturopsis crispa	Basidiomycota	Agaricomycetes	Amylocorticiales	Amylocorticiaceae	Plicaturopsis	Wood decayer	Plicaturopsis crispa v1.0	34498416	4.96	1.71112	13626	956	316	7	1.83	711	13626	288	282	6	2	0	290	41
Phchr2	Phanerochaete chrysosporium	Basidiomycota	Agaricomycetes	Polyporales	Phanerochaetaceae	Phanerochaete	Wood decayer	Phanerochaete chrysosporium RP-78 v2.2	35149519	6.16	2.16521	13602	1253	232	8	1.91	717	13602	282	281	1	6	2	290	42
Phlbr1	Phlebia brevispora	Basidiomycota	Agaricomycetes	Polyporales	Meruliaceae	Phlebia	Wood decayer	Phlebia brevispora HHB-7030 SS6 v1.0	49963746	7.45	3.7223	16170	3178	1645	12	1.31	820	16170	282	274	8	6	2	290	43
PosplRSB12_1	Postia placenta	Basidiomycota	Agaricomycetes	Polyporales	Dacryobolaceae	Postia	Wood decayer	Postia placenta MAD-698-R-SB12 v1.0	42453726	16.88	7.16619	12541	1446	549	8	2.1	593	12541	277	273	4	9	4	290	44
Neole1	Neolentinus lepideus	Basidiomycota	Agaricomycetes	Gloeophyllales	Gloeophyllaceae	Neolentinus	Wood decayer	Neolentinus lepideus v1.0	35640188	10.86	3.87052	13164	1215	331	30	0.36	603	13164	287	287	0	3	0	290	45
Jaaar1	Jaapia argillacea	Basidiomycota	Agaricomycetes	Jaapiales	Jaapiaceae	Jaapia	Wood decayer	Jaapia argillacea v1.0	45045919	9.32	4.19828	16419	1182	295	13	1.09	712	16419	288	282	6	2	0	290	46
Punst1	Punctularia strigosozonata	Basidiomycota	Agaricomycetes	Corticiales	Punctulariaceae	Punctularia	Pathogen	Punctularia strigosozonata v1.0	34171901	5.1	1.74277	11538	1327	195	6	2.12	739	11538	274	272	2	4	12	290	47
Sisni1	Sistotremastrum niveocremeum	Basidiomycota	Agaricomycetes	Trechisporales	Hydnodontaceae	Sistotremastrum	Wood decayer	Sistotremastrum niveocremeum HHB9708 ss-1 1.0	35361098	3.68	1.30129	13080	699	230	17	0.7	710	13080	288	286	2	1	1	290	48
Hetan2	Heterobasidion annosum	Basidiomycota	Agaricomycetes	Russulales	Bondarzewiaceae	Heterobasidion	Pathogen	Heterobasidion annosum v2.0	33649967	16	5.38399	13405	18	15	6	2.6	588	13405	284	282	2	6	0	290	49
Lacqui1	Lactarius quietus	Basidiomycota	Agaricomycetes	Russulales	Russulaceae	Lactarius	Ectomycorrhizae	Lactarius quietus S23C v1.0	115901997	66.58	77.1675	18943	2812	2812	325	0.09	1158	18943	278	269	9	8	4	290	50
Lenvul1	Lentinellus vulpinus	Basidiomycota	Agaricomycetes	Russulales	Auriscalpiaceae	Lentinellus	Wood decayer	Lentinellus vulpinus AHS73672-sp v1.0	34711142	6.59	2.28746	13477	1554	578	45	0.2	583	13477	287	285	2	3	0	290	51
Ruseme1	Russula emetica	Basidiomycota	Agaricomycetes	Russulales	Russulaceae	Russula	Ectomycorrhizae	Russula emetica Prilba v1.0	55121418	41.73	23.0022	13215	444	444	29	0.53	558	13215	286	275	11	4	0	290	52
Rusoch1	Russula ochroleuca	Basidiomycota	Agaricomycetes	Russulales	Russulaceae	Russula	Ectomycorrhizae	Russula ochroleuca Prilba v1.0	44738512	38.02	17.0096	12048	244	244	11	1.15	530	12048	289	280	9	1	0	290	53
Theter1	Thelephora terrestris	Basidiomycota	Agaricomycetes	Thelephorales	Thelephoraceae	Thelephora	Ectomycorrhizae	Thelephora terrestris UH-Tt-Lm1 v1.0	40733037	27.98	11.3971	13338	76	76	7	2.11	363	13338	289	284	5	1	0	290	54
Thega1	Thelephora ganbajun	Basidiomycota	Agaricomycetes	Thelephorales	Thelephoraceae	Thelephora	Ectomycorrhizae	Thelephora ganbajun P2 v1.0	36335475	27.88	10.1303	12643	2373	1241	79	0.11	361	12643	284	282	2	6	0	290	55
Ramac1	Ramaria rubella	Basidiomycota	Agaricomycetes	Gomphales	Gomphaceae	Ramaria	Saprotroph	Ramaria rubella (R. acris) UT-36052-T v1.0	105462249	54.49	57.4664	19287	5927	1553	137	0.23	915	19287	285	280	5	4	1	290	56
Gaumor1_1	Gautieria morchelliformis	Basidiomycota	Agaricomycetes	Gomphales	Gautieriaceae	Gautieria	Ectomycorrhizae	Gautieria morchelliformis GMNE.BST v1.0	122807766	74.44	91.4181	20331	1220	1220	200	0.18	951	20331	279	267	12	8	3	290	57
Hyssto1	Hysterangium stoloniferum	Basidiomycota	Agaricomycetes	Hysterangiales	Hysterangiaceae	Hysterangium	Ectomycorrhizae	Hysterangium stoloniferum HS.BST v1.0	111842964	69.5	77.7309	15017	652	652	54	0.56	607	15017	285	282	3	2	3	290	58
Sphst1	Sphaerobolus stellatus	Basidiomycota	Agaricomycetes	Geastrales	Sphaerobolaceae	Sphaerobolus	Wood decayer	Sphaerobolus stellatus v1.0	176372157	25.9	45.6804	35274	13156	1460	85	0.58	1715	35274	267	242	25	16	7	290	59
Aurde3_1	Auricularia subglabra	Basidiomycota	Agaricomycetes	Auriculariales	Auriculariaceae	Auricularia	Wood decayer	Auricularia subglabra v2.0	76853599	6.96	5.34901	25459	2158	761	37	0.62	1822	25459	290	280	10	0	0	290	60
Pirin1	Piriformospora indica	Basidiomycota	Agaricomycetes	Sebacinales	Serendipitaceae	Serendipita	Endophyte	Piriformospora indica DSM 11827 from MPI	24979981	4.98	1.244	11767	2398	1884	133	0.05	656	11767	271	269	2	17	2	290	61
Sebve1	Sebacina vermifera	Basidiomycota	Agaricomycetes	Sebacinales	Serendipitaceae	Serendipita	Orchid mycorrhizae	Sebacina vermifera MAFF 305830 v1.0	38094242	10.26	3.90847	15312	2457	546	29	0.32	730	15312	278	264	14	9	3	290	62
Hydru2	Hydnum rufescens	Basidiomycota	Agaricomycetes	Cantharellales	Hydnaceae	Hydnum	Ectomycorrhizae	Hydnum rufescens UP504 v2.0	67135451	55.71	37.4012	18665	2013	1072	99	0.22	622	18665	275	270	5	10	5	290	63
Cananz1	Cantharellus anzutake	Basidiomycota	Agaricomycetes	Cantharellales	Cantharellaceae	Cantharellus	Ectomycorrhizae	Cantharellus anzutake C23 v1.0	120173979	60.96	73.2581	16968	614	614	53	0.58	702	16968	276	248	28	12	2	290	64
ClaPMI390	Sistotrema sp.	Basidiomycota	Agaricomycetes	Cantharellales	Clavulinaceae		Saprotroph	Clavulina sp. PMI_390 v1.0	41635769	3.73	1.55301	15452	1435	683	42	0.27	887	15452	276	272	4	14	0	290	65
Botbo1	Botryobasidium botryosum	Basidiomycota	Agaricomycetes	Cantharellales	Botryobasidiaceae	Botryobasidium	Saprotroph	Botryobasidium botryosum v1.0	46674321	12.9	6.02099	16526	1446	334	28	0.44	848	16526	290	285	5	0	0	290	66
Tulca1	Tulasnella calospora	Basidiomycota	Agaricomycetes	Cantharellales	Tulasnellaceae	Tulasnella	Orchid mycorrhizae	Tulasnella calospora AL13/4D v1.0	62392858	11.87	7.40603	19659	6848	1335	113	0.16	769	19659	251	236	15	28	11	290	67
CerAGI	Ceratobasidium sp.	Basidiomycota	Agaricomycetes	Cantharellales	Ceratobasidiaceae	Ceratobasidium	Orchid mycorrhizae	Ceratobasidium sp. (anastomosis group I, AG-I) v1.0	58444101	17.74	10.368	18060	3094	913	44	0.32	1128	18060	285	278	7	5	0	290	68
Rhiso1	Rhizoctonia solani	Basidiomycota	Agaricomycetes	Cantharellales	Ceratobasidiaceae	Rhizoctonia	Pathogen	Rhizoctonia solani AG-1 IB	47658641	17.76	8.46417	15157	3979	1600	133	0.08	1064	15157	264	252	12	17	9	290	69
Treme1	Tremella mesenterica	Basidiomycota	Tremellomycetes	Tremellales	Tremellaceae	Tremella	Wood decayer	Tremella mesenterica Fries v1.0	28639919	19.31	5.53037	8313	484	45	5	1.6	274	8313	282	281	1	7	1	290	70
Dacsp1	Dacryopinax primogenitus	Basidiomycota	Dacrymycetes	Dacrymycetales	Dacrymycetaceae	Dacryopinax	Wood decayer	Dacryopinax primogenitus DJM 731 SSP1 v1.0	29503487	4.62	1.36306	10242	878	99	10	1.23	514	10242	278	274	4	3	9	290	71
Walse1	Wallemia sebi	Basidiomycota	Wallemiomycetes	Wallemiales		Wallemia	Saprotroph	Wallemia sebi v1.0	9815586	0.71	0.0696907	5284	114	56	9	0.34	184	5284	281	281	0	6	3	290	72
Chalo1	Chalara longipes	Ascomycota	Leotiomycetes	Helotiales		Chalara	Saprotroph	Chalara longipes BDJ v1.0	52432785	1.7	0.891357	19765	175	54	9	2.69	1564	19765	287	287	0	3	0	290	73
Melva1	Meliniomyces variabilis	Ascomycota	Leotiomycetes	Helotiales	Helotiaceae	Meliniomyces	Ericoid mycorrhizae	Meliniomyces variabilis F v1.0	55857776	4.66	2.60297	20389	272	93	11	2.14	1357	20389	285	283	2	0	5	290	74
Melbi2	Meliniomyces bicolor	Ascomycota	Leotiomycetes	Helotiales	Helotiaceae	Meliniomyces	Ericoid mycorrhizae	Meliniomyces bicolor E v2.0	82384847	26.38	21.7331	18619	301	206	14	1.98	1034	18619	282	280	2	3	5	290	75
Rhier1	Rhizoscyphus ericae	Ascomycota	Leotiomycetes	Helotiales	Leotiaceae	Pezoloma	Ericoid mycorrhizae	Rhizoscyphus ericae UAMH 7357 v1.0	57408471	14.61	8.38738	16784	1025	267	26	0.7	810	16784	288	287	1	2	0	290	76
Acema1	Acephala macrosclerotiorum	Ascomycota	Leotiomycetes	Helotiales		Acephala	Ectomycorrhizae	Acephala macrosclerotiorum EW76-UTF0540 v1.0	73683338	6.77	4.98836	21024	1901	1695	110	0.17	1218	21024	288	284	4	1	1	290	77
Phisc1	Phialocephala scopiformis	Ascomycota	Leotiomycetes	Helotiales		Phialocephala	Endophyte	Phialocephala scopiformis 5WS22E1 v1.0	48876257	1.82	0.889548	18573	302	71	15	1.33	1365	18573	286	284	2	4	0	290	78
Ascsa1	Ascocoryne sarcoides	Ascomycota	Leotiomycetes	Helotiales	Helotiaceae	Ascocoryne	Endophyte	Ascocoryne sarcoides NRRL50072	34170264	0.92	0.314366	10672	219	219	27	0.4	624	10672	288	286	2	1	1	290	79
Glalo1	Glarea lozoyensis	Ascomycota	Leotiomycetes	Helotiales	Helotiaceae	Glarea	Saprotroph	Glarea lozoyensis ATCC 20868	39509734	3	1.18529	13083	239	22	8	2.11	1095	13083	286	285	1	3	1	290	80
Amore1	Amorphotheca resinae	Ascomycota	Leotiomycetes		Myxotrichaceae	Amorphotheca	Saprotroph	Amorphotheca resinae v1.0	28632928	11.48	3.28706	9642	261	32	6	1.98	416	9642	288	288	0	1	1	290	81
Oidma1	Oidiodendron maius	Ascomycota	Leotiomycetes		Myxotrichaceae	Oidiodendron	Ericoid mycorrhizae	Oidiodendron maius Zn v1.0	46426256	6.19	2.87379	16703	387	100	8	1.95	1163	16703	287	285	2	1	2	290	82
Bissp1	Bisporella sp.	Ascomycota	Leotiomycetes	Helotiales	Helotiaceae	Bisporella	Saprotroph	Bisporella sp. PMI_857 v1.0	56472170	9.62	5.43262	17945	479	479	30	0.6	1271	17945	283	274	9	5	2	290	83
Sclsc1	Sclerotinia sclerotiorum	Ascomycota	Leotiomycetes	Helotiales	Sclerotiniaceae	Sclerotinia	Pathogen	Sclerotinia sclerotiorum v1.0	38330212	6.76	2.59112	14503	679	37	9	1.55	650	14503	276	275	1	12	2	290	84
Botci1	Botrytis cinerea	Ascomycota	Leotiomycetes	Helotiales	Sclerotiniaceae	Botrytis	Pathogen	Botrytis cinerea v1.0	42663021	1.34	0.571684	16447	4534	588	50	0.26	734	16447	259	257	2	25	6	290	85
Maggr1	Magnaporthe grisea	Ascomycota	Sordariomycetes	Magnaporthales	Magnaporthaceae	Magnaporthe	Pathogen	Magnaporthe grisea v1.0	41695457	11.3	4.71159	11054	906	30	6	2.89	1206	11054	287	287	0	2	1	290	86
Neucr_trp3_1	Neurospora crassa	Ascomycota	Sordariomycetes	Sordariales	Sordariaceae	Neurospora	Saprotroph	Neurospora crassa FGSC 73 trp-3 v1.0	40416174	8.39	3.39092	11978	757	358	56	0.24	655	11978	289	288	1	1	0	290	87
Trire2	Trichoderma reesei	Ascomycota	Sordariomycetes	Hypocreales	Hypocreaceae	Trichoderma	Saprotroph	Trichoderma reesei v2.0	32689233	0.29	0.0947988	9852	320	182	10	1.02	544	9129	285	285	0	1	4	290	88
Xylhyp1	Xylaria hypoxylon	Ascomycota	Sordariomycetes	Xylariales	Xylariaceae	Xylaria	Saprotroph	Xylaria hypoxylon OSC100004 v1.0	42850079	1.51	0.647036	13084	1015	990	55	0.22	941	13084	285	282	3	5	0	290	89
Cenge3	Cenococcum geophilum	Ascomycota	Dothideomycetes		Gloniaceae	Cenococcum	Ectomycorrhizae	Cenococcum geophilum 1.58 v2.0	177557160	78.41	139.223	14748	433	268	26	2.24	596	14748	280	273	7	4	6	290	90
Glost2	Glonium stellatum	Ascomycota	Dothideomycetes		Gloniaceae	Glonium	Saprotroph	Glonium stellatum CBS 207.34 v1.0	40521621	1.42	0.575407	14362	4160	2730	395	0.03	823	14362	282	279	3	6	2	290	91
Leppa1	Lepidopterella palustris	Ascomycota	Dothideomycetes	Mytilinidiales	Argynnaceae	Lepidopterella	Saprotroph	Lepidopterella palustris v1.0	45668136	13.35	6.0967	13870	3529	3371	242	0.05	588	13870	287	283	4	3	0	290	92
Stasp1	Stagonospora sp.	Ascomycota	Dothideomycetes	Pleosporales	Massarinaceae	Stagonospora	Pathogen	Stagonospora sp. SRC1lsM3a v1.0	36082944	0.33	0.119074	14430	120	44	8	1.54	1204	14430	287	286	1	0	3	290	93
Altal1	Alternaria alternata	Ascomycota	Dothideomycetes	Pleosporales	Pleosporaceae	Alternaria	Pathogen	Alternaria alternata SRC1lrK2f v1.0	32990834	0.44	0.14516	13469	86	79	12	1.1	1118	13469	285	284	1	2	3	290	94
Aurpu_var_pul1	Aureobasidium pullulans	Ascomycota	Dothideomycetes	Dothideales	Saccotheciaceae	Aureobasidium	Saprotroph	Aureobasidium pullulans var. pullulans EXF-150	29621078	1.55	0.459127	11866	209	186	10	1.17	753	11866	286	284	2	2	2	290	95
Clafu1	Cladosporium fulvum	Ascomycota	Dothideomycetes	Capnodiales	Mycosphaerellaceae	Passalora	Pathogen	Cladosporium fulvum v1.0	61113266	45.95	28.0815	14127	5382	4865	250	0.06	928	14127	280	279	1	3	7	290	96
Aspcl1	Aspergillus clavatus	Ascomycota	Eurotiomycetes	Eurotiales	Aspergillaceae	Aspergillus	Saprotroph	Aspergillus clavatus NRRL 1 from AspGD	27859441	5.8	1.61585	9121	143	143	5	2.49	578	9121	286	286	0	3	1	290	97
Aspfl1	Aspergillus flavus	Ascomycota	Eurotiomycetes	Eurotiales	Aspergillaceae	Aspergillus	Pathogen	Aspergillus flavus NRRL3357	36790245	0.14	0.0515063	12604	765	138	6	2.39	967	12604	273	271	2	11	6	290	98
Artbe1	Arthroderma benhamiae	Ascomycota	Eurotiomycetes	Onygenales	Arthrodermataceae	Trichophyton	Pathogen	Arthroderma benhamiae CBS 112371	22224160	0.02	0.00444483	7980	68	68	10	0.64	327	7980	253	252	1	26	11	290	99
Usnflo1	Usnea florida	Ascomycota	Lecanoromycetes	Lecanorales	Parmeliaceae	Usnea	Lichen symbiont	Usnea florida ATCC18376 v1.0	44323432	11.63	5.15482	12649	1774	274	29	0.5	825	12649	289	289	0	1	0	290	100
Xylhe1	Xylona heveae	Ascomycota	Xylonomycetes	Xylonomycetales	Xylonomycetaceae	Xylona	Endophyte	Xylona heveae TC161 v1.0	24337763	0.97	0.236076	8205	56	27	5	1.91	265	8205	290	289	1	0	0	290	101
Tubma1	Tuber magnatum	Ascomycota	Pezizomycetes	Pezizales	Tuberaceae	Tuber	Ectomycorrhizae	Tuber magnatum v1.0	192781443	59.33	114.377	9433	7876	1283	36	1.81	366	9433	273	270	3	13	4	290	102
Tubae1	Tuber aestivum	Ascomycota	Pezizomycetes	Pezizales	Tuberaceae	Tuber	Ectomycorrhizae	Tuber aestivum var. urcinatum v1.0	144718305	50.23	72.692	9344	7613	3244	102	0.44	343	9344	270	267	3	7	13	290	103
Tubme1v2	Tuber melanosporum	Ascomycota	Pezizomycetes	Pezizales	Tuberaceae	Tuber	Ectomycorrhizae	Tuber melanosporum Mel28 v1.2	124945702	57.03	71.2565	10058	4040	398	60	0.64	358	10058	285	279	6	2	3	290	104
Tubbor1	Tuber borchii	Ascomycota	Pezizomycetes	Pezizales	Tuberaceae	Tuber	Ectomycorrhizae	Tuber borchii Tbo3840 v1.0	97184993	50.01	48.6022	12346	969	969	155	0.19	537	12346	283	277	6	7	0	290	105
Chove1	Choiromyces venosus	Ascomycota	Pezizomycetes	Pezizales	Tuberaceae	Choiromyces	Ectomycorrhizae	Choiromyces venosus 120613-1 v1.0	126035033	59.17	74.5749	17986	3183	1176	62	0.62	616	17986	283	282	1	7	0	290	106
Morco1	Morchella importuna.C	Ascomycota	Pezizomycetes	Pezizales	Morchellaceae	Morchella	Saprotroph	Morchella importuna CCBAS932 v1.0	48213273	8.4	4.04991	11600	1793	540	29	0.6	667	11600	278	273	5	8	4	290	107
Morimp1	Morchella importuna	Ascomycota	Pezizomycetes	Pezizales	Morchellaceae	Morchella	Saprotroph	Morchella importuna SCYDJ1-A1 v1.0	48802685	9.16	4.47033	11971	1509	338	27	0.61	682	11971	283	277	6	6	1	290	108
Gyresc1	Gyromitra esculenta	Ascomycota	Pezizomycetes	Pezizales	Discinaceae	Gyromitra	Saprotroph	Gyromitra esculenta CBS101906 v1.0	45046303	12.09	5.4461	11202	774	271	27	0.54	607	11202	286	279	7	4	0	290	109
Calful1	Caloscypha fulgens	Ascomycota	Pezizomycetes	Pezizales	Caloscyphaceae	Caloscypha	Saprotroph	Caloscypha fulgens ATCC 42695 v1.0	44839139	36.23	16.2452	9203	405	405	56	0.24	429	9203	268	265	3	14	8	290	110
Wilmi1	Wilcoxina mikolae	Ascomycota	Pezizomycetes	Pezizales	Pyronemataceae	Wilcoxina	Ectomycorrhizae	Wilcoxina mikolae CBS 423.85 v1.0	117288895	57.67	67.6405	13093	5591	1604	67	0.48	585	13093	284	282	2	5	1	290	111
Trihyb1	Trichophaea hybrida	Ascomycota	Pezizomycetes	Pezizales	Pyronemataceae	Trichophaea	Ectomycorrhizae	Trichophaea hybrida UTF0779 v1.0	144183925	70.67	101.895	13308	1794	1794	282	0.15	524	13308	277	273	4	4	9	290	112
Pyrco1	Pyronema confluens	Ascomycota	Pezizomycetes	Pezizales	Pyronemataceae	Pyronema	Saprotroph	Pyronema confluens CBS100304	50026054	14.22	7.1137	13367	1865	1588	111	0.14	676	13367	282	278	4	6	2	290	113
Sarco1	Sarcoscypha coccinea	Ascomycota	Pezizomycetes	Pezizales	Sarcoscyphaceae	Sarcoscypha	Saprotroph	Sarcoscypha coccinea ATCC 58028 v1.0	39089751	5.11	1.99749	13738	1481	461	73	0.17	902	13738	285	260	25	4	1	290	114
Kalpfe1	Kalaharituber pfeilii	Ascomycota	Pezizomycetes	Pezizales	Pezizaceae	Kalaharituber	Ectomycorrhizae	Kalaharituber pfeilii F3 v1.0	78991937	40.95	32.3472	15190	595	595	31	0.63	611	15190	283	272	11	7	0	290	115
Terbo2	Terfezia boudieri	Ascomycota	Pezizomycetes	Pezizales	Pezizaceae	Terfezia	Ectomycorrhizae	Terfezia boudieri ATCC MYA-4762 v1.1	63234573	33.14	20.9559	12114	2078	516	24	0.78	367	12114	287	278	9	3	0	290	116
Tercla1	Terfezia claveryi	Ascomycota	Pezizomycetes	Pezizales	Pezizaceae	Terfezia	Ectomycorrhizae	Terfezia claveryi T7 v1.0	74471381	48.34	35.9995	12765	1139	1139	85	0.23	459	12765	271	263	8	17	2	290	117
Tirniv1	Tirmania nivea	Ascomycota	Pezizomycetes	Pezizales	Pezizaceae	Tirmania	Ectomycorrhizae	Tirmania nivea G3 v1.0	63133441	38.26	24.1549	10591	421	421	32	0.63	435	10591	285	282	3	3	2	290	118
Ascim1	Ascobolus immersus	Ascomycota	Pezizomycetes	Pezizales	Ascobolaceae	Ascobolus	Saprotroph	Ascobolus immersus RN42 v1.0	59529874	3.36	2.0002	17877	1225	706	60	0.27	982	17877	282	273	9	6	2	290	119
Monha1	Monacrosporium haptotylum	Ascomycota	Orbiliomycetes	Orbiliales	Orbiliaceae	Dactylellina	Parasite	Monacrosporium haptotylum CBS 200.50	39531920	1.96	0.774826	10959	1329	1279	58	0.19	1182	10959	280	280	0	6	4	290	120
Artol1	Arthrobotrys oligospora	Ascomycota	Orbiliomycetes	Orbiliales	Orbiliaceae	Arthrobotrys	Parasite	Arthrobotrys oligospora ATCC 24927	40072829	1.33	0.532969	11479	309	215	8	2.04	1027	11479	288	287	1	2	0	290	121
SacceM3837_1	Saccharomyces cerevisiae	Ascomycota	Saccharomycetes	Saccharomycetales	Saccharomycetaceae	Saccharomyces	Yeast	Saccharomyces cerevisiae M3837 v1.0 (outgroup)	11530290	1.32	0.1522	5969	113	45	7	0.68	133	5969	287	264	23	1	2	290	122
Wican1	Wickerhamomyces anomalus	Ascomycota	Saccharomycetes	Saccharomycetales	Phaffomycetaceae	Wickerhamomyces	Yeast	Wickerhamomyces anomalus NRRL Y-366-8 v1.0 (outgroup)	14145566	1.54	0.217842	6423	207	46	3	2.19	180	6423	276	274	2	9	5	290	123
Canta1	Candida tanzawaensis	Ascomycota	Saccharomycetes	Saccharomycetales	Debaryomycetaceae		Yeast	Candida tanzawaensis NRRL Y-17324 v1.0 (outgroup)	13136204	0.6	0.0788172	5895	52	16	4	1.51	157	5895	285	285	0	3	2	290	124
Tapde1_1	Taphrina deformans	Ascomycota	Taphrinomycetes	Taphrinales	Taphrinaceae	Taphrina	Pathogen	Taphrina deformans (ougroup)	13364053	3.99	0.533226	4609	477	394	61	0.07	180	4609	224	221	3	10	56	290	125
Gigro1	Gigaspora rosea	Mucoromycota	Glomeromycetes	Diversisporales	Gigasporaceae	Gigaspora	Arbuscular mycorrhizae	Gigaspora rosea v1.0	567950182	62.65	355.821	31291	28997	7526	734	0.23	877	31291	278	268	10	6	6	290	126
Rhice1_1	Rhizophagus cerebriforme	Mucoromycota	Glomeromycetes	Glomerales	Glomeraceae	Glomus	Arbuscular mycorrhizae	Rhizophagus cerebriforme DAOM 227022 v1.0	136890557	26.01	35.6052	21549	14636	2592	266	0.15	353	21549	278	261	17	7	5	290	127
Rhidi1	Rhizophagus diaphanus	Mucoromycota	Glomeromycetes	Glomerales	Glomeraceae	Rhizophagus	Arbuscular mycorrhizae	Rhizophagus diaphanus v1.0	125876003	22.15	27.8815	23252	11501	2764	269	0.14	378	23252	281	274	7	5	4	290	128
Rhiir2_1	Rhizophagus irregularis	Mucoromycota	Glomeromycetes	Glomerales	Glomeraceae	Rhizophagus	Arbuscular mycorrhizae	Rhizophagus irregularis DAOM 197198 v2.0	136807476	30.91	42.2872	26183	5810	1123	129	0.34	524	26183	282	274	8	2	6	290	129
Gloin1	Rhizophagus irregularis DAOM	Mucoromycota	Glomeromycetes	Glomerales	Glomeraceae	Rhizophagus	Arbuscular mycorrhizae	Rhizophagus irregularis DAOM 181602 v1.0	91083792	14.02	12.7699	30282	28405	28371	5997	0.04	448	30282	257	251	6	29	4	290	130
RhiirA1_1	Rhizophagus irregularis A1	Mucoromycota	Glomeromycetes	Glomerales	Glomeraceae	Rhizophagus	Arbuscular mycorrhizae	Rhizophagus irregularis A1 v1.0	125868962	21.96	27.6408	26659	18943	11301	682	0.05	467	26659	283	274	9	2	5	290	131
RhiirA4	Rhizophagus irregularis A4	Mucoromycota	Glomeromycetes	Glomerales	Glomeraceae	Rhizophagus	Arbuscular mycorrhizae	Rhizophagus irregularis A4 v1.0	138301208	26.13	36.1381	25760	21308	11380	909	0.04	487	25760	278	268	10	7	5	290	132
RhiirA5	Rhizophagus irregularis A5	Mucoromycota	Glomeromycetes	Glomerales	Glomeraceae	Rhizophagus	Arbuscular mycorrhizae	Rhizophagus irregularis A5 v1.0	131461109	25.42	33.4174	26585	22262	14626	920	0.04	472	26585	281	271	10	3	6	290	133
RhiirB3	Rhizophagus irregularis B3	Mucoromycota	Glomeromycetes	Glomerales	Glomeraceae	Rhizophagus	Arbuscular mycorrhizae	Rhizophagus irregularis B3 v1.0	124893935	23.57	29.4375	25164	16875	10461	732	0.05	488	25164	283	273	10	3	4	290	134
RhiirC2	Rhizophagus irregularis C2	Mucoromycota	Glomeromycetes	Glomerales	Glomeraceae	Rhizophagus	Arbuscular mycorrhizae	Rhizophagus irregularis C2 v1.0	122966682	23.15	28.4668	26756	16871	10857	866	0.04	436	26756	285	276	9	1	4	290	135
