# Supplementary material for: Large-scale genome sequencing of mycorrhizal fungi provides insights into the early evolution of symbiotic traits
Source: Nat Commun. 2020 Oct 12;11:5125. doi: 10.1038/s41467-020-18795-w (PMC7550596; doi:10.1038/s41467-020-18795-w)
Supplement: Supplementary file 7 — Supplementary Dataset 3 [file 41467_2020_18795_MOESM7_ESM.xlsx]

## Sheet: a- Genomic features 112 fungi
Supplementary Data 3 - Permutational multivariate analysis of variance (PERMANOVA) of genomic features
a) The table contains genomic features of 112 fungi from Ascomycota and Basidiomycota used for PERMANOVA
Ascomycota
JGI ID	Phylogeny PC1	Phylogeny PC2	Genome.size	Ecology	Phylogenetic order	CAZyme.Secreted.Count	Lipase.Secreted.Count	Protease.Secreted.Count	SSP.Secreted.Count	Phosphatase.Count	TE.CoverageTotal	DNA transposon	LTR retrotransposon	Non-LTR retrotransposon
Chalo1	0.886749	0.307245	52432785	Saprotroph	1	413	40	87	676	11	1.7	0.05	0.77	0
Melva1	0.886749	0.307245	55857776	Ericoid mycorrhizae	2	393	33	69	565	9	4.66	0.14	2.68	0
Melbi2	0.887951	0.306819	82384847	Ericoid mycorrhizae	3	265	26	44	445	8	26.38	2.32	15.56	1.68
Rhier1	0.889549	0.306151	57408471	Ericoid mycorrhizae	4	223	19	41	351	0	14.61	2.39	3.83	1.94
Acema1	0.896776	0.300994	73683338	Ectomycorrhizae	5	342	34	49	534	13	6.77	0.86	2.37	0
Phisc1	0.896776	0.300994	48876257	Endophyte	6	375	37	73	585	11	1.82	0.59	0.51	0
Ascsa1	0.903308	0.295857	34170264	Endophyte	7	238	6	36	227	10	0.92	0.27	0.15	0
Glalo1	0.907099	0.290912	39509734	Saprotroph	8	342	19	62	425	0	3	0	2.33	0.15
Amore1	0.906132	0.289744	28632928	Saprotroph	9	120	9	25	152	9	11.48	0.16	4.67	5.18
Oidma1	0.906132	0.289744	46426256	Ericoid mycorrhizae	10	384	37	61	445	10	6.19	0.89	2.7	0.91
Bissp1	0.908436	0.288135	56472170	Saprotroph	11	380	26	74	542	4	9.62	2.08	2.61	0.94
Sclsc1	0.906069	0.279678	38330212	Pathogen	12	220	10	36	272	4	6.76	1.77	1.93	1.34
Botci1	0.906069	0.279678	42663021	Pathogen	13	228	20	39	326	10	1.34	0.08	0.6	0
Maggr1	0.912364	0.229755	41695457	Pathogen	14	327	17	91	618	9	11.3	2.21	6.73	1.88
Neucr_trp3_1	0.912364	0.229755	40416174	Saprotroph	15	199	9	37	303	3	8.39	0.21	2.64	1.2
Trire2	0.914259	0.228995	32689233	Saprotroph	16	176	12	43	210	7	0.29	0.03	0.02	0
Xylhyp1	0.916419	0.227901	42850079	Saprotroph	17	300	16	66	411	5	1.51	0	0	0
Cenge3	0.841247	0.147783	177557160	Ectomycorrhizae	18	148	13	28	252	6	78.41	7.34	53.31	7.66
Glost2	0.841247	0.147783	40521621	Saprotroph	19	256	19	39	341	9	1.42	0	0	0
Leppa1	0.850719	0.146467	45668136	Saprotroph	20	130	14	28	269	6	13.35	2.08	5.75	0.03
Stasp1	0.853455	0.144996	36082944	Pathogen	21	367	24	71	510	10	0.33	0.05	0.11	0
Altal1	0.853455	0.144996	32990834	Pathogen	22	389	23	60	449	7	0.44	0.19	0	0
Aurpu_var_pul1	0.884644	0.131348	29621078	Saprotroph	23	247	20	29	260	9	1.55	0.2	0.64	0
Clafu1	0.884644	0.131348	61113266	Pathogen	24	219	13	47	397	7	45.95	2.11	28.3	15.09
Aspcl1	0.863502	0.128059	27859441	Saprotroph	25	214	9	38	236	10	5.8	0.06	3.74	0.91
Aspfl1	0.863502	0.128059	36790245	Pathogen	26	289	21	57	398	13	0.14	0.01	0.02	0
Artbe1	0.878666	0.125536	22224160	Pathogen	27	57	7	54	115	5	0.02	0	0	0
Usnflo1	0.896095	0.117894	44323432	Endophyte	28	110	10	24	420	5	11.63	0.8	1.88	0.42
Xylhe1	0.899393	0.114357	24337763	Endophyte	29	76	6	19	102	4	0.97	0	0.46	0.33
Tubma1	0.336715	-0.880056	192781443	Ectomycorrhizae	30	81	4	23	187	3	59.33	5.62	47.8	1.29
Tubae1	0.336715	-0.880056	144718305	Ectomycorrhizae	31	93	4	20	144	3	50.23	5.12	21.23	11.71
Tubme1v2	0.337798	-0.880275	124945702	Ectomycorrhizae	32	93	5	24	164	0	57.03	6.37	40.86	7.4
Tubbor1	0.338838	-0.880451	97184993	Ectomycorrhizae	33	89	11	21	351	2	50.01	9.83	13.37	8.39
Chove1	0.342688	-0.880971	126035033	Ectomycorrhizae	34	144	6	32	369	2	59.17	12.2	21.71	4.55
Morco1	0.374591	-0.859735	48213273	Saprotroph	35	217	10	26	338	6	8.4	0.14	2.5	1.55
Morimp1	0.374591	-0.859735	48802685	Saprotroph	36	223	10	26	341	7	9.16	0.24	2.79	1.94
Gyresc1	0.39204	-0.865299	45046303	Saprotroph	37	220	11	31	288	4	12.09	0.43	2.26	3.8
Calful1	0.450281	-0.827148	44839139	Saprotroph	38	134	6	24	204	2	36.23	0.32	18.95	8.6
Wilmi1	0.418423	-0.777277	117288895	Ectomycorrhizae	39	108	6	19	332	4	57.67	0.39	30.25	6.56
Trihyb1	0.418423	-0.777277	144183925	Ectomycorrhizae	40	102	9	19	305	2	70.67	4.59	41.85	6.63
Pyrco1	0.440722	-0.786087	50026054	Saprotroph	41	158	9	36	387	5	14.22	0.03	8.18	2.23
Sarco1	0.475972	-0.781914	39089751	Saprotroph	42	217	18	39	499	5	5.11	0.15	1.84	0.1
Kalpfe1	0.540052	-0.571296	78991937	Ectomycorrhizae	43	106	12	36	389	2	40.95	5.44	7.58	9.96
Terbo2	0.540052	-0.571296	63234573	Ectomycorrhizae	44	60	2	12	218	1	33.14	2.36	10.53	1.46
Ascim1	0.583518	-0.574412	59529874	Saprotroph	45	262	5	25	531	3	3.36	0.04	1.4	0.2
Monha1	0.456191	-0.260902	39531920	Parasite	46	343	14	76	433	8	1.96	0.09	1.65	0
Artol1	0.456191	-0.260902	40072829	Parasite	47	360	13	45	386	4	1.33	0	1.27	0
Wican1	-0.285367	0.0921556	14145566	Yeast	48	26	5	13	80	4	1.54	0.02	0	0
SacceM3837_1	-0.285367	0.0921556	11530290	Yeast	49	29	0	13	60	5	1.32	0	0.83	0
Canta1	-0.267565	0.0844642	13136204	Yeast	50	22	0	15	63	4	0.6	0.08	0	0
Tapde1_1	-0.655141	0.31183	13364053	Pathogen	51	32	6	11	65	0	3.99	0.82	0.93	0
Basidiomycota
JGI ID	Phylogeny PC1	Phylogeny PC2	Genome.size	Ecology	Phylogenetic order	CAZyme.Secreted.Count	Lipase.Secreted.Count	Protease.Secreted.Count	SSP.Secreted.Count	Phosphatase.Count	TE.CoverageTotal	DNA transposon	LTR retrotransposon	Non-LTR retrotransposon
Lacam2	0.945503	0.111383	52581404	Ectomycorrhizae	52	112	8	40	426	5	28.69	1.02	10.34	0.51
Lacbi2	0.945503	0.111383	60707050	Ectomycorrhizae	53	124	17	37	486	6	34.79	3.41	12.35	0.47
Copci1	0.951318	0.109676	36294355	Saprotroph	54	298	13	67	478	1	5.27	0	3.96	0.02
Copmic2	0.951318	0.109676	77386123	Saprotroph	55	350	23	73	624	3	14.45	0.68	4.53	2.22
Hypsu1	0.949678	0.110499	48031814	Wood decayer	56	270	34	67	461	7	5.31	0.29	0.68	0.18
Hebcy2	0.949678	0.110499	38226047	Ectomycorrhizae	57	127	15	47	322	5	2.77	0	0.44	0
Corgl3	0.951309	0.10984	63450306	Ectomycorrhizae	58	148	12	35	401	6	36.27	1.53	9.28	0.95
Crula1	0.957937	0.104703	44728771	Saprotroph	59	397	26	64	522	6	12.29	0.57	3.79	0
Trima3	0.961748	0.0992582	175759688	Ectomycorrhizae	60	118	5	30	398	10	63.79	2.52	40.14	3.43
Amath1	0.958764	0.099174	33689220	Saprotroph	61	200	19	76	280	5	26.7	0	22.27	2.47
Amamu1	0.958764	0.099174	40699759	Ectomycorrhizae	62	115	11	57	381	4	15.46	0.06	3.46	0.4
Plucer1	0.962488	0.0971014	52193021	Saprotroph	63	267	20	65	504	10	4.44	0.23	0	0
Gyman1	0.95526	0.0987008	89149538	Saprotroph	64	368	38	65	825	8	30.12	0.58	7.15	0.14
Ompol1	0.95526	0.0987008	28145093	Saprotroph	65	181	10	42	192	5	0.91	0	0.16	0
Marfi1	0.954022	0.0991063	59447912	Saprotroph	66	374	42	68	584	6	23.37	0	11.14	3.5
Monpe1_1	0.954022	0.0991063	18411357	Pathogen	67	97	8	14	433	1	2.84	0	1.61	0
Armga1	0.961761	0.0947436	85336812	Pathogen	68	404	25	72	611	6	23.39	0.32	7.74	0.06
Mycgal1	0.96418	0.0916417	211361780	Saprotroph	69	761	84	149	1873	11	42.26	1.75	8.54	1.66
PleosPC15_2	0.965847	0.0825293	34343005	Wood decayer	70	300	21	49	388	10	7.35	0.76	4.01	0.02
Schco3	0.965847	0.0825293	38670379	Wood decayer	71	255	17	57	437	2	5.59	0.21	2.48	0.02
Paxru2	0.916212	0.136459	64458135	Ectomycorrhizae	72	107	13	30	377	4	50.28	10.69	18.54	0.03
Paxin1	0.916212	0.136459	58301126	Ectomycorrhizae	73	105	20	37	253	4	24.89	1.41	5.49	0.04
Gyrli1	0.917575	0.135996	43048674	Ectomycorrhizae	74	99	6	156	237	8	36.75	2.34	27.78	0.1
Xerba1	0.918423	0.135596	38390415	Ectomycorrhizae	75	117	10	39	348	8	15.2	0.09	4.82	0
Boled5	0.918423	0.135596	66525535	Ectomycorrhizae	76	135	14	87	470	8	39.15	2.29	14.31	0.44
Pismi1	0.924104	0.132908	53027657	Ectomycorrhizae	77	56	4	19	255	5	36.82	5.09	11.85	0
Sclci1	0.924104	0.132908	56144862	Ectomycorrhizae	78	72	7	32	325	4	38.05	1.3	16.95	0.44
Suilu4	0.926225	0.130397	44486502	Ectomycorrhizae	79	122	6	42	270	4	22.35	3.47	4.17	0.15
Suibr2	0.926225	0.130397	52027859	Ectomycorrhizae	80	122	7	50	348	4	20.45	0.6	3.14	0.3
Conpu1	0.945479	0.118208	42968544	Wood decayer	81	216	32	71	326	6	3.94	0.01	0.98	0
SerlaS7_3_2	0.95401	0.109037	47042600	Wood decayer	82	145	16	36	223	3	24.05	1.37	16.77	0.15
Fibsp1	0.961332	0.0759513	95125689	Saprotroph	83	460	30	112	889	6	29.26	0.07	3.13	0.83
Pilcr1	0.961332	0.0759513	59326866	Ectomycorrhizae	84	137	18	49	429	9	16.27	1	2.68	0.1
Plicr1	0.965171	0.0743384	34498416	Wood decayer	85	208	14	55	276	6	4.96	0.03	0.66	0
Phchr2	0.936059	0.0160038	35149519	Wood decayer	86	211	10	84	324	7	6.16	0.25	4.85	0.05
Phlbr1	0.936059	0.0160038	49963746	Wood decayer	87	251	16	69	368	11	7.45	0.32	3.78	0.09
PosplRSB12_1	0.941634	0.0156735	42453726	Wood decayer	88	116	10	54	230	7	16.88	0.05	12.42	0.02
Thega1	0.946351	0.0150965	36335475	Ectomycorrhizae	89	70	7	36	170	1	27.88	0.03	0.74	0.17
Lenvul1	0.934725	0.0160442	34711142	Wood decayer	90	186	13	55	232	5	6.59	0.01	3.76	0.03
Lacqui1	0.934725	0.0160442	115901997	Ectomycorrhizae	91	132	30	89	552	3	66.58	9.79	39.36	1.62
Hetan2	0.938138	0.0158674	33649967	Pathogen	92	201	17	42	239	5	16	0.62	9.45	0.06
Neole1	0.94456	0.0149197	35640188	Wood decayer	93	155	19	41	243	7	10.86	0.07	5.69	0.15
Jaaar1	0.94456	0.0149197	45045919	Wood decayer	94	191	14	45	336	5	9.32	0.29	3.65	0
Punst1	0.947958	0.0145626	34171901	Pathogen	95	241	18	54	276	9	5.1	0	2.21	0
Sisni1	0.827951	-0.217686	35361098	Wood decayer	96	247	7	43	319	8	3.68	0.05	0.2	0
Ramac1	0.690296	-0.343675	105462249	Saprotroph	97	249	21	45	445	6	54.49	3.78	30.55	0.08
Gaumor1_1	0.690296	-0.343675	122807766	Ectomycorrhizae	98	193	15	41	552	5	74.44	7.96	40.51	4.86
Sphst1	0.710427	-0.339385	176372157	Wood decayer	99	494	43	85	916	13	25.9	1.05	7.15	0.68
Aurde3_1	0.70306	-0.362281	76853599	Wood decayer	100	467	16	114	890	11	6.96	0	1.43	0.12
Pirin1	0.515871	-0.500566	24979981	Endophyte	101	320	11	52	314	1	4.98	0	0.34	0.24
Sebve1	0.515871	-0.500566	38094242	Orchid mycorrhizae	102	276	5	48	342	1	10.26	0	0.27	0
Hydru2	0.320806	-0.743352	67135451	Ectomycorrhizae	103	77	4	34	358	2	55.71	8.05	21.75	0.39
Cananz1	0.320806	-0.743352	120173979	Ectomycorrhizae	104	96	16	45	437	2	60.96	1.96	30.7	1.54
ClaPMI390	0.332853	-0.737492	41635769	Saprotroph	105	320	19	55	399	5	3.73	0	0.18	0.02
Botbo1	0.414367	-0.64479	46674321	Saprotroph	106	248	7	73	441	9	12.9	0.3	1.92	3.71
Tulca1	0.442095	-0.588729	62392858	Orchid mycorrhizae	107	310	4	51	454	3	11.87	0.07	2.69	0.16
CerAGI	0.241534	-0.564287	58444101	Orchid mycorrhizae	108	431	30	102	481	10	17.74	0.29	3.95	0.39
Rhiso1	0.241534	-0.564287	47658641	Pathogen	109	444	20	113	426	6	17.76	0.3	8.32	0.09
Dacsp1	0.13992	-0.327815	29503487	Wood decayer	110	89	19	29	233	6	4.62	0.62	2.03	0
Treme1	-0.330106	0.198417	28639919	Wood decayer	111	53	4	15	127	2	19.31	0.93	15.79	0
Walse1	-0.585156	0.545781	9815586	Saprotroph	112	39	2	8	102	1	0.71	0	0	0.36

## Sheet: b- PERMANOVA 112 fungi
Supplementary Data 3 - Permutational multivariate analysis of variance (PERMANOVA) of genomic features
b) The table contains PERMANOVA (model: Genomic features ~ Phlylogeny + Ecology) indicating the proportion of variances in genomic featuers explained by phylogenetic distances and ecological groups.
Ascomycota							Basidiomycota
Genome size	Df	SumOfSqs	R2	F	Pr(>F)		Genome size	Df	SumOfSqs	R2	F	Pr(>F)
PC1	1	0.479254	0.1327	27.6784	0.0001		PC1	1	0.16553	0.0509772	3.83967	0.0359
PC2	1	1.13056	0.313037	65.293	0.0001		PC2	1	0.283551	0.0873232	6.5773	0.0052
Ecology	6	1.27452	0.352901	12.268	0.0001		Ecology	5	0.513204	0.158048	2.38087	0.032
Residual	42	0.727234	0.201362	NA	NA		Residual	53	2.28486	0.703652	NA	NA
Total	50	3.61157	1	NA	NA		Total	60	3.24715	1	NA	NA
Phosphotases	Df	SumOfSqs	R2	F	Pr(>F)		Phosphotases	Df	SumOfSqs	R2	F	Pr(>F)
PC1	1	1.0492	0.187747	13.3631	0.0001		PC1	1	0.667263	0.0847062	5.65114	0.0047
PC2	1	0.75134	0.134447	9.56944	0.0003		PC2	1	0.051917	0.00659063	0.439692	0.6952
Ecology	6	0.804276	0.14392	1.70728	0.0794		Ecology	5	0.900189	0.114275	1.52476	0.1286
Residual	38	2.98355	0.533886	NA	NA		Residual	53	6.25802	0.794428	NA	NA
Total	46	5.58837	1	NA	NA		Total	60	7.87739	1	NA	NA
Proteases	Df	SumOfSqs	R2	F	Pr(>F)		Proteases	Df	SumOfSqs	R2	F	Pr(>F)
PC1	1	1.77251	0.319559	29.1996	0.0001		PC1	1	0.457576	0.0772848	5.91251	0.0035
PC2	1	0.483524	0.0871728	7.96539	0.0008		PC2	1	0.54773	0.0925119	7.07742	0.0007
Ecology	6	0.741164	0.133622	2.03494	0.03		Ecology	5	0.813606	0.137419	2.10258	0.0285
Residual	42	2.54953	0.459646	NA	NA		Residual	53	4.10173	0.692785	NA	NA
Total	50	5.54672	1	NA	NA		Total	60	5.92064	1	NA	NA
Small secreted proteins	Df	SumOfSqs	R2	F	Pr(>F)		Small secreted proteins	Df	SumOfSqs	R2	F	Pr(>F)
PC1	1	1.30172	0.224958	16.065	0.0001		PC1	1	0.29108	0.0557905	4.09913	0.0167
PC2	1	0.606682	0.104844	7.48731	0.0011		PC2	1	0.548949	0.105216	7.73057	0.0005
Ecology	6	0.474919	0.0820736	0.97686	0.4595		Ecology	5	0.613805	0.117646	1.72878	0.078
Residual	42	3.40318	0.588124	NA	NA		Residual	53	3.76354	0.721348	NA	NA
Total	50	5.7865	1	NA	NA		Total	60	5.21737	1	NA	NA
CAZymes	Df	SumOfSqs	R2	F	Pr(>F)		CAZymes	Df	SumOfSqs	R2	F	Pr(>F)
PC1	1	2.06203	0.27672	27.757	0.0001		PC1	1	0.501969	0.0639517	7.71641	0.0011
PC2	1	0.914474	0.122721	12.3097	0.0001		PC2	1	0.803504	0.102368	12.3517	0.0001
Ecology	6	1.35504	0.181844	3.04005	0.0008		Ecology	5	3.09594	0.394429	9.51835	0.0001
Residual	42	3.12012	0.418714	NA	NA		Residual	53	3.44776	0.439251	NA	NA
Total	50	7.45167	1	NA	NA		Total	60	7.84918	1	NA	NA
TE coverage	Df	SumOfSqs	R2	F	Pr(>F)		TE coverage	Df	SumOfSqs	R2	F	Pr(>F)
PC1	1	0.142235	0.0116289	0.946751	0.4071		PC1	1	0.149692	0.0173862	1.4408	0.2242
PC2	1	2.29373	0.187531	15.2677	0.0001		PC2	1	0.190342	0.0221077	1.83207	0.1583
Ecology	6	3.48538	0.284958	3.86659	0.0002		Ecology	5	2.76335	0.320954	5.31952	0.0001
Residual	42	6.30986	0.515882	NA	NA		Residual	53	5.50641	0.639552	NA	NA
Total	50	12.2312	1	NA	NA		Total	60	8.60979	1	NA	NA
DNA transposon	Df	SumOfSqs	R2	F	Pr(>F)		DNA transposon	Df	SumOfSqs	R2	F	Pr(>F)
PC1	1	0.108474	0.00959465	0.561149	0.639		PC1	1	0.122998	0.0106146	0.61594	0.6127
PC2	1	0.476371	0.0421354	2.46432	0.066		PC2	1	0.256196	0.0221094	1.28295	0.2902
Ecology	6	3.95511	0.349833	3.41004	0.0004		Ecology	4	2.82135	0.24348	3.53212	0.0008
Residual	35	6.76576	0.598437	NA	NA		Residual	42	8.38708	0.723796	NA	NA
Total	43	11.3057	1	NA	NA		Total	48	11.5876	1	NA	NA
LTR retrotransposon	Df	SumOfSqs	R2	F	Pr(>F)		LTR retrotransposon	Df	SumOfSqs	R2	F	Pr(>F)
PC1	1	0.241693	0.0229601	1.42494	0.2258		PC1	1	0.121823	0.0107454	0.679617	0.5465
PC2	1	1.39099	0.13214	8.20083	0.0001		PC2	1	0.408267	0.0360111	2.2776	0.0927
Ecology	6	2.78778	0.264831	2.73931	0.0007		Ecology	5	1.66529	0.146886	1.85803	0.0381
Residual	36	6.10617	0.580069	NA	NA		Residual	51	9.14188	0.806357	NA	NA
Total	44	10.5266	1	NA	NA		Total	58	11.3373	1	NA	NA
Non-LTR retrotransposon	Df	SumOfSqs	R2	F	Pr(>F)		Non-LTR retrotransposon	Df	SumOfSqs	R2	F	Pr(>F)
PC1	1	0.742812	0.119407	4.522	0.012		PC1	1	0.177538	0.0172295	0.878085	0.4365
PC2	1	0.534503	0.0859212	3.25389	0.0353		PC2	1	0.0668562	0.00648815	0.330663	0.8008
Ecology	4	1.00116	0.160935	1.52368	0.1463		Ecology	5	2.37681	0.230661	2.35109	0.007
Residual	24	3.94239	0.633737	NA	NA		Residual	38	7.68315	0.745622	NA	NA
Total	30	6.22086	1	NA	NA		Total	45	10.3044	1	NA	NA

## Sheet: c- Pairwise PERMANOVA 112 fungi
Supplementary Data 3 - Permutational multivariate analysis of variance (PERMANOVA) of genomic features
c) The table contains pair-wise PERMANOVA adjusted p-values, F-test, R squared for the ecological groups compared to the ectomycorrhizal group.
Ascomycota								Basidiomycota
FDR adjusted p-values
Genome size	Ectomycorrhizae	Endophyte	Ericoid mycorrhizae	Parasite	Pathogen	Saprotroph		Genome size	Ectomycorrhizae	Orchid mycorrhizae	Pathogen	Saprotroph
Endophyte	0.0039375	NA	NA	NA	NA	NA		Orchid mycorrhizae	0.648485	NA	NA	NA
Ericoid mycorrhizae	0.02745	0.0923077	NA	NA	NA	NA		Pathogen	0.414225	0.584416	NA	NA
Parasite	0.0327133	0.84	0.2625	NA	NA	NA		Saprotroph	0.584416	0.816343	0.584416	NA
Pathogen	0.00021	0.85262	0.0525175	0.679723	NA	NA		Wood decayer	0.15855	0.584416	0.81784	0.49518
Saprotroph	0.00021	0.428165	0.0327133	0.83664	0.135705	NA
Yeast	0.012138	0.0525175	0.0525175	0.14	0.02745	0.0039375
CAZymes	Ectomycorrhizae	Endophyte	Ericoid mycorrhizae	Parasite	Pathogen	Saprotroph		CAZymes	Ectomycorrhizae	Orchid mycorrhizae	Pathogen	Saprotroph
Endophyte	0.311942	NA	NA	NA	NA	NA		Orchid mycorrhizae	0.002175	NA	NA	NA
Ericoid mycorrhizae	0.0143325	0.28	NA	NA	NA	NA		Pathogen	0.002175	0.952381	NA	NA
Parasite	0.03888	0.329412	0.6	NA	NA	NA		Saprotroph	7.5e-05	1	1	NA
Pathogen	0.020055	0.57267	0.471835	0.57267	NA	NA		Wood decayer	7.5e-05	0.222043	1	0.1129
Saprotroph	0.00189	0.264315	0.183225	0.164745	0.260513	NA
Yeast	0.0143325	0.0666667	0.0666667	0.183225	0.019362	0.00693
Proteases	Ectomycorrhizae	Endophyte	Ericoid mycorrhizae	Parasite	Pathogen	Saprotroph		Proteases	Ectomycorrhizae	Orchid mycorrhizae	Pathogen	Saprotroph
Endophyte	0.505062	NA	NA	NA	NA	NA		Orchid mycorrhizae	0.744487	NA	NA	NA
Ericoid mycorrhizae	0.01659	0.257143	NA	NA	NA	NA		Pathogen	0.744487	0.945889	NA	NA
Parasite	0.075	0.35	0.622222	NA	NA	NA		Saprotroph	0.0249	0.945889	0.945889	NA
Pathogen	0.01659	0.35	0.90942	0.90942	NA	NA		Wood decayer	0.477825	0.945889	0.945889	0.86217
Saprotroph	0.05061	0.72303	0.174644	0.202941	0.142233	NA
Yeast	0.06699	0.133333	0.075	0.175	0.06699	0.01659
TE coverage	Ectomycorrhizae	Endophyte	Ericoid mycorrhizae	Parasite	Pathogen	Saprotroph		TE coverage	Ectomycorrhizae	Orchid mycorrhizae	Pathogen	Saprotroph
Endophyte	0.0105	NA	NA	NA	NA	NA		Orchid mycorrhizae	0.0537375	NA	NA	NA
Ericoid mycorrhizae	0.03269	0.222695	NA	NA	NA	NA		Pathogen	0.03395	0.597527	NA	NA
Parasite	0.03828	0.84	0.228885	NA	NA	NA		Saprotroph	0.03395	0.597527	0.72175	NA
Pathogen	0.003255	0.552632	0.228885	0.451605	NA	NA		Wood decayer	0.00015	0.377293	0.597527	0.09672
Saprotroph	0.00021	0.228885	0.552632	0.222695	0.15043	NA
Yeast	0.0140175	0.885714	0.075	0.552632	0.324926	0.03269
DNA transposon	Ectomycorrhizae	Endophyte	Ericoid mycorrhizae	Parasite	Pathogen	Saprotroph		DNA transposon	Ectomycorrhizae	Orchid mycorrhizae	Pathogen	Saprotroph
Endophyte	0.071715	NA	NA	NA	NA	NA		Orchid mycorrhizae	0.08795	NA	NA	NA
Ericoid mycorrhizae	0.21777	0.458824	NA	NA	NA	NA		Pathogen	0.0769	0.2	NA	NA
Parasite	0.21777	0.403846	0.36295	NA	NA	NA		Saprotroph	0.08795	0.446286	0.579322	NA
Pathogen	0.048615	0.441994	0.704305	0.81271	NA	NA		Wood decayer	0.0032	0.75151	0.458313	0.446286
Saprotroph	0.00126	0.21777	0.209076	0.81271	0.36295	NA
Yeast	0.071715	0.233333	0.28	0.736842	0.458824	0.441994
LTR retrotransposon	Ectomycorrhizae	Endophyte	Ericoid mycorrhizae	Parasite	Pathogen	Saprotroph		LTR retrotransposon	Ectomycorrhizae	Orchid mycorrhizae	Pathogen	Saprotroph
Endophyte	0.00693	NA	NA	NA	NA	NA		Orchid mycorrhizae	0.38605	NA	NA	NA
Ericoid mycorrhizae	0.063175	0.0857143	NA	NA	NA	NA		Pathogen	0.458794	0.654762	NA	NA
Parasite	0.054264	0.478262	0.28	NA	NA	NA		Saprotroph	0.458794	0.697623	0.75612	NA
Pathogen	0.02212	0.533388	0.43239	0.478262	NA	NA		Wood decayer	0.18075	0.75612	0.75612	0.697623
Saprotroph	0.00147	0.0502425	0.689504	0.478262	0.28	NA
Yeast	0.214856	0.663158	0.494118	0.478262	0.875	0.478262
Non-LTR retrotransposon	Ectomycorrhizae	Endophyte	Ericoid mycorrhizae	Pathogen				Non-LTR retrotransposon	Ectomycorrhizae	Orchid mycorrhizae	Pathogen	Saprotroph
Endophyte	0.0763	NA	NA	NA				Orchid mycorrhizae	0.793789	NA	NA	NA
Ericoid mycorrhizae	0.0785	0.2	NA	NA				Pathogen	0.08835	0.3	NA	NA
Pathogen	0.515957	0.2	0.7	NA				Saprotroph	0.46875	0.510817	0.196162	NA
Saprotroph	0.0436	0.315983	0.534438	0.632244				Wood decayer	0.08835	0.46875	0.687573	0.08835
F-test
Genome size	Ectomycorrhizae	Endophyte	Ericoid mycorrhizae	Parasite	Pathogen	Saprotroph		Genome size	Ectomycorrhizae	Endophyte	Orchid mycorrhizae	Pathogen	Saprotroph
Endophyte	24.1516	NA	NA	NA	NA	NA		Orchid mycorrhizae	0.428061	5.09021	NA	NA	NA
Ericoid mycorrhizae	10.274	5.31082	NA	NA	NA	NA		Pathogen	3.36047	0.530561	0.78262	NA	NA
Parasite	13.6315	0.161171	4.69505	NA	NA	NA		Saprotroph	0.828106	1.15231	0.287833	0.818354	NA
Pathogen	35.0139	0.130274	5.10478	0.332589	NA	NA		Wood decayer	6.27716	1.57889	0.802489	0.260153	1.91031
Saprotroph	70.1125	0.956756	6.93622	0.14931	2.75038	NA
Yeast	56.1399	24.9811	72.7094	174.457	12.4084	62.2416
CAZymes	Ectomycorrhizae	Endophyte	Ericoid mycorrhizae	Parasite	Pathogen	Saprotroph		CAZymes	Ectomycorrhizae	Endophyte	Orchid mycorrhizae	Pathogen	Saprotroph
Endophyte	1.43663	NA	NA	NA	NA	NA		Orchid mycorrhizae	22.2996	0.0873192	NA	NA	NA
Ericoid mycorrhizae	12.2372	1.91018	NA	NA	NA	NA		Pathogen	11.8208	0.302504	0.714976	NA	NA
Parasite	9.13622	1.66782	0.570515	NA	NA	NA		Saprotroph	31.6185	0.166203	0.298504	0.408003	NA
Pathogen	6.7512	0.596888	0.781334	0.841282	NA	NA		Wood decayer	15.6444	0.783935	2.1202	0.456493	2.80584
Saprotroph	15.4056	1.67318	2.29433	3.05133	1.73476	NA
Yeast	16.8427	8.11956	37.8623	95.4694	8.82552	30.4762
Proteases	Ectomycorrhizae	Endophyte	Ericoid mycorrhizae	Parasite	Pathogen	Saprotroph		Proteases	Ectomycorrhizae	Endophyte	Orchid mycorrhizae	Pathogen	Saprotroph
Endophyte	0.849718	NA	NA	NA	NA	NA		Orchid mycorrhizae	1.64805	0.192979	NA	NA	NA
Ericoid mycorrhizae	9.3678	2.0761	NA	NA	NA	NA		Pathogen	1.48508	0.230971	0.290933	NA	NA
Parasite	5.64084	1.22021	0.168683	NA	NA	NA		Saprotroph	6.67661	0.401112	0.253959	0.55145	NA
Pathogen	8.39017	1.38616	0.279814	0.202166	NA	NA		Wood decayer	2.65301	0.19004	0.264547	0.401192	1.23937
Saprotroph	5.21249	0.455105	2.62303	1.8873	2.76799	NA
Yeast	5.49008	4.54542	31.7655	20.2085	9.80129	11.9211
TE coverage	Ectomycorrhizae	Endophyte	Ericoid mycorrhizae	Parasite	Pathogen	Saprotroph		TE coverage	Ectomycorrhizae	Endophyte	Orchid mycorrhizae	Pathogen	Saprotroph
Endophyte	17.4373	NA	NA	NA	NA	NA		Orchid mycorrhizae	5.19832	7.29566	NA	NA	NA
Ericoid mycorrhizae	10.1088	3.30286	NA	NA	NA	NA		Pathogen	6.18836	0.652151	0.533254	NA	NA
Parasite	20.8317	0.359856	5.80585	NA	NA	NA		Saprotroph	5.32576	0.825774	0.870794	0.382686	NA
Pathogen	10.0101	0.815613	1.87589	1.09009	NA	NA		Wood decayer	28.636	0.587177	1.89429	0.786676	3.63941
Saprotroph	19.4783	1.86774	0.842133	2.28587	2.48709	NA
Yeast	28.3398	0.548735	8.96745	0.920819	1.40269	4.36834
DNA transposon	Ectomycorrhizae	Endophyte	Ericoid mycorrhizae	Parasite	Pathogen	Saprotroph		DNA transposon	Ectomycorrhizae	Orchid mycorrhizae	Pathogen	Saprotroph
Endophyte	7.50607	NA	NA	NA	NA	NA		Orchid mycorrhizae	3.28101	NA	NA	NA
Ericoid mycorrhizae	2.84431	1.25357	NA	NA	NA	NA		Pathogen	4.05177	1.96852	NA	NA
Parasite	4.87262	4.76428	1.71954	NA	NA	NA		Saprotroph	3.22918	1.23027	0.683195	NA
Pathogen	5.19827	1.26911	0.516809	0.774727	NA	NA		Wood decayer	7.72407	0.471627	1.14806	1.19436
Saprotroph	16.1525	2.36229	3.00577	0.393536	1.5614	NA
Yeast	8.36678	6.18664	3.25684	0.422998	1.35639	1.2211
LTR retrotransposon	Ectomycorrhizae	Endophyte	Ericoid mycorrhizae	Parasite	Pathogen	Saprotroph		LTR retrotransposon	Ectomycorrhizae	Endophyte	Orchid mycorrhizae	Pathogen	Saprotroph
Endophyte	12.5392	NA	NA	NA	NA	NA		Orchid mycorrhizae	2.62834	0.854515	NA	NA	NA
Ericoid mycorrhizae	5.28069	5.03038	NA	NA	NA	NA		Pathogen	1.5278	4.09728	1.05462	NA	NA
Parasite	8.15415	1.76213	2.58615	NA	NA	NA		Saprotroph	1.38039	1.97255	0.736152	0.462823	NA
Pathogen	5.50186	0.872978	1.46683	0.877157	NA	NA		Wood decayer	4.50317	2.27605	0.423938	0.489797	0.786565
Saprotroph	13.2575	4.21834	0.564166	0.945894	1.84533	NA
Yeast	4.78314	0.333671	2.40568	5.69838	0.443536	1.19243
Non-LTR retrotransposon	Ectomycorrhizae	Endophyte	Ericoid mycorrhizae	Pathogen				Non-LTR retrotransposon	Ectomycorrhizae	Endophyte	Orchid mycorrhizae	Pathogen	Saprotroph
Endophyte	11.9058	NA	NA	NA				Orchid mycorrhizae	0.543307	0.0352681	NA	NA	NA
Ericoid mycorrhizae	6.92501	14.0073	NA	NA				Pathogen	3.79511	16.874	8.635	NA	NA
Pathogen	1.36594	3.23014	0.859013	NA				Saprotroph	1.40774	0.84734	1.34939	3.31435	NA
Saprotroph	5.50647	1.62109	0.934389	0.686281				Wood decayer	5.00319	1.046	1.74878	0.813374	4.4005
R squared
Genome size	Ectomycorrhizae	Endophyte	Ericoid mycorrhizae	Parasite	Pathogen	Saprotroph		Genome size	Ectomycorrhizae	Endophyte	Orchid mycorrhizae	Pathogen	Saprotroph
Endophyte	0.650082	NA	NA	NA	NA	NA		Orchid mycorrhizae	0.019086	0.717921	NA	NA	NA
Ericoid mycorrhizae	0.441436	0.469535	NA	NA	NA	NA		Pathogen	0.122822	0.117107	0.115386	NA	NA
Parasite	0.553418	0.0387321	0.539968	NA	NA	NA		Saprotroph	0.0244798	0.081422	0.0188276	0.0459276	NA
Pathogen	0.660466	0.0117045	0.316973	0.0356373	NA	NA		Wood decayer	0.148476	0.0898175	0.0426799	0.0128406	0.0618018
Saprotroph	0.721972	0.0456538	0.257505	0.00822675	0.0991113	NA
Yeast	0.823892	0.833228	0.935658	0.983095	0.55374	0.76613
CAZymes	Ectomycorrhizae	Endophyte	Ericoid mycorrhizae	Parasite	Pathogen	Saprotroph		CAZymes	Ectomycorrhizae	Endophyte	Orchid mycorrhizae	Pathogen	Saprotroph
Endophyte	0.0995126	NA	NA	NA	NA	NA		Orchid mycorrhizae	0.503382	0.0418332	NA	NA	NA
Ericoid mycorrhizae	0.484886	0.241484	NA	NA	NA	NA		Pathogen	0.329999	0.0703087	0.106475	NA	NA
Parasite	0.453721	0.294261	0.124825	NA	NA	NA		Saprotroph	0.48931	0.0126235	0.019512	0.0234377	NA
Pathogen	0.272763	0.0514696	0.0663197	0.085485	NA	NA		Wood decayer	0.302926	0.0467075	0.105377	0.0223153	0.0882178
Saprotroph	0.363292	0.0772007	0.102911	0.144947	0.0648877	NA
Yeast	0.583951	0.61889	0.883347	0.969534	0.468806	0.615977
Proteases	Ectomycorrhizae	Endophyte	Ericoid mycorrhizae	Parasite	Pathogen	Saprotroph		Proteases	Ectomycorrhizae	Endophyte	Orchid mycorrhizae	Pathogen	Saprotroph
Endophyte	0.0613527	NA	NA	NA	NA	NA		Orchid mycorrhizae	0.0696907	0.0879987	NA	NA	NA
Ericoid mycorrhizae	0.418807	0.257067	NA	NA	NA	NA		Pathogen	0.0582726	0.0545905	0.0462464	NA	NA
Parasite	0.338976	0.233748	0.0404644	NA	NA	NA		Saprotroph	0.168276	0.0299312	0.0166487	0.031419	NA
Pathogen	0.317928	0.111912	0.0248066	0.0219694	NA	NA		Wood decayer	0.0686365	0.0117381	0.0144842	0.0196651	0.0409853
Saprotroph	0.161816	0.022249	0.115945	0.0948996	0.0996829	NA
Yeast	0.313897	0.476189	0.864003	0.870737	0.494982	0.385533
TE coverage	Ectomycorrhizae	Endophyte	Ericoid mycorrhizae	Parasite	Pathogen	Saprotroph		TE coverage	Ectomycorrhizae	Endophyte	Orchid mycorrhizae	Pathogen	Saprotroph
Endophyte	0.572892	NA	NA	NA	NA	NA		Orchid mycorrhizae	0.191126	0.784846	NA	NA	NA
Ericoid mycorrhizae	0.437443	0.355037	NA	NA	NA	NA		Pathogen	0.204992	0.140183	0.0816215	NA	NA
Parasite	0.654432	0.0825386	0.59208	NA	NA	NA		Saprotroph	0.13896	0.0597271	0.0548677	0.0220154	NA
Pathogen	0.357374	0.0690284	0.14569	0.108036	NA	NA		Wood decayer	0.443035	0.0353994	0.0952179	0.0378452	0.111504
Saprotroph	0.419083	0.0854106	0.0404053	0.112683	0.0904821	NA
Yeast	0.702527	0.0988937	0.642025	0.234854	0.123014	0.186934
DNA transposon	Ectomycorrhizae	Endophyte	Ericoid mycorrhizae	Parasite	Pathogen	Saprotroph		DNA transposon	Ectomycorrhizae	Orchid mycorrhizae	Pathogen	Saprotroph
Endophyte	0.384807	NA	NA	NA	NA	NA		Orchid mycorrhizae	0.140931	NA	NA	NA
Ericoid mycorrhizae	0.179516	0.200457	NA	NA	NA	NA		Pathogen	0.161736	0.396199	NA	NA
Parasite	0.327623	0.704329	0.364345	NA	NA	NA		Saprotroph	0.110478	0.133287	0.0705547	NA
Pathogen	0.234175	0.123585	0.0491412	0.0996468	NA	NA		Wood decayer	0.185123	0.0286327	0.0632608	0.0514937
Saprotroph	0.402278	0.128649	0.150245	0.0273412	0.0692068	NA
Yeast	0.432017	0.673439	0.448796	0.297258	0.144969	0.0752784
LTR retrotransposon	Ectomycorrhizae	Endophyte	Ericoid mycorrhizae	Parasite	Pathogen	Saprotroph		LTR retrotransposon	Ectomycorrhizae	Endophyte	Orchid mycorrhizae	Pathogen	Saprotroph
Endophyte	0.490979	NA	NA	NA	NA	NA		Orchid mycorrhizae	0.10672	0.299356	NA	NA	NA
Ericoid mycorrhizae	0.288867	0.456048	NA	NA	NA	NA		Pathogen	0.0598487	0.506007	0.149493	NA	NA
Parasite	0.425712	0.305812	0.392665	NA	NA	NA		Saprotroph	0.0426304	0.152055	0.0535923	0.0299313	NA
Pathogen	0.255878	0.088421	0.140141	0.111355	NA	NA		Wood decayer	0.111181	0.124538	0.0230102	0.0239044	0.0283074
Saprotroph	0.346534	0.189859	0.0303901	0.0558185	0.0807748	NA
Yeast	0.323554	0.100091	0.445029	0.85071	0.0688343	0.0736415
Non-LTR retrotransposon	Ectomycorrhizae	Endophyte	Ericoid mycorrhizae	Pathogen				Non-LTR retrotransposon	Ectomycorrhizae	Endophyte	Orchid mycorrhizae	Pathogen	Saprotroph
Endophyte	0.543501	NA	NA	NA				Orchid mycorrhizae	0.0292993	0.0340667	NA	NA	NA
Ericoid mycorrhizae	0.386332	0.823605	NA	NA				Pathogen	0.166488	0.894034	0.742157	NA	NA
Pathogen	0.11046	0.51847	0.176788	NA				Saprotroph	0.0495549	0.078115	0.109268	0.216421	NA
Saprotroph	0.207741	0.110873	0.0625663	0.0467294				Wood decayer	0.156334	0.0946946	0.137172	0.0634785	0.180345

## Sheet: d- GLS stats
Supplementary Data 3 - Permutational multivariate analysis of variance (PERMANOVA) of genomic features
d) The table contains statistics for genomic features compared with fungal ecology using generalized least squares (GSL) with the brownian motion model.
Condition	Phylum	Comparison	Value	Std.Error	t.value	p.value
Genome.size	Ascomycota	TE coverage ~ Genome size	4.34512e-07	3.7181e-08	11.6864	8.90169e-16
Genome.size	Basidiomycota	TE coverage ~ Genome size	3.53925e-07	5.64489e-08	6.26982	4.59213e-08
Ectomycorrhizae	Ascomycota	Genome size ~ Ecology	1.11984e+08	4.66698e+07	2.3995	0.0207181
Endophyte	Ascomycota	Genome size ~ Ecology	4.62726e+07	4.77923e+07	0.968202	0.338236
Ericoid mycorrhizae	Ascomycota	Genome size ~ Ecology	3.82764e+07	4.69472e+07	0.815307	0.419288
Parasite	Ascomycota	Genome size ~ Ecology	3.27765e+07	6.5655e+07	0.499223	0.620109
Pathogen	Ascomycota	Genome size ~ Ecology	2.78344e+07	4.5711e+07	0.608922	0.545707
Saprotroph	Ascomycota	Genome size ~ Ecology	2.25178e+07	4.57084e+07	0.492641	0.624716
Yeast	Ascomycota	Genome size ~ Ecology	8.51971e+06	6.16591e+07	0.138174	0.890733
Ectomycorrhizae	Basidiomycota	Genome size ~ Ecology	5.38924e+07	4.13306e+07	1.30394	0.197687
Endophyte	Basidiomycota	Genome size ~ Ecology	1.04125e+07	5.84076e+07	0.178273	0.859164
Orchid mycorrhizae	Basidiomycota	Genome size ~ Ecology	2.86087e+07	4.78586e+07	0.597776	0.552443
Pathogen	Basidiomycota	Genome size ~ Ecology	1.84665e+07	4.29034e+07	0.430421	0.668572
Saprotroph	Basidiomycota	Genome size ~ Ecology	4.76964e+07	4.09185e+07	1.16565	0.248788
Wood decayer	Basidiomycota	Genome size ~ Ecology	3.12044e+07	4.08118e+07	0.764593	0.447782
Ectomycorrhizae	Ascomycota	TE coverage ~ Ecology	49.6323	22.5098	2.20492	0.0327328
Endophyte	Ascomycota	TE coverage ~ Ecology	18.1425	23.0513	0.78705	0.435472
Ericoid mycorrhizae	Ascomycota	TE coverage ~ Ecology	13.1048	22.6437	0.578742	0.565715
Parasite	Ascomycota	TE coverage ~ Ecology	0.0738021	31.6668	0.00233058	0.998151
Pathogen	Ascomycota	TE coverage ~ Ecology	7.22602	22.0474	0.327749	0.744656
Saprotroph	Ascomycota	TE coverage ~ Ecology	2.50467	22.0461	0.113611	0.910063
Yeast	Ascomycota	TE coverage ~ Ecology	0.130373	29.7395	0.00438382	0.996522
Ectomycorrhizae	Basidiomycota	TE coverage ~ Ecology	33.0423	21.0819	1.56733	0.122774
Endophyte	Basidiomycota	TE coverage ~ Ecology	0.687676	29.7925	0.0230822	0.981668
Orchid mycorrhizae	Basidiomycota	TE coverage ~ Ecology	6.75787	24.4117	0.27683	0.782949
Pathogen	Basidiomycota	TE coverage ~ Ecology	6.86698	21.8841	0.313788	0.754869
Saprotroph	Basidiomycota	TE coverage ~ Ecology	19.1192	20.8717	0.916039	0.363646
Wood decayer	Basidiomycota	TE coverage ~ Ecology	6.58732	20.8172	0.316436	0.752869
