# Supplementary material for: Large-scale genome sequencing of mycorrhizal fungi provides insights into the early evolution of symbiotic traits
Source: Nat Commun. 2020 Oct 12;11:5125. doi: 10.1038/s41467-020-18795-w (PMC7550596; doi:10.1038/s41467-020-18795-w)
Supplement: Supplementary file 8 — Supplementary Dataset 4 [file 41467_2020_18795_MOESM8_ESM.xlsx]

## Sheet: S_Table 4
Supplementary Data 4 - Identified transposable elements in the 135 fungal genomes
The table contains taxonomic information and statistics of transposable elements identified for 135 fungi.
JGI Fungal ID	Phylogenetic Order	Species	Ecology	Phylum	Class	Order	Family	Genus	Genome size (nt)	GC content	TE coverage total (%)	TE coverage (Mbp)	TE family	TE type	Coverage (%)	Coverage (Mbp)
Lacam2	1	Laccaria amethystina	Ectomycorrhizae	Basidiomycota	Agaricomycetes	Agaricales	Tricholomataceae	Laccaria	52581404	46.62	28.69	15.0856	Harbinger	DNA transposon	0.05	0.0262907
Lacam2	1	Laccaria amethystina	Ectomycorrhizae	Basidiomycota	Agaricomycetes	Agaricales	Tricholomataceae	Laccaria	52581404	46.62	28.69	15.0856	hAT	DNA transposon	0.15	0.0788721
Lacam2	1	Laccaria amethystina	Ectomycorrhizae	Basidiomycota	Agaricomycetes	Agaricales	Tricholomataceae	Laccaria	52581404	46.62	28.69	15.0856	Helitron	DNA transposon	0.19	0.0999047
Lacam2	1	Laccaria amethystina	Ectomycorrhizae	Basidiomycota	Agaricomycetes	Agaricales	Tricholomataceae	Laccaria	52581404	46.62	28.69	15.0856	Mariner/Tc1	DNA transposon	0.35	0.184035
Lacam2	1	Laccaria amethystina	Ectomycorrhizae	Basidiomycota	Agaricomycetes	Agaricales	Tricholomataceae	Laccaria	52581404	46.62	28.69	15.0856	Tad1	Non-LTR transposon	0.51	0.268165
Lacam2	1	Laccaria amethystina	Ectomycorrhizae	Basidiomycota	Agaricomycetes	Agaricales	Tricholomataceae	Laccaria	52581404	46.62	28.69	15.0856	Unknown	Other	23.69	12.4565
Lacam2	1	Laccaria amethystina	Ectomycorrhizae	Basidiomycota	Agaricomycetes	Agaricales	Tricholomataceae	Laccaria	52581404	46.62	28.69	15.0856	Dada	DNA transposon	0.28	0.147228
Lacam2	1	Laccaria amethystina	Ectomycorrhizae	Basidiomycota	Agaricomycetes	Agaricales	Tricholomataceae	Laccaria	52581404	46.62	28.69	15.0856	DIRS	LTR retrotransposon	0.17	0.0893884
Lacam2	1	Laccaria amethystina	Ectomycorrhizae	Basidiomycota	Agaricomycetes	Agaricales	Tricholomataceae	Laccaria	52581404	46.62	28.69	15.0856	Gypsy	LTR retrotransposon	8.68	4.56407
Lacam2	1	Laccaria amethystina	Ectomycorrhizae	Basidiomycota	Agaricomycetes	Agaricales	Tricholomataceae	Laccaria	52581404	46.62	28.69	15.0856	Copia	LTR retrotransposon	1.49	0.783463
Lacbi2	2	Laccaria bicolor	Ectomycorrhizae	Basidiomycota	Agaricomycetes	Agaricales	Tricholomataceae	Laccaria	60707050	46.95	34.79	21.12	Copia	LTR retrotransposon	1.62	0.983454
Lacbi2	2	Laccaria bicolor	Ectomycorrhizae	Basidiomycota	Agaricomycetes	Agaricales	Tricholomataceae	Laccaria	60707050	46.95	34.79	21.12	Dada	DNA transposon	0.18	0.109273
Lacbi2	2	Laccaria bicolor	Ectomycorrhizae	Basidiomycota	Agaricomycetes	Agaricales	Tricholomataceae	Laccaria	60707050	46.95	34.79	21.12	DIRS	LTR retrotransposon	0.59	0.358172
Lacbi2	2	Laccaria bicolor	Ectomycorrhizae	Basidiomycota	Agaricomycetes	Agaricales	Tricholomataceae	Laccaria	60707050	46.95	34.79	21.12	Mariner/Tc1	DNA transposon	0.41	0.248899
Lacbi2	2	Laccaria bicolor	Ectomycorrhizae	Basidiomycota	Agaricomycetes	Agaricales	Tricholomataceae	Laccaria	60707050	46.95	34.79	21.12	Penelope	Non-LTR transposon	0.02	0.0121414
Lacbi2	2	Laccaria bicolor	Ectomycorrhizae	Basidiomycota	Agaricomycetes	Agaricales	Tricholomataceae	Laccaria	60707050	46.95	34.79	21.12	Repetitive	Simple repeat	0.18	0.109273
Lacbi2	2	Laccaria bicolor	Ectomycorrhizae	Basidiomycota	Agaricomycetes	Agaricales	Tricholomataceae	Laccaria	60707050	46.95	34.79	21.12	Tad1	Non-LTR transposon	0.45	0.273182
Lacbi2	2	Laccaria bicolor	Ectomycorrhizae	Basidiomycota	Agaricomycetes	Agaricales	Tricholomataceae	Laccaria	60707050	46.95	34.79	21.12	Unknown	Other	24.84	15.0796
Lacbi2	2	Laccaria bicolor	Ectomycorrhizae	Basidiomycota	Agaricomycetes	Agaricales	Tricholomataceae	Laccaria	60707050	46.95	34.79	21.12	Zisupton	DNA transposon	1.25	0.758838
Lacbi2	2	Laccaria bicolor	Ectomycorrhizae	Basidiomycota	Agaricomycetes	Agaricales	Tricholomataceae	Laccaria	60707050	46.95	34.79	21.12	Gypsy	LTR retrotransposon	10.14	6.15569
Lacbi2	2	Laccaria bicolor	Ectomycorrhizae	Basidiomycota	Agaricomycetes	Agaricales	Tricholomataceae	Laccaria	60707050	46.95	34.79	21.12	hAT	DNA transposon	0.34	0.206404
Lacbi2	2	Laccaria bicolor	Ectomycorrhizae	Basidiomycota	Agaricomycetes	Agaricales	Tricholomataceae	Laccaria	60707050	46.95	34.79	21.12	Helitron	DNA transposon	0.62	0.376384
Lacbi2	2	Laccaria bicolor	Ectomycorrhizae	Basidiomycota	Agaricomycetes	Agaricales	Tricholomataceae	Laccaria	60707050	46.95	34.79	21.12	EnSpm/CACTA	DNA transposon	0.55	0.333889
Lacbi2	2	Laccaria bicolor	Ectomycorrhizae	Basidiomycota	Agaricomycetes	Agaricales	Tricholomataceae	Laccaria	60707050	46.95	34.79	21.12	Kolobok	DNA transposon	0.06	0.0364242
Copci1	3	Coprinopsis cinerea	Saprotroph	Basidiomycota	Agaricomycetes	Agaricales	Psathyrellaceae	Coprinopsis	36294355	51.67	5.27	1.91271	DIRS	LTR retrotransposon	0.01	0.00362944
Copci1	3	Coprinopsis cinerea	Saprotroph	Basidiomycota	Agaricomycetes	Agaricales	Psathyrellaceae	Coprinopsis	36294355	51.67	5.27	1.91271	Gypsy	LTR retrotransposon	3.4	1.23401
Copci1	3	Coprinopsis cinerea	Saprotroph	Basidiomycota	Agaricomycetes	Agaricales	Psathyrellaceae	Coprinopsis	36294355	51.67	5.27	1.91271	Repetitive	Simple repeat	0.03	0.0108883
Copci1	3	Coprinopsis cinerea	Saprotroph	Basidiomycota	Agaricomycetes	Agaricales	Psathyrellaceae	Coprinopsis	36294355	51.67	5.27	1.91271	Copia	LTR retrotransposon	0.55	0.199619
Copci1	3	Coprinopsis cinerea	Saprotroph	Basidiomycota	Agaricomycetes	Agaricales	Psathyrellaceae	Coprinopsis	36294355	51.67	5.27	1.91271	Unknown	Other	1.29	0.468197
Copci1	3	Coprinopsis cinerea	Saprotroph	Basidiomycota	Agaricomycetes	Agaricales	Psathyrellaceae	Coprinopsis	36294355	51.67	5.27	1.91271	RTEX	Non-LTR transposon	0.02	0.00725887
Copmic2	4	Coprinellus micaceus	Saprotroph	Basidiomycota	Agaricomycetes	Agaricales	Psathyrellaceae	Coprinellus	77386123	53.73	14.45	11.1823	Unknown	Other	7.4	5.72657
Copmic2	4	Coprinellus micaceus	Saprotroph	Basidiomycota	Agaricomycetes	Agaricales	Psathyrellaceae	Coprinellus	77386123	53.73	14.45	11.1823	Copia	LTR retrotransposon	2.05	1.58642
Copmic2	4	Coprinellus micaceus	Saprotroph	Basidiomycota	Agaricomycetes	Agaricales	Psathyrellaceae	Coprinellus	77386123	53.73	14.45	11.1823	Tad1	Non-LTR transposon	2.11	1.63285
Copmic2	4	Coprinellus micaceus	Saprotroph	Basidiomycota	Agaricomycetes	Agaricales	Psathyrellaceae	Coprinellus	77386123	53.73	14.45	11.1823	Gypsy	LTR retrotransposon	2.41	1.86501
Copmic2	4	Coprinellus micaceus	Saprotroph	Basidiomycota	Agaricomycetes	Agaricales	Psathyrellaceae	Coprinellus	77386123	53.73	14.45	11.1823	Harbinger	DNA transposon	0	0
Copmic2	4	Coprinellus micaceus	Saprotroph	Basidiomycota	Agaricomycetes	Agaricales	Psathyrellaceae	Coprinellus	77386123	53.73	14.45	11.1823	RTEX	Non-LTR transposon	0.09	0.0696475
Copmic2	4	Coprinellus micaceus	Saprotroph	Basidiomycota	Agaricomycetes	Agaricales	Psathyrellaceae	Coprinellus	77386123	53.73	14.45	11.1823	EnSpm/CACTA	DNA transposon	0.16	0.123818
Copmic2	4	Coprinellus micaceus	Saprotroph	Basidiomycota	Agaricomycetes	Agaricales	Psathyrellaceae	Coprinellus	77386123	53.73	14.45	11.1823	Helitron	DNA transposon	0.15	0.116079
Copmic2	4	Coprinellus micaceus	Saprotroph	Basidiomycota	Agaricomycetes	Agaricales	Psathyrellaceae	Coprinellus	77386123	53.73	14.45	11.1823	L1	Non-LTR transposon	0.02	0.0154772
Copmic2	4	Coprinellus micaceus	Saprotroph	Basidiomycota	Agaricomycetes	Agaricales	Psathyrellaceae	Coprinellus	77386123	53.73	14.45	11.1823	Mariner/Tc1	DNA transposon	0.08	0.0619089
Copmic2	4	Coprinellus micaceus	Saprotroph	Basidiomycota	Agaricomycetes	Agaricales	Psathyrellaceae	Coprinellus	77386123	53.73	14.45	11.1823	DIRS	LTR retrotransposon	0.07	0.0541703
Copmic2	4	Coprinellus micaceus	Saprotroph	Basidiomycota	Agaricomycetes	Agaricales	Psathyrellaceae	Coprinellus	77386123	53.73	14.45	11.1823	hAT	DNA transposon	0.17	0.131556
Copmic2	4	Coprinellus micaceus	Saprotroph	Basidiomycota	Agaricomycetes	Agaricales	Psathyrellaceae	Coprinellus	77386123	53.73	14.45	11.1823	Zisupton	DNA transposon	0.12	0.0928633
Hypsu1	5	Hypholoma sublateritium	Wood decayer	Basidiomycota	Agaricomycetes	Agaricales	Strophariaceae	Hypholoma	48031814	51.04	5.31	2.55049	EnSpm/CACTA	DNA transposon	0.27	0.129686
Hypsu1	5	Hypholoma sublateritium	Wood decayer	Basidiomycota	Agaricomycetes	Agaricales	Strophariaceae	Hypholoma	48031814	51.04	5.31	2.55049	Tad1	Non-LTR transposon	0.18	0.0864573
Hypsu1	5	Hypholoma sublateritium	Wood decayer	Basidiomycota	Agaricomycetes	Agaricales	Strophariaceae	Hypholoma	48031814	51.04	5.31	2.55049	Unknown	Other	4.24	2.03655
Hypsu1	5	Hypholoma sublateritium	Wood decayer	Basidiomycota	Agaricomycetes	Agaricales	Strophariaceae	Hypholoma	48031814	51.04	5.31	2.55049	Gypsy	LTR retrotransposon	0.18	0.0864573
Hypsu1	5	Hypholoma sublateritium	Wood decayer	Basidiomycota	Agaricomycetes	Agaricales	Strophariaceae	Hypholoma	48031814	51.04	5.31	2.55049	Copia	LTR retrotransposon	0.5	0.240159
Hypsu1	5	Hypholoma sublateritium	Wood decayer	Basidiomycota	Agaricomycetes	Agaricales	Strophariaceae	Hypholoma	48031814	51.04	5.31	2.55049	Mariner/Tc1	DNA transposon	0.02	0.00960636
Hebcy2	6	Hebeloma cylindrosporum	Ectomycorrhizae	Basidiomycota	Agaricomycetes	Agaricales	Cortinariaceae	Hebeloma	38226047	48.37	2.77	1.05886	Gypsy	LTR retrotransposon	0.37	0.141436
Hebcy2	6	Hebeloma cylindrosporum	Ectomycorrhizae	Basidiomycota	Agaricomycetes	Agaricales	Cortinariaceae	Hebeloma	38226047	48.37	2.77	1.05886	Unknown	Other	2.45	0.936538
Hebcy2	6	Hebeloma cylindrosporum	Ectomycorrhizae	Basidiomycota	Agaricomycetes	Agaricales	Cortinariaceae	Hebeloma	38226047	48.37	2.77	1.05886	Copia	LTR retrotransposon	0.07	0.0267582
Corgl3	7	Cortinarius glaucopus	Ectomycorrhizae	Basidiomycota	Agaricomycetes	Agaricales	Cortinariaceae	Cortinarius	63450306	44.13	36.27	23.0134	Helitron	DNA transposon	0.35	0.222076
Corgl3	7	Cortinarius glaucopus	Ectomycorrhizae	Basidiomycota	Agaricomycetes	Agaricales	Cortinariaceae	Cortinarius	63450306	44.13	36.27	23.0134	Unknown	Other	28.46	18.058
Corgl3	7	Cortinarius glaucopus	Ectomycorrhizae	Basidiomycota	Agaricomycetes	Agaricales	Cortinariaceae	Cortinarius	63450306	44.13	36.27	23.0134	Zisupton	DNA transposon	0.06	0.0380702
Corgl3	7	Cortinarius glaucopus	Ectomycorrhizae	Basidiomycota	Agaricomycetes	Agaricales	Cortinariaceae	Cortinarius	63450306	44.13	36.27	23.0134	hAT	DNA transposon	0.59	0.374357
Corgl3	7	Cortinarius glaucopus	Ectomycorrhizae	Basidiomycota	Agaricomycetes	Agaricales	Cortinariaceae	Cortinarius	63450306	44.13	36.27	23.0134	Mariner/Tc1	DNA transposon	0.06	0.0380702
Corgl3	7	Cortinarius glaucopus	Ectomycorrhizae	Basidiomycota	Agaricomycetes	Agaricales	Cortinariaceae	Cortinarius	63450306	44.13	36.27	23.0134	Repetitive	Simple repeat	0.03	0.0190351
Corgl3	7	Cortinarius glaucopus	Ectomycorrhizae	Basidiomycota	Agaricomycetes	Agaricales	Cortinariaceae	Cortinarius	63450306	44.13	36.27	23.0134	Tad1	Non-LTR transposon	0.95	0.602778
Corgl3	7	Cortinarius glaucopus	Ectomycorrhizae	Basidiomycota	Agaricomycetes	Agaricales	Cortinariaceae	Cortinarius	63450306	44.13	36.27	23.0134	Copia	LTR retrotransposon	1.8	1.14211
Corgl3	7	Cortinarius glaucopus	Ectomycorrhizae	Basidiomycota	Agaricomycetes	Agaricales	Cortinariaceae	Cortinarius	63450306	44.13	36.27	23.0134	Dada	DNA transposon	0.2	0.126901
Corgl3	7	Cortinarius glaucopus	Ectomycorrhizae	Basidiomycota	Agaricomycetes	Agaricales	Cortinariaceae	Cortinarius	63450306	44.13	36.27	23.0134	DIRS	LTR retrotransposon	0.49	0.310906
Corgl3	7	Cortinarius glaucopus	Ectomycorrhizae	Basidiomycota	Agaricomycetes	Agaricales	Cortinariaceae	Cortinarius	63450306	44.13	36.27	23.0134	EnSpm/CACTA	DNA transposon	0.13	0.0824854
Corgl3	7	Cortinarius glaucopus	Ectomycorrhizae	Basidiomycota	Agaricomycetes	Agaricales	Cortinariaceae	Cortinarius	63450306	44.13	36.27	23.0134	Harbinger	DNA transposon	0.14	0.0888304
Corgl3	7	Cortinarius glaucopus	Ectomycorrhizae	Basidiomycota	Agaricomycetes	Agaricales	Cortinariaceae	Cortinarius	63450306	44.13	36.27	23.0134	Gypsy	LTR retrotransposon	6.99	4.43518
Crula1	8	Crucibulum laeve	Saprotroph	Basidiomycota	Agaricomycetes	Agaricales	Nidulariaceae	Crucibulum	44728771	45.36	12.29	5.49717	Copia	LTR retrotransposon	0.65	0.290737
Crula1	8	Crucibulum laeve	Saprotroph	Basidiomycota	Agaricomycetes	Agaricales	Nidulariaceae	Crucibulum	44728771	45.36	12.29	5.49717	Helitron	DNA transposon	0.22	0.0984033
Crula1	8	Crucibulum laeve	Saprotroph	Basidiomycota	Agaricomycetes	Agaricales	Nidulariaceae	Crucibulum	44728771	45.36	12.29	5.49717	Gypsy	LTR retrotransposon	3.14	1.40448
Crula1	8	Crucibulum laeve	Saprotroph	Basidiomycota	Agaricomycetes	Agaricales	Nidulariaceae	Crucibulum	44728771	45.36	12.29	5.49717	hAT	DNA transposon	0.06	0.0268373
Crula1	8	Crucibulum laeve	Saprotroph	Basidiomycota	Agaricomycetes	Agaricales	Nidulariaceae	Crucibulum	44728771	45.36	12.29	5.49717	Mariner/Tc1	DNA transposon	0.29	0.129713
Crula1	8	Crucibulum laeve	Saprotroph	Basidiomycota	Agaricomycetes	Agaricales	Nidulariaceae	Crucibulum	44728771	45.36	12.29	5.49717	Unknown	Other	9.31	4.16425
Trima3	9	Tricholoma matsutake	Ectomycorrhizae	Basidiomycota	Agaricomycetes	Agaricales	Tricholomataceae	Tricholoma	175759688	45.4	63.79	112.117	Penelope	Non-LTR transposon	0.01	0.017576
Trima3	9	Tricholoma matsutake	Ectomycorrhizae	Basidiomycota	Agaricomycetes	Agaricales	Tricholomataceae	Tricholoma	175759688	45.4	63.79	112.117	Repetitive	Simple repeat	0	0
Trima3	9	Tricholoma matsutake	Ectomycorrhizae	Basidiomycota	Agaricomycetes	Agaricales	Tricholomataceae	Tricholoma	175759688	45.4	63.79	112.117	Mariner/Tc1	DNA transposon	0.34	0.597583
Trima3	9	Tricholoma matsutake	Ectomycorrhizae	Basidiomycota	Agaricomycetes	Agaricales	Tricholomataceae	Tricholoma	175759688	45.4	63.79	112.117	Gypsy	LTR retrotransposon	34.35	60.3735
Trima3	9	Tricholoma matsutake	Ectomycorrhizae	Basidiomycota	Agaricomycetes	Agaricales	Tricholomataceae	Tricholoma	175759688	45.4	63.79	112.117	Tad1	Non-LTR transposon	3.31	5.81765
Trima3	9	Tricholoma matsutake	Ectomycorrhizae	Basidiomycota	Agaricomycetes	Agaricales	Tricholomataceae	Tricholoma	175759688	45.4	63.79	112.117	Non-LTR	Non-LTR transposon	0.01	0.017576
Trima3	9	Tricholoma matsutake	Ectomycorrhizae	Basidiomycota	Agaricomycetes	Agaricales	Tricholomataceae	Tricholoma	175759688	45.4	63.79	112.117	hAT	DNA transposon	0.24	0.421823
Trima3	9	Tricholoma matsutake	Ectomycorrhizae	Basidiomycota	Agaricomycetes	Agaricales	Tricholomataceae	Tricholoma	175759688	45.4	63.79	112.117	L1	Non-LTR transposon	0.05	0.0878798
Trima3	9	Tricholoma matsutake	Ectomycorrhizae	Basidiomycota	Agaricomycetes	Agaricales	Tricholomataceae	Tricholoma	175759688	45.4	63.79	112.117	DIRS	LTR retrotransposon	0.06	0.105456
Trima3	9	Tricholoma matsutake	Ectomycorrhizae	Basidiomycota	Agaricomycetes	Agaricales	Tricholomataceae	Tricholoma	175759688	45.4	63.79	112.117	EnSpm/CACTA	DNA transposon	0.56	0.984254
Trima3	9	Tricholoma matsutake	Ectomycorrhizae	Basidiomycota	Agaricomycetes	Agaricales	Tricholomataceae	Tricholoma	175759688	45.4	63.79	112.117	Unknown	Other	33.78	59.3716
Trima3	9	Tricholoma matsutake	Ectomycorrhizae	Basidiomycota	Agaricomycetes	Agaricales	Tricholomataceae	Tricholoma	175759688	45.4	63.79	112.117	RTEX	Non-LTR transposon	0.05	0.0878798
Trima3	9	Tricholoma matsutake	Ectomycorrhizae	Basidiomycota	Agaricomycetes	Agaricales	Tricholomataceae	Tricholoma	175759688	45.4	63.79	112.117	IS3EU	DNA transposon	0.01	0.017576
Trima3	9	Tricholoma matsutake	Ectomycorrhizae	Basidiomycota	Agaricomycetes	Agaricales	Tricholomataceae	Tricholoma	175759688	45.4	63.79	112.117	Helitron	DNA transposon	0.94	1.65214
Trima3	9	Tricholoma matsutake	Ectomycorrhizae	Basidiomycota	Agaricomycetes	Agaricales	Tricholomataceae	Tricholoma	175759688	45.4	63.79	112.117	Zisupton	DNA transposon	0.06	0.105456
Trima3	9	Tricholoma matsutake	Ectomycorrhizae	Basidiomycota	Agaricomycetes	Agaricales	Tricholomataceae	Tricholoma	175759688	45.4	63.79	112.117	Dada	DNA transposon	0.03	0.0527279
Trima3	9	Tricholoma matsutake	Ectomycorrhizae	Basidiomycota	Agaricomycetes	Agaricales	Tricholomataceae	Tricholoma	175759688	45.4	63.79	112.117	Harbinger	DNA transposon	0.33	0.580007
Trima3	9	Tricholoma matsutake	Ectomycorrhizae	Basidiomycota	Agaricomycetes	Agaricales	Tricholomataceae	Tricholoma	175759688	45.4	63.79	112.117	Copia	LTR retrotransposon	5.73	10.071
Trima3	9	Tricholoma matsutake	Ectomycorrhizae	Basidiomycota	Agaricomycetes	Agaricales	Tricholomataceae	Tricholoma	175759688	45.4	63.79	112.117	Academ	DNA transposon	0.01	0.017576
Amath1	10	Amanita thiersii	Saprotroph	Basidiomycota	Agaricomycetes	Agaricales	Amanitaceae	Amanita	33689220	45.34	26.7	8.99502	Unknown	Other	9.13	3.07583
Amath1	10	Amanita thiersii	Saprotroph	Basidiomycota	Agaricomycetes	Agaricales	Amanitaceae	Amanita	33689220	45.34	26.7	8.99502	Copia	LTR retrotransposon	5.33	1.79564
Amath1	10	Amanita thiersii	Saprotroph	Basidiomycota	Agaricomycetes	Agaricales	Amanitaceae	Amanita	33689220	45.34	26.7	8.99502	Gypsy	LTR retrotransposon	16.94	5.70695
Amath1	10	Amanita thiersii	Saprotroph	Basidiomycota	Agaricomycetes	Agaricales	Amanitaceae	Amanita	33689220	45.34	26.7	8.99502	Tad1	Non-LTR transposon	2.47	0.832124
Amarub1	11	Amanita rubescens	Ectomycorrhizae	Basidiomycota	Agaricomycetes	Agaricales	Amanitaceae	Amanita	76593165	47.3	42.31	32.4066	hAT	DNA transposon	0.91	0.696998
Amarub1	11	Amanita rubescens	Ectomycorrhizae	Basidiomycota	Agaricomycetes	Agaricales	Amanitaceae	Amanita	76593165	47.3	42.31	32.4066	Academ	DNA transposon	0.07	0.0536152
Amarub1	11	Amanita rubescens	Ectomycorrhizae	Basidiomycota	Agaricomycetes	Agaricales	Amanitaceae	Amanita	76593165	47.3	42.31	32.4066	Harbinger	DNA transposon	0.15	0.11489
Amarub1	11	Amanita rubescens	Ectomycorrhizae	Basidiomycota	Agaricomycetes	Agaricales	Amanitaceae	Amanita	76593165	47.3	42.31	32.4066	Helitron	DNA transposon	1.1	0.842525
Amarub1	11	Amanita rubescens	Ectomycorrhizae	Basidiomycota	Agaricomycetes	Agaricales	Amanitaceae	Amanita	76593165	47.3	42.31	32.4066	Gypsy	LTR retrotransposon	5.58	4.2739
Amarub1	11	Amanita rubescens	Ectomycorrhizae	Basidiomycota	Agaricomycetes	Agaricales	Amanitaceae	Amanita	76593165	47.3	42.31	32.4066	Zisupton	DNA transposon	0.14	0.10723
Amarub1	11	Amanita rubescens	Ectomycorrhizae	Basidiomycota	Agaricomycetes	Agaricales	Amanitaceae	Amanita	76593165	47.3	42.31	32.4066	Penelope	Non-LTR transposon	0.02	0.0153186
Amarub1	11	Amanita rubescens	Ectomycorrhizae	Basidiomycota	Agaricomycetes	Agaricales	Amanitaceae	Amanita	76593165	47.3	42.31	32.4066	Copia	LTR retrotransposon	4.27	3.27053
Amarub1	11	Amanita rubescens	Ectomycorrhizae	Basidiomycota	Agaricomycetes	Agaricales	Amanitaceae	Amanita	76593165	47.3	42.31	32.4066	Unknown	Other	33.52	25.674
Amarub1	11	Amanita rubescens	Ectomycorrhizae	Basidiomycota	Agaricomycetes	Agaricales	Amanitaceae	Amanita	76593165	47.3	42.31	32.4066	Mariner/Tc1	DNA transposon	0.48	0.367647
Amarub1	11	Amanita rubescens	Ectomycorrhizae	Basidiomycota	Agaricomycetes	Agaricales	Amanitaceae	Amanita	76593165	47.3	42.31	32.4066	EnSpm/CACTA	DNA transposon	0.11	0.0842525
Amarub1	11	Amanita rubescens	Ectomycorrhizae	Basidiomycota	Agaricomycetes	Agaricales	Amanitaceae	Amanita	76593165	47.3	42.31	32.4066	DIRS	LTR retrotransposon	0.07	0.0536152
Amarub1	11	Amanita rubescens	Ectomycorrhizae	Basidiomycota	Agaricomycetes	Agaricales	Amanitaceae	Amanita	76593165	47.3	42.31	32.4066	Tad1	Non-LTR transposon	0.58	0.44424
Amamu1	12	Amanita muscaria	Ectomycorrhizae	Basidiomycota	Agaricomycetes	Agaricales	Amanitaceae	Amanita	40699759	47.55	15.46	6.29218	Tad1	Non-LTR transposon	0.4	0.162799
Amamu1	12	Amanita muscaria	Ectomycorrhizae	Basidiomycota	Agaricomycetes	Agaricales	Amanitaceae	Amanita	40699759	47.55	15.46	6.29218	MuDR	DNA transposon	0.02	0.00813995
Amamu1	12	Amanita muscaria	Ectomycorrhizae	Basidiomycota	Agaricomycetes	Agaricales	Amanitaceae	Amanita	40699759	47.55	15.46	6.29218	DIRS	LTR retrotransposon	0.01	0.00406998
Amamu1	12	Amanita muscaria	Ectomycorrhizae	Basidiomycota	Agaricomycetes	Agaricales	Amanitaceae	Amanita	40699759	47.55	15.46	6.29218	EnSpm/CACTA	DNA transposon	0.04	0.0162799
Amamu1	12	Amanita muscaria	Ectomycorrhizae	Basidiomycota	Agaricomycetes	Agaricales	Amanitaceae	Amanita	40699759	47.55	15.46	6.29218	Copia	LTR retrotransposon	0.81	0.329668
Amamu1	12	Amanita muscaria	Ectomycorrhizae	Basidiomycota	Agaricomycetes	Agaricales	Amanitaceae	Amanita	40699759	47.55	15.46	6.29218	Unknown	Other	12.27	4.99386
Amamu1	12	Amanita muscaria	Ectomycorrhizae	Basidiomycota	Agaricomycetes	Agaricales	Amanitaceae	Amanita	40699759	47.55	15.46	6.29218	Gypsy	LTR retrotransposon	2.64	1.07447
Plucer1	13	Pluteus cervinus	Saprotroph	Basidiomycota	Agaricomycetes	Agaricales	Pluteaceae	Pluteus	52193021	48.75	4.44	2.31737	Helitron	DNA transposon	0.2	0.104386
Plucer1	13	Pluteus cervinus	Saprotroph	Basidiomycota	Agaricomycetes	Agaricales	Pluteaceae	Pluteus	52193021	48.75	4.44	2.31737	Unknown	Other	4.27	2.22864
Plucer1	13	Pluteus cervinus	Saprotroph	Basidiomycota	Agaricomycetes	Agaricales	Pluteaceae	Pluteus	52193021	48.75	4.44	2.31737	Zisupton	DNA transposon	0.03	0.0156579
Gyman1	14	Gymnopus androsaceus	Saprotroph	Basidiomycota	Agaricomycetes	Agaricales	Omphalotaceae	Gymnopus	89149538	45.14	30.12	26.8518	RTEX	Non-LTR transposon	0.08	0.0713196
Gyman1	14	Gymnopus androsaceus	Saprotroph	Basidiomycota	Agaricomycetes	Agaricales	Omphalotaceae	Gymnopus	89149538	45.14	30.12	26.8518	Mariner/Tc1	DNA transposon	0.26	0.231789
Gyman1	14	Gymnopus androsaceus	Saprotroph	Basidiomycota	Agaricomycetes	Agaricales	Omphalotaceae	Gymnopus	89149538	45.14	30.12	26.8518	Copia	LTR retrotransposon	3.49	3.11132
Gyman1	14	Gymnopus androsaceus	Saprotroph	Basidiomycota	Agaricomycetes	Agaricales	Omphalotaceae	Gymnopus	89149538	45.14	30.12	26.8518	Zisupton	DNA transposon	0.09	0.0802346
Gyman1	14	Gymnopus androsaceus	Saprotroph	Basidiomycota	Agaricomycetes	Agaricales	Omphalotaceae	Gymnopus	89149538	45.14	30.12	26.8518	Tad1	Non-LTR transposon	0.06	0.0534897
Gyman1	14	Gymnopus androsaceus	Saprotroph	Basidiomycota	Agaricomycetes	Agaricales	Omphalotaceae	Gymnopus	89149538	45.14	30.12	26.8518	Harbinger	DNA transposon	0	0
Gyman1	14	Gymnopus androsaceus	Saprotroph	Basidiomycota	Agaricomycetes	Agaricales	Omphalotaceae	Gymnopus	89149538	45.14	30.12	26.8518	Unknown	Other	23.83	21.2443
Gyman1	14	Gymnopus androsaceus	Saprotroph	Basidiomycota	Agaricomycetes	Agaricales	Omphalotaceae	Gymnopus	89149538	45.14	30.12	26.8518	Repetitive	Simple repeat	0.04	0.0356598
Gyman1	14	Gymnopus androsaceus	Saprotroph	Basidiomycota	Agaricomycetes	Agaricales	Omphalotaceae	Gymnopus	89149538	45.14	30.12	26.8518	hAT	DNA transposon	0.03	0.0267449
Gyman1	14	Gymnopus androsaceus	Saprotroph	Basidiomycota	Agaricomycetes	Agaricales	Omphalotaceae	Gymnopus	89149538	45.14	30.12	26.8518	Helitron	DNA transposon	0.02	0.0178299
Gyman1	14	Gymnopus androsaceus	Saprotroph	Basidiomycota	Agaricomycetes	Agaricales	Omphalotaceae	Gymnopus	89149538	45.14	30.12	26.8518	DIRS	LTR retrotransposon	0.39	0.347683
Gyman1	14	Gymnopus androsaceus	Saprotroph	Basidiomycota	Agaricomycetes	Agaricales	Omphalotaceae	Gymnopus	89149538	45.14	30.12	26.8518	EnSpm/CACTA	DNA transposon	0.18	0.160469
Gyman1	14	Gymnopus androsaceus	Saprotroph	Basidiomycota	Agaricomycetes	Agaricales	Omphalotaceae	Gymnopus	89149538	45.14	30.12	26.8518	Gypsy	LTR retrotransposon	3.27	2.91519
Ompol1	15	Omphalotus olearius	Saprotroph	Basidiomycota	Agaricomycetes	Agaricales	Omphalotaceae	Omphalotus	28145093	47.38	0.91	0.25612	Unknown	Other	0.75	0.211088
Ompol1	15	Omphalotus olearius	Saprotroph	Basidiomycota	Agaricomycetes	Agaricales	Omphalotaceae	Omphalotus	28145093	47.38	0.91	0.25612	Gypsy	LTR retrotransposon	0.16	0.0450321
Marfi1	16	Marasmius fiardii	Saprotroph	Basidiomycota	Agaricomycetes	Agaricales	Marasmiaceae	Marasmius	59447912	46.61	23.37	13.893	Gypsy	LTR retrotransposon	9.53	5.66539
Marfi1	16	Marasmius fiardii	Saprotroph	Basidiomycota	Agaricomycetes	Agaricales	Marasmiaceae	Marasmius	59447912	46.61	23.37	13.893	DIRS	LTR retrotransposon	0.12	0.0713375
Marfi1	16	Marasmius fiardii	Saprotroph	Basidiomycota	Agaricomycetes	Agaricales	Marasmiaceae	Marasmius	59447912	46.61	23.37	13.893	Copia	LTR retrotransposon	1.49	0.885774
Marfi1	16	Marasmius fiardii	Saprotroph	Basidiomycota	Agaricomycetes	Agaricales	Marasmiaceae	Marasmius	59447912	46.61	23.37	13.893	Tad1	Non-LTR transposon	3.5	2.08068
Marfi1	16	Marasmius fiardii	Saprotroph	Basidiomycota	Agaricomycetes	Agaricales	Marasmiaceae	Marasmius	59447912	46.61	23.37	13.893	Unknown	Other	11.81	7.0208
Monpe1_1	17	Moniliophthora perniciosa	Pathogen	Basidiomycota	Agaricomycetes	Agaricales	Marasmiaceae	Moniliophthora	18411357	47.92	2.84	0.522883	Gypsy	LTR retrotransposon	1.61	0.296423
Monpe1_1	17	Moniliophthora perniciosa	Pathogen	Basidiomycota	Agaricomycetes	Agaricales	Marasmiaceae	Moniliophthora	18411357	47.92	2.84	0.522883	Unknown	Other	1.39	0.255918
Mycgal1	18	Mycena galopus	Saprotroph	Basidiomycota	Agaricomycetes	Agaricales	Mycenaceae	Mycena	211361780	51.04	42.26	89.3215	Mariner/Tc1	DNA transposon	0.34	0.71863
Mycgal1	18	Mycena galopus	Saprotroph	Basidiomycota	Agaricomycetes	Agaricales	Mycenaceae	Mycena	211361780	51.04	42.26	89.3215	hAT	DNA transposon	0.27	0.570677
Mycgal1	18	Mycena galopus	Saprotroph	Basidiomycota	Agaricomycetes	Agaricales	Mycenaceae	Mycena	211361780	51.04	42.26	89.3215	L1	Non-LTR transposon	0.63	1.33158
Mycgal1	18	Mycena galopus	Saprotroph	Basidiomycota	Agaricomycetes	Agaricales	Mycenaceae	Mycena	211361780	51.04	42.26	89.3215	Kolobok	DNA transposon	0.04	0.0845447
Mycgal1	18	Mycena galopus	Saprotroph	Basidiomycota	Agaricomycetes	Agaricales	Mycenaceae	Mycena	211361780	51.04	42.26	89.3215	LTR	LTR retrotransposon	0.01	0.0211362
Mycgal1	18	Mycena galopus	Saprotroph	Basidiomycota	Agaricomycetes	Agaricales	Mycenaceae	Mycena	211361780	51.04	42.26	89.3215	Helitron	DNA transposon	0.39	0.824311
Mycgal1	18	Mycena galopus	Saprotroph	Basidiomycota	Agaricomycetes	Agaricales	Mycenaceae	Mycena	211361780	51.04	42.26	89.3215	Tcn760	Other	0	0
Mycgal1	18	Mycena galopus	Saprotroph	Basidiomycota	Agaricomycetes	Agaricales	Mycenaceae	Mycena	211361780	51.04	42.26	89.3215	IS3EU	DNA transposon	0.02	0.0422724
Mycgal1	18	Mycena galopus	Saprotroph	Basidiomycota	Agaricomycetes	Agaricales	Mycenaceae	Mycena	211361780	51.04	42.26	89.3215	Harbinger	DNA transposon	0.12	0.253634
Mycgal1	18	Mycena galopus	Saprotroph	Basidiomycota	Agaricomycetes	Agaricales	Mycenaceae	Mycena	211361780	51.04	42.26	89.3215	RTEX	Non-LTR transposon	0.38	0.803175
Mycgal1	18	Mycena galopus	Saprotroph	Basidiomycota	Agaricomycetes	Agaricales	Mycenaceae	Mycena	211361780	51.04	42.26	89.3215	Dada	DNA transposon	0.01	0.0211362
Mycgal1	18	Mycena galopus	Saprotroph	Basidiomycota	Agaricomycetes	Agaricales	Mycenaceae	Mycena	211361780	51.04	42.26	89.3215	DIRS	LTR retrotransposon	0.15	0.317043
Mycgal1	18	Mycena galopus	Saprotroph	Basidiomycota	Agaricomycetes	Agaricales	Mycenaceae	Mycena	211361780	51.04	42.26	89.3215	Zisupton	DNA transposon	0.19	0.401587
Mycgal1	18	Mycena galopus	Saprotroph	Basidiomycota	Agaricomycetes	Agaricales	Mycenaceae	Mycena	211361780	51.04	42.26	89.3215	Gypsy	LTR retrotransposon	7.29	15.4083
Mycgal1	18	Mycena galopus	Saprotroph	Basidiomycota	Agaricomycetes	Agaricales	Mycenaceae	Mycena	211361780	51.04	42.26	89.3215	Copia	LTR retrotransposon	1.09	2.30384
Mycgal1	18	Mycena galopus	Saprotroph	Basidiomycota	Agaricomycetes	Agaricales	Mycenaceae	Mycena	211361780	51.04	42.26	89.3215	Tad1	Non-LTR transposon	0.38	0.803175
Mycgal1	18	Mycena galopus	Saprotroph	Basidiomycota	Agaricomycetes	Agaricales	Mycenaceae	Mycena	211361780	51.04	42.26	89.3215	Academ	DNA transposon	0.04	0.0845447
Mycgal1	18	Mycena galopus	Saprotroph	Basidiomycota	Agaricomycetes	Agaricales	Mycenaceae	Mycena	211361780	51.04	42.26	89.3215	Penelope	Non-LTR transposon	0.04	0.0845447
Mycgal1	18	Mycena galopus	Saprotroph	Basidiomycota	Agaricomycetes	Agaricales	Mycenaceae	Mycena	211361780	51.04	42.26	89.3215	Repetitive	Simple repeat	0.43	0.908856
Mycgal1	18	Mycena galopus	Saprotroph	Basidiomycota	Agaricomycetes	Agaricales	Mycenaceae	Mycena	211361780	51.04	42.26	89.3215	MuDR	DNA transposon	0.05	0.105681
Mycgal1	18	Mycena galopus	Saprotroph	Basidiomycota	Agaricomycetes	Agaricales	Mycenaceae	Mycena	211361780	51.04	42.26	89.3215	Unknown	Other	33.64	71.1021
Mycgal1	18	Mycena galopus	Saprotroph	Basidiomycota	Agaricomycetes	Agaricales	Mycenaceae	Mycena	211361780	51.04	42.26	89.3215	EnSpm/CACTA	DNA transposon	0.28	0.591813
Mycgal1	18	Mycena galopus	Saprotroph	Basidiomycota	Agaricomycetes	Agaricales	Mycenaceae	Mycena	211361780	51.04	42.26	89.3215	Non-LTR	Non-LTR transposon	0.23	0.486132
Mycgal1	18	Mycena galopus	Saprotroph	Basidiomycota	Agaricomycetes	Agaricales	Mycenaceae	Mycena	85336812	47.35	23.39	19.9603	L1	Non-LTR transposon	0.03	0.025601
Armga1	19	Armillaria gallica	Pathogen	Basidiomycota	Agaricomycetes	Agaricales	Physalacriaceae	Armillaria	85336812	47.35	23.39	19.9603	Unknown	Other	17.37	14.823
Armga1	19	Armillaria gallica	Pathogen	Basidiomycota	Agaricomycetes	Agaricales	Physalacriaceae	Armillaria	85336812	47.35	23.39	19.9603	Gypsy	LTR retrotransposon	7.47	6.37466
Armga1	19	Armillaria gallica	Pathogen	Basidiomycota	Agaricomycetes	Agaricales	Physalacriaceae	Armillaria	85336812	47.35	23.39	19.9603	RTEX	Non-LTR transposon	0.03	0.025601
Armga1	19	Armillaria gallica	Pathogen	Basidiomycota	Agaricomycetes	Agaricales	Physalacriaceae	Armillaria	85336812	47.35	23.39	19.9603	Mariner/Tc1	DNA transposon	0.02	0.0170674
Armga1	19	Armillaria gallica	Pathogen	Basidiomycota	Agaricomycetes	Agaricales	Physalacriaceae	Armillaria	85336812	47.35	23.39	19.9603	Helitron	DNA transposon	0.28	0.238943
Armga1	19	Armillaria gallica	Pathogen	Basidiomycota	Agaricomycetes	Agaricales	Physalacriaceae	Armillaria	85336812	47.35	23.39	19.9603	hAT	DNA transposon	0.02	0.0170674
Armga1	19	Armillaria gallica	Pathogen	Basidiomycota	Agaricomycetes	Agaricales	Physalacriaceae	Armillaria	85336812	47.35	23.39	19.9603	Copia	LTR retrotransposon	0.21	0.179207
Armga1	19	Armillaria gallica	Pathogen	Basidiomycota	Agaricomycetes	Agaricales	Physalacriaceae	Armillaria	85336812	47.35	23.39	19.9603	DIRS	LTR retrotransposon	0.06	0.0512021
Armga1	19	Armillaria gallica	Pathogen	Basidiomycota	Agaricomycetes	Agaricales	Physalacriaceae	Armillaria	34343005	50.95	7.35	2.52421	Zisupton	DNA transposon	0.29	0.0995947
PleosPC15_2	20	Pleurotus ostreatus	Wood decayer	Basidiomycota	Agaricomycetes	Agaricales	Pleurotaceae	Pleurotus	34343005	50.95	7.35	2.52421	Unknown	Other	3.88	1.33251
PleosPC15_2	20	Pleurotus ostreatus	Wood decayer	Basidiomycota	Agaricomycetes	Agaricales	Pleurotaceae	Pleurotus	34343005	50.95	7.35	2.52421	Helitron	DNA transposon	0.15	0.0515145
PleosPC15_2	20	Pleurotus ostreatus	Wood decayer	Basidiomycota	Agaricomycetes	Agaricales	Pleurotaceae	Pleurotus	34343005	50.95	7.35	2.52421	Gypsy	LTR retrotransposon	3.55	1.21918
PleosPC15_2	20	Pleurotus ostreatus	Wood decayer	Basidiomycota	Agaricomycetes	Agaricales	Pleurotaceae	Pleurotus	34343005	50.95	7.35	2.52421	Tad1	Non-LTR transposon	0.02	0.0068686
PleosPC15_2	20	Pleurotus ostreatus	Wood decayer	Basidiomycota	Agaricomycetes	Agaricales	Pleurotaceae	Pleurotus	34343005	50.95	7.35	2.52421	EnSpm/CACTA	DNA transposon	0.2	0.068686
PleosPC15_2	20	Pleurotus ostreatus	Wood decayer	Basidiomycota	Agaricomycetes	Agaricales	Pleurotaceae	Pleurotus	34343005	50.95	7.35	2.52421	Copia	LTR retrotransposon	0.46	0.157978
PleosPC15_2	20	Pleurotus ostreatus	Wood decayer	Basidiomycota	Agaricomycetes	Agaricales	Pleurotaceae	Pleurotus	34343005	50.95	7.35	2.52421	Harbinger	DNA transposon	0.12	0.0412116
PleosPC15_2	20	Pleurotus ostreatus	Wood decayer	Basidiomycota	Agaricomycetes	Agaricales	Pleurotaceae	Pleurotus	38670379	57.53	5.59	2.16167	Copia	LTR retrotransposon	1.04	0.402172
Schco3	21	Schizophyllum commune	Wood decayer	Basidiomycota	Agaricomycetes	Agaricales	Schizophyllaceae	Schizophyllum	38670379	57.53	5.59	2.16167	Unknown	Other	2.88	1.11371
Schco3	21	Schizophyllum commune	Wood decayer	Basidiomycota	Agaricomycetes	Agaricales	Schizophyllaceae	Schizophyllum	38670379	57.53	5.59	2.16167	Tad1	Non-LTR transposon	0.02	0.00773408
Schco3	21	Schizophyllum commune	Wood decayer	Basidiomycota	Agaricomycetes	Agaricales	Schizophyllaceae	Schizophyllum	38670379	57.53	5.59	2.16167	Zisupton	DNA transposon	0.21	0.0812078
Schco3	21	Schizophyllum commune	Wood decayer	Basidiomycota	Agaricomycetes	Agaricales	Schizophyllaceae	Schizophyllum	38670379	57.53	5.59	2.16167	Gypsy	LTR retrotransposon	1.44	0.556853
Schco3	21	Schizophyllum commune	Wood decayer	Basidiomycota	Agaricomycetes	Agaricales	Schizophyllaceae	Schizophyllum	35762581	50.04	15.97	5.71128	EnSpm/CACTA	DNA transposon	0.03	0.0107288
Paxam1	22	Paxillus ammoniavirescens	Ectomycorrhizae	Basidiomycota	Agaricomycetes	Boletales	Paxillaceae	Paxillus	35762581	50.04	15.97	5.71128	Gypsy	LTR retrotransposon	3.8	1.35898
Paxam1	22	Paxillus ammoniavirescens	Ectomycorrhizae	Basidiomycota	Agaricomycetes	Boletales	Paxillaceae	Paxillus	35762581	50.04	15.97	5.71128	Zisupton	DNA transposon	0.27	0.096559
Paxam1	22	Paxillus ammoniavirescens	Ectomycorrhizae	Basidiomycota	Agaricomycetes	Boletales	Paxillaceae	Paxillus	35762581	50.04	15.97	5.71128	Mariner/Tc1	DNA transposon	0.22	0.0786777
Paxam1	22	Paxillus ammoniavirescens	Ectomycorrhizae	Basidiomycota	Agaricomycetes	Boletales	Paxillaceae	Paxillus	35762581	50.04	15.97	5.71128	Copia	LTR retrotransposon	2.25	0.804658
Paxam1	22	Paxillus ammoniavirescens	Ectomycorrhizae	Basidiomycota	Agaricomycetes	Boletales	Paxillaceae	Paxillus	35762581	50.04	15.97	5.71128	hAT	DNA transposon	0.09	0.0321863
Paxam1	22	Paxillus ammoniavirescens	Ectomycorrhizae	Basidiomycota	Agaricomycetes	Boletales	Paxillaceae	Paxillus	35762581	50.04	15.97	5.71128	Helitron	DNA transposon	0.11	0.0393388
Paxam1	22	Paxillus ammoniavirescens	Ectomycorrhizae	Basidiomycota	Agaricomycetes	Boletales	Paxillaceae	Paxillus	35762581	50.04	15.97	5.71128	DIRS	LTR retrotransposon	0.04	0.014305
Paxam1	22	Paxillus ammoniavirescens	Ectomycorrhizae	Basidiomycota	Agaricomycetes	Boletales	Paxillaceae	Paxillus	35762581	50.04	15.97	5.71128	LTR	LTR retrotransposon	0.02	0.00715252
Paxam1	22	Paxillus ammoniavirescens	Ectomycorrhizae	Basidiomycota	Agaricomycetes	Boletales	Paxillaceae	Paxillus	35762581	50.04	15.97	5.71128	Unknown	Other	11.09	3.96607
Paxam1	22	Paxillus ammoniavirescens	Ectomycorrhizae	Basidiomycota	Agaricomycetes	Boletales	Paxillaceae	Paxillus	64458135	48.09	50.28	32.4096	DIRS	LTR retrotransposon	1.66	1.07001
Paxru2	23	Paxillus adelphus	Ectomycorrhizae	Basidiomycota	Agaricomycetes	Boletales	Paxillaceae	Paxillus	64458135	48.09	50.28	32.4096	LTR	LTR retrotransposon	0.03	0.0193374
Paxru2	23	Paxillus adelphus	Ectomycorrhizae	Basidiomycota	Agaricomycetes	Boletales	Paxillaceae	Paxillus	64458135	48.09	50.28	32.4096	Gypsy	LTR retrotransposon	7.17	4.62165
Paxru2	23	Paxillus adelphus	Ectomycorrhizae	Basidiomycota	Agaricomycetes	Boletales	Paxillaceae	Paxillus	64458135	48.09	50.28	32.4096	DNA	DNA transposon	0.02	0.0128916
Paxru2	23	Paxillus adelphus	Ectomycorrhizae	Basidiomycota	Agaricomycetes	Boletales	Paxillaceae	Paxillus	64458135	48.09	50.28	32.4096	Copia	LTR retrotransposon	9.68	6.23955
Paxru2	23	Paxillus adelphus	Ectomycorrhizae	Basidiomycota	Agaricomycetes	Boletales	Paxillaceae	Paxillus	64458135	48.09	50.28	32.4096	Unknown	Other	33.61	21.6644
Paxru2	23	Paxillus adelphus	Ectomycorrhizae	Basidiomycota	Agaricomycetes	Boletales	Paxillaceae	Paxillus	64458135	48.09	50.28	32.4096	hAT	DNA transposon	0.16	0.103133
Paxru2	23	Paxillus adelphus	Ectomycorrhizae	Basidiomycota	Agaricomycetes	Boletales	Paxillaceae	Paxillus	64458135	48.09	50.28	32.4096	EnSpm/CACTA	DNA transposon	0.35	0.225603
Paxru2	23	Paxillus adelphus	Ectomycorrhizae	Basidiomycota	Agaricomycetes	Boletales	Paxillaceae	Paxillus	64458135	48.09	50.28	32.4096	Harbinger	DNA transposon	1.11	0.715485
Paxru2	23	Paxillus adelphus	Ectomycorrhizae	Basidiomycota	Agaricomycetes	Boletales	Paxillaceae	Paxillus	64458135	48.09	50.28	32.4096	Mariner/Tc1	DNA transposon	2.28	1.46965
Paxru2	23	Paxillus adelphus	Ectomycorrhizae	Basidiomycota	Agaricomycetes	Boletales	Paxillaceae	Paxillus	64458135	48.09	50.28	32.4096	IS3EU	DNA transposon	0.03	0.0193374
Paxru2	23	Paxillus adelphus	Ectomycorrhizae	Basidiomycota	Agaricomycetes	Boletales	Paxillaceae	Paxillus	64458135	48.09	50.28	32.4096	Helitron	DNA transposon	1.95	1.25693
Paxru2	23	Paxillus adelphus	Ectomycorrhizae	Basidiomycota	Agaricomycetes	Boletales	Paxillaceae	Paxillus	64458135	48.09	50.28	32.4096	Academ	DNA transposon	0.02	0.0128916
Paxru2	23	Paxillus adelphus	Ectomycorrhizae	Basidiomycota	Agaricomycetes	Boletales	Paxillaceae	Paxillus	64458135	48.09	50.28	32.4096	Repetitive	Simple repeat	0.02	0.0128916
Paxru2	23	Paxillus adelphus	Ectomycorrhizae	Basidiomycota	Agaricomycetes	Boletales	Paxillaceae	Paxillus	64458135	48.09	50.28	32.4096	Zisupton	DNA transposon	4.73	3.04887
Paxru2	23	Paxillus adelphus	Ectomycorrhizae	Basidiomycota	Agaricomycetes	Boletales	Paxillaceae	Paxillus	64458135	48.09	50.28	32.4096	Kolobok	DNA transposon	0.04	0.0257833
Paxru2	23	Paxillus adelphus	Ectomycorrhizae	Basidiomycota	Agaricomycetes	Boletales	Paxillaceae	Paxillus	64458135	48.09	50.28	32.4096	Tad1	Non-LTR transposon	0.03	0.0193374
Paxru2	23	Paxillus adelphus	Ectomycorrhizae	Basidiomycota	Agaricomycetes	Boletales	Paxillaceae	Paxillus	58301126	50.19	24.89	14.5112	hAT	DNA transposon	0.15	0.0874517
Paxin1	24	Paxillus involutus	Ectomycorrhizae	Basidiomycota	Agaricomycetes	Boletales	Paxillaceae	Paxillus	58301126	50.19	24.89	14.5112	Gypsy	LTR retrotransposon	3.65	2.12799
Paxin1	24	Paxillus involutus	Ectomycorrhizae	Basidiomycota	Agaricomycetes	Boletales	Paxillaceae	Paxillus	58301126	50.19	24.89	14.5112	EnSpm/CACTA	DNA transposon	0.08	0.0466409
Paxin1	24	Paxillus involutus	Ectomycorrhizae	Basidiomycota	Agaricomycetes	Boletales	Paxillaceae	Paxillus	58301126	50.19	24.89	14.5112	Tad1	Non-LTR transposon	0.04	0.0233205
Paxin1	24	Paxillus involutus	Ectomycorrhizae	Basidiomycota	Agaricomycetes	Boletales	Paxillaceae	Paxillus	58301126	50.19	24.89	14.5112	DIRS	LTR retrotransposon	0.18	0.104942
Paxin1	24	Paxillus involutus	Ectomycorrhizae	Basidiomycota	Agaricomycetes	Boletales	Paxillaceae	Paxillus	58301126	50.19	24.89	14.5112	Helitron	DNA transposon	0.21	0.122432
Paxin1	24	Paxillus involutus	Ectomycorrhizae	Basidiomycota	Agaricomycetes	Boletales	Paxillaceae	Paxillus	58301126	50.19	24.89	14.5112	Zisupton	DNA transposon	0.64	0.373127
Paxin1	24	Paxillus involutus	Ectomycorrhizae	Basidiomycota	Agaricomycetes	Boletales	Paxillaceae	Paxillus	58301126	50.19	24.89	14.5112	Harbinger	DNA transposon	0.17	0.0991119
Paxin1	24	Paxillus involutus	Ectomycorrhizae	Basidiomycota	Agaricomycetes	Boletales	Paxillaceae	Paxillus	58301126	50.19	24.89	14.5112	Copia	LTR retrotransposon	1.66	0.967799
Paxin1	24	Paxillus involutus	Ectomycorrhizae	Basidiomycota	Agaricomycetes	Boletales	Paxillaceae	Paxillus	58301126	50.19	24.89	14.5112	Unknown	Other	19.69	11.4795
Paxin1	24	Paxillus involutus	Ectomycorrhizae	Basidiomycota	Agaricomycetes	Boletales	Paxillaceae	Paxillus	58301126	50.19	24.89	14.5112	Mariner/Tc1	DNA transposon	0.16	0.0932818
Paxin1	24	Paxillus involutus	Ectomycorrhizae	Basidiomycota	Agaricomycetes	Boletales	Paxillaceae	Paxillus	43048674	49.03	36.75	15.8204	EnSpm/CACTA	DNA transposon	1.18	0.507974
Gyrli1	25	Gyrodon lividus	Ectomycorrhizae	Basidiomycota	Agaricomycetes	Boletales	Gyrodontaceae	Gyrodon	43048674	49.03	36.75	15.8204	DIRS	LTR retrotransposon	0.04	0.0172195
Gyrli1	25	Gyrodon lividus	Ectomycorrhizae	Basidiomycota	Agaricomycetes	Boletales	Gyrodontaceae	Gyrodon	43048674	49.03	36.75	15.8204	Harbinger	DNA transposon	0.06	0.0258292
Gyrli1	25	Gyrodon lividus	Ectomycorrhizae	Basidiomycota	Agaricomycetes	Boletales	Gyrodontaceae	Gyrodon	43048674	49.03	36.75	15.8204	Copia	LTR retrotransposon	4.35	1.87262
Gyrli1	25	Gyrodon lividus	Ectomycorrhizae	Basidiomycota	Agaricomycetes	Boletales	Gyrodontaceae	Gyrodon	43048674	49.03	36.75	15.8204	Unknown	Other	19.46	8.37727
Gyrli1	25	Gyrodon lividus	Ectomycorrhizae	Basidiomycota	Agaricomycetes	Boletales	Gyrodontaceae	Gyrodon	43048674	49.03	36.75	15.8204	Zisupton	DNA transposon	0.01	0.00430487
Gyrli1	25	Gyrodon lividus	Ectomycorrhizae	Basidiomycota	Agaricomycetes	Boletales	Gyrodontaceae	Gyrodon	43048674	49.03	36.75	15.8204	Gypsy	LTR retrotransposon	23.39	10.0691
Gyrli1	25	Gyrodon lividus	Ectomycorrhizae	Basidiomycota	Agaricomycetes	Boletales	Gyrodontaceae	Gyrodon	43048674	49.03	36.75	15.8204	hAT	DNA transposon	0.08	0.0344389
Gyrli1	25	Gyrodon lividus	Ectomycorrhizae	Basidiomycota	Agaricomycetes	Boletales	Gyrodontaceae	Gyrodon	43048674	49.03	36.75	15.8204	Mariner/Tc1	DNA transposon	0.93	0.400353
Gyrli1	25	Gyrodon lividus	Ectomycorrhizae	Basidiomycota	Agaricomycetes	Boletales	Gyrodontaceae	Gyrodon	43048674	49.03	36.75	15.8204	Helitron	DNA transposon	0.08	0.0344389
Gyrli1	25	Gyrodon lividus	Ectomycorrhizae	Basidiomycota	Agaricomycetes	Boletales	Gyrodontaceae	Gyrodon	43048674	49.03	36.75	15.8204	Repetitive	Simple repeat	0	0
Gyrli1	25	Gyrodon lividus	Ectomycorrhizae	Basidiomycota	Agaricomycetes	Boletales	Gyrodontaceae	Gyrodon	43048674	49.03	36.75	15.8204	Penelope	Non-LTR transposon	0.1	0.0430487
Gyrli1	25	Gyrodon lividus	Ectomycorrhizae	Basidiomycota	Agaricomycetes	Boletales	Gyrodontaceae	Gyrodon	38390415	50.89	15.2	5.83534	Gypsy	LTR retrotransposon	2.29	0.879141
Xerba1	26	Xerocomus badius	Ectomycorrhizae	Basidiomycota	Agaricomycetes	Boletales	Boletaceae	Xerocomus	38390415	50.89	15.2	5.83534	Unknown	Other	11.19	4.29589
Xerba1	26	Xerocomus badius	Ectomycorrhizae	Basidiomycota	Agaricomycetes	Boletales	Boletaceae	Xerocomus	38390415	50.89	15.2	5.83534	Harbinger	DNA transposon	0.02	0.00767808
Xerba1	26	Xerocomus badius	Ectomycorrhizae	Basidiomycota	Agaricomycetes	Boletales	Boletaceae	Xerocomus	38390415	50.89	15.2	5.83534	Copia	LTR retrotransposon	2.53	0.971277
Xerba1	26	Xerocomus badius	Ectomycorrhizae	Basidiomycota	Agaricomycetes	Boletales	Boletaceae	Xerocomus	38390415	50.89	15.2	5.83534	Mariner/Tc1	DNA transposon	0.07	0.0268733
Xerba1	26	Xerocomus badius	Ectomycorrhizae	Basidiomycota	Agaricomycetes	Boletales	Boletaceae	Xerocomus	66525535	50.31	39.15	26.0447	Tad1	Non-LTR transposon	0.11	0.0731781
Boled5	27	Boletus edulis	Ectomycorrhizae	Basidiomycota	Agaricomycetes	Boletales	Boletaceae	Boletus	66525535	50.31	39.15	26.0447	hAT	DNA transposon	0.71	0.472331
Boled5	27	Boletus edulis	Ectomycorrhizae	Basidiomycota	Agaricomycetes	Boletales	Boletaceae	Boletus	66525535	50.31	39.15	26.0447	Harbinger	DNA transposon	0.21	0.139704
Boled5	27	Boletus edulis	Ectomycorrhizae	Basidiomycota	Agaricomycetes	Boletales	Boletaceae	Boletus	66525535	50.31	39.15	26.0447	EnSpm/CACTA	DNA transposon	0.21	0.139704
Boled5	27	Boletus edulis	Ectomycorrhizae	Basidiomycota	Agaricomycetes	Boletales	Boletaceae	Boletus	66525535	50.31	39.15	26.0447	Penelope	Non-LTR transposon	0.12	0.0798306
Boled5	27	Boletus edulis	Ectomycorrhizae	Basidiomycota	Agaricomycetes	Boletales	Boletaceae	Boletus	66525535	50.31	39.15	26.0447	L1	Non-LTR transposon	0.21	0.139704
Boled5	27	Boletus edulis	Ectomycorrhizae	Basidiomycota	Agaricomycetes	Boletales	Boletaceae	Boletus	66525535	50.31	39.15	26.0447	Mariner/Tc1	DNA transposon	0.3	0.199577
Boled5	27	Boletus edulis	Ectomycorrhizae	Basidiomycota	Agaricomycetes	Boletales	Boletaceae	Boletus	66525535	50.31	39.15	26.0447	Helitron	DNA transposon	0.08	0.0532204
Boled5	27	Boletus edulis	Ectomycorrhizae	Basidiomycota	Agaricomycetes	Boletales	Boletaceae	Boletus	66525535	50.31	39.15	26.0447	Zisupton	DNA transposon	0.78	0.518899
Boled5	27	Boletus edulis	Ectomycorrhizae	Basidiomycota	Agaricomycetes	Boletales	Boletaceae	Boletus	66525535	50.31	39.15	26.0447	Gypsy	LTR retrotransposon	9.4	6.2534
Boled5	27	Boletus edulis	Ectomycorrhizae	Basidiomycota	Agaricomycetes	Boletales	Boletaceae	Boletus	66525535	50.31	39.15	26.0447	Copia	LTR retrotransposon	4.73	3.14666
Boled5	27	Boletus edulis	Ectomycorrhizae	Basidiomycota	Agaricomycetes	Boletales	Boletaceae	Boletus	66525535	50.31	39.15	26.0447	Unknown	Other	25.71	17.1037
Boled5	27	Boletus edulis	Ectomycorrhizae	Basidiomycota	Agaricomycetes	Boletales	Boletaceae	Boletus	66525535	50.31	39.15	26.0447	DIRS	LTR retrotransposon	0.18	0.119746
Boled5	27	Boletus edulis	Ectomycorrhizae	Basidiomycota	Agaricomycetes	Boletales	Boletaceae	Boletus	69185680	50.41	38.96	26.9547	Helitron	DNA transposon	0.13	0.0899414
Boledp1	28	Boletus edulis P	Ectomycorrhizae	Basidiomycota	Agaricomycetes	Boletales	Boletaceae	Boletus	69185680	50.41	38.96	26.9547	Gypsy	LTR retrotransposon	8.06	5.57637
Boledp1	28	Boletus edulis P	Ectomycorrhizae	Basidiomycota	Agaricomycetes	Boletales	Boletaceae	Boletus	69185680	50.41	38.96	26.9547	L1	Non-LTR transposon	0.02	0.0138371
Boledp1	28	Boletus edulis P	Ectomycorrhizae	Basidiomycota	Agaricomycetes	Boletales	Boletaceae	Boletus	69185680	50.41	38.96	26.9547	Tad1	Non-LTR transposon	0.08	0.0553485
Boledp1	28	Boletus edulis P	Ectomycorrhizae	Basidiomycota	Agaricomycetes	Boletales	Boletaceae	Boletus	69185680	50.41	38.96	26.9547	Harbinger	DNA transposon	0.24	0.166046
Boledp1	28	Boletus edulis P	Ectomycorrhizae	Basidiomycota	Agaricomycetes	Boletales	Boletaceae	Boletus	69185680	50.41	38.96	26.9547	Penelope	Non-LTR transposon	0.19	0.131453
Boledp1	28	Boletus edulis P	Ectomycorrhizae	Basidiomycota	Agaricomycetes	Boletales	Boletaceae	Boletus	69185680	50.41	38.96	26.9547	hAT	DNA transposon	0.61	0.422033
Boledp1	28	Boletus edulis P	Ectomycorrhizae	Basidiomycota	Agaricomycetes	Boletales	Boletaceae	Boletus	69185680	50.41	38.96	26.9547	Mariner/Tc1	DNA transposon	0.25	0.172964
Boledp1	28	Boletus edulis P	Ectomycorrhizae	Basidiomycota	Agaricomycetes	Boletales	Boletaceae	Boletus	69185680	50.41	38.96	26.9547	Copia	LTR retrotransposon	5.6	3.8744
Boledp1	28	Boletus edulis P	Ectomycorrhizae	Basidiomycota	Agaricomycetes	Boletales	Boletaceae	Boletus	69185680	50.41	38.96	26.9547	EnSpm/CACTA	DNA transposon	0.07	0.04843
Boledp1	28	Boletus edulis P	Ectomycorrhizae	Basidiomycota	Agaricomycetes	Boletales	Boletaceae	Boletus	69185680	50.41	38.96	26.9547	Zisupton	DNA transposon	1.65	1.14156
Boledp1	28	Boletus edulis P	Ectomycorrhizae	Basidiomycota	Agaricomycetes	Boletales	Boletaceae	Boletus	69185680	50.41	38.96	26.9547	Unknown	Other	25.7	17.7807
Boledp1	28	Boletus edulis P	Ectomycorrhizae	Basidiomycota	Agaricomycetes	Boletales	Boletaceae	Boletus	69185680	50.41	38.96	26.9547	RTEX	Non-LTR transposon	0.02	0.0138371
Boledp1	28	Boletus edulis P	Ectomycorrhizae	Basidiomycota	Agaricomycetes	Boletales	Boletaceae	Boletus	69185680	50.41	38.96	26.9547	DIRS	LTR retrotransposon	0.14	0.09686
Boledp1	28	Boletus edulis P	Ectomycorrhizae	Basidiomycota	Agaricomycetes	Boletales	Boletaceae	Boletus	53027657	48.96	36.82	19.5248	Repetitive	Simple repeat	0.35	0.185597
Pismi1	29	Pisolithus microcarpus	Ectomycorrhizae	Basidiomycota	Agaricomycetes	Boletales	Pisolithaceae	Pisolithus	53027657	48.96	36.82	19.5248	Academ	DNA transposon	0.06	0.0318166
Pismi1	29	Pisolithus microcarpus	Ectomycorrhizae	Basidiomycota	Agaricomycetes	Boletales	Pisolithaceae	Pisolithus	53027657	48.96	36.82	19.5248	Mariner/Tc1	DNA transposon	0.69	0.365891
Pismi1	29	Pisolithus microcarpus	Ectomycorrhizae	Basidiomycota	Agaricomycetes	Boletales	Pisolithaceae	Pisolithus	53027657	48.96	36.82	19.5248	EnSpm/CACTA	DNA transposon	0.38	0.201505
Pismi1	29	Pisolithus microcarpus	Ectomycorrhizae	Basidiomycota	Agaricomycetes	Boletales	Pisolithaceae	Pisolithus	53027657	48.96	36.82	19.5248	Zisupton	DNA transposon	0.97	0.514368
Pismi1	29	Pisolithus microcarpus	Ectomycorrhizae	Basidiomycota	Agaricomycetes	Boletales	Pisolithaceae	Pisolithus	53027657	48.96	36.82	19.5248	Helitron	DNA transposon	0.58	0.30756
Pismi1	29	Pisolithus microcarpus	Ectomycorrhizae	Basidiomycota	Agaricomycetes	Boletales	Pisolithaceae	Pisolithus	53027657	48.96	36.82	19.5248	Copia	LTR retrotransposon	3.77	1.99914
Pismi1	29	Pisolithus microcarpus	Ectomycorrhizae	Basidiomycota	Agaricomycetes	Boletales	Pisolithaceae	Pisolithus	53027657	48.96	36.82	19.5248	hAT	DNA transposon	1.24	0.657543
Pismi1	29	Pisolithus microcarpus	Ectomycorrhizae	Basidiomycota	Agaricomycetes	Boletales	Pisolithaceae	Pisolithus	53027657	48.96	36.82	19.5248	Harbinger	DNA transposon	1.17	0.620424
Pismi1	29	Pisolithus microcarpus	Ectomycorrhizae	Basidiomycota	Agaricomycetes	Boletales	Pisolithaceae	Pisolithus	53027657	48.96	36.82	19.5248	Unknown	Other	23.52	12.4721
Pismi1	29	Pisolithus microcarpus	Ectomycorrhizae	Basidiomycota	Agaricomycetes	Boletales	Pisolithaceae	Pisolithus	53027657	48.96	36.82	19.5248	Gypsy	LTR retrotransposon	8.08	4.28463
Pismi1	29	Pisolithus microcarpus	Ectomycorrhizae	Basidiomycota	Agaricomycetes	Boletales	Pisolithaceae	Pisolithus	71007534	48.92	46.1	32.7345	Tad1	Non-LTR transposon	0.84	0.596463
Pisti1	30	Pisolithus tinctorius	Ectomycorrhizae	Basidiomycota	Agaricomycetes	Boletales	Pisolithaceae	Pisolithus	71007534	48.92	46.1	32.7345	Zisupton	DNA transposon	0.58	0.411844
Pisti1	30	Pisolithus tinctorius	Ectomycorrhizae	Basidiomycota	Agaricomycetes	Boletales	Pisolithaceae	Pisolithus	71007534	48.92	46.1	32.7345	IS3EU	DNA transposon	0.14	0.0994105
Pisti1	30	Pisolithus tinctorius	Ectomycorrhizae	Basidiomycota	Agaricomycetes	Boletales	Pisolithaceae	Pisolithus	71007534	48.92	46.1	32.7345	Unknown	Other	24.95	17.7164
Pisti1	30	Pisolithus tinctorius	Ectomycorrhizae	Basidiomycota	Agaricomycetes	Boletales	Pisolithaceae	Pisolithus	71007534	48.92	46.1	32.7345	Mariner/Tc1	DNA transposon	0.93	0.66037
Pisti1	30	Pisolithus tinctorius	Ectomycorrhizae	Basidiomycota	Agaricomycetes	Boletales	Pisolithaceae	Pisolithus	71007534	48.92	46.1	32.7345	Helitron	DNA transposon	1.12	0.795284
Pisti1	30	Pisolithus tinctorius	Ectomycorrhizae	Basidiomycota	Agaricomycetes	Boletales	Pisolithaceae	Pisolithus	71007534	48.92	46.1	32.7345	Repetitive	Simple repeat	0.08	0.056806
Pisti1	30	Pisolithus tinctorius	Ectomycorrhizae	Basidiomycota	Agaricomycetes	Boletales	Pisolithaceae	Pisolithus	71007534	48.92	46.1	32.7345	L1	Non-LTR transposon	0.05	0.0355038
Pisti1	30	Pisolithus tinctorius	Ectomycorrhizae	Basidiomycota	Agaricomycetes	Boletales	Pisolithaceae	Pisolithus	71007534	48.92	46.1	32.7345	DIRS	LTR retrotransposon	0.36	0.255627
Pisti1	30	Pisolithus tinctorius	Ectomycorrhizae	Basidiomycota	Agaricomycetes	Boletales	Pisolithaceae	Pisolithus	71007534	48.92	46.1	32.7345	Harbinger	DNA transposon	0.9	0.639068
Pisti1	30	Pisolithus tinctorius	Ectomycorrhizae	Basidiomycota	Agaricomycetes	Boletales	Pisolithaceae	Pisolithus	71007534	48.92	46.1	32.7345	EnSpm/CACTA	DNA transposon	0.45	0.319534
Pisti1	30	Pisolithus tinctorius	Ectomycorrhizae	Basidiomycota	Agaricomycetes	Boletales	Pisolithaceae	Pisolithus	71007534	48.92	46.1	32.7345	Gypsy	LTR retrotransposon	20.45	14.521
Pisti1	30	Pisolithus tinctorius	Ectomycorrhizae	Basidiomycota	Agaricomycetes	Boletales	Pisolithaceae	Pisolithus	71007534	48.92	46.1	32.7345	Copia	LTR retrotransposon	2.15	1.52666
Pisti1	30	Pisolithus tinctorius	Ectomycorrhizae	Basidiomycota	Agaricomycetes	Boletales	Pisolithaceae	Pisolithus	56144862	48.63	38.05	21.3631	EnSpm/CACTA	DNA transposon	0.12	0.0673738
Sclci1	31	Scleroderma citrinum	Ectomycorrhizae	Basidiomycota	Agaricomycetes	Boletales	Sclerodermataceae	Scleroderma	56144862	48.63	38.05	21.3631	Mariner/Tc1	DNA transposon	0.15	0.0842173
Sclci1	31	Scleroderma citrinum	Ectomycorrhizae	Basidiomycota	Agaricomycetes	Boletales	Sclerodermataceae	Scleroderma	56144862	48.63	38.05	21.3631	hAT	DNA transposon	0.17	0.0954463
Sclci1	31	Scleroderma citrinum	Ectomycorrhizae	Basidiomycota	Agaricomycetes	Boletales	Sclerodermataceae	Scleroderma	56144862	48.63	38.05	21.3631	Helitron	DNA transposon	0.04	0.0224579
Sclci1	31	Scleroderma citrinum	Ectomycorrhizae	Basidiomycota	Agaricomycetes	Boletales	Sclerodermataceae	Scleroderma	56144862	48.63	38.05	21.3631	LTR	LTR retrotransposon	0.07	0.0393014
Sclci1	31	Scleroderma citrinum	Ectomycorrhizae	Basidiomycota	Agaricomycetes	Boletales	Sclerodermataceae	Scleroderma	56144862	48.63	38.05	21.3631	Gypsy	LTR retrotransposon	12.3	6.90582
Sclci1	31	Scleroderma citrinum	Ectomycorrhizae	Basidiomycota	Agaricomycetes	Boletales	Sclerodermataceae	Scleroderma	56144862	48.63	38.05	21.3631	DIRS	LTR retrotransposon	0.08	0.0449159
Sclci1	31	Scleroderma citrinum	Ectomycorrhizae	Basidiomycota	Agaricomycetes	Boletales	Sclerodermataceae	Scleroderma	56144862	48.63	38.05	21.3631	Zisupton	DNA transposon	0.53	0.297568
Sclci1	31	Scleroderma citrinum	Ectomycorrhizae	Basidiomycota	Agaricomycetes	Boletales	Sclerodermataceae	Scleroderma	56144862	48.63	38.05	21.3631	Harbinger	DNA transposon	0.29	0.16282
Sclci1	31	Scleroderma citrinum	Ectomycorrhizae	Basidiomycota	Agaricomycetes	Boletales	Sclerodermataceae	Scleroderma	56144862	48.63	38.05	21.3631	Copia	LTR retrotransposon	4.5	2.52652
Sclci1	31	Scleroderma citrinum	Ectomycorrhizae	Basidiomycota	Agaricomycetes	Boletales	Sclerodermataceae	Scleroderma	56144862	48.63	38.05	21.3631	Tad1	Non-LTR transposon	0.44	0.247037
Sclci1	31	Scleroderma citrinum	Ectomycorrhizae	Basidiomycota	Agaricomycetes	Boletales	Sclerodermataceae	Scleroderma	56144862	48.63	38.05	21.3631	Unknown	Other	23.88	13.4074
Sclci1	31	Scleroderma citrinum	Ectomycorrhizae	Basidiomycota	Agaricomycetes	Boletales	Sclerodermataceae	Scleroderma	44486502	48.02	22.35	9.94273	Helitron	DNA transposon	0.1	0.0444865
Suilu4	32	Suillus luteus	Ectomycorrhizae	Basidiomycota	Agaricomycetes	Boletales	Suillaceae	Suillus	44486502	48.02	22.35	9.94273	Zisupton	DNA transposon	2.14	0.952011
Suilu4	32	Suillus luteus	Ectomycorrhizae	Basidiomycota	Agaricomycetes	Boletales	Suillaceae	Suillus	44486502	48.02	22.35	9.94273	Tad1	Non-LTR transposon	0.15	0.0667298
Suilu4	32	Suillus luteus	Ectomycorrhizae	Basidiomycota	Agaricomycetes	Boletales	Suillaceae	Suillus	44486502	48.02	22.35	9.94273	hAT	DNA transposon	0.4	0.177946
Suilu4	32	Suillus luteus	Ectomycorrhizae	Basidiomycota	Agaricomycetes	Boletales	Suillaceae	Suillus	44486502	48.02	22.35	9.94273	DIRS	LTR retrotransposon	0.03	0.013346
Suilu4	32	Suillus luteus	Ectomycorrhizae	Basidiomycota	Agaricomycetes	Boletales	Suillaceae	Suillus	44486502	48.02	22.35	9.94273	EnSpm/CACTA	DNA transposon	0.06	0.0266919
Suilu4	32	Suillus luteus	Ectomycorrhizae	Basidiomycota	Agaricomycetes	Boletales	Suillaceae	Suillus	44486502	48.02	22.35	9.94273	MuDR	DNA transposon	0.55	0.244676
Suilu4	32	Suillus luteus	Ectomycorrhizae	Basidiomycota	Agaricomycetes	Boletales	Suillaceae	Suillus	44486502	48.02	22.35	9.94273	Gypsy	LTR retrotransposon	2.74	1.21893
Suilu4	32	Suillus luteus	Ectomycorrhizae	Basidiomycota	Agaricomycetes	Boletales	Suillaceae	Suillus	44486502	48.02	22.35	9.94273	Copia	LTR retrotransposon	1.4	0.622811
Suilu4	32	Suillus luteus	Ectomycorrhizae	Basidiomycota	Agaricomycetes	Boletales	Suillaceae	Suillus	44486502	48.02	22.35	9.94273	Mariner/Tc1	DNA transposon	0.09	0.0400379
Suilu4	32	Suillus luteus	Ectomycorrhizae	Basidiomycota	Agaricomycetes	Boletales	Suillaceae	Suillus	44486502	48.02	22.35	9.94273	Unknown	Other	17.19	7.64723
Suilu4	32	Suillus luteus	Ectomycorrhizae	Basidiomycota	Agaricomycetes	Boletales	Suillaceae	Suillus	44486502	48.02	22.35	9.94273	Harbinger	DNA transposon	0.13	0.0578325
Suilu4	32	Suillus luteus	Ectomycorrhizae	Basidiomycota	Agaricomycetes	Boletales	Suillaceae	Suillus	52027859	48.08	20.45	10.6397	Harbinger	DNA transposon	0.07	0.0364195
Suibr2	33	Suillus brevipes	Ectomycorrhizae	Basidiomycota	Agaricomycetes	Boletales	Suillaceae	Suillus	52027859	48.08	20.45	10.6397	EnSpm/CACTA	DNA transposon	0.2	0.104056
Suibr2	33	Suillus brevipes	Ectomycorrhizae	Basidiomycota	Agaricomycetes	Boletales	Suillaceae	Suillus	52027859	48.08	20.45	10.6397	Gypsy	LTR retrotransposon	1.86	0.967718
Suibr2	33	Suillus brevipes	Ectomycorrhizae	Basidiomycota	Agaricomycetes	Boletales	Suillaceae	Suillus	52027859	48.08	20.45	10.6397	IS3EU	DNA transposon	0.01	0.00520279
Suibr2	33	Suillus brevipes	Ectomycorrhizae	Basidiomycota	Agaricomycetes	Boletales	Suillaceae	Suillus	52027859	48.08	20.45	10.6397	DIRS	LTR retrotransposon	0.03	0.0156084
Suibr2	33	Suillus brevipes	Ectomycorrhizae	Basidiomycota	Agaricomycetes	Boletales	Suillaceae	Suillus	52027859	48.08	20.45	10.6397	Copia	LTR retrotransposon	1.25	0.650348
Suibr2	33	Suillus brevipes	Ectomycorrhizae	Basidiomycota	Agaricomycetes	Boletales	Suillaceae	Suillus	52027859	48.08	20.45	10.6397	hAT	DNA transposon	0.1	0.0520279
Suibr2	33	Suillus brevipes	Ectomycorrhizae	Basidiomycota	Agaricomycetes	Boletales	Suillaceae	Suillus	52027859	48.08	20.45	10.6397	Helitron	DNA transposon	0.02	0.0104056
Suibr2	33	Suillus brevipes	Ectomycorrhizae	Basidiomycota	Agaricomycetes	Boletales	Suillaceae	Suillus	52027859	48.08	20.45	10.6397	SAT	Simple repeat	0	0
Suibr2	33	Suillus brevipes	Ectomycorrhizae	Basidiomycota	Agaricomycetes	Boletales	Suillaceae	Suillus	52027859	48.08	20.45	10.6397	Unknown	Other	17.25	8.97481
Suibr2	33	Suillus brevipes	Ectomycorrhizae	Basidiomycota	Agaricomycetes	Boletales	Suillaceae	Suillus	52027859	48.08	20.45	10.6397	RTEX	Non-LTR transposon	0.08	0.0416223
Suibr2	33	Suillus brevipes	Ectomycorrhizae	Basidiomycota	Agaricomycetes	Boletales	Suillaceae	Suillus	52027859	48.08	20.45	10.6397	Mariner/Tc1	DNA transposon	0.07	0.0364195
Suibr2	33	Suillus brevipes	Ectomycorrhizae	Basidiomycota	Agaricomycetes	Boletales	Suillaceae	Suillus	52027859	48.08	20.45	10.6397	Zisupton	DNA transposon	0.13	0.0676362
Suibr2	33	Suillus brevipes	Ectomycorrhizae	Basidiomycota	Agaricomycetes	Boletales	Suillaceae	Suillus	52027859	48.08	20.45	10.6397	Tad1	Non-LTR transposon	0.18	0.0936501
Suibr2	33	Suillus brevipes	Ectomycorrhizae	Basidiomycota	Agaricomycetes	Boletales	Suillaceae	Suillus	52027859	48.08	20.45	10.6397	L1	Non-LTR transposon	0.04	0.0208111
Suibr2	33	Suillus brevipes	Ectomycorrhizae	Basidiomycota	Agaricomycetes	Boletales	Suillaceae	Suillus	42968544	52.4	3.94	1.69296	Gypsy	LTR retrotransposon	0.23	0.0988277
Conpu1	34	Coniophora puteana	Wood decayer	Basidiomycota	Agaricomycetes	Boletales	Coniophoraceae	Coniophora	42968544	52.4	3.94	1.69296	hAT	DNA transposon	0.01	0.00429685
Conpu1	34	Coniophora puteana	Wood decayer	Basidiomycota	Agaricomycetes	Boletales	Coniophoraceae	Coniophora	42968544	52.4	3.94	1.69296	Unknown	Other	3.02	1.29765
Conpu1	34	Coniophora puteana	Wood decayer	Basidiomycota	Agaricomycetes	Boletales	Coniophoraceae	Coniophora	42968544	52.4	3.94	1.69296	Copia	LTR retrotransposon	0.75	0.322264
Conpu1	34	Coniophora puteana	Wood decayer	Basidiomycota	Agaricomycetes	Boletales	Coniophoraceae	Coniophora	47042600	45.32	24.05	11.3137	Copia	LTR retrotransposon	3.91	1.83937
SerlaS7_3_2	35	Serpula lacrymans	Wood decayer	Basidiomycota	Agaricomycetes	Boletales	Serpulaceae	Serpula	47042600	45.32	24.05	11.3137	Zisupton	DNA transposon	0.04	0.018817
SerlaS7_3_2	35	Serpula lacrymans	Wood decayer	Basidiomycota	Agaricomycetes	Boletales	Serpulaceae	Serpula	47042600	45.32	24.05	11.3137	EnSpm/CACTA	DNA transposon	0.05	0.0235213
SerlaS7_3_2	35	Serpula lacrymans	Wood decayer	Basidiomycota	Agaricomycetes	Boletales	Serpulaceae	Serpula	47042600	45.32	24.05	11.3137	Gypsy	LTR retrotransposon	12.86	6.04968
SerlaS7_3_2	35	Serpula lacrymans	Wood decayer	Basidiomycota	Agaricomycetes	Boletales	Serpulaceae	Serpula	47042600	45.32	24.05	11.3137	Academ	DNA transposon	0.05	0.0235213
SerlaS7_3_2	35	Serpula lacrymans	Wood decayer	Basidiomycota	Agaricomycetes	Boletales	Serpulaceae	Serpula	47042600	45.32	24.05	11.3137	Unknown	Other	9.64	4.53491
SerlaS7_3_2	35	Serpula lacrymans	Wood decayer	Basidiomycota	Agaricomycetes	Boletales	Serpulaceae	Serpula	47042600	45.32	24.05	11.3137	Harbinger	DNA transposon	0.39	0.183466
SerlaS7_3_2	35	Serpula lacrymans	Wood decayer	Basidiomycota	Agaricomycetes	Boletales	Serpulaceae	Serpula	47042600	45.32	24.05	11.3137	Penelope	Non-LTR transposon	0.15	0.0705639
SerlaS7_3_2	35	Serpula lacrymans	Wood decayer	Basidiomycota	Agaricomycetes	Boletales	Serpulaceae	Serpula	47042600	45.32	24.05	11.3137	Helitron	DNA transposon	0.4	0.18817
SerlaS7_3_2	35	Serpula lacrymans	Wood decayer	Basidiomycota	Agaricomycetes	Boletales	Serpulaceae	Serpula	47042600	45.32	24.05	11.3137	Mariner/Tc1	DNA transposon	0.44	0.206987
SerlaS7_3_2	35	Serpula lacrymans	Wood decayer	Basidiomycota	Agaricomycetes	Boletales	Serpulaceae	Serpula	43809644	47.93	24.38	10.6808	Harbinger	DNA transposon	0.01	0.00438096
Rhives1	36	Rhizopogon vesiculosus	Ectomycorrhizae	Basidiomycota	Agaricomycetes	Boletales	Rhizopogonaceae	Rhizopogon	43809644	47.93	24.38	10.6808	Helitron	DNA transposon	0.04	0.0175239
Rhives1	36	Rhizopogon vesiculosus	Ectomycorrhizae	Basidiomycota	Agaricomycetes	Boletales	Rhizopogonaceae	Rhizopogon	43809644	47.93	24.38	10.6808	Copia	LTR retrotransposon	0.29	0.127048
Rhives1	36	Rhizopogon vesiculosus	Ectomycorrhizae	Basidiomycota	Agaricomycetes	Boletales	Rhizopogonaceae	Rhizopogon	43809644	47.93	24.38	10.6808	Tad1	Non-LTR transposon	0.21	0.0920003
Rhives1	36	Rhizopogon vesiculosus	Ectomycorrhizae	Basidiomycota	Agaricomycetes	Boletales	Rhizopogonaceae	Rhizopogon	43809644	47.93	24.38	10.6808	hAT	DNA transposon	0.06	0.0262858
Rhives1	36	Rhizopogon vesiculosus	Ectomycorrhizae	Basidiomycota	Agaricomycetes	Boletales	Rhizopogonaceae	Rhizopogon	43809644	47.93	24.38	10.6808	Zisupton	DNA transposon	0.02	0.00876193
Rhives1	36	Rhizopogon vesiculosus	Ectomycorrhizae	Basidiomycota	Agaricomycetes	Boletales	Rhizopogonaceae	Rhizopogon	43809644	47.93	24.38	10.6808	Mariner/Tc1	DNA transposon	0.21	0.0920003
Rhives1	36	Rhizopogon vesiculosus	Ectomycorrhizae	Basidiomycota	Agaricomycetes	Boletales	Rhizopogonaceae	Rhizopogon	43809644	47.93	24.38	10.6808	DNA	DNA transposon	0.05	0.0219048
Rhives1	36	Rhizopogon vesiculosus	Ectomycorrhizae	Basidiomycota	Agaricomycetes	Boletales	Rhizopogonaceae	Rhizopogon	43809644	47.93	24.38	10.6808	Gypsy	LTR retrotransposon	3.03	1.32743
Rhives1	36	Rhizopogon vesiculosus	Ectomycorrhizae	Basidiomycota	Agaricomycetes	Boletales	Rhizopogonaceae	Rhizopogon	43809644	47.93	24.38	10.6808	Unknown	Other	21.02	9.20879
Rhives1	36	Rhizopogon vesiculosus	Ectomycorrhizae	Basidiomycota	Agaricomycetes	Boletales	Rhizopogonaceae	Rhizopogon	36102320	48.2	16.35	5.90273	Tad1	Non-LTR transposon	0.08	0.0288819
Rhivi1	37	Rhizopogon vinicolor	Ectomycorrhizae	Basidiomycota	Agaricomycetes	Boletales	Rhizopogonaceae	Rhizopogon	36102320	48.2	16.35	5.90273	DNA	DNA transposon	0.01	0.00361023
Rhivi1	37	Rhizopogon vinicolor	Ectomycorrhizae	Basidiomycota	Agaricomycetes	Boletales	Rhizopogonaceae	Rhizopogon	36102320	48.2	16.35	5.90273	Unknown	Other	14.79	5.33953
Rhivi1	37	Rhizopogon vinicolor	Ectomycorrhizae	Basidiomycota	Agaricomycetes	Boletales	Rhizopogonaceae	Rhizopogon	36102320	48.2	16.35	5.90273	Gypsy	LTR retrotransposon	1.23	0.444059
Rhivi1	37	Rhizopogon vinicolor	Ectomycorrhizae	Basidiomycota	Agaricomycetes	Boletales	Rhizopogonaceae	Rhizopogon	36102320	48.2	16.35	5.90273	Mariner/Tc1	DNA transposon	0.11	0.0397126
Rhivi1	37	Rhizopogon vinicolor	Ectomycorrhizae	Basidiomycota	Agaricomycetes	Boletales	Rhizopogonaceae	Rhizopogon	36102320	48.2	16.35	5.90273	Helitron	DNA transposon	0.07	0.0252716
Rhivi1	37	Rhizopogon vinicolor	Ectomycorrhizae	Basidiomycota	Agaricomycetes	Boletales	Rhizopogonaceae	Rhizopogon	36102320	48.2	16.35	5.90273	Copia	LTR retrotransposon	0.18	0.0649842
Rhivi1	37	Rhizopogon vinicolor	Ectomycorrhizae	Basidiomycota	Agaricomycetes	Boletales	Rhizopogonaceae	Rhizopogon	49614189	49.97	33.59	16.6654	Copia	LTR retrotransposon	1.9	0.94267
Melbro1	38	Melanogaster broomeianus	Ectomycorrhizae	Basidiomycota	Agaricomycetes	Boletales	Melanogastraceae	Melanogaster	49614189	49.97	33.59	16.6654	Gypsy	LTR retrotransposon	6	2.97685
Melbro1	38	Melanogaster broomeianus	Ectomycorrhizae	Basidiomycota	Agaricomycetes	Boletales	Melanogastraceae	Melanogaster	49614189	49.97	33.59	16.6654	Zisupton	DNA transposon	0.12	0.059537
Melbro1	38	Melanogaster broomeianus	Ectomycorrhizae	Basidiomycota	Agaricomycetes	Boletales	Melanogastraceae	Melanogaster	49614189	49.97	33.59	16.6654	Helitron	DNA transposon	0.23	0.114113
Melbro1	38	Melanogaster broomeianus	Ectomycorrhizae	Basidiomycota	Agaricomycetes	Boletales	Melanogastraceae	Melanogaster	49614189	49.97	33.59	16.6654	EnSpm/CACTA	DNA transposon	0.02	0.00992284
Melbro1	38	Melanogaster broomeianus	Ectomycorrhizae	Basidiomycota	Agaricomycetes	Boletales	Melanogastraceae	Melanogaster	49614189	49.97	33.59	16.6654	Unknown	Other	27.52	13.6538
Melbro1	38	Melanogaster broomeianus	Ectomycorrhizae	Basidiomycota	Agaricomycetes	Boletales	Melanogastraceae	Melanogaster	49614189	49.97	33.59	16.6654	Harbinger	DNA transposon	0.14	0.0694599
Melbro1	38	Melanogaster broomeianus	Ectomycorrhizae	Basidiomycota	Agaricomycetes	Boletales	Melanogastraceae	Melanogaster	49614189	49.97	33.59	16.6654	Tad1	Non-LTR transposon	0.04	0.0198457
Melbro1	38	Melanogaster broomeianus	Ectomycorrhizae	Basidiomycota	Agaricomycetes	Boletales	Melanogastraceae	Melanogaster	49614189	49.97	33.59	16.6654	Mariner/Tc1	DNA transposon	0.65	0.322492
Melbro1	38	Melanogaster broomeianus	Ectomycorrhizae	Basidiomycota	Agaricomycetes	Boletales	Melanogastraceae	Melanogaster	49614189	49.97	33.59	16.6654	DIRS	LTR retrotransposon	0.22	0.109151
Melbro1	38	Melanogaster broomeianus	Ectomycorrhizae	Basidiomycota	Agaricomycetes	Boletales	Melanogastraceae	Melanogaster	95125689	51.67	29.26	27.8338	Mariner/Tc1	DNA transposon	0.01	0.00951257
Fibsp1	39	Fibulorhizoctonia sp.	Saprotroph	Basidiomycota	Agaricomycetes	Atheliales	Atheliaceae	Fibularhizoctonia	95125689	51.67	29.26	27.8338	Zisupton	DNA transposon	0.01	0.00951257
Fibsp1	39	Fibulorhizoctonia sp.	Saprotroph	Basidiomycota	Agaricomycetes	Atheliales	Atheliaceae	Fibularhizoctonia	95125689	51.67	29.26	27.8338	Copia	LTR retrotransposon	0.7	0.66588
Fibsp1	39	Fibulorhizoctonia sp.	Saprotroph	Basidiomycota	Agaricomycetes	Atheliales	Atheliaceae	Fibularhizoctonia	95125689	51.67	29.26	27.8338	Unknown	Other	27.6	26.2547
Fibsp1	39	Fibulorhizoctonia sp.	Saprotroph	Basidiomycota	Agaricomycetes	Atheliales	Atheliaceae	Fibularhizoctonia	95125689	51.67	29.26	27.8338	RTEX	Non-LTR transposon	0.02	0.0190251
Fibsp1	39	Fibulorhizoctonia sp.	Saprotroph	Basidiomycota	Agaricomycetes	Atheliales	Atheliaceae	Fibularhizoctonia	95125689	51.67	29.26	27.8338	Helitron	DNA transposon	0.03	0.0285377
Fibsp1	39	Fibulorhizoctonia sp.	Saprotroph	Basidiomycota	Agaricomycetes	Atheliales	Atheliaceae	Fibularhizoctonia	95125689	51.67	29.26	27.8338	L1	Non-LTR transposon	0.01	0.00951257
Fibsp1	39	Fibulorhizoctonia sp.	Saprotroph	Basidiomycota	Agaricomycetes	Atheliales	Atheliaceae	Fibularhizoctonia	95125689	51.67	29.26	27.8338	Tad1	Non-LTR transposon	0.8	0.761006
Fibsp1	39	Fibulorhizoctonia sp.	Saprotroph	Basidiomycota	Agaricomycetes	Atheliales	Atheliaceae	Fibularhizoctonia	95125689	51.67	29.26	27.8338	hAT	DNA transposon	0.02	0.0190251
Fibsp1	39	Fibulorhizoctonia sp.	Saprotroph	Basidiomycota	Agaricomycetes	Atheliales	Atheliaceae	Fibularhizoctonia	95125689	51.67	29.26	27.8338	DIRS	LTR retrotransposon	0.02	0.0190251
Fibsp1	39	Fibulorhizoctonia sp.	Saprotroph	Basidiomycota	Agaricomycetes	Atheliales	Atheliaceae	Fibularhizoctonia	95125689	51.67	29.26	27.8338	Gypsy	LTR retrotransposon	2.41	2.29253
Fibsp1	39	Fibulorhizoctonia sp.	Saprotroph	Basidiomycota	Agaricomycetes	Atheliales	Atheliaceae	Fibularhizoctonia	95125689	51.67	29.26	27.8338	Harbinger	DNA transposon	0	0
Fibsp1	39	Fibulorhizoctonia sp.	Saprotroph	Basidiomycota	Agaricomycetes	Atheliales	Atheliaceae	Fibularhizoctonia	59326866	46.28	16.27	9.65248	Zisupton	DNA transposon	0.03	0.0177981
Pilcr1	40	Piloderma croceum	Ectomycorrhizae	Basidiomycota	Agaricomycetes	Atheliales	Atheliaceae	Piloderma	59326866	46.28	16.27	9.65248	Gypsy	LTR retrotransposon	2.42	1.43571
Pilcr1	40	Piloderma croceum	Ectomycorrhizae	Basidiomycota	Agaricomycetes	Atheliales	Atheliaceae	Piloderma	59326866	46.28	16.27	9.65248	DIRS	LTR retrotransposon	0.02	0.0118654
Pilcr1	40	Piloderma croceum	Ectomycorrhizae	Basidiomycota	Agaricomycetes	Atheliales	Atheliaceae	Piloderma	59326866	46.28	16.27	9.65248	Helitron	DNA transposon	0.68	0.403423
Pilcr1	40	Piloderma croceum	Ectomycorrhizae	Basidiomycota	Agaricomycetes	Atheliales	Atheliaceae	Piloderma	59326866	46.28	16.27	9.65248	Copia	LTR retrotransposon	0.24	0.142384
Pilcr1	40	Piloderma croceum	Ectomycorrhizae	Basidiomycota	Agaricomycetes	Atheliales	Atheliaceae	Piloderma	59326866	46.28	16.27	9.65248	Mariner/Tc1	DNA transposon	0.15	0.0889903
Pilcr1	40	Piloderma croceum	Ectomycorrhizae	Basidiomycota	Agaricomycetes	Atheliales	Atheliaceae	Piloderma	59326866	46.28	16.27	9.65248	L1	Non-LTR transposon	0.02	0.0118654
Pilcr1	40	Piloderma croceum	Ectomycorrhizae	Basidiomycota	Agaricomycetes	Atheliales	Atheliaceae	Piloderma	59326866	46.28	16.27	9.65248	Unknown	Other	13.22	7.84301
Pilcr1	40	Piloderma croceum	Ectomycorrhizae	Basidiomycota	Agaricomycetes	Atheliales	Atheliaceae	Piloderma	59326866	46.28	16.27	9.65248	hAT	DNA transposon	0.14	0.0830576
Pilcr1	40	Piloderma croceum	Ectomycorrhizae	Basidiomycota	Agaricomycetes	Atheliales	Atheliaceae	Piloderma	59326866	46.28	16.27	9.65248	RTEX	Non-LTR transposon	0.01	0.00593269
Pilcr1	40	Piloderma croceum	Ectomycorrhizae	Basidiomycota	Agaricomycetes	Atheliales	Atheliaceae	Piloderma	59326866	46.28	16.27	9.65248	Penelope	Non-LTR transposon	0.02	0.0118654
Pilcr1	40	Piloderma croceum	Ectomycorrhizae	Basidiomycota	Agaricomycetes	Atheliales	Atheliaceae	Piloderma	59326866	46.28	16.27	9.65248	Tad1	Non-LTR transposon	0.05	0.0296634
Pilcr1	40	Piloderma croceum	Ectomycorrhizae	Basidiomycota	Agaricomycetes	Atheliales	Atheliaceae	Piloderma	34498416	53.7	4.96	1.71112	Helitron	DNA transposon	0.01	0.00344984
Plicr1	41	Plicaturopsis crispa	Wood decayer	Basidiomycota	Agaricomycetes	Amylocorticiales	Amylocorticiaceae	Plicaturopsis	34498416	53.7	4.96	1.71112	Zisupton	DNA transposon	0.02	0.00689968
Plicr1	41	Plicaturopsis crispa	Wood decayer	Basidiomycota	Agaricomycetes	Amylocorticiales	Amylocorticiaceae	Plicaturopsis	34498416	53.7	4.96	1.71112	Gypsy	LTR retrotransposon	0.13	0.0448479
Plicr1	41	Plicaturopsis crispa	Wood decayer	Basidiomycota	Agaricomycetes	Amylocorticiales	Amylocorticiaceae	Plicaturopsis	34498416	53.7	4.96	1.71112	Unknown	Other	4.34	1.49723
Plicr1	41	Plicaturopsis crispa	Wood decayer	Basidiomycota	Agaricomycetes	Amylocorticiales	Amylocorticiaceae	Plicaturopsis	34498416	53.7	4.96	1.71112	Copia	LTR retrotransposon	0.53	0.182842
Plicr1	41	Plicaturopsis crispa	Wood decayer	Basidiomycota	Agaricomycetes	Amylocorticiales	Amylocorticiaceae	Plicaturopsis	35149519	56.82	6.16	2.16521	Copia	LTR retrotransposon	0.84	0.295256
Phchr2	42	Phanerochaete chrysosporium	Wood decayer	Basidiomycota	Agaricomycetes	Polyporales	Phanerochaetaceae	Phanerochaete	35149519	56.82	6.16	2.16521	DNA	DNA transposon	0.1	0.0351495
Phchr2	42	Phanerochaete chrysosporium	Wood decayer	Basidiomycota	Agaricomycetes	Polyporales	Phanerochaetaceae	Phanerochaete	35149519	56.82	6.16	2.16521	Mariner/Tc1	DNA transposon	0.06	0.0210897
Phchr2	42	Phanerochaete chrysosporium	Wood decayer	Basidiomycota	Agaricomycetes	Polyporales	Phanerochaetaceae	Phanerochaete	35149519	56.82	6.16	2.16521	Gypsy	LTR retrotransposon	3.91	1.37435
Phchr2	42	Phanerochaete chrysosporium	Wood decayer	Basidiomycota	Agaricomycetes	Polyporales	Phanerochaetaceae	Phanerochaete	35149519	56.82	6.16	2.16521	Penelope	Non-LTR transposon	0.03	0.0105449
Phchr2	42	Phanerochaete chrysosporium	Wood decayer	Basidiomycota	Agaricomycetes	Polyporales	Phanerochaetaceae	Phanerochaete	35149519	56.82	6.16	2.16521	DIRS	LTR retrotransposon	0.1	0.0351495
Phchr2	42	Phanerochaete chrysosporium	Wood decayer	Basidiomycota	Agaricomycetes	Polyporales	Phanerochaetaceae	Phanerochaete	35149519	56.82	6.16	2.16521	hAT	DNA transposon	0.09	0.0316346
Phchr2	42	Phanerochaete chrysosporium	Wood decayer	Basidiomycota	Agaricomycetes	Polyporales	Phanerochaetaceae	Phanerochaete	35149519	56.82	6.16	2.16521	Unknown	Other	2.01	0.706505
Phchr2	42	Phanerochaete chrysosporium	Wood decayer	Basidiomycota	Agaricomycetes	Polyporales	Phanerochaetaceae	Phanerochaete	35149519	56.82	6.16	2.16521	Tad1	Non-LTR transposon	0.02	0.0070299
Phchr2	42	Phanerochaete chrysosporium	Wood decayer	Basidiomycota	Agaricomycetes	Polyporales	Phanerochaetaceae	Phanerochaete	49963746	51.99	7.45	3.7223	Copia	LTR retrotransposon	1.58	0.789427
Phlbr1	43	Phlebia brevispora	Wood decayer	Basidiomycota	Agaricomycetes	Polyporales	Meruliaceae	Phlebia	49963746	51.99	7.45	3.7223	Gypsy	LTR retrotransposon	2.18	1.08921
Phlbr1	43	Phlebia brevispora	Wood decayer	Basidiomycota	Agaricomycetes	Polyporales	Meruliaceae	Phlebia	49963746	51.99	7.45	3.7223	Zisupton	DNA transposon	0.14	0.0699492
Phlbr1	43	Phlebia brevispora	Wood decayer	Basidiomycota	Agaricomycetes	Polyporales	Meruliaceae	Phlebia	49963746	51.99	7.45	3.7223	Mariner/Tc1	DNA transposon	0.13	0.0649529
Phlbr1	43	Phlebia brevispora	Wood decayer	Basidiomycota	Agaricomycetes	Polyporales	Meruliaceae	Phlebia	49963746	51.99	7.45	3.7223	Tad1	Non-LTR transposon	0.09	0.0449674
Phlbr1	43	Phlebia brevispora	Wood decayer	Basidiomycota	Agaricomycetes	Polyporales	Meruliaceae	Phlebia	49963746	51.99	7.45	3.7223	LTR	LTR retrotransposon	0.02	0.00999275
Phlbr1	43	Phlebia brevispora	Wood decayer	Basidiomycota	Agaricomycetes	Polyporales	Meruliaceae	Phlebia	49963746	51.99	7.45	3.7223	Helitron	DNA transposon	0.02	0.00999275
Phlbr1	43	Phlebia brevispora	Wood decayer	Basidiomycota	Agaricomycetes	Polyporales	Meruliaceae	Phlebia	49963746	51.99	7.45	3.7223	EnSpm/CACTA	DNA transposon	0.03	0.0149891
Phlbr1	43	Phlebia brevispora	Wood decayer	Basidiomycota	Agaricomycetes	Polyporales	Meruliaceae	Phlebia	49963746	51.99	7.45	3.7223	Unknown	Other	3.61	1.80369
Phlbr1	43	Phlebia brevispora	Wood decayer	Basidiomycota	Agaricomycetes	Polyporales	Meruliaceae	Phlebia	42453726	53.81	16.88	7.16619	Zisupton	DNA transposon	0.05	0.0212269
PosplRSB12_1	44	Postia placenta	Wood decayer	Basidiomycota	Agaricomycetes	Polyporales	Dacryobolaceae	Postia	42453726	53.81	16.88	7.16619	Copia	LTR retrotransposon	0.34	0.144343
PosplRSB12_1	44	Postia placenta	Wood decayer	Basidiomycota	Agaricomycetes	Polyporales	Dacryobolaceae	Postia	42453726	53.81	16.88	7.16619	Unknown	Other	4.79	2.03353
PosplRSB12_1	44	Postia placenta	Wood decayer	Basidiomycota	Agaricomycetes	Polyporales	Dacryobolaceae	Postia	42453726	53.81	16.88	7.16619	Gypsy	LTR retrotransposon	12.08	5.12841
PosplRSB12_1	44	Postia placenta	Wood decayer	Basidiomycota	Agaricomycetes	Polyporales	Dacryobolaceae	Postia	42453726	53.81	16.88	7.16619	Tad1	Non-LTR transposon	0.02	0.00849075
PosplRSB12_1	44	Postia placenta	Wood decayer	Basidiomycota	Agaricomycetes	Polyporales	Dacryobolaceae	Postia	35640188	50.88	10.86	3.87052	RTEX	Non-LTR transposon	0.08	0.0285122
Neole1	45	Neolentinus lepideus	Wood decayer	Basidiomycota	Agaricomycetes	Gloeophyllales	Gloeophyllaceae	Neolentinus	35640188	50.88	10.86	3.87052	Helitron	DNA transposon	0.07	0.0249481
Neole1	45	Neolentinus lepideus	Wood decayer	Basidiomycota	Agaricomycetes	Gloeophyllales	Gloeophyllaceae	Neolentinus	35640188	50.88	10.86	3.87052	L1	Non-LTR transposon	0.02	0.00712804
Neole1	45	Neolentinus lepideus	Wood decayer	Basidiomycota	Agaricomycetes	Gloeophyllales	Gloeophyllaceae	Neolentinus	35640188	50.88	10.86	3.87052	Copia	LTR retrotransposon	2.55	0.908825
Neole1	45	Neolentinus lepideus	Wood decayer	Basidiomycota	Agaricomycetes	Gloeophyllales	Gloeophyllaceae	Neolentinus	35640188	50.88	10.86	3.87052	DIRS	LTR retrotransposon	0.02	0.00712804
Neole1	45	Neolentinus lepideus	Wood decayer	Basidiomycota	Agaricomycetes	Gloeophyllales	Gloeophyllaceae	Neolentinus	35640188	50.88	10.86	3.87052	Tad1	Non-LTR transposon	0.05	0.0178201
Neole1	45	Neolentinus lepideus	Wood decayer	Basidiomycota	Agaricomycetes	Gloeophyllales	Gloeophyllaceae	Neolentinus	35640188	50.88	10.86	3.87052	Gypsy	LTR retrotransposon	3.12	1.11197
Neole1	45	Neolentinus lepideus	Wood decayer	Basidiomycota	Agaricomycetes	Gloeophyllales	Gloeophyllaceae	Neolentinus	35640188	50.88	10.86	3.87052	Unknown	Other	6.63	2.36294
Neole1	45	Neolentinus lepideus	Wood decayer	Basidiomycota	Agaricomycetes	Gloeophyllales	Gloeophyllaceae	Neolentinus	45045919	49.77	9.32	4.19828	MuDR	DNA transposon	0.09	0.0405413
Jaaar1	46	Jaapia argillacea	Wood decayer	Basidiomycota	Agaricomycetes	Jaapiales	Jaapiaceae	Jaapia	45045919	49.77	9.32	4.19828	Zisupton	DNA transposon	0.06	0.0270276
Jaaar1	46	Jaapia argillacea	Wood decayer	Basidiomycota	Agaricomycetes	Jaapiales	Jaapiaceae	Jaapia	45045919	49.77	9.32	4.19828	Helitron	DNA transposon	0.11	0.0495505
Jaaar1	46	Jaapia argillacea	Wood decayer	Basidiomycota	Agaricomycetes	Jaapiales	Jaapiaceae	Jaapia	45045919	49.77	9.32	4.19828	Gypsy	LTR retrotransposon	3.56	1.60363
Jaaar1	46	Jaapia argillacea	Wood decayer	Basidiomycota	Agaricomycetes	Jaapiales	Jaapiaceae	Jaapia	45045919	49.77	9.32	4.19828	Unknown	Other	6.07	2.73429
Jaaar1	46	Jaapia argillacea	Wood decayer	Basidiomycota	Agaricomycetes	Jaapiales	Jaapiaceae	Jaapia	45045919	49.77	9.32	4.19828	Mariner/Tc1	DNA transposon	0.03	0.0135138
Jaaar1	46	Jaapia argillacea	Wood decayer	Basidiomycota	Agaricomycetes	Jaapiales	Jaapiaceae	Jaapia	45045919	49.77	9.32	4.19828	Copia	LTR retrotransposon	0.09	0.0405413
Jaaar1	46	Jaapia argillacea	Wood decayer	Basidiomycota	Agaricomycetes	Jaapiales	Jaapiaceae	Jaapia	34171901	55.15	5.1	1.74277	Repetitive	Simple repeat	0.02	0.00683438
Punst1	47	Punctularia strigosozonata	Pathogen	Basidiomycota	Agaricomycetes	Corticiales	Punctulariaceae	Punctularia	34171901	55.15	5.1	1.74277	Gypsy	LTR retrotransposon	1.68	0.574088
Punst1	47	Punctularia strigosozonata	Pathogen	Basidiomycota	Agaricomycetes	Corticiales	Punctulariaceae	Punctularia	34171901	55.15	5.1	1.74277	DIRS	LTR retrotransposon	0.11	0.0375891
Punst1	47	Punctularia strigosozonata	Pathogen	Basidiomycota	Agaricomycetes	Corticiales	Punctulariaceae	Punctularia	34171901	55.15	5.1	1.74277	Unknown	Other	2.99	1.02174
Punst1	47	Punctularia strigosozonata	Pathogen	Basidiomycota	Agaricomycetes	Corticiales	Punctulariaceae	Punctularia	34171901	55.15	5.1	1.74277	Copia	LTR retrotransposon	0.42	0.143522
Punst1	47	Punctularia strigosozonata	Pathogen	Basidiomycota	Agaricomycetes	Corticiales	Punctulariaceae	Punctularia	35361098	49.22	3.68	1.30129	Unknown	Other	3.42	1.20935
Sisni1	48	Sistotremastrum niveocremeum	Wood decayer	Basidiomycota	Agaricomycetes	Trechisporales	Hydnodontaceae	Sistotremastrum	35361098	49.22	3.68	1.30129	Gypsy	LTR retrotransposon	0.11	0.0388972
Sisni1	48	Sistotremastrum niveocremeum	Wood decayer	Basidiomycota	Agaricomycetes	Trechisporales	Hydnodontaceae	Sistotremastrum	35361098	49.22	3.68	1.30129	hAT	DNA transposon	0.05	0.0176805
Sisni1	48	Sistotremastrum niveocremeum	Wood decayer	Basidiomycota	Agaricomycetes	Trechisporales	Hydnodontaceae	Sistotremastrum	35361098	49.22	3.68	1.30129	Copia	LTR retrotransposon	0.09	0.031825
Sisni1	48	Sistotremastrum niveocremeum	Wood decayer	Basidiomycota	Agaricomycetes	Trechisporales	Hydnodontaceae	Sistotremastrum	33649967	52.23	16	5.38399	Mariner/Tc1	DNA transposon	0.15	0.050475
Hetan2	49	Heterobasidion annosum	Pathogen	Basidiomycota	Agaricomycetes	Russulales	Bondarzewiaceae	Heterobasidion	33649967	52.23	16	5.38399	Unknown	Other	9.86	3.31789
Hetan2	49	Heterobasidion annosum	Pathogen	Basidiomycota	Agaricomycetes	Russulales	Bondarzewiaceae	Heterobasidion	33649967	52.23	16	5.38399	Gypsy	LTR retrotransposon	8.72	2.93428
Hetan2	49	Heterobasidion annosum	Pathogen	Basidiomycota	Agaricomycetes	Russulales	Bondarzewiaceae	Heterobasidion	33649967	52.23	16	5.38399	Helitron	DNA transposon	0.45	0.151425
Hetan2	49	Heterobasidion annosum	Pathogen	Basidiomycota	Agaricomycetes	Russulales	Bondarzewiaceae	Heterobasidion	33649967	52.23	16	5.38399	EnSpm/CACTA	DNA transposon	0.02	0.00672999
Hetan2	49	Heterobasidion annosum	Pathogen	Basidiomycota	Agaricomycetes	Russulales	Bondarzewiaceae	Heterobasidion	33649967	52.23	16	5.38399	Tad1	Non-LTR transposon	0.06	0.02019
Hetan2	49	Heterobasidion annosum	Pathogen	Basidiomycota	Agaricomycetes	Russulales	Bondarzewiaceae	Heterobasidion	33649967	52.23	16	5.38399	Copia	LTR retrotransposon	0.73	0.245645
Hetan2	49	Heterobasidion annosum	Pathogen	Basidiomycota	Agaricomycetes	Russulales	Bondarzewiaceae	Heterobasidion	115901997	49.55	66.58	77.1675	Academ	DNA transposon	0.08	0.0927216
Lacqui1	50	Lactarius quietus	Ectomycorrhizae	Basidiomycota	Agaricomycetes	Russulales	Russulaceae	Lactarius	115901997	49.55	66.58	77.1675	DIRS	LTR retrotransposon	0.17	0.197033
Lacqui1	50	Lactarius quietus	Ectomycorrhizae	Basidiomycota	Agaricomycetes	Russulales	Russulaceae	Lactarius	115901997	49.55	66.58	77.1675	hAT	DNA transposon	4.39	5.0881
Lacqui1	50	Lactarius quietus	Ectomycorrhizae	Basidiomycota	Agaricomycetes	Russulales	Russulaceae	Lactarius	115901997	49.55	66.58	77.1675	Gypsy	LTR retrotransposon	34.97	40.5309
Lacqui1	50	Lactarius quietus	Ectomycorrhizae	Basidiomycota	Agaricomycetes	Russulales	Russulaceae	Lactarius	115901997	49.55	66.58	77.1675	Copia	LTR retrotransposon	4.22	4.89106
Lacqui1	50	Lactarius quietus	Ectomycorrhizae	Basidiomycota	Agaricomycetes	Russulales	Russulaceae	Lactarius	115901997	49.55	66.58	77.1675	Unknown	Other	43.81	50.7767
Lacqui1	50	Lactarius quietus	Ectomycorrhizae	Basidiomycota	Agaricomycetes	Russulales	Russulaceae	Lactarius	115901997	49.55	66.58	77.1675	Penelope	Non-LTR transposon	0.01	0.0115902
Lacqui1	50	Lactarius quietus	Ectomycorrhizae	Basidiomycota	Agaricomycetes	Russulales	Russulaceae	Lactarius	115901997	49.55	66.58	77.1675	EnSpm/CACTA	DNA transposon	1.9	2.20214
Lacqui1	50	Lactarius quietus	Ectomycorrhizae	Basidiomycota	Agaricomycetes	Russulales	Russulaceae	Lactarius	115901997	49.55	66.58	77.1675	DNA	DNA transposon	0.04	0.0463608
Lacqui1	50	Lactarius quietus	Ectomycorrhizae	Basidiomycota	Agaricomycetes	Russulales	Russulaceae	Lactarius	115901997	49.55	66.58	77.1675	Helitron	DNA transposon	0.07	0.0811314
Lacqui1	50	Lactarius quietus	Ectomycorrhizae	Basidiomycota	Agaricomycetes	Russulales	Russulaceae	Lactarius	115901997	49.55	66.58	77.1675	RTEX	Non-LTR transposon	0.01	0.0115902
Lacqui1	50	Lactarius quietus	Ectomycorrhizae	Basidiomycota	Agaricomycetes	Russulales	Russulaceae	Lactarius	115901997	49.55	66.58	77.1675	Tad1	Non-LTR transposon	1.49	1.72694
Lacqui1	50	Lactarius quietus	Ectomycorrhizae	Basidiomycota	Agaricomycetes	Russulales	Russulaceae	Lactarius	115901997	49.55	66.58	77.1675	Zisupton	DNA transposon	1.26	1.46037
Lacqui1	50	Lactarius quietus	Ectomycorrhizae	Basidiomycota	Agaricomycetes	Russulales	Russulaceae	Lactarius	115901997	49.55	66.58	77.1675	MuDR	DNA transposon	0.17	0.197033
Lacqui1	50	Lactarius quietus	Ectomycorrhizae	Basidiomycota	Agaricomycetes	Russulales	Russulaceae	Lactarius	115901997	49.55	66.58	77.1675	Harbinger	DNA transposon	0.07	0.0811314
Lacqui1	50	Lactarius quietus	Ectomycorrhizae	Basidiomycota	Agaricomycetes	Russulales	Russulaceae	Lactarius	115901997	49.55	66.58	77.1675	P	DNA transposon	0.12	0.139082
Lacqui1	50	Lactarius quietus	Ectomycorrhizae	Basidiomycota	Agaricomycetes	Russulales	Russulaceae	Lactarius	115901997	49.55	66.58	77.1675	L1	Non-LTR transposon	0.11	0.127492
Lacqui1	50	Lactarius quietus	Ectomycorrhizae	Basidiomycota	Agaricomycetes	Russulales	Russulaceae	Lactarius	115901997	49.55	66.58	77.1675	Mariner/Tc1	DNA transposon	1.69	1.95874
Lacqui1	50	Lactarius quietus	Ectomycorrhizae	Basidiomycota	Agaricomycetes	Russulales	Russulaceae	Lactarius	34711142	54.46	6.59	2.28746	Tad1	Non-LTR transposon	0.03	0.0104133
Lenvul1	51	Lentinellus vulpinus	Wood decayer	Basidiomycota	Agaricomycetes	Russulales	Auriscalpiaceae	Lentinellus	34711142	54.46	6.59	2.28746	Gypsy	LTR retrotransposon	2.95	1.02398
Lenvul1	51	Lentinellus vulpinus	Wood decayer	Basidiomycota	Agaricomycetes	Russulales	Auriscalpiaceae	Lentinellus	34711142	54.46	6.59	2.28746	Unknown	Other	3.52	1.22183
Lenvul1	51	Lentinellus vulpinus	Wood decayer	Basidiomycota	Agaricomycetes	Russulales	Auriscalpiaceae	Lentinellus	34711142	54.46	6.59	2.28746	Mariner/Tc1	DNA transposon	0.01	0.00347111
Lenvul1	51	Lentinellus vulpinus	Wood decayer	Basidiomycota	Agaricomycetes	Russulales	Auriscalpiaceae	Lentinellus	34711142	54.46	6.59	2.28746	Copia	LTR retrotransposon	0.81	0.28116
Lenvul1	51	Lentinellus vulpinus	Wood decayer	Basidiomycota	Agaricomycetes	Russulales	Auriscalpiaceae	Lentinellus	55121418	50.59	41.73	23.0022	I	Non-LTR transposon	0.23	0.126779
Ruseme1	52	Russula emetica	Ectomycorrhizae	Basidiomycota	Agaricomycetes	Russulales	Russulaceae	Russula	55121418	50.59	41.73	23.0022	Unknown	Other	25.44	14.0229
Ruseme1	52	Russula emetica	Ectomycorrhizae	Basidiomycota	Agaricomycetes	Russulales	Russulaceae	Russula	55121418	50.59	41.73	23.0022	DNA	DNA transposon	0.1	0.0551214
Ruseme1	52	Russula emetica	Ectomycorrhizae	Basidiomycota	Agaricomycetes	Russulales	Russulaceae	Russula	55121418	50.59	41.73	23.0022	Tad1	Non-LTR transposon	1.03	0.567751
Ruseme1	52	Russula emetica	Ectomycorrhizae	Basidiomycota	Agaricomycetes	Russulales	Russulaceae	Russula	55121418	50.59	41.73	23.0022	Harbinger	DNA transposon	0.3	0.165364
Ruseme1	52	Russula emetica	Ectomycorrhizae	Basidiomycota	Agaricomycetes	Russulales	Russulaceae	Russula	55121418	50.59	41.73	23.0022	EnSpm/CACTA	DNA transposon	0.02	0.0110243
Ruseme1	52	Russula emetica	Ectomycorrhizae	Basidiomycota	Agaricomycetes	Russulales	Russulaceae	Russula	55121418	50.59	41.73	23.0022	Copia	LTR retrotransposon	1.16	0.639408
Ruseme1	52	Russula emetica	Ectomycorrhizae	Basidiomycota	Agaricomycetes	Russulales	Russulaceae	Russula	55121418	50.59	41.73	23.0022	DIRS	LTR retrotransposon	0.22	0.121267
Ruseme1	52	Russula emetica	Ectomycorrhizae	Basidiomycota	Agaricomycetes	Russulales	Russulaceae	Russula	55121418	50.59	41.73	23.0022	Helitron	DNA transposon	0.61	0.336241
Ruseme1	52	Russula emetica	Ectomycorrhizae	Basidiomycota	Agaricomycetes	Russulales	Russulaceae	Russula	55121418	50.59	41.73	23.0022	Gypsy	LTR retrotransposon	9.23	5.08771
Ruseme1	52	Russula emetica	Ectomycorrhizae	Basidiomycota	Agaricomycetes	Russulales	Russulaceae	Russula	55121418	50.59	41.73	23.0022	Mariner/Tc1	DNA transposon	0.3	0.165364
Ruseme1	52	Russula emetica	Ectomycorrhizae	Basidiomycota	Agaricomycetes	Russulales	Russulaceae	Russula	55121418	50.59	41.73	23.0022	hAT	DNA transposon	6.77	3.73172
Ruseme1	52	Russula emetica	Ectomycorrhizae	Basidiomycota	Agaricomycetes	Russulales	Russulaceae	Russula	44738512	51.54	38.02	17.0096	hAT	DNA transposon	0.04	0.0178954
Rusoch1	53	Russula ochroleuca	Ectomycorrhizae	Basidiomycota	Agaricomycetes	Russulales	Russulaceae	Russula	44738512	51.54	38.02	17.0096	Mariner/Tc1	DNA transposon	0.1	0.0447385
Rusoch1	53	Russula ochroleuca	Ectomycorrhizae	Basidiomycota	Agaricomycetes	Russulales	Russulaceae	Russula	44738512	51.54	38.02	17.0096	Unknown	Other	21.94	9.81563
Rusoch1	53	Russula ochroleuca	Ectomycorrhizae	Basidiomycota	Agaricomycetes	Russulales	Russulaceae	Russula	44738512	51.54	38.02	17.0096	Tad1	Non-LTR transposon	0.02	0.0089477
Rusoch1	53	Russula ochroleuca	Ectomycorrhizae	Basidiomycota	Agaricomycetes	Russulales	Russulaceae	Russula	44738512	51.54	38.02	17.0096	DNA	DNA transposon	0.04	0.0178954
Rusoch1	53	Russula ochroleuca	Ectomycorrhizae	Basidiomycota	Agaricomycetes	Russulales	Russulaceae	Russula	44738512	51.54	38.02	17.0096	Copia	LTR retrotransposon	1.26	0.563705
Rusoch1	53	Russula ochroleuca	Ectomycorrhizae	Basidiomycota	Agaricomycetes	Russulales	Russulaceae	Russula	44738512	51.54	38.02	17.0096	Harbinger	DNA transposon	0.04	0.0178954
Rusoch1	53	Russula ochroleuca	Ectomycorrhizae	Basidiomycota	Agaricomycetes	Russulales	Russulaceae	Russula	44738512	51.54	38.02	17.0096	Gypsy	LTR retrotransposon	20	8.9477
Rusoch1	53	Russula ochroleuca	Ectomycorrhizae	Basidiomycota	Agaricomycetes	Russulales	Russulaceae	Russula	44738512	51.54	38.02	17.0096	Penelope	Non-LTR transposon	0.08	0.0357908
Rusoch1	53	Russula ochroleuca	Ectomycorrhizae	Basidiomycota	Agaricomycetes	Russulales	Russulaceae	Russula	40733037	51.4	27.98	11.3971	RTEX	Non-LTR transposon	0.04	0.0162932
Theter1	54	Thelephora terrestris	Ectomycorrhizae	Basidiomycota	Agaricomycetes	Thelephorales	Thelephoraceae	Thelephora	40733037	51.4	27.98	11.3971	Unknown	Other	23.81	9.69854
Theter1	54	Thelephora terrestris	Ectomycorrhizae	Basidiomycota	Agaricomycetes	Thelephorales	Thelephoraceae	Thelephora	40733037	51.4	27.98	11.3971	Helitron	DNA transposon	0.13	0.0529529
Theter1	54	Thelephora terrestris	Ectomycorrhizae	Basidiomycota	Agaricomycetes	Thelephorales	Thelephoraceae	Thelephora	40733037	51.4	27.98	11.3971	L1	Non-LTR transposon	0.01	0.0040733
Theter1	54	Thelephora terrestris	Ectomycorrhizae	Basidiomycota	Agaricomycetes	Thelephorales	Thelephoraceae	Thelephora	40733037	51.4	27.98	11.3971	Copia	LTR retrotransposon	1.55	0.631362
Theter1	54	Thelephora terrestris	Ectomycorrhizae	Basidiomycota	Agaricomycetes	Thelephorales	Thelephoraceae	Thelephora	40733037	51.4	27.98	11.3971	hAT	DNA transposon	0.05	0.0203665
Theter1	54	Thelephora terrestris	Ectomycorrhizae	Basidiomycota	Agaricomycetes	Thelephorales	Thelephoraceae	Thelephora	40733037	51.4	27.98	11.3971	Repetitive	Simple repeat	0.14	0.0570263
Theter1	54	Thelephora terrestris	Ectomycorrhizae	Basidiomycota	Agaricomycetes	Thelephorales	Thelephoraceae	Thelephora	40733037	51.4	27.98	11.3971	Gypsy	LTR retrotransposon	6.75	2.74948
Theter1	54	Thelephora terrestris	Ectomycorrhizae	Basidiomycota	Agaricomycetes	Thelephorales	Thelephoraceae	Thelephora	40733037	51.4	27.98	11.3971	DIRS	LTR retrotransposon	0.03	0.0122199
Theter1	54	Thelephora terrestris	Ectomycorrhizae	Basidiomycota	Agaricomycetes	Thelephorales	Thelephoraceae	Thelephora	40733037	51.4	27.98	11.3971	Tad1	Non-LTR transposon	0.09	0.0366597
Theter1	54	Thelephora terrestris	Ectomycorrhizae	Basidiomycota	Agaricomycetes	Thelephorales	Thelephoraceae	Thelephora	40733037	51.4	27.98	11.3971	EnSpm/CACTA	DNA transposon	0.49	0.199592
Theter1	54	Thelephora terrestris	Ectomycorrhizae	Basidiomycota	Agaricomycetes	Thelephorales	Thelephoraceae	Thelephora	36335475	50.93	27.88	10.1303	Gypsy	LTR retrotransposon	0.31	0.11264
Thega1	55	Thelephora ganbajun	Ectomycorrhizae	Basidiomycota	Agaricomycetes	Thelephorales	Thelephoraceae	Thelephora	36335475	50.93	27.88	10.1303	Tad1	Non-LTR transposon	0.15	0.0545032
Thega1	55	Thelephora ganbajun	Ectomycorrhizae	Basidiomycota	Agaricomycetes	Thelephorales	Thelephoraceae	Thelephora	36335475	50.93	27.88	10.1303	Penelope	Non-LTR transposon	0.02	0.0072671
Thega1	55	Thelephora ganbajun	Ectomycorrhizae	Basidiomycota	Agaricomycetes	Thelephorales	Thelephoraceae	Thelephora	36335475	50.93	27.88	10.1303	Copia	LTR retrotransposon	0.43	0.156243
Thega1	55	Thelephora ganbajun	Ectomycorrhizae	Basidiomycota	Agaricomycetes	Thelephorales	Thelephoraceae	Thelephora	36335475	50.93	27.88	10.1303	Helitron	DNA transposon	0.03	0.0109006
Thega1	55	Thelephora ganbajun	Ectomycorrhizae	Basidiomycota	Agaricomycetes	Thelephorales	Thelephoraceae	Thelephora	36335475	50.93	27.88	10.1303	Unknown	Other	27	9.81058
Thega1	55	Thelephora ganbajun	Ectomycorrhizae	Basidiomycota	Agaricomycetes	Thelephorales	Thelephoraceae	Thelephora	105462249	45.77	54.49	57.4664	Gypsy	LTR retrotransposon	27.48	28.981
Ramac1	56	Ramaria rubella	Saprotroph	Basidiomycota	Agaricomycetes	Gomphales	Gomphaceae	Ramaria	105462249	45.77	54.49	57.4664	Mariner/Tc1	DNA transposon	0.57	0.601135
Ramac1	56	Ramaria rubella	Saprotroph	Basidiomycota	Agaricomycetes	Gomphales	Gomphaceae	Ramaria	105462249	45.77	54.49	57.4664	IS3EU	DNA transposon	0.04	0.0421849
Ramac1	56	Ramaria rubella	Saprotroph	Basidiomycota	Agaricomycetes	Gomphales	Gomphaceae	Ramaria	105462249	45.77	54.49	57.4664	hAT	DNA transposon	0.04	0.0421849
Ramac1	56	Ramaria rubella	Saprotroph	Basidiomycota	Agaricomycetes	Gomphales	Gomphaceae	Ramaria	105462249	45.77	54.49	57.4664	MuDR	DNA transposon	0.21	0.221471
Ramac1	56	Ramaria rubella	Saprotroph	Basidiomycota	Agaricomycetes	Gomphales	Gomphaceae	Ramaria	105462249	45.77	54.49	57.4664	EnSpm/CACTA	DNA transposon	0.28	0.295294
Ramac1	56	Ramaria rubella	Saprotroph	Basidiomycota	Agaricomycetes	Gomphales	Gomphaceae	Ramaria	105462249	45.77	54.49	57.4664	Harbinger	DNA transposon	0.94	0.991345
Ramac1	56	Ramaria rubella	Saprotroph	Basidiomycota	Agaricomycetes	Gomphales	Gomphaceae	Ramaria	105462249	45.77	54.49	57.4664	Zisupton	DNA transposon	0.06	0.0632773
Ramac1	56	Ramaria rubella	Saprotroph	Basidiomycota	Agaricomycetes	Gomphales	Gomphaceae	Ramaria	105462249	45.77	54.49	57.4664	Copia	LTR retrotransposon	2.86	3.01622
Ramac1	56	Ramaria rubella	Saprotroph	Basidiomycota	Agaricomycetes	Gomphales	Gomphaceae	Ramaria	105462249	45.77	54.49	57.4664	Helitron	DNA transposon	1.27	1.33937
Ramac1	56	Ramaria rubella	Saprotroph	Basidiomycota	Agaricomycetes	Gomphales	Gomphaceae	Ramaria	105462249	45.77	54.49	57.4664	DNA	DNA transposon	0.37	0.39021
Ramac1	56	Ramaria rubella	Saprotroph	Basidiomycota	Agaricomycetes	Gomphales	Gomphaceae	Ramaria	105462249	45.77	54.49	57.4664	DIRS	LTR retrotransposon	0.21	0.221471
Ramac1	56	Ramaria rubella	Saprotroph	Basidiomycota	Agaricomycetes	Gomphales	Gomphaceae	Ramaria	105462249	45.77	54.49	57.4664	Unknown	Other	36.62	38.6203
Ramac1	56	Ramaria rubella	Saprotroph	Basidiomycota	Agaricomycetes	Gomphales	Gomphaceae	Ramaria	105462249	45.77	54.49	57.4664	Tad1	Non-LTR transposon	0.08	0.0843698
Ramac1	56	Ramaria rubella	Saprotroph	Basidiomycota	Agaricomycetes	Gomphales	Gomphaceae	Ramaria	122807766	49.87	74.44	91.4181	Gypsy	LTR retrotransposon	28.73	35.2827
Gaumor1_1	57	Gautieria morchelliformis	Ectomycorrhizae	Basidiomycota	Agaricomycetes	Gomphales	Gautieriaceae	Gautieria	122807766	49.87	74.44	91.4181	Zisupton	DNA transposon	0.08	0.0982462
Gaumor1_1	57	Gautieria morchelliformis	Ectomycorrhizae	Basidiomycota	Agaricomycetes	Gomphales	Gautieriaceae	Gautieria	122807766	49.87	74.44	91.4181	hAT	DNA transposon	0.57	0.700004
Gaumor1_1	57	Gautieria morchelliformis	Ectomycorrhizae	Basidiomycota	Agaricomycetes	Gomphales	Gautieriaceae	Gautieria	122807766	49.87	74.44	91.4181	Unknown	Other	42.64	52.3652
Gaumor1_1	57	Gautieria morchelliformis	Ectomycorrhizae	Basidiomycota	Agaricomycetes	Gomphales	Gautieriaceae	Gautieria	122807766	49.87	74.44	91.4181	Harbinger	DNA transposon	0.52	0.6386
Gaumor1_1	57	Gautieria morchelliformis	Ectomycorrhizae	Basidiomycota	Agaricomycetes	Gomphales	Gautieriaceae	Gautieria	122807766	49.87	74.44	91.4181	L1	Non-LTR transposon	0.21	0.257896
Gaumor1_1	57	Gautieria morchelliformis	Ectomycorrhizae	Basidiomycota	Agaricomycetes	Gomphales	Gautieriaceae	Gautieria	122807766	49.87	74.44	91.4181	EnSpm/CACTA	DNA transposon	0.87	1.06843
Gaumor1_1	57	Gautieria morchelliformis	Ectomycorrhizae	Basidiomycota	Agaricomycetes	Gomphales	Gautieriaceae	Gautieria	122807766	49.87	74.44	91.4181	Penelope	Non-LTR transposon	0.02	0.0245616
Gaumor1_1	57	Gautieria morchelliformis	Ectomycorrhizae	Basidiomycota	Agaricomycetes	Gomphales	Gautieriaceae	Gautieria	122807766	49.87	74.44	91.4181	Kolobok	DNA transposon	0.01	0.0122808
Gaumor1_1	57	Gautieria morchelliformis	Ectomycorrhizae	Basidiomycota	Agaricomycetes	Gomphales	Gautieriaceae	Gautieria	122807766	49.87	74.44	91.4181	Mariner/Tc1	DNA transposon	1.65	2.02633
Gaumor1_1	57	Gautieria morchelliformis	Ectomycorrhizae	Basidiomycota	Agaricomycetes	Gomphales	Gautieriaceae	Gautieria	122807766	49.87	74.44	91.4181	IS3EU	DNA transposon	0.1	0.122808
Gaumor1_1	57	Gautieria morchelliformis	Ectomycorrhizae	Basidiomycota	Agaricomycetes	Gomphales	Gautieriaceae	Gautieria	122807766	49.87	74.44	91.4181	Helitron	DNA transposon	4.15	5.09652
Gaumor1_1	57	Gautieria morchelliformis	Ectomycorrhizae	Basidiomycota	Agaricomycetes	Gomphales	Gautieriaceae	Gautieria	122807766	49.87	74.44	91.4181	LTR	LTR retrotransposon	0.09	0.110527
Gaumor1_1	57	Gautieria morchelliformis	Ectomycorrhizae	Basidiomycota	Agaricomycetes	Gomphales	Gautieriaceae	Gautieria	122807766	49.87	74.44	91.4181	DIRS	LTR retrotransposon	0.29	0.356143
Gaumor1_1	57	Gautieria morchelliformis	Ectomycorrhizae	Basidiomycota	Agaricomycetes	Gomphales	Gautieriaceae	Gautieria	122807766	49.87	74.44	91.4181	MuDR	DNA transposon	0.01	0.0122808
Gaumor1_1	57	Gautieria morchelliformis	Ectomycorrhizae	Basidiomycota	Agaricomycetes	Gomphales	Gautieriaceae	Gautieria	122807766	49.87	74.44	91.4181	Tad1	Non-LTR transposon	4.63	5.686
Gaumor1_1	57	Gautieria morchelliformis	Ectomycorrhizae	Basidiomycota	Agaricomycetes	Gomphales	Gautieriaceae	Gautieria	122807766	49.87	74.44	91.4181	Copia	LTR retrotransposon	11.4	14.0001
Gaumor1_1	57	Gautieria morchelliformis	Ectomycorrhizae	Basidiomycota	Agaricomycetes	Gomphales	Gautieriaceae	Gautieria	111842964	44.12	69.5	77.7309	Repetitive	Simple repeat	0.03	0.0335529
Hyssto1	58	Hysterangium stoloniferum	Ectomycorrhizae	Basidiomycota	Agaricomycetes	Hysterangiales	Hysterangiaceae	Hysterangium	111842964	44.12	69.5	77.7309	Kolobok	DNA transposon	0.13	0.145396
Hyssto1	58	Hysterangium stoloniferum	Ectomycorrhizae	Basidiomycota	Agaricomycetes	Hysterangiales	Hysterangiaceae	Hysterangium	111842964	44.12	69.5	77.7309	Mariner/Tc1	DNA transposon	5.4	6.03952
Hyssto1	58	Hysterangium stoloniferum	Ectomycorrhizae	Basidiomycota	Agaricomycetes	Hysterangiales	Hysterangiaceae	Hysterangium	111842964	44.12	69.5	77.7309	Zisupton	DNA transposon	0.02	0.0223686
Hyssto1	58	Hysterangium stoloniferum	Ectomycorrhizae	Basidiomycota	Agaricomycetes	Hysterangiales	Hysterangiaceae	Hysterangium	111842964	44.12	69.5	77.7309	Copia	LTR retrotransposon	8.95	10.0099
Hyssto1	58	Hysterangium stoloniferum	Ectomycorrhizae	Basidiomycota	Agaricomycetes	Hysterangiales	Hysterangiaceae	Hysterangium	111842964	44.12	69.5	77.7309	Tad1	Non-LTR transposon	0.65	0.726979
Hyssto1	58	Hysterangium stoloniferum	Ectomycorrhizae	Basidiomycota	Agaricomycetes	Hysterangiales	Hysterangiaceae	Hysterangium	111842964	44.12	69.5	77.7309	Unknown	Other	46.71	52.2418
Hyssto1	58	Hysterangium stoloniferum	Ectomycorrhizae	Basidiomycota	Agaricomycetes	Hysterangiales	Hysterangiaceae	Hysterangium	111842964	44.12	69.5	77.7309	Helitron	DNA transposon	1.32	1.47633
Hyssto1	58	Hysterangium stoloniferum	Ectomycorrhizae	Basidiomycota	Agaricomycetes	Hysterangiales	Hysterangiaceae	Hysterangium	111842964	44.12	69.5	77.7309	IS3EU	DNA transposon	0.04	0.0447372
Hyssto1	58	Hysterangium stoloniferum	Ectomycorrhizae	Basidiomycota	Agaricomycetes	Hysterangiales	Hysterangiaceae	Hysterangium	111842964	44.12	69.5	77.7309	DIRS	LTR retrotransposon	0.34	0.380266
Hyssto1	58	Hysterangium stoloniferum	Ectomycorrhizae	Basidiomycota	Agaricomycetes	Hysterangiales	Hysterangiaceae	Hysterangium	111842964	44.12	69.5	77.7309	MuDR	DNA transposon	0.6	0.671058
Hyssto1	58	Hysterangium stoloniferum	Ectomycorrhizae	Basidiomycota	Agaricomycetes	Hysterangiales	Hysterangiaceae	Hysterangium	111842964	44.12	69.5	77.7309	Gypsy	LTR retrotransposon	34.11	38.1496
Hyssto1	58	Hysterangium stoloniferum	Ectomycorrhizae	Basidiomycota	Agaricomycetes	Hysterangiales	Hysterangiaceae	Hysterangium	111842964	44.12	69.5	77.7309	hAT	DNA transposon	0.11	0.123027
Hyssto1	58	Hysterangium stoloniferum	Ectomycorrhizae	Basidiomycota	Agaricomycetes	Hysterangiales	Hysterangiaceae	Hysterangium	111842964	44.12	69.5	77.7309	Harbinger	DNA transposon	0.55	0.615136
Hyssto1	58	Hysterangium stoloniferum	Ectomycorrhizae	Basidiomycota	Agaricomycetes	Hysterangiales	Hysterangiaceae	Hysterangium	111842964	44.12	69.5	77.7309	EnSpm/CACTA	DNA transposon	0.04	0.0447372
Hyssto1	58	Hysterangium stoloniferum	Ectomycorrhizae	Basidiomycota	Agaricomycetes	Hysterangiales	Hysterangiaceae	Hysterangium	176372157	44.39	25.9	45.6804	Copia	LTR retrotransposon	0.23	0.405656
Sphst1	59	Sphaerobolus stellatus	Wood decayer	Basidiomycota	Agaricomycetes	Geastrales	Sphaerobolaceae	Sphaerobolus	176372157	44.39	25.9	45.6804	Tcn760	Other	0	0
Sphst1	59	Sphaerobolus stellatus	Wood decayer	Basidiomycota	Agaricomycetes	Geastrales	Sphaerobolaceae	Sphaerobolus	176372157	44.39	25.9	45.6804	hAT	DNA transposon	0.05	0.0881861
Sphst1	59	Sphaerobolus stellatus	Wood decayer	Basidiomycota	Agaricomycetes	Geastrales	Sphaerobolaceae	Sphaerobolus	176372157	44.39	25.9	45.6804	DIRS	LTR retrotransposon	0.11	0.194009
Sphst1	59	Sphaerobolus stellatus	Wood decayer	Basidiomycota	Agaricomycetes	Geastrales	Sphaerobolaceae	Sphaerobolus	176372157	44.39	25.9	45.6804	Gypsy	LTR retrotransposon	6.81	12.0109
Sphst1	59	Sphaerobolus stellatus	Wood decayer	Basidiomycota	Agaricomycetes	Geastrales	Sphaerobolaceae	Sphaerobolus	176372157	44.39	25.9	45.6804	Helitron	DNA transposon	0.33	0.582028
Sphst1	59	Sphaerobolus stellatus	Wood decayer	Basidiomycota	Agaricomycetes	Geastrales	Sphaerobolaceae	Sphaerobolus	176372157	44.39	25.9	45.6804	Zisupton	DNA transposon	0.02	0.0352744
Sphst1	59	Sphaerobolus stellatus	Wood decayer	Basidiomycota	Agaricomycetes	Geastrales	Sphaerobolaceae	Sphaerobolus	176372157	44.39	25.9	45.6804	IS3EU	DNA transposon	0.04	0.0705489
Sphst1	59	Sphaerobolus stellatus	Wood decayer	Basidiomycota	Agaricomycetes	Geastrales	Sphaerobolaceae	Sphaerobolus	176372157	44.39	25.9	45.6804	Tad1	Non-LTR transposon	0.29	0.511479
Sphst1	59	Sphaerobolus stellatus	Wood decayer	Basidiomycota	Agaricomycetes	Geastrales	Sphaerobolaceae	Sphaerobolus	176372157	44.39	25.9	45.6804	Harbinger	DNA transposon	0.16	0.282195
Sphst1	59	Sphaerobolus stellatus	Wood decayer	Basidiomycota	Agaricomycetes	Geastrales	Sphaerobolaceae	Sphaerobolus	176372157	44.39	25.9	45.6804	Unknown	Other	19.8	34.9217
Sphst1	59	Sphaerobolus stellatus	Wood decayer	Basidiomycota	Agaricomycetes	Geastrales	Sphaerobolaceae	Sphaerobolus	176372157	44.39	25.9	45.6804	RTEX	Non-LTR transposon	0.04	0.0705489
Sphst1	59	Sphaerobolus stellatus	Wood decayer	Basidiomycota	Agaricomycetes	Geastrales	Sphaerobolaceae	Sphaerobolus	176372157	44.39	25.9	45.6804	Mariner/Tc1	DNA transposon	0.36	0.63494
Sphst1	59	Sphaerobolus stellatus	Wood decayer	Basidiomycota	Agaricomycetes	Geastrales	Sphaerobolaceae	Sphaerobolus	176372157	44.39	25.9	45.6804	L1	Non-LTR transposon	0.35	0.617303
Sphst1	59	Sphaerobolus stellatus	Wood decayer	Basidiomycota	Agaricomycetes	Geastrales	Sphaerobolaceae	Sphaerobolus	176372157	44.39	25.9	45.6804	MuDR	DNA transposon	0.09	0.158735
Sphst1	59	Sphaerobolus stellatus	Wood decayer	Basidiomycota	Agaricomycetes	Geastrales	Sphaerobolaceae	Sphaerobolus	76853599	58.59	6.96	5.34901	Unknown	Other	5.52	4.24232
Aurde3_1	60	Auricularia subglabra	Wood decayer	Basidiomycota	Agaricomycetes	Auriculariales	Auriculariaceae	Auricularia	76853599	58.59	6.96	5.34901	Zisupton	DNA transposon	0	0
Aurde3_1	60	Auricularia subglabra	Wood decayer	Basidiomycota	Agaricomycetes	Auriculariales	Auriculariaceae	Auricularia	76853599	58.59	6.96	5.34901	Tad1	Non-LTR transposon	0.07	0.0537975
Aurde3_1	60	Auricularia subglabra	Wood decayer	Basidiomycota	Agaricomycetes	Auriculariales	Auriculariaceae	Auricularia	76853599	58.59	6.96	5.34901	L1	Non-LTR transposon	0.05	0.0384268
Aurde3_1	60	Auricularia subglabra	Wood decayer	Basidiomycota	Agaricomycetes	Auriculariales	Auriculariaceae	Auricularia	76853599	58.59	6.96	5.34901	Gypsy	LTR retrotransposon	1.31	1.00678
Aurde3_1	60	Auricularia subglabra	Wood decayer	Basidiomycota	Agaricomycetes	Auriculariales	Auriculariaceae	Auricularia	76853599	58.59	6.96	5.34901	Copia	LTR retrotransposon	0.12	0.0922243
Aurde3_1	60	Auricularia subglabra	Wood decayer	Basidiomycota	Agaricomycetes	Auriculariales	Auriculariaceae	Auricularia	24979981	50.68	4.98	1.244	Copia	LTR retrotransposon	0.34	0.0849319
Pirin1	61	Piriformospora indica	Endophyte	Basidiomycota	Agaricomycetes	Sebacinales	Serendipitaceae	Serendipita	24979981	50.68	4.98	1.244	Tad1	Non-LTR transposon	0.24	0.059952
Pirin1	61	Piriformospora indica	Endophyte	Basidiomycota	Agaricomycetes	Sebacinales	Serendipitaceae	Serendipita	24979981	50.68	4.98	1.244	Unknown	Other	4.46	1.11411
Pirin1	61	Piriformospora indica	Endophyte	Basidiomycota	Agaricomycetes	Sebacinales	Serendipitaceae	Serendipita	38094242	48.93	10.26	3.90847	Unknown	Other	10	3.80942
Sebve1	62	Sebacina vermifera	Orchid mycorrhizae	Basidiomycota	Agaricomycetes	Sebacinales	Serendipitaceae	Serendipita	38094242	48.93	10.26	3.90847	Copia	LTR retrotransposon	0.27	0.102854
Sebve1	62	Sebacina vermifera	Orchid mycorrhizae	Basidiomycota	Agaricomycetes	Sebacinales	Serendipitaceae	Serendipita	67135451	47.91	55.71	37.4012	EnSpm/CACTA	DNA transposon	0.22	0.147698
Hydru2	63	Hydnum rufescens	Ectomycorrhizae	Basidiomycota	Agaricomycetes	Cantharellales	Hydnaceae	Hydnum	67135451	47.91	55.71	37.4012	Gypsy	LTR retrotransposon	15.83	10.6275
Hydru2	63	Hydnum rufescens	Ectomycorrhizae	Basidiomycota	Agaricomycetes	Cantharellales	Hydnaceae	Hydnum	67135451	47.91	55.71	37.4012	hAT	DNA transposon	0.38	0.255115
Hydru2	63	Hydnum rufescens	Ectomycorrhizae	Basidiomycota	Agaricomycetes	Cantharellales	Hydnaceae	Hydnum	67135451	47.91	55.71	37.4012	Mariner/Tc1	DNA transposon	1.01	0.678068
Hydru2	63	Hydnum rufescens	Ectomycorrhizae	Basidiomycota	Agaricomycetes	Cantharellales	Hydnaceae	Hydnum	67135451	47.91	55.71	37.4012	DIRS	LTR retrotransposon	3.79	2.54443
Hydru2	63	Hydnum rufescens	Ectomycorrhizae	Basidiomycota	Agaricomycetes	Cantharellales	Hydnaceae	Hydnum	67135451	47.91	55.71	37.4012	Tad1	Non-LTR transposon	0.39	0.261828
Hydru2	63	Hydnum rufescens	Ectomycorrhizae	Basidiomycota	Agaricomycetes	Cantharellales	Hydnaceae	Hydnum	67135451	47.91	55.71	37.4012	Unknown	Other	44.01	29.5463
Hydru2	63	Hydnum rufescens	Ectomycorrhizae	Basidiomycota	Agaricomycetes	Cantharellales	Hydnaceae	Hydnum	67135451	47.91	55.71	37.4012	Zisupton	DNA transposon	3.18	2.13491
Hydru2	63	Hydnum rufescens	Ectomycorrhizae	Basidiomycota	Agaricomycetes	Cantharellales	Hydnaceae	Hydnum	67135451	47.91	55.71	37.4012	Helitron	DNA transposon	0.18	0.120844
Hydru2	63	Hydnum rufescens	Ectomycorrhizae	Basidiomycota	Agaricomycetes	Cantharellales	Hydnaceae	Hydnum	67135451	47.91	55.71	37.4012	Harbinger	DNA transposon	3.01	2.02078
Hydru2	63	Hydnum rufescens	Ectomycorrhizae	Basidiomycota	Agaricomycetes	Cantharellales	Hydnaceae	Hydnum	67135451	47.91	55.71	37.4012	DNA	DNA transposon	0.07	0.0469948
Hydru2	63	Hydnum rufescens	Ectomycorrhizae	Basidiomycota	Agaricomycetes	Cantharellales	Hydnaceae	Hydnum	67135451	47.91	55.71	37.4012	Copia	LTR retrotransposon	2.13	1.42999
Hydru2	63	Hydnum rufescens	Ectomycorrhizae	Basidiomycota	Agaricomycetes	Cantharellales	Hydnaceae	Hydnum	67135451	47.91	55.71	37.4012	Repetitive	Simple repeat	0.74	0.496802
Hydru2	63	Hydnum rufescens	Ectomycorrhizae	Basidiomycota	Agaricomycetes	Cantharellales	Hydnaceae	Hydnum	120173979	49.25	60.96	73.2581	EnSpm/CACTA	DNA transposon	0.07	0.0841218
Cananz1	64	Cantharellus anzutake	Ectomycorrhizae	Basidiomycota	Agaricomycetes	Cantharellales	Cantharellaceae	Cantharellus	120173979	49.25	60.96	73.2581	Copia	LTR retrotransposon	2.2	2.64383
Cananz1	64	Cantharellus anzutake	Ectomycorrhizae	Basidiomycota	Agaricomycetes	Cantharellales	Cantharellaceae	Cantharellus	120173979	49.25	60.96	73.2581	Helitron	DNA transposon	0.44	0.528766
Cananz1	64	Cantharellus anzutake	Ectomycorrhizae	Basidiomycota	Agaricomycetes	Cantharellales	Cantharellaceae	Cantharellus	120173979	49.25	60.96	73.2581	Unknown	Other	44.12	53.0208
Cananz1	64	Cantharellus anzutake	Ectomycorrhizae	Basidiomycota	Agaricomycetes	Cantharellales	Cantharellaceae	Cantharellus	120173979	49.25	60.96	73.2581	Gypsy	LTR retrotransposon	28.47	34.2135
Cananz1	64	Cantharellus anzutake	Ectomycorrhizae	Basidiomycota	Agaricomycetes	Cantharellales	Cantharellaceae	Cantharellus	120173979	49.25	60.96	73.2581	Zisupton	DNA transposon	0.38	0.456661
Cananz1	64	Cantharellus anzutake	Ectomycorrhizae	Basidiomycota	Agaricomycetes	Cantharellales	Cantharellaceae	Cantharellus	120173979	49.25	60.96	73.2581	DIRS	LTR retrotransposon	0.03	0.0360522
Cananz1	64	Cantharellus anzutake	Ectomycorrhizae	Basidiomycota	Agaricomycetes	Cantharellales	Cantharellaceae	Cantharellus	120173979	49.25	60.96	73.2581	Penelope	Non-LTR transposon	0.04	0.0480696
Cananz1	64	Cantharellus anzutake	Ectomycorrhizae	Basidiomycota	Agaricomycetes	Cantharellales	Cantharellaceae	Cantharellus	120173979	49.25	60.96	73.2581	Harbinger	DNA transposon	0.13	0.156226
Cananz1	64	Cantharellus anzutake	Ectomycorrhizae	Basidiomycota	Agaricomycetes	Cantharellales	Cantharellaceae	Cantharellus	120173979	49.25	60.96	73.2581	DNA	DNA transposon	0.02	0.0240348
Cananz1	64	Cantharellus anzutake	Ectomycorrhizae	Basidiomycota	Agaricomycetes	Cantharellales	Cantharellaceae	Cantharellus	120173979	49.25	60.96	73.2581	Tad1	Non-LTR transposon	0.79	0.949374
Cananz1	64	Cantharellus anzutake	Ectomycorrhizae	Basidiomycota	Agaricomycetes	Cantharellales	Cantharellaceae	Cantharellus	120173979	49.25	60.96	73.2581	Academ	DNA transposon	0.01	0.0120174
Cananz1	64	Cantharellus anzutake	Ectomycorrhizae	Basidiomycota	Agaricomycetes	Cantharellales	Cantharellaceae	Cantharellus	120173979	49.25	60.96	73.2581	hAT	DNA transposon	0.18	0.216313
Cananz1	64	Cantharellus anzutake	Ectomycorrhizae	Basidiomycota	Agaricomycetes	Cantharellales	Cantharellaceae	Cantharellus	120173979	49.25	60.96	73.2581	L1	Non-LTR transposon	0.71	0.853235
Cananz1	64	Cantharellus anzutake	Ectomycorrhizae	Basidiomycota	Agaricomycetes	Cantharellales	Cantharellaceae	Cantharellus	120173979	49.25	60.96	73.2581	Mariner/Tc1	DNA transposon	0.72	0.865253
Cananz1	64	Cantharellus anzutake	Ectomycorrhizae	Basidiomycota	Agaricomycetes	Cantharellales	Cantharellaceae	Cantharellus	120173979	49.25	60.96	73.2581	Kolobok	DNA transposon	0.01	0.0120174
Cananz1	64	Cantharellus anzutake	Ectomycorrhizae	Basidiomycota	Agaricomycetes	Cantharellales	Cantharellaceae	Cantharellus	41635769	50.67	3.73	1.55301	Unknown	Other	3.56	1.48223
ClaPMI390	65	Sistotrema sp.	Saprotroph	Basidiomycota	Agaricomycetes	Cantharellales	Clavulinaceae		41635769	50.67	3.73	1.55301	Tad1	Non-LTR transposon	0.02	0.00832715
ClaPMI390	65	Sistotrema sp.	Saprotroph	Basidiomycota	Agaricomycetes	Cantharellales	Clavulinaceae		41635769	50.67	3.73	1.55301	Copia	LTR retrotransposon	0.09	0.0374722
ClaPMI390	65	Sistotrema sp.	Saprotroph	Basidiomycota	Agaricomycetes	Cantharellales	Clavulinaceae		41635769	50.67	3.73	1.55301	Gypsy	LTR retrotransposon	0.09	0.0374722
ClaPMI390	65	Sistotrema sp.	Saprotroph	Basidiomycota	Agaricomycetes	Cantharellales	Clavulinaceae		46674321	52.44	12.9	6.02099	hAT	DNA transposon	0.13	0.0606766
Botbo1	66	Botryobasidium botryosum	Saprotroph	Basidiomycota	Agaricomycetes	Cantharellales	Botryobasidiaceae	Botryobasidium	46674321	52.44	12.9	6.02099	EnSpm/CACTA	DNA transposon	0.03	0.0140023
Botbo1	66	Botryobasidium botryosum	Saprotroph	Basidiomycota	Agaricomycetes	Cantharellales	Botryobasidiaceae	Botryobasidium	46674321	52.44	12.9	6.02099	DIRS	LTR retrotransposon	0.02	0.00933486
Botbo1	66	Botryobasidium botryosum	Saprotroph	Basidiomycota	Agaricomycetes	Cantharellales	Botryobasidiaceae	Botryobasidium	46674321	52.44	12.9	6.02099	LTR	LTR retrotransposon	0.03	0.0140023
Botbo1	66	Botryobasidium botryosum	Saprotroph	Basidiomycota	Agaricomycetes	Cantharellales	Botryobasidiaceae	Botryobasidium	46674321	52.44	12.9	6.02099	Copia	LTR retrotransposon	0.42	0.196032
Botbo1	66	Botryobasidium botryosum	Saprotroph	Basidiomycota	Agaricomycetes	Cantharellales	Botryobasidiaceae	Botryobasidium	46674321	52.44	12.9	6.02099	Gypsy	LTR retrotransposon	1.45	0.676778
Botbo1	66	Botryobasidium botryosum	Saprotroph	Basidiomycota	Agaricomycetes	Cantharellales	Botryobasidiaceae	Botryobasidium	46674321	52.44	12.9	6.02099	Zisupton	DNA transposon	0.02	0.00933486
Botbo1	66	Botryobasidium botryosum	Saprotroph	Basidiomycota	Agaricomycetes	Cantharellales	Botryobasidiaceae	Botryobasidium	46674321	52.44	12.9	6.02099	Mariner/Tc1	DNA transposon	0.12	0.0560092
Botbo1	66	Botryobasidium botryosum	Saprotroph	Basidiomycota	Agaricomycetes	Cantharellales	Botryobasidiaceae	Botryobasidium	46674321	52.44	12.9	6.02099	Unknown	Other	7.94	3.70594
Botbo1	66	Botryobasidium botryosum	Saprotroph	Basidiomycota	Agaricomycetes	Cantharellales	Botryobasidiaceae	Botryobasidium	46674321	52.44	12.9	6.02099	Tad1	Non-LTR transposon	3.71	1.73162
Botbo1	66	Botryobasidium botryosum	Saprotroph	Basidiomycota	Agaricomycetes	Cantharellales	Botryobasidiaceae	Botryobasidium	62392858	51.44	11.87	7.40603	Helitron	DNA transposon	0.04	0.0249571
Tulca1	67	Tulasnella calospora	Orchid mycorrhizae	Basidiomycota	Agaricomycetes	Cantharellales	Tulasnellaceae	Tulasnella	62392858	51.44	11.87	7.40603	Gypsy	LTR retrotransposon	1.83	1.14179
Tulca1	67	Tulasnella calospora	Orchid mycorrhizae	Basidiomycota	Agaricomycetes	Cantharellales	Tulasnellaceae	Tulasnella	62392858	51.44	11.87	7.40603	EnSpm/CACTA	DNA transposon	0.03	0.0187179
Tulca1	67	Tulasnella calospora	Orchid mycorrhizae	Basidiomycota	Agaricomycetes	Cantharellales	Tulasnellaceae	Tulasnella	62392858	51.44	11.87	7.40603	Unknown	Other	9.4	5.86493
Tulca1	67	Tulasnella calospora	Orchid mycorrhizae	Basidiomycota	Agaricomycetes	Cantharellales	Tulasnellaceae	Tulasnella	62392858	51.44	11.87	7.40603	Tad1	Non-LTR transposon	0.05	0.0311964
Tulca1	67	Tulasnella calospora	Orchid mycorrhizae	Basidiomycota	Agaricomycetes	Cantharellales	Tulasnellaceae	Tulasnella	62392858	51.44	11.87	7.40603	L1	Non-LTR transposon	0.11	0.0686321
Tulca1	67	Tulasnella calospora	Orchid mycorrhizae	Basidiomycota	Agaricomycetes	Cantharellales	Tulasnellaceae	Tulasnella	62392858	51.44	11.87	7.40603	Copia	LTR retrotransposon	0.86	0.536579
Tulca1	67	Tulasnella calospora	Orchid mycorrhizae	Basidiomycota	Agaricomycetes	Cantharellales	Tulasnellaceae	Tulasnella	58444101	49.95	17.74	10.368	Tad1	Non-LTR transposon	0.35	0.204554
CerAGI	68	Ceratobasidium sp.	Orchid mycorrhizae	Basidiomycota	Agaricomycetes	Cantharellales	Ceratobasidiaceae	Ceratobasidium	58444101	49.95	17.74	10.368	EnSpm/CACTA	DNA transposon	0.13	0.0759773
CerAGI	68	Ceratobasidium sp.	Orchid mycorrhizae	Basidiomycota	Agaricomycetes	Cantharellales	Ceratobasidiaceae	Ceratobasidium	58444101	49.95	17.74	10.368	Gypsy	LTR retrotransposon	3.45	2.01632
CerAGI	68	Ceratobasidium sp.	Orchid mycorrhizae	Basidiomycota	Agaricomycetes	Cantharellales	Ceratobasidiaceae	Ceratobasidium	58444101	49.95	17.74	10.368	Unknown	Other	13.93	8.14126
CerAGI	68	Ceratobasidium sp.	Orchid mycorrhizae	Basidiomycota	Agaricomycetes	Cantharellales	Ceratobasidiaceae	Ceratobasidium	58444101	49.95	17.74	10.368	Helitron	DNA transposon	0.04	0.0233776
CerAGI	68	Ceratobasidium sp.	Orchid mycorrhizae	Basidiomycota	Agaricomycetes	Cantharellales	Ceratobasidiaceae	Ceratobasidium	58444101	49.95	17.74	10.368	Penelope	Non-LTR transposon	0.04	0.0233776
CerAGI	68	Ceratobasidium sp.	Orchid mycorrhizae	Basidiomycota	Agaricomycetes	Cantharellales	Ceratobasidiaceae	Ceratobasidium	58444101	49.95	17.74	10.368	Mariner/Tc1	DNA transposon	0.05	0.0292221
CerAGI	68	Ceratobasidium sp.	Orchid mycorrhizae	Basidiomycota	Agaricomycetes	Cantharellales	Ceratobasidiaceae	Ceratobasidium	58444101	49.95	17.74	10.368	Copia	LTR retrotransposon	0.5	0.292221
CerAGI	68	Ceratobasidium sp.	Orchid mycorrhizae	Basidiomycota	Agaricomycetes	Cantharellales	Ceratobasidiaceae	Ceratobasidium	58444101	49.95	17.74	10.368	hAT	DNA transposon	0.07	0.0409109
CerAGI	68	Ceratobasidium sp.	Orchid mycorrhizae	Basidiomycota	Agaricomycetes	Cantharellales	Ceratobasidiaceae	Ceratobasidium	47658641	48.13	17.76	8.46417	Mariner/Tc1	DNA transposon	0.05	0.0238293
Rhiso1	69	Rhizoctonia solani	Pathogen	Basidiomycota	Agaricomycetes	Cantharellales	Ceratobasidiaceae	Rhizoctonia	47658641	48.13	17.76	8.46417	Harbinger	DNA transposon	0.08	0.0381269
Rhiso1	69	Rhizoctonia solani	Pathogen	Basidiomycota	Agaricomycetes	Cantharellales	Ceratobasidiaceae	Rhizoctonia	47658641	48.13	17.76	8.46417	Gypsy	LTR retrotransposon	8.13	3.87465
Rhiso1	69	Rhizoctonia solani	Pathogen	Basidiomycota	Agaricomycetes	Cantharellales	Ceratobasidiaceae	Rhizoctonia	47658641	48.13	17.76	8.46417	Unknown	Other	11.23	5.35207
Rhiso1	69	Rhizoctonia solani	Pathogen	Basidiomycota	Agaricomycetes	Cantharellales	Ceratobasidiaceae	Rhizoctonia	47658641	48.13	17.76	8.46417	Helitron	DNA transposon	0.03	0.0142976
Rhiso1	69	Rhizoctonia solani	Pathogen	Basidiomycota	Agaricomycetes	Cantharellales	Ceratobasidiaceae	Rhizoctonia	47658641	48.13	17.76	8.46417	Penelope	Non-LTR transposon	0.04	0.0190635
Rhiso1	69	Rhizoctonia solani	Pathogen	Basidiomycota	Agaricomycetes	Cantharellales	Ceratobasidiaceae	Rhizoctonia	47658641	48.13	17.76	8.46417	Tad1	Non-LTR transposon	0.05	0.0238293
Rhiso1	69	Rhizoctonia solani	Pathogen	Basidiomycota	Agaricomycetes	Cantharellales	Ceratobasidiaceae	Rhizoctonia	47658641	48.13	17.76	8.46417	Copia	LTR retrotransposon	0.19	0.0905514
Rhiso1	69	Rhizoctonia solani	Pathogen	Basidiomycota	Agaricomycetes	Cantharellales	Ceratobasidiaceae	Rhizoctonia	47658641	48.13	17.76	8.46417	EnSpm/CACTA	DNA transposon	0.14	0.0667221
Rhiso1	69	Rhizoctonia solani	Pathogen	Basidiomycota	Agaricomycetes	Cantharellales	Ceratobasidiaceae	Rhizoctonia	28639919	46.73	19.31	5.53037	Unknown	Other	6.81	1.95038
Treme1	70	Tremella mesenterica	Wood decayer	Basidiomycota	Tremellomycetes	Tremellales	Tremellaceae	Tremella	28639919	46.73	19.31	5.53037	Ginger2/TDD	DNA transposon	0.07	0.0200479
Treme1	70	Tremella mesenterica	Wood decayer	Basidiomycota	Tremellomycetes	Tremellales	Tremellaceae	Tremella	28639919	46.73	19.31	5.53037	DNA	DNA transposon	0.04	0.011456
Treme1	70	Tremella mesenterica	Wood decayer	Basidiomycota	Tremellomycetes	Tremellales	Tremellaceae	Tremella	28639919	46.73	19.31	5.53037	CryptonF	DNA transposon	0.41	0.117424
Treme1	70	Tremella mesenterica	Wood decayer	Basidiomycota	Tremellomycetes	Tremellales	Tremellaceae	Tremella	28639919	46.73	19.31	5.53037	Copia	LTR retrotransposon	2.19	0.627214
Treme1	70	Tremella mesenterica	Wood decayer	Basidiomycota	Tremellomycetes	Tremellales	Tremellaceae	Tremella	28639919	46.73	19.31	5.53037	Harbinger	DNA transposon	0.1	0.0286399
Treme1	70	Tremella mesenterica	Wood decayer	Basidiomycota	Tremellomycetes	Tremellales	Tremellaceae	Tremella	28639919	46.73	19.31	5.53037	LTR	LTR retrotransposon	0.79	0.226255
Treme1	70	Tremella mesenterica	Wood decayer	Basidiomycota	Tremellomycetes	Tremellales	Tremellaceae	Tremella	28639919	46.73	19.31	5.53037	Helitron	DNA transposon	0.23	0.0658718
Treme1	70	Tremella mesenterica	Wood decayer	Basidiomycota	Tremellomycetes	Tremellales	Tremellaceae	Tremella	28639919	46.73	19.31	5.53037	Mariner/Tc1	DNA transposon	0.08	0.0229119
Treme1	70	Tremella mesenterica	Wood decayer	Basidiomycota	Tremellomycetes	Tremellales	Tremellaceae	Tremella	28639919	46.73	19.31	5.53037	Gypsy	LTR retrotransposon	12.81	3.66877
Treme1	70	Tremella mesenterica	Wood decayer	Basidiomycota	Tremellomycetes	Tremellales	Tremellaceae	Tremella	29503487	52.23	4.62	1.36306	Unknown	Other	2.89	0.852651
Dacsp1	71	Dacryopinax primogenitus	Wood decayer	Basidiomycota	Dacrymycetes	Dacrymycetales	Dacrymycetaceae	Dacryopinax	29503487	52.23	4.62	1.36306	MuDR	DNA transposon	0.03	0.00885105
Dacsp1	71	Dacryopinax primogenitus	Wood decayer	Basidiomycota	Dacrymycetes	Dacrymycetales	Dacrymycetaceae	Dacryopinax	29503487	52.23	4.62	1.36306	EnSpm/CACTA	DNA transposon	0.1	0.0295035
Dacsp1	71	Dacryopinax primogenitus	Wood decayer	Basidiomycota	Dacrymycetes	Dacrymycetales	Dacrymycetaceae	Dacryopinax	29503487	52.23	4.62	1.36306	Helitron	DNA transposon	0.41	0.120964
Dacsp1	71	Dacryopinax primogenitus	Wood decayer	Basidiomycota	Dacrymycetes	Dacrymycetales	Dacrymycetaceae	Dacryopinax	29503487	52.23	4.62	1.36306	Gypsy	LTR retrotransposon	2.03	0.598921
Dacsp1	71	Dacryopinax primogenitus	Wood decayer	Basidiomycota	Dacrymycetes	Dacrymycetales	Dacrymycetaceae	Dacryopinax	29503487	52.23	4.62	1.36306	Mariner/Tc1	DNA transposon	0.08	0.0236028
Dacsp1	71	Dacryopinax primogenitus	Wood decayer	Basidiomycota	Dacrymycetes	Dacrymycetales	Dacrymycetaceae	Dacryopinax	9815586	40.01	0.71	0.0696907	Tad1	Non-LTR transposon	0.36	0.0353361
Walse1	72	Wallemia sebi	Saprotroph	Basidiomycota	Wallemiomycetes	Wallemiales		Wallemia	9815586	40.01	0.71	0.0696907	Unknown	Other	0.44	0.0431886
Walse1	72	Wallemia sebi	Saprotroph	Basidiomycota	Wallemiomycetes	Wallemiales		Wallemia	52432785	47.55	1.7	0.891357	Unknown	Other	0.95	0.498111
Chalo1	73	Chalara longipes	Saprotroph	Ascomycota	Leotiomycetes	Helotiales		Chalara	52432785	47.55	1.7	0.891357	Gypsy	LTR retrotransposon	0.44	0.230704
Chalo1	73	Chalara longipes	Saprotroph	Ascomycota	Leotiomycetes	Helotiales		Chalara	52432785	47.55	1.7	0.891357	Copia	LTR retrotransposon	0.33	0.173028
Chalo1	73	Chalara longipes	Saprotroph	Ascomycota	Leotiomycetes	Helotiales		Chalara	52432785	47.55	1.7	0.891357	Mariner/Tc1	DNA transposon	0.05	0.0262164
Chalo1	73	Chalara longipes	Saprotroph	Ascomycota	Leotiomycetes	Helotiales		Chalara	55857776	47.63	4.66	2.60297	piggyBac	DNA transposon	0.05	0.0279289
Melva1	74	Meliniomyces variabilis	Ericoid mycorrhizae	Ascomycota	Leotiomycetes	Helotiales	Helotiaceae	Meliniomyces	55857776	47.63	4.66	2.60297	Unknown	Other	1.95	1.08923
Melva1	74	Meliniomyces variabilis	Ericoid mycorrhizae	Ascomycota	Leotiomycetes	Helotiales	Helotiaceae	Meliniomyces	55857776	47.63	4.66	2.60297	Copia	LTR retrotransposon	0.76	0.424519
Melva1	74	Meliniomyces variabilis	Ericoid mycorrhizae	Ascomycota	Leotiomycetes	Helotiales	Helotiaceae	Meliniomyces	55857776	47.63	4.66	2.60297	Gypsy	LTR retrotransposon	1.92	1.07247
Melva1	74	Meliniomyces variabilis	Ericoid mycorrhizae	Ascomycota	Leotiomycetes	Helotiales	Helotiaceae	Meliniomyces	55857776	47.63	4.66	2.60297	Mariner/Tc1	DNA transposon	0.09	0.050272
Melva1	74	Meliniomyces variabilis	Ericoid mycorrhizae	Ascomycota	Leotiomycetes	Helotiales	Helotiaceae	Meliniomyces	82384847	38.55	26.38	21.7331	Gypsy	LTR retrotransposon	10.23	8.42797
Melbi2	75	Meliniomyces bicolor	Ericoid mycorrhizae	Ascomycota	Leotiomycetes	Helotiales	Helotiaceae	Meliniomyces	82384847	38.55	26.38	21.7331	Non-LTR	Non-LTR transposon	0.79	0.65084
Melbi2	75	Meliniomyces bicolor	Ericoid mycorrhizae	Ascomycota	Leotiomycetes	Helotiales	Helotiaceae	Meliniomyces	82384847	38.55	26.38	21.7331	Copia	LTR retrotransposon	5.33	4.39111
Melbi2	75	Meliniomyces bicolor	Ericoid mycorrhizae	Ascomycota	Leotiomycetes	Helotiales	Helotiaceae	Meliniomyces	82384847	38.55	26.38	21.7331	piggyBac	DNA transposon	0.14	0.115339
Melbi2	75	Meliniomyces bicolor	Ericoid mycorrhizae	Ascomycota	Leotiomycetes	Helotiales	Helotiaceae	Meliniomyces	82384847	38.55	26.38	21.7331	hAT	DNA transposon	0.24	0.197724
Melbi2	75	Meliniomyces bicolor	Ericoid mycorrhizae	Ascomycota	Leotiomycetes	Helotiales	Helotiaceae	Meliniomyces	82384847	38.55	26.38	21.7331	Helitron	DNA transposon	0.97	0.799133
Melbi2	75	Meliniomyces bicolor	Ericoid mycorrhizae	Ascomycota	Leotiomycetes	Helotiales	Helotiaceae	Meliniomyces	82384847	38.55	26.38	21.7331	Mariner/Tc1	DNA transposon	0.97	0.799133
Melbi2	75	Meliniomyces bicolor	Ericoid mycorrhizae	Ascomycota	Leotiomycetes	Helotiales	Helotiaceae	Meliniomyces	82384847	38.55	26.38	21.7331	Tad1	Non-LTR transposon	0.89	0.733225
Melbi2	75	Meliniomyces bicolor	Ericoid mycorrhizae	Ascomycota	Leotiomycetes	Helotiales	Helotiaceae	Meliniomyces	82384847	38.55	26.38	21.7331	Unknown	Other	9.84	8.10667
Melbi2	75	Meliniomyces bicolor	Ericoid mycorrhizae	Ascomycota	Leotiomycetes	Helotiales	Helotiaceae	Meliniomyces	57408471	41.52	14.61	8.38738	Kolobok	DNA transposon	0.09	0.0516676
Rhier1	76	Rhizoscyphus ericae	Ericoid mycorrhizae	Ascomycota	Leotiomycetes	Helotiales	Leotiaceae	Pezoloma	57408471	41.52	14.61	8.38738	MuDR	DNA transposon	0.28	0.160744
Rhier1	76	Rhizoscyphus ericae	Ericoid mycorrhizae	Ascomycota	Leotiomycetes	Helotiales	Leotiaceae	Pezoloma	57408471	41.52	14.61	8.38738	Unknown	Other	7.48	4.29415
Rhier1	76	Rhizoscyphus ericae	Ericoid mycorrhizae	Ascomycota	Leotiomycetes	Helotiales	Leotiaceae	Pezoloma	57408471	41.52	14.61	8.38738	Tad1	Non-LTR transposon	1.18	0.67742
Rhier1	76	Rhizoscyphus ericae	Ericoid mycorrhizae	Ascomycota	Leotiomycetes	Helotiales	Leotiaceae	Pezoloma	57408471	41.52	14.61	8.38738	piggyBac	DNA transposon	0.2	0.114817
Rhier1	76	Rhizoscyphus ericae	Ericoid mycorrhizae	Ascomycota	Leotiomycetes	Helotiales	Leotiaceae	Pezoloma	57408471	41.52	14.61	8.38738	Mariner/Tc1	DNA transposon	0.96	0.551121
Rhier1	76	Rhizoscyphus ericae	Ericoid mycorrhizae	Ascomycota	Leotiomycetes	Helotiales	Leotiaceae	Pezoloma	57408471	41.52	14.61	8.38738	Gypsy	LTR retrotransposon	2.46	1.41225
Rhier1	76	Rhizoscyphus ericae	Ericoid mycorrhizae	Ascomycota	Leotiomycetes	Helotiales	Leotiaceae	Pezoloma	57408471	41.52	14.61	8.38738	Helitron	DNA transposon	0.09	0.0516676
Rhier1	76	Rhizoscyphus ericae	Ericoid mycorrhizae	Ascomycota	Leotiomycetes	Helotiales	Leotiaceae	Pezoloma	57408471	41.52	14.61	8.38738	Harbinger	DNA transposon	0.22	0.126299
Rhier1	76	Rhizoscyphus ericae	Ericoid mycorrhizae	Ascomycota	Leotiomycetes	Helotiales	Leotiaceae	Pezoloma	57408471	41.52	14.61	8.38738	Non-LTR	Non-LTR transposon	0.76	0.436304
Rhier1	76	Rhizoscyphus ericae	Ericoid mycorrhizae	Ascomycota	Leotiomycetes	Helotiales	Leotiaceae	Pezoloma	57408471	41.52	14.61	8.38738	hAT	DNA transposon	0.55	0.315747
Rhier1	76	Rhizoscyphus ericae	Ericoid mycorrhizae	Ascomycota	Leotiomycetes	Helotiales	Leotiaceae	Pezoloma	57408471	41.52	14.61	8.38738	Copia	LTR retrotransposon	1.37	0.786496
Rhier1	76	Rhizoscyphus ericae	Ericoid mycorrhizae	Ascomycota	Leotiomycetes	Helotiales	Leotiaceae	Pezoloma	73683338	38.16	6.77	4.98836	Gypsy	LTR retrotransposon	0.02	0.0147367
Acema1	77	Acephala macrosclerotiorum	Ectomycorrhizae	Ascomycota	Leotiomycetes	Helotiales		Acephala	73683338	38.16	6.77	4.98836	Mariner/Tc1	DNA transposon	0.52	0.383153
Acema1	77	Acephala macrosclerotiorum	Ectomycorrhizae	Ascomycota	Leotiomycetes	Helotiales		Acephala	73683338	38.16	6.77	4.98836	Copia	LTR retrotransposon	2.35	1.73156
Acema1	77	Acephala macrosclerotiorum	Ectomycorrhizae	Ascomycota	Leotiomycetes	Helotiales		Acephala	73683338	38.16	6.77	4.98836	hAT	DNA transposon	0.16	0.117893
Acema1	77	Acephala macrosclerotiorum	Ectomycorrhizae	Ascomycota	Leotiomycetes	Helotiales		Acephala	73683338	38.16	6.77	4.98836	Unknown	Other	3.7	2.72628
Acema1	77	Acephala macrosclerotiorum	Ectomycorrhizae	Ascomycota	Leotiomycetes	Helotiales		Acephala	73683338	38.16	6.77	4.98836	piggyBac	DNA transposon	0.18	0.13263
Acema1	77	Acephala macrosclerotiorum	Ectomycorrhizae	Ascomycota	Leotiomycetes	Helotiales		Acephala	48876257	47.58	1.82	0.889548	Unknown	Other	1.01	0.49365
Phisc1	78	Phialocephala scopiformis	Endophyte	Ascomycota	Leotiomycetes	Helotiales		Phialocephala	48876257	47.58	1.82	0.889548	Kolobok	DNA transposon	0.33	0.161292
Phisc1	78	Phialocephala scopiformis	Endophyte	Ascomycota	Leotiomycetes	Helotiales		Phialocephala	48876257	47.58	1.82	0.889548	Mariner/Tc1	DNA transposon	0.26	0.127078
Phisc1	78	Phialocephala scopiformis	Endophyte	Ascomycota	Leotiomycetes	Helotiales		Phialocephala	48876257	47.58	1.82	0.889548	Gypsy	LTR retrotransposon	0.51	0.249269
Phisc1	78	Phialocephala scopiformis	Endophyte	Ascomycota	Leotiomycetes	Helotiales		Phialocephala	34170264	46.38	0.92	0.314366	DNA	DNA transposon	0.27	0.0922597
Ascsa1	79	Ascocoryne sarcoides	Endophyte	Ascomycota	Leotiomycetes	Helotiales	Helotiaceae	Ascocoryne	34170264	46.38	0.92	0.314366	Copia	LTR retrotransposon	0.15	0.0512554
Ascsa1	79	Ascocoryne sarcoides	Endophyte	Ascomycota	Leotiomycetes	Helotiales	Helotiaceae	Ascocoryne	34170264	46.38	0.92	0.314366	Unknown	Other	0.58	0.198188
Ascsa1	79	Ascocoryne sarcoides	Endophyte	Ascomycota	Leotiomycetes	Helotiales	Helotiaceae	Ascocoryne	39509734	45.82	3	1.18529	Copia	LTR retrotransposon	0.17	0.0671665
Glalo1	80	Glarea lozoyensis	Saprotroph	Ascomycota	Leotiomycetes	Helotiales	Helotiaceae	Glarea	39509734	45.82	3	1.18529	Gypsy	LTR retrotransposon	2.16	0.85341
Glalo1	80	Glarea lozoyensis	Saprotroph	Ascomycota	Leotiomycetes	Helotiales	Helotiaceae	Glarea	39509734	45.82	3	1.18529	Non-LTR	Non-LTR transposon	0.15	0.0592646
Glalo1	80	Glarea lozoyensis	Saprotroph	Ascomycota	Leotiomycetes	Helotiales	Helotiaceae	Glarea	39509734	45.82	3	1.18529	Unknown	Other	0.88	0.347686
Glalo1	80	Glarea lozoyensis	Saprotroph	Ascomycota	Leotiomycetes	Helotiales	Helotiaceae	Glarea	28632928	47.61	11.48	3.28706	Gypsy	LTR retrotransposon	3.74	1.07087
Amore1	81	Amorphotheca resinae	Saprotroph	Ascomycota	Leotiomycetes		Myxotrichaceae	Amorphotheca	28632928	47.61	11.48	3.28706	Tad1	Non-LTR transposon	5.18	1.48319
Amore1	81	Amorphotheca resinae	Saprotroph	Ascomycota	Leotiomycetes		Myxotrichaceae	Amorphotheca	28632928	47.61	11.48	3.28706	Helitron	DNA transposon	0.13	0.0372228
Amore1	81	Amorphotheca resinae	Saprotroph	Ascomycota	Leotiomycetes		Myxotrichaceae	Amorphotheca	28632928	47.61	11.48	3.28706	Copia	LTR retrotransposon	0.93	0.266286
Amore1	81	Amorphotheca resinae	Saprotroph	Ascomycota	Leotiomycetes		Myxotrichaceae	Amorphotheca	28632928	47.61	11.48	3.28706	MuDR	DNA transposon	0.03	0.00858988
Amore1	81	Amorphotheca resinae	Saprotroph	Ascomycota	Leotiomycetes		Myxotrichaceae	Amorphotheca	28632928	47.61	11.48	3.28706	Unknown	Other	4.72	1.35147
Amore1	81	Amorphotheca resinae	Saprotroph	Ascomycota	Leotiomycetes		Myxotrichaceae	Amorphotheca	46426256	47.11	6.19	2.87379	Copia	LTR retrotransposon	1.44	0.668538
Oidma1	82	Oidiodendron maius	Ericoid mycorrhizae	Ascomycota	Leotiomycetes		Myxotrichaceae	Oidiodendron	46426256	47.11	6.19	2.87379	Tad1	Non-LTR transposon	0.91	0.422479
Oidma1	82	Oidiodendron maius	Ericoid mycorrhizae	Ascomycota	Leotiomycetes		Myxotrichaceae	Oidiodendron	46426256	47.11	6.19	2.87379	MuDR	DNA transposon	0.26	0.120708
Oidma1	82	Oidiodendron maius	Ericoid mycorrhizae	Ascomycota	Leotiomycetes		Myxotrichaceae	Oidiodendron	46426256	47.11	6.19	2.87379	DNA	DNA transposon	0.01	0.00464263
Oidma1	82	Oidiodendron maius	Ericoid mycorrhizae	Ascomycota	Leotiomycetes		Myxotrichaceae	Oidiodendron	46426256	47.11	6.19	2.87379	Helitron	DNA transposon	0	0
Oidma1	82	Oidiodendron maius	Ericoid mycorrhizae	Ascomycota	Leotiomycetes		Myxotrichaceae	Oidiodendron	46426256	47.11	6.19	2.87379	Mariner/Tc1	DNA transposon	0.54	0.250702
Oidma1	82	Oidiodendron maius	Ericoid mycorrhizae	Ascomycota	Leotiomycetes		Myxotrichaceae	Oidiodendron	46426256	47.11	6.19	2.87379	piggyBac	DNA transposon	0.03	0.0139279
Oidma1	82	Oidiodendron maius	Ericoid mycorrhizae	Ascomycota	Leotiomycetes		Myxotrichaceae	Oidiodendron	46426256	47.11	6.19	2.87379	Harbinger	DNA transposon	0.05	0.0232131
Oidma1	82	Oidiodendron maius	Ericoid mycorrhizae	Ascomycota	Leotiomycetes		Myxotrichaceae	Oidiodendron	46426256	47.11	6.19	2.87379	Gypsy	LTR retrotransposon	1.26	0.584971
Oidma1	82	Oidiodendron maius	Ericoid mycorrhizae	Ascomycota	Leotiomycetes		Myxotrichaceae	Oidiodendron	46426256	47.11	6.19	2.87379	Unknown	Other	2.33	1.08173
Oidma1	82	Oidiodendron maius	Ericoid mycorrhizae	Ascomycota	Leotiomycetes		Myxotrichaceae	Oidiodendron	56472170	45.49	9.62	5.43262	hAT	DNA transposon	0.3	0.169417
Bissp1	83	Bisporella sp.	Saprotroph	Ascomycota	Leotiomycetes	Helotiales	Helotiaceae	Bisporella	56472170	45.49	9.62	5.43262	Gypsy	LTR retrotransposon	1.77	0.999557
Bissp1	83	Bisporella sp.	Saprotroph	Ascomycota	Leotiomycetes	Helotiales	Helotiaceae	Bisporella	56472170	45.49	9.62	5.43262	Kolobok	DNA transposon	0.04	0.0225889
Bissp1	83	Bisporella sp.	Saprotroph	Ascomycota	Leotiomycetes	Helotiales	Helotiaceae	Bisporella	56472170	45.49	9.62	5.43262	piggyBac	DNA transposon	0.04	0.0225889
Bissp1	83	Bisporella sp.	Saprotroph	Ascomycota	Leotiomycetes	Helotiales	Helotiaceae	Bisporella	56472170	45.49	9.62	5.43262	Helitron	DNA transposon	0.3	0.169417
Bissp1	83	Bisporella sp.	Saprotroph	Ascomycota	Leotiomycetes	Helotiales	Helotiaceae	Bisporella	56472170	45.49	9.62	5.43262	Unknown	Other	4.97	2.80667
Bissp1	83	Bisporella sp.	Saprotroph	Ascomycota	Leotiomycetes	Helotiales	Helotiaceae	Bisporella	56472170	45.49	9.62	5.43262	MuDR	DNA transposon	0.4	0.225889
Bissp1	83	Bisporella sp.	Saprotroph	Ascomycota	Leotiomycetes	Helotiales	Helotiaceae	Bisporella	56472170	45.49	9.62	5.43262	Copia	LTR retrotransposon	0.84	0.474366
Bissp1	83	Bisporella sp.	Saprotroph	Ascomycota	Leotiomycetes	Helotiales	Helotiaceae	Bisporella	56472170	45.49	9.62	5.43262	Mariner/Tc1	DNA transposon	1	0.564722
Bissp1	83	Bisporella sp.	Saprotroph	Ascomycota	Leotiomycetes	Helotiales	Helotiaceae	Bisporella	56472170	45.49	9.62	5.43262	Tad1	Non-LTR transposon	0.94	0.530838
Bissp1	83	Bisporella sp.	Saprotroph	Ascomycota	Leotiomycetes	Helotiales	Helotiaceae	Bisporella	38330212	41.84	6.76	2.59112	Copia	LTR retrotransposon	0.56	0.214649
Sclsc1	84	Sclerotinia sclerotiorum	Pathogen	Ascomycota	Leotiomycetes	Helotiales	Sclerotiniaceae	Sclerotinia	38330212	41.84	6.76	2.59112	Unknown	Other	3.45	1.32239
Sclsc1	84	Sclerotinia sclerotiorum	Pathogen	Ascomycota	Leotiomycetes	Helotiales	Sclerotiniaceae	Sclerotinia	38330212	41.84	6.76	2.59112	Mariner/Tc1	DNA transposon	1.25	0.479128
Sclsc1	84	Sclerotinia sclerotiorum	Pathogen	Ascomycota	Leotiomycetes	Helotiales	Sclerotiniaceae	Sclerotinia	38330212	41.84	6.76	2.59112	DNA	DNA transposon	0.52	0.199317
Sclsc1	84	Sclerotinia sclerotiorum	Pathogen	Ascomycota	Leotiomycetes	Helotiales	Sclerotiniaceae	Sclerotinia	38330212	41.84	6.76	2.59112	Tad1	Non-LTR transposon	1.28	0.490627
Sclsc1	84	Sclerotinia sclerotiorum	Pathogen	Ascomycota	Leotiomycetes	Helotiales	Sclerotiniaceae	Sclerotinia	38330212	41.84	6.76	2.59112	Gypsy	LTR retrotransposon	1.37	0.525124
Sclsc1	84	Sclerotinia sclerotiorum	Pathogen	Ascomycota	Leotiomycetes	Helotiales	Sclerotiniaceae	Sclerotinia	38330212	41.84	6.76	2.59112	SINE3/5S	Non-LTR transposon	0.06	0.0229981
Sclsc1	84	Sclerotinia sclerotiorum	Pathogen	Ascomycota	Leotiomycetes	Helotiales	Sclerotiniaceae	Sclerotinia	42663021	43.06	1.34	0.571684	Mariner/Tc1	DNA transposon	0.08	0.0341304
Botci1	85	Botrytis cinerea	Pathogen	Ascomycota	Leotiomycetes	Helotiales	Sclerotiniaceae	Botrytis	42663021	43.06	1.34	0.571684	Unknown	Other	0.66	0.281576
Botci1	85	Botrytis cinerea	Pathogen	Ascomycota	Leotiomycetes	Helotiales	Sclerotiniaceae	Botrytis	42663021	43.06	1.34	0.571684	Harbinger	DNA transposon	0	0
Botci1	85	Botrytis cinerea	Pathogen	Ascomycota	Leotiomycetes	Helotiales	Sclerotiniaceae	Botrytis	42663021	43.06	1.34	0.571684	Gypsy	LTR retrotransposon	0.48	0.204783
Botci1	85	Botrytis cinerea	Pathogen	Ascomycota	Leotiomycetes	Helotiales	Sclerotiniaceae	Botrytis	42663021	43.06	1.34	0.571684	Copia	LTR retrotransposon	0.12	0.0511956
Botci1	85	Botrytis cinerea	Pathogen	Ascomycota	Leotiomycetes	Helotiales	Sclerotiniaceae	Botrytis	41695457	51.57	11.3	4.71159	Mariner/Tc1	DNA transposon	1.66	0.692145
Maggr1	86	Magnaporthe grisea	Pathogen	Ascomycota	Sordariomycetes	Magnaporthales	Magnaporthaceae	Magnaporthe	41695457	51.57	11.3	4.71159	Tad1	Non-LTR transposon	1.88	0.783875
Maggr1	86	Magnaporthe grisea	Pathogen	Ascomycota	Sordariomycetes	Magnaporthales	Magnaporthaceae	Magnaporthe	41695457	51.57	11.3	4.71159	Copia	LTR retrotransposon	1.57	0.654619
Maggr1	86	Magnaporthe grisea	Pathogen	Ascomycota	Sordariomycetes	Magnaporthales	Magnaporthaceae	Magnaporthe	41695457	51.57	11.3	4.71159	Kolobok	DNA transposon	0.2	0.0833909
Maggr1	86	Magnaporthe grisea	Pathogen	Ascomycota	Sordariomycetes	Magnaporthales	Magnaporthaceae	Magnaporthe	41695457	51.57	11.3	4.71159	Gypsy	LTR retrotransposon	5.16	2.15149
Maggr1	86	Magnaporthe grisea	Pathogen	Ascomycota	Sordariomycetes	Magnaporthales	Magnaporthaceae	Magnaporthe	41695457	51.57	11.3	4.71159	Unknown	Other	0.61	0.254342
Maggr1	86	Magnaporthe grisea	Pathogen	Ascomycota	Sordariomycetes	Magnaporthales	Magnaporthaceae	Magnaporthe	41695457	51.57	11.3	4.71159	DNA	DNA transposon	0.35	0.145934
Maggr1	86	Magnaporthe grisea	Pathogen	Ascomycota	Sordariomycetes	Magnaporthales	Magnaporthaceae	Magnaporthe	40416174	48.87	8.39	3.39092	DNA	DNA transposon	0.08	0.0323329
Neucr_trp3_1	87	Neurospora crassa	Saprotroph	Ascomycota	Sordariomycetes	Sordariales	Sordariaceae	Neurospora	40416174	48.87	8.39	3.39092	Tad1	Non-LTR transposon	1.2	0.484994
Neucr_trp3_1	87	Neurospora crassa	Saprotroph	Ascomycota	Sordariomycetes	Sordariales	Sordariaceae	Neurospora	40416174	48.87	8.39	3.39092	Helitron	DNA transposon	0.13	0.052541
Neucr_trp3_1	87	Neurospora crassa	Saprotroph	Ascomycota	Sordariomycetes	Sordariales	Sordariaceae	Neurospora	40416174	48.87	8.39	3.39092	Copia	LTR retrotransposon	0.22	0.0889156
Neucr_trp3_1	87	Neurospora crassa	Saprotroph	Ascomycota	Sordariomycetes	Sordariales	Sordariaceae	Neurospora	40416174	48.87	8.39	3.39092	Unknown	Other	4.76	1.92381
Neucr_trp3_1	87	Neurospora crassa	Saprotroph	Ascomycota	Sordariomycetes	Sordariales	Sordariaceae	Neurospora	40416174	48.87	8.39	3.39092	Gypsy	LTR retrotransposon	2.42	0.978071
Neucr_trp3_1	87	Neurospora crassa	Saprotroph	Ascomycota	Sordariomycetes	Sordariales	Sordariaceae	Neurospora	32689233	53.63	0.29	0.0947988	Copia	LTR retrotransposon	0.02	0.00653785
Trire2	88	Trichoderma reesei	Saprotroph	Ascomycota	Sordariomycetes	Hypocreales	Hypocreaceae	Trichoderma	32689233	53.63	0.29	0.0947988	MuDR	DNA transposon	0.03	0.00980677
Trire2	88	Trichoderma reesei	Saprotroph	Ascomycota	Sordariomycetes	Hypocreales	Hypocreaceae	Trichoderma	32689233	53.63	0.29	0.0947988	Unknown	Other	0.26	0.084992
Trire2	88	Trichoderma reesei	Saprotroph	Ascomycota	Sordariomycetes	Hypocreales	Hypocreaceae	Trichoderma	42850079	47.27	1.51	0.647036	Unknown	Other	1.51	0.647036
Xylhyp1	89	Xylaria hypoxylon	Saprotroph	Ascomycota	Sordariomycetes	Xylariales	Xylariaceae	Xylaria	177557160	37.52	78.41	139.223	Gypsy	LTR retrotransposon	35.8	63.5655
Cenge3	90	Cenococcum geophilum	Ectomycorrhizae	Ascomycota	Dothideomycetes		Gloniaceae	Cenococcum	177557160	37.52	78.41	139.223	I	Non-LTR transposon	0.67	1.18963
Cenge3	90	Cenococcum geophilum	Ectomycorrhizae	Ascomycota	Dothideomycetes		Gloniaceae	Cenococcum	177557160	37.52	78.41	139.223	CryptonF	DNA transposon	1.29	2.29049
Cenge3	90	Cenococcum geophilum	Ectomycorrhizae	Ascomycota	Dothideomycetes		Gloniaceae	Cenococcum	177557160	37.52	78.41	139.223	Tad1	Non-LTR transposon	6.99	12.4112
Cenge3	90	Cenococcum geophilum	Ectomycorrhizae	Ascomycota	Dothideomycetes		Gloniaceae	Cenococcum	177557160	37.52	78.41	139.223	Copia	LTR retrotransposon	12.84	22.7983
Cenge3	90	Cenococcum geophilum	Ectomycorrhizae	Ascomycota	Dothideomycetes		Gloniaceae	Cenococcum	177557160	37.52	78.41	139.223	hAT	DNA transposon	1.42	2.52131
Cenge3	90	Cenococcum geophilum	Ectomycorrhizae	Ascomycota	Dothideomycetes		Gloniaceae	Cenococcum	177557160	37.52	78.41	139.223	Helitron	DNA transposon	1.45	2.57458
Cenge3	90	Cenococcum geophilum	Ectomycorrhizae	Ascomycota	Dothideomycetes		Gloniaceae	Cenococcum	177557160	37.52	78.41	139.223	LTR	LTR retrotransposon	4.67	8.29192
Cenge3	90	Cenococcum geophilum	Ectomycorrhizae	Ascomycota	Dothideomycetes		Gloniaceae	Cenococcum	177557160	37.52	78.41	139.223	piggyBac	DNA transposon	0.98	1.74006
Cenge3	90	Cenococcum geophilum	Ectomycorrhizae	Ascomycota	Dothideomycetes		Gloniaceae	Cenococcum	177557160	37.52	78.41	139.223	Harbinger	DNA transposon	0.11	0.195313
Cenge3	90	Cenococcum geophilum	Ectomycorrhizae	Ascomycota	Dothideomycetes		Gloniaceae	Cenococcum	177557160	37.52	78.41	139.223	Ginger2/TDD	DNA transposon	0.1	0.177557
Cenge3	90	Cenococcum geophilum	Ectomycorrhizae	Ascomycota	Dothideomycetes		Gloniaceae	Cenococcum	177557160	37.52	78.41	139.223	DNA	DNA transposon	0.09	0.159801
Cenge3	90	Cenococcum geophilum	Ectomycorrhizae	Ascomycota	Dothideomycetes		Gloniaceae	Cenococcum	177557160	37.52	78.41	139.223	Unknown	Other	35.29	62.6599
Cenge3	90	Cenococcum geophilum	Ectomycorrhizae	Ascomycota	Dothideomycetes		Gloniaceae	Cenococcum	177557160	37.52	78.41	139.223	MuDR	DNA transposon	0.48	0.852274
Cenge3	90	Cenococcum geophilum	Ectomycorrhizae	Ascomycota	Dothideomycetes		Gloniaceae	Cenococcum	177557160	37.52	78.41	139.223	Mariner/Tc1	DNA transposon	1.42	2.52131
Cenge3	90	Cenococcum geophilum	Ectomycorrhizae	Ascomycota	Dothideomycetes		Gloniaceae	Cenococcum	40521621	48.26	1.42	0.575407	Unknown	Other	1.41	0.571355
Glost2	91	Glonium stellatum	Saprotroph	Ascomycota	Dothideomycetes		Gloniaceae	Glonium	45668136	46.24	13.35	6.0967	hAT	DNA transposon	0.01	0.00456681
Leppa1	92	Lepidopterella palustris	Saprotroph	Ascomycota	Dothideomycetes	Mytilinidiales	Argynnaceae	Lepidopterella	45668136	46.24	13.35	6.0967	CryptonF	DNA transposon	0.1	0.0456681
Leppa1	92	Lepidopterella palustris	Saprotroph	Ascomycota	Dothideomycetes	Mytilinidiales	Argynnaceae	Lepidopterella	45668136	46.24	13.35	6.0967	Helitron	DNA transposon	0.01	0.00456681
Leppa1	92	Lepidopterella palustris	Saprotroph	Ascomycota	Dothideomycetes	Mytilinidiales	Argynnaceae	Lepidopterella	45668136	46.24	13.35	6.0967	Non-LTR	Non-LTR transposon	0.03	0.0137004
Leppa1	92	Lepidopterella palustris	Saprotroph	Ascomycota	Dothideomycetes	Mytilinidiales	Argynnaceae	Lepidopterella	45668136	46.24	13.35	6.0967	Mariner/Tc1	DNA transposon	1.96	0.895095
Leppa1	92	Lepidopterella palustris	Saprotroph	Ascomycota	Dothideomycetes	Mytilinidiales	Argynnaceae	Lepidopterella	45668136	46.24	13.35	6.0967	Unknown	Other	7.64	3.48905
Leppa1	92	Lepidopterella palustris	Saprotroph	Ascomycota	Dothideomycetes	Mytilinidiales	Argynnaceae	Lepidopterella	45668136	46.24	13.35	6.0967	Copia	LTR retrotransposon	0.89	0.406446
Leppa1	92	Lepidopterella palustris	Saprotroph	Ascomycota	Dothideomycetes	Mytilinidiales	Argynnaceae	Lepidopterella	45668136	46.24	13.35	6.0967	Gypsy	LTR retrotransposon	4.86	2.21947
Leppa1	92	Lepidopterella palustris	Saprotroph	Ascomycota	Dothideomycetes	Mytilinidiales	Argynnaceae	Lepidopterella	36082944	51.76	0.33	0.119074	Gypsy	LTR retrotransposon	0.11	0.0396912
Stasp1	93	Stagonospora sp.	Pathogen	Ascomycota	Dothideomycetes	Pleosporales	Massarinaceae	Stagonospora	36082944	51.76	0.33	0.119074	Unknown	Other	0.16	0.0577327
Stasp1	93	Stagonospora sp.	Pathogen	Ascomycota	Dothideomycetes	Pleosporales	Massarinaceae	Stagonospora	36082944	51.76	0.33	0.119074	Mariner/Tc1	DNA transposon	0.05	0.0180415
Stasp1	93	Stagonospora sp.	Pathogen	Ascomycota	Dothideomycetes	Pleosporales	Massarinaceae	Stagonospora	32990834	51.4	0.44	0.14516	Unknown	Other	0.23	0.0758789
Altal1	94	Alternaria alternata	Pathogen	Ascomycota	Dothideomycetes	Pleosporales	Pleosporaceae	Alternaria	32990834	51.4	0.44	0.14516	Mariner/Tc1	DNA transposon	0.17	0.0560844
Altal1	94	Alternaria alternata	Pathogen	Ascomycota	Dothideomycetes	Pleosporales	Pleosporaceae	Alternaria	32990834	51.4	0.44	0.14516	hAT	DNA transposon	0.02	0.00659817
Altal1	94	Alternaria alternata	Pathogen	Ascomycota	Dothideomycetes	Pleosporales	Pleosporaceae	Alternaria	29621078	50.02	1.55	0.459127	hAT	DNA transposon	0.15	0.0444316
Aurpu_var_pul1	95	Aureobasidium pullulans	Saprotroph	Ascomycota	Dothideomycetes	Dothideales	Saccotheciaceae	Aureobasidium	29621078	50.02	1.55	0.459127	Unknown	Other	0.83	0.245855
Aurpu_var_pul1	95	Aureobasidium pullulans	Saprotroph	Ascomycota	Dothideomycetes	Dothideales	Saccotheciaceae	Aureobasidium	29621078	50.02	1.55	0.459127	Gypsy	LTR retrotransposon	0.2	0.0592422
Aurpu_var_pul1	95	Aureobasidium pullulans	Saprotroph	Ascomycota	Dothideomycetes	Dothideales	Saccotheciaceae	Aureobasidium	29621078	50.02	1.55	0.459127	Copia	LTR retrotransposon	0.44	0.130333
Aurpu_var_pul1	95	Aureobasidium pullulans	Saprotroph	Ascomycota	Dothideomycetes	Dothideales	Saccotheciaceae	Aureobasidium	29621078	50.02	1.55	0.459127	DNA	DNA transposon	0.05	0.0148105
Aurpu_var_pul1	95	Aureobasidium pullulans	Saprotroph	Ascomycota	Dothideomycetes	Dothideales	Saccotheciaceae	Aureobasidium	61113266	48.78	45.95	28.0815	Unknown	Other	7.93	4.84628
Clafu1	96	Cladosporium fulvum	Pathogen	Ascomycota	Dothideomycetes	Capnodiales	Mycosphaerellaceae	Passalora	61113266	48.78	45.95	28.0815	Gypsy	LTR retrotransposon	19.95	12.1921
Clafu1	96	Cladosporium fulvum	Pathogen	Ascomycota	Dothideomycetes	Capnodiales	Mycosphaerellaceae	Passalora	61113266	48.78	45.95	28.0815	Copia	LTR retrotransposon	8.35	5.10296
Clafu1	96	Cladosporium fulvum	Pathogen	Ascomycota	Dothideomycetes	Capnodiales	Mycosphaerellaceae	Passalora	61113266	48.78	45.95	28.0815	MuDR	DNA transposon	0.15	0.0916699
Clafu1	96	Cladosporium fulvum	Pathogen	Ascomycota	Dothideomycetes	Capnodiales	Mycosphaerellaceae	Passalora	61113266	48.78	45.95	28.0815	Tad1	Non-LTR transposon	15.09	9.22199
Clafu1	96	Cladosporium fulvum	Pathogen	Ascomycota	Dothideomycetes	Capnodiales	Mycosphaerellaceae	Passalora	61113266	48.78	45.95	28.0815	hAT	DNA transposon	0.26	0.158894
Clafu1	96	Cladosporium fulvum	Pathogen	Ascomycota	Dothideomycetes	Capnodiales	Mycosphaerellaceae	Passalora	61113266	48.78	45.95	28.0815	Helitron	DNA transposon	0.01	0.00611133
Clafu1	96	Cladosporium fulvum	Pathogen	Ascomycota	Dothideomycetes	Capnodiales	Mycosphaerellaceae	Passalora	61113266	48.78	45.95	28.0815	Mariner/Tc1	DNA transposon	1.69	1.03281
Clafu1	96	Cladosporium fulvum	Pathogen	Ascomycota	Dothideomycetes	Capnodiales	Mycosphaerellaceae	Passalora	27859441	49.21	5.8	1.61585	Tad1	Non-LTR transposon	0.47	0.130939
Aspcl1	97	Aspergillus clavatus	Saprotroph	Ascomycota	Eurotiomycetes	Eurotiales	Aspergillaceae	Aspergillus	27859441	49.21	5.8	1.61585	Mariner/Tc1	DNA transposon	0.06	0.0167157
Aspcl1	97	Aspergillus clavatus	Saprotroph	Ascomycota	Eurotiomycetes	Eurotiales	Aspergillaceae	Aspergillus	27859441	49.21	5.8	1.61585	I	Non-LTR transposon	0.44	0.122582
Aspcl1	97	Aspergillus clavatus	Saprotroph	Ascomycota	Eurotiomycetes	Eurotiales	Aspergillaceae	Aspergillus	27859441	49.21	5.8	1.61585	Gypsy	LTR retrotransposon	3.74	1.04194
Aspcl1	97	Aspergillus clavatus	Saprotroph	Ascomycota	Eurotiomycetes	Eurotiales	Aspergillaceae	Aspergillus	27859441	49.21	5.8	1.61585	Unknown	Other	2.13	0.593406
Aspcl1	97	Aspergillus clavatus	Saprotroph	Ascomycota	Eurotiomycetes	Eurotiales	Aspergillaceae	Aspergillus	36790245	48.35	0.14	0.0515063	Mariner/Tc1	DNA transposon	0.01	0.00367902
Aspfl1	98	Aspergillus flavus	Pathogen	Ascomycota	Eurotiomycetes	Eurotiales	Aspergillaceae	Aspergillus	36790245	48.35	0.14	0.0515063	Unknown	Other	0.07	0.0257532
Aspfl1	98	Aspergillus flavus	Pathogen	Ascomycota	Eurotiomycetes	Eurotiales	Aspergillaceae	Aspergillus	36790245	48.35	0.14	0.0515063	Gypsy	LTR retrotransposon	0.02	0.00735805
Aspfl1	98	Aspergillus flavus	Pathogen	Ascomycota	Eurotiomycetes	Eurotiales	Aspergillaceae	Aspergillus	22224160	48.75	0.02	0.00444483	Unknown	Other	0.01	0.00222242
Artbe1	99	Arthroderma benhamiae	Pathogen	Ascomycota	Eurotiomycetes	Onygenales	Arthrodermataceae	Trichophyton	44323432	45.37	11.63	5.15482	Helitron	DNA transposon	0.41	0.181726
Usnflo1	100	Usnea florida	Endophyte	Ascomycota	Lecanoromycetes	Lecanorales	Parmeliaceae	Usnea	44323432	45.37	11.63	5.15482	Gypsy	LTR retrotransposon	1.61	0.713607
Usnflo1	100	Usnea florida	Endophyte	Ascomycota	Lecanoromycetes	Lecanorales	Parmeliaceae	Usnea	44323432	45.37	11.63	5.15482	Copia	LTR retrotransposon	0.27	0.119673
Usnflo1	100	Usnea florida	Endophyte	Ascomycota	Lecanoromycetes	Lecanorales	Parmeliaceae	Usnea	44323432	45.37	11.63	5.15482	Mariner/Tc1	DNA transposon	0.37	0.163997
Usnflo1	100	Usnea florida	Endophyte	Ascomycota	Lecanoromycetes	Lecanorales	Parmeliaceae	Usnea	44323432	45.37	11.63	5.15482	Unknown	Other	9.59	4.25062
Usnflo1	100	Usnea florida	Endophyte	Ascomycota	Lecanoromycetes	Lecanorales	Parmeliaceae	Usnea	44323432	45.37	11.63	5.15482	piggyBac	DNA transposon	0.02	0.00886469
Usnflo1	100	Usnea florida	Endophyte	Ascomycota	Lecanoromycetes	Lecanorales	Parmeliaceae	Usnea	44323432	45.37	11.63	5.15482	CRE	Non-LTR transposon	0.42	0.186158
Usnflo1	100	Usnea florida	Endophyte	Ascomycota	Lecanoromycetes	Lecanorales	Parmeliaceae	Usnea	24337763	48.1	0.97	0.236076	Unknown	Other	0.22	0.0535431
Xylhe1	101	Xylona heveae	Endophyte	Ascomycota	Xylonomycetes	Xylonomycetales	Xylonomycetaceae	Xylona	24337763	48.1	0.97	0.236076	Gypsy	LTR retrotransposon	0.46	0.111954
Xylhe1	101	Xylona heveae	Endophyte	Ascomycota	Xylonomycetes	Xylonomycetales	Xylonomycetaceae	Xylona	24337763	48.1	0.97	0.236076	Tad1	Non-LTR transposon	0.33	0.0803146
Xylhe1	101	Xylona heveae	Endophyte	Ascomycota	Xylonomycetes	Xylonomycetales	Xylonomycetaceae	Xylona	192781443	46.66	59.33	114.377	DNA	DNA transposon	0.26	0.501232
Tubma1	102	Tuber magnatum	Ectomycorrhizae	Ascomycota	Pezizomycetes	Pezizales	Tuberaceae	Tuber	192781443	46.66	59.33	114.377	hAT	DNA transposon	0.46	0.886795
Tubma1	102	Tuber magnatum	Ectomycorrhizae	Ascomycota	Pezizomycetes	Pezizales	Tuberaceae	Tuber	192781443	46.66	59.33	114.377	DIRS	LTR retrotransposon	0.02	0.0385563
Tubma1	102	Tuber magnatum	Ectomycorrhizae	Ascomycota	Pezizomycetes	Pezizales	Tuberaceae	Tuber	192781443	46.66	59.33	114.377	Mariner/Tc1	DNA transposon	3.6	6.94013
Tubma1	102	Tuber magnatum	Ectomycorrhizae	Ascomycota	Pezizomycetes	Pezizales	Tuberaceae	Tuber	192781443	46.66	59.33	114.377	Harbinger	DNA transposon	0.82	1.58081
Tubma1	102	Tuber magnatum	Ectomycorrhizae	Ascomycota	Pezizomycetes	Pezizales	Tuberaceae	Tuber	192781443	46.66	59.33	114.377	Helitron	DNA transposon	0.47	0.906073
Tubma1	102	Tuber magnatum	Ectomycorrhizae	Ascomycota	Pezizomycetes	Pezizales	Tuberaceae	Tuber	192781443	46.66	59.33	114.377	Tad1	Non-LTR transposon	1.27	2.44832
Tubma1	102	Tuber magnatum	Ectomycorrhizae	Ascomycota	Pezizomycetes	Pezizales	Tuberaceae	Tuber	192781443	46.66	59.33	114.377	Copia	LTR retrotransposon	1.34	2.58327
Tubma1	102	Tuber magnatum	Ectomycorrhizae	Ascomycota	Pezizomycetes	Pezizales	Tuberaceae	Tuber	192781443	46.66	59.33	114.377	Gypsy	LTR retrotransposon	46.44	89.5277
Tubma1	102	Tuber magnatum	Ectomycorrhizae	Ascomycota	Pezizomycetes	Pezizales	Tuberaceae	Tuber	192781443	46.66	59.33	114.377	Unknown	Other	13.25	25.5435
Tubma1	102	Tuber magnatum	Ectomycorrhizae	Ascomycota	Pezizomycetes	Pezizales	Tuberaceae	Tuber	192781443	46.66	59.33	114.377	piggyBac	DNA transposon	0.01	0.0192781
Tubma1	102	Tuber magnatum	Ectomycorrhizae	Ascomycota	Pezizomycetes	Pezizales	Tuberaceae	Tuber	192781443	46.66	59.33	114.377	SINE3/5S	Non-LTR transposon	0.02	0.0385563
Tubma1	102	Tuber magnatum	Ectomycorrhizae	Ascomycota	Pezizomycetes	Pezizales	Tuberaceae	Tuber	144718305	48.15	50.23	72.692	piggyBac	DNA transposon	0.02	0.0289437
Tubae1	103	Tuber aestivum	Ectomycorrhizae	Ascomycota	Pezizomycetes	Pezizales	Tuberaceae	Tuber	144718305	48.15	50.23	72.692	MuDR	DNA transposon	0.01	0.0144718
Tubae1	103	Tuber aestivum	Ectomycorrhizae	Ascomycota	Pezizomycetes	Pezizales	Tuberaceae	Tuber	144718305	48.15	50.23	72.692	Penelope	Non-LTR transposon	0.02	0.0289437
Tubae1	103	Tuber aestivum	Ectomycorrhizae	Ascomycota	Pezizomycetes	Pezizales	Tuberaceae	Tuber	144718305	48.15	50.23	72.692	Helitron	DNA transposon	0.56	0.810423
Tubae1	103	Tuber aestivum	Ectomycorrhizae	Ascomycota	Pezizomycetes	Pezizales	Tuberaceae	Tuber	144718305	48.15	50.23	72.692	Copia	LTR retrotransposon	1.62	2.34444
Tubae1	103	Tuber aestivum	Ectomycorrhizae	Ascomycota	Pezizomycetes	Pezizales	Tuberaceae	Tuber	144718305	48.15	50.23	72.692	Unknown	Other	24.47	35.4126
Tubae1	103	Tuber aestivum	Ectomycorrhizae	Ascomycota	Pezizomycetes	Pezizales	Tuberaceae	Tuber	144718305	48.15	50.23	72.692	Mariner/Tc1	DNA transposon	1.3	1.88134
Tubae1	103	Tuber aestivum	Ectomycorrhizae	Ascomycota	Pezizomycetes	Pezizales	Tuberaceae	Tuber	144718305	48.15	50.23	72.692	IS3EU	DNA transposon	0	0
Tubae1	103	Tuber aestivum	Ectomycorrhizae	Ascomycota	Pezizomycetes	Pezizales	Tuberaceae	Tuber	144718305	48.15	50.23	72.692	DIRS	LTR retrotransposon	0.03	0.0434155
Tubae1	103	Tuber aestivum	Ectomycorrhizae	Ascomycota	Pezizomycetes	Pezizales	Tuberaceae	Tuber	144718305	48.15	50.23	72.692	Harbinger	DNA transposon	3.15	4.55863
Tubae1	103	Tuber aestivum	Ectomycorrhizae	Ascomycota	Pezizomycetes	Pezizales	Tuberaceae	Tuber	144718305	48.15	50.23	72.692	DNA	DNA transposon	0.02	0.0289437
Tubae1	103	Tuber aestivum	Ectomycorrhizae	Ascomycota	Pezizomycetes	Pezizales	Tuberaceae	Tuber	144718305	48.15	50.23	72.692	Tad1	Non-LTR transposon	11.69	16.9176
Tubae1	103	Tuber aestivum	Ectomycorrhizae	Ascomycota	Pezizomycetes	Pezizales	Tuberaceae	Tuber	144718305	48.15	50.23	72.692	hAT	DNA transposon	0.06	0.086831
Tubae1	103	Tuber aestivum	Ectomycorrhizae	Ascomycota	Pezizomycetes	Pezizales	Tuberaceae	Tuber	144718305	48.15	50.23	72.692	Gypsy	LTR retrotransposon	19.58	28.3358
Tubae1	103	Tuber aestivum	Ectomycorrhizae	Ascomycota	Pezizomycetes	Pezizales	Tuberaceae	Tuber	124945702	44.86	57.03	71.2565	piggyBac	DNA transposon	0.12	0.149935
Tubme1v2	104	Tuber melanosporum	Ectomycorrhizae	Ascomycota	Pezizomycetes	Pezizales	Tuberaceae	Tuber	124945702	44.86	57.03	71.2565	DNA	DNA transposon	0.1	0.124946
Tubme1v2	104	Tuber melanosporum	Ectomycorrhizae	Ascomycota	Pezizomycetes	Pezizales	Tuberaceae	Tuber	124945702	44.86	57.03	71.2565	Helitron	DNA transposon	0.11	0.13744
Tubme1v2	104	Tuber melanosporum	Ectomycorrhizae	Ascomycota	Pezizomycetes	Pezizales	Tuberaceae	Tuber	124945702	44.86	57.03	71.2565	EnSpm/CACTA	DNA transposon	0.03	0.0374837
Tubme1v2	104	Tuber melanosporum	Ectomycorrhizae	Ascomycota	Pezizomycetes	Pezizales	Tuberaceae	Tuber	124945702	44.86	57.03	71.2565	Harbinger	DNA transposon	1.81	2.26152
Tubme1v2	104	Tuber melanosporum	Ectomycorrhizae	Ascomycota	Pezizomycetes	Pezizales	Tuberaceae	Tuber	124945702	44.86	57.03	71.2565	SINE3/5S	Non-LTR transposon	0.02	0.0249891
Tubme1v2	104	Tuber melanosporum	Ectomycorrhizae	Ascomycota	Pezizomycetes	Pezizales	Tuberaceae	Tuber	124945702	44.86	57.03	71.2565	Penelope	Non-LTR transposon	0.11	0.13744
Tubme1v2	104	Tuber melanosporum	Ectomycorrhizae	Ascomycota	Pezizomycetes	Pezizales	Tuberaceae	Tuber	124945702	44.86	57.03	71.2565	MuDR	DNA transposon	0.09	0.112451
Tubme1v2	104	Tuber melanosporum	Ectomycorrhizae	Ascomycota	Pezizomycetes	Pezizales	Tuberaceae	Tuber	124945702	44.86	57.03	71.2565	Mariner/Tc1	DNA transposon	3.72	4.64798
Tubme1v2	104	Tuber melanosporum	Ectomycorrhizae	Ascomycota	Pezizomycetes	Pezizales	Tuberaceae	Tuber	124945702	44.86	57.03	71.2565	Gypsy	LTR retrotransposon	38.91	48.6164
Tubme1v2	104	Tuber melanosporum	Ectomycorrhizae	Ascomycota	Pezizomycetes	Pezizales	Tuberaceae	Tuber	124945702	44.86	57.03	71.2565	Unknown	Other	9.69	12.1072
Tubme1v2	104	Tuber melanosporum	Ectomycorrhizae	Ascomycota	Pezizomycetes	Pezizales	Tuberaceae	Tuber	124945702	44.86	57.03	71.2565	Tad1	Non-LTR transposon	7.22	9.02108
Tubme1v2	104	Tuber melanosporum	Ectomycorrhizae	Ascomycota	Pezizomycetes	Pezizales	Tuberaceae	Tuber	124945702	44.86	57.03	71.2565	I	Non-LTR transposon	0.05	0.0624729
Tubme1v2	104	Tuber melanosporum	Ectomycorrhizae	Ascomycota	Pezizomycetes	Pezizales	Tuberaceae	Tuber	124945702	44.86	57.03	71.2565	hAT	DNA transposon	0.39	0.487288
Tubme1v2	104	Tuber melanosporum	Ectomycorrhizae	Ascomycota	Pezizomycetes	Pezizales	Tuberaceae	Tuber	124945702	44.86	57.03	71.2565	DIRS	LTR retrotransposon	0.26	0.324859
Tubme1v2	104	Tuber melanosporum	Ectomycorrhizae	Ascomycota	Pezizomycetes	Pezizales	Tuberaceae	Tuber	124945702	44.86	57.03	71.2565	Copia	LTR retrotransposon	1.69	2.11158
Tubme1v2	104	Tuber melanosporum	Ectomycorrhizae	Ascomycota	Pezizomycetes	Pezizales	Tuberaceae	Tuber	97184993	46.42	50.01	48.6022	Gypsy	LTR retrotransposon	12.29	11.944
Tubbor1	105	Tuber borchii	Ectomycorrhizae	Ascomycota	Pezizomycetes	Pezizales	Tuberaceae	Tuber	97184993	46.42	50.01	48.6022	Penelope	Non-LTR transposon	0.08	0.077748
Tubbor1	105	Tuber borchii	Ectomycorrhizae	Ascomycota	Pezizomycetes	Pezizales	Tuberaceae	Tuber	97184993	46.42	50.01	48.6022	Helitron	DNA transposon	0.66	0.641421
Tubbor1	105	Tuber borchii	Ectomycorrhizae	Ascomycota	Pezizomycetes	Pezizales	Tuberaceae	Tuber	97184993	46.42	50.01	48.6022	hAT	DNA transposon	0.34	0.330429
Tubbor1	105	Tuber borchii	Ectomycorrhizae	Ascomycota	Pezizomycetes	Pezizales	Tuberaceae	Tuber	97184993	46.42	50.01	48.6022	Harbinger	DNA transposon	7.06	6.86126
Tubbor1	105	Tuber borchii	Ectomycorrhizae	Ascomycota	Pezizomycetes	Pezizales	Tuberaceae	Tuber	97184993	46.42	50.01	48.6022	Mariner/Tc1	DNA transposon	1.66	1.61327
Tubbor1	105	Tuber borchii	Ectomycorrhizae	Ascomycota	Pezizomycetes	Pezizales	Tuberaceae	Tuber	97184993	46.42	50.01	48.6022	L1	Non-LTR transposon	0.04	0.038874
Tubbor1	105	Tuber borchii	Ectomycorrhizae	Ascomycota	Pezizomycetes	Pezizales	Tuberaceae	Tuber	97184993	46.42	50.01	48.6022	Copia	LTR retrotransposon	0.61	0.592828
Tubbor1	105	Tuber borchii	Ectomycorrhizae	Ascomycota	Pezizomycetes	Pezizales	Tuberaceae	Tuber	97184993	46.42	50.01	48.6022	MuDR	DNA transposon	0.04	0.038874
Tubbor1	105	Tuber borchii	Ectomycorrhizae	Ascomycota	Pezizomycetes	Pezizales	Tuberaceae	Tuber	97184993	46.42	50.01	48.6022	piggyBac	DNA transposon	0.07	0.0680295
Tubbor1	105	Tuber borchii	Ectomycorrhizae	Ascomycota	Pezizomycetes	Pezizales	Tuberaceae	Tuber	97184993	46.42	50.01	48.6022	Unknown	Other	30.24	29.3887
Tubbor1	105	Tuber borchii	Ectomycorrhizae	Ascomycota	Pezizomycetes	Pezizales	Tuberaceae	Tuber	97184993	46.42	50.01	48.6022	DIRS	LTR retrotransposon	0.47	0.456769
Tubbor1	105	Tuber borchii	Ectomycorrhizae	Ascomycota	Pezizomycetes	Pezizales	Tuberaceae	Tuber	97184993	46.42	50.01	48.6022	Tad1	Non-LTR transposon	8.27	8.0372
Tubbor1	105	Tuber borchii	Ectomycorrhizae	Ascomycota	Pezizomycetes	Pezizales	Tuberaceae	Tuber	126035033	43.54	59.17	74.5749	L1	Non-LTR transposon	0.04	0.050414
Chove1	106	Choiromyces venosus	Ectomycorrhizae	Ascomycota	Pezizomycetes	Pezizales	Tuberaceae	Choiromyces	126035033	43.54	59.17	74.5749	Mariner/Tc1	DNA transposon	5.92	7.46127
Chove1	106	Choiromyces venosus	Ectomycorrhizae	Ascomycota	Pezizomycetes	Pezizales	Tuberaceae	Choiromyces	126035033	43.54	59.17	74.5749	Tad1	Non-LTR transposon	4.51	5.68418
Chove1	106	Choiromyces venosus	Ectomycorrhizae	Ascomycota	Pezizomycetes	Pezizales	Tuberaceae	Choiromyces	126035033	43.54	59.17	74.5749	Copia	LTR retrotransposon	3.15	3.9701
Chove1	106	Choiromyces venosus	Ectomycorrhizae	Ascomycota	Pezizomycetes	Pezizales	Tuberaceae	Choiromyces	126035033	43.54	59.17	74.5749	IS3EU	DNA transposon	0.01	0.0126035
Chove1	106	Choiromyces venosus	Ectomycorrhizae	Ascomycota	Pezizomycetes	Pezizales	Tuberaceae	Choiromyces	126035033	43.54	59.17	74.5749	DIRS	LTR retrotransposon	0.05	0.0630175
Chove1	106	Choiromyces venosus	Ectomycorrhizae	Ascomycota	Pezizomycetes	Pezizales	Tuberaceae	Choiromyces	126035033	43.54	59.17	74.5749	hAT	DNA transposon	0.1	0.126035
Chove1	106	Choiromyces venosus	Ectomycorrhizae	Ascomycota	Pezizomycetes	Pezizales	Tuberaceae	Choiromyces	126035033	43.54	59.17	74.5749	piggyBac	DNA transposon	0.17	0.21426
Chove1	106	Choiromyces venosus	Ectomycorrhizae	Ascomycota	Pezizomycetes	Pezizales	Tuberaceae	Choiromyces	126035033	43.54	59.17	74.5749	Gypsy	LTR retrotransposon	18.51	23.3291
Chove1	106	Choiromyces venosus	Ectomycorrhizae	Ascomycota	Pezizomycetes	Pezizales	Tuberaceae	Choiromyces	126035033	43.54	59.17	74.5749	Ginger2/TDD	DNA transposon	0.01	0.0126035
Chove1	106	Choiromyces venosus	Ectomycorrhizae	Ascomycota	Pezizomycetes	Pezizales	Tuberaceae	Choiromyces	126035033	43.54	59.17	74.5749	Helitron	DNA transposon	1.91	2.40727
Chove1	106	Choiromyces venosus	Ectomycorrhizae	Ascomycota	Pezizomycetes	Pezizales	Tuberaceae	Choiromyces	126035033	43.54	59.17	74.5749	DNA	DNA transposon	0.2	0.25207
Chove1	106	Choiromyces venosus	Ectomycorrhizae	Ascomycota	Pezizomycetes	Pezizales	Tuberaceae	Choiromyces	126035033	43.54	59.17	74.5749	Unknown	Other	29.71	37.445
Chove1	106	Choiromyces venosus	Ectomycorrhizae	Ascomycota	Pezizomycetes	Pezizales	Tuberaceae	Choiromyces	126035033	43.54	59.17	74.5749	MuDR	DNA transposon	0.14	0.176449
Chove1	106	Choiromyces venosus	Ectomycorrhizae	Ascomycota	Pezizomycetes	Pezizales	Tuberaceae	Choiromyces	126035033	43.54	59.17	74.5749	Harbinger	DNA transposon	3.74	4.71371
Chove1	106	Choiromyces venosus	Ectomycorrhizae	Ascomycota	Pezizomycetes	Pezizales	Tuberaceae	Choiromyces	48213273	47.17	8.4	4.04991	Unknown	Other	5.21	2.51191
Morco1	107	Morchella importuna.C	Saprotroph	Ascomycota	Pezizomycetes	Pezizales	Morchellaceae	Morchella	48213273	47.17	8.4	4.04991	Tad1	Non-LTR transposon	1.55	0.747306
Morco1	107	Morchella importuna.C	Saprotroph	Ascomycota	Pezizomycetes	Pezizales	Morchellaceae	Morchella	48213273	47.17	8.4	4.04991	Gypsy	LTR retrotransposon	2.11	1.0173
Morco1	107	Morchella importuna.C	Saprotroph	Ascomycota	Pezizomycetes	Pezizales	Morchellaceae	Morchella	48213273	47.17	8.4	4.04991	Copia	LTR retrotransposon	0.39	0.188032
Morco1	107	Morchella importuna.C	Saprotroph	Ascomycota	Pezizomycetes	Pezizales	Morchellaceae	Morchella	48213273	47.17	8.4	4.04991	Mariner/Tc1	DNA transposon	0.14	0.0674986
Morco1	107	Morchella importuna.C	Saprotroph	Ascomycota	Pezizomycetes	Pezizales	Morchellaceae	Morchella	48802685	47.24	9.16	4.47033	Tad1	Non-LTR transposon	1.94	0.946772
Morimp1	108	Morchella importuna	Saprotroph	Ascomycota	Pezizomycetes	Pezizales	Morchellaceae	Morchella	48802685	47.24	9.16	4.47033	Mariner/Tc1	DNA transposon	0.18	0.0878448
Morimp1	108	Morchella importuna	Saprotroph	Ascomycota	Pezizomycetes	Pezizales	Morchellaceae	Morchella	48802685	47.24	9.16	4.47033	Unknown	Other	5.24	2.55726
Morimp1	108	Morchella importuna	Saprotroph	Ascomycota	Pezizomycetes	Pezizales	Morchellaceae	Morchella	48802685	47.24	9.16	4.47033	Helitron	DNA transposon	0.06	0.0292816
Morimp1	108	Morchella importuna	Saprotroph	Ascomycota	Pezizomycetes	Pezizales	Morchellaceae	Morchella	48802685	47.24	9.16	4.47033	Copia	LTR retrotransposon	0.33	0.161049
Morimp1	108	Morchella importuna	Saprotroph	Ascomycota	Pezizomycetes	Pezizales	Morchellaceae	Morchella	48802685	47.24	9.16	4.47033	Gypsy	LTR retrotransposon	2.46	1.20055
Morimp1	108	Morchella importuna	Saprotroph	Ascomycota	Pezizomycetes	Pezizales	Morchellaceae	Morchella	45046303	46.36	12.09	5.4461	Unknown	Other	7.68	3.45956
Gyresc1	109	Gyromitra esculenta	Saprotroph	Ascomycota	Pezizomycetes	Pezizales	Discinaceae	Gyromitra	45046303	46.36	12.09	5.4461	Tad1	Non-LTR transposon	3.8	1.71176
Gyresc1	109	Gyromitra esculenta	Saprotroph	Ascomycota	Pezizomycetes	Pezizales	Discinaceae	Gyromitra	45046303	46.36	12.09	5.4461	Mariner/Tc1	DNA transposon	0.04	0.0180185
Gyresc1	109	Gyromitra esculenta	Saprotroph	Ascomycota	Pezizomycetes	Pezizales	Discinaceae	Gyromitra	45046303	46.36	12.09	5.4461	Copia	LTR retrotransposon	0.01	0.00450463
Gyresc1	109	Gyromitra esculenta	Saprotroph	Ascomycota	Pezizomycetes	Pezizales	Discinaceae	Gyromitra	45046303	46.36	12.09	5.4461	Helitron	DNA transposon	0.09	0.0405417
Gyresc1	109	Gyromitra esculenta	Saprotroph	Ascomycota	Pezizomycetes	Pezizales	Discinaceae	Gyromitra	45046303	46.36	12.09	5.4461	hAT	DNA transposon	0.16	0.0720741
Gyresc1	109	Gyromitra esculenta	Saprotroph	Ascomycota	Pezizomycetes	Pezizales	Discinaceae	Gyromitra	45046303	46.36	12.09	5.4461	Gypsy	LTR retrotransposon	2.25	1.01354
Gyresc1	109	Gyromitra esculenta	Saprotroph	Ascomycota	Pezizomycetes	Pezizales	Discinaceae	Gyromitra	45046303	46.36	12.09	5.4461	EnSpm/CACTA	DNA transposon	0.14	0.0630648
Gyresc1	109	Gyromitra esculenta	Saprotroph	Ascomycota	Pezizomycetes	Pezizales	Discinaceae	Gyromitra	44839139	46.14	36.23	16.2452	Copia	LTR retrotransposon	0.56	0.251099
Calful1	110	Caloscypha fulgens	Saprotroph	Ascomycota	Pezizomycetes	Pezizales	Caloscyphaceae	Caloscypha	44839139	46.14	36.23	16.2452	Helitron	DNA transposon	0.09	0.0403552
Calful1	110	Caloscypha fulgens	Saprotroph	Ascomycota	Pezizomycetes	Pezizales	Caloscyphaceae	Caloscypha	44839139	46.14	36.23	16.2452	Unknown	Other	19.35	8.67637
Calful1	110	Caloscypha fulgens	Saprotroph	Ascomycota	Pezizomycetes	Pezizales	Caloscyphaceae	Caloscypha	44839139	46.14	36.23	16.2452	Mariner/Tc1	DNA transposon	0.11	0.0493231
Calful1	110	Caloscypha fulgens	Saprotroph	Ascomycota	Pezizomycetes	Pezizales	Caloscyphaceae	Caloscypha	44839139	46.14	36.23	16.2452	Tad1	Non-LTR transposon	8.6	3.85617
Calful1	110	Caloscypha fulgens	Saprotroph	Ascomycota	Pezizomycetes	Pezizales	Caloscyphaceae	Caloscypha	44839139	46.14	36.23	16.2452	Kolobok	DNA transposon	0.06	0.0269035
Calful1	110	Caloscypha fulgens	Saprotroph	Ascomycota	Pezizomycetes	Pezizales	Caloscyphaceae	Caloscypha	44839139	46.14	36.23	16.2452	Gypsy	LTR retrotransposon	18.39	8.24592
Calful1	110	Caloscypha fulgens	Saprotroph	Ascomycota	Pezizomycetes	Pezizales	Caloscyphaceae	Caloscypha	44839139	46.14	36.23	16.2452	Harbinger	DNA transposon	0.06	0.0269035
Calful1	110	Caloscypha fulgens	Saprotroph	Ascomycota	Pezizomycetes	Pezizales	Caloscyphaceae	Caloscypha	117288895	45.75	57.67	67.6405	Mariner/Tc1	DNA transposon	0.36	0.42224
Wilmi1	111	Wilcoxina mikolae	Ectomycorrhizae	Ascomycota	Pezizomycetes	Pezizales	Pyronemataceae	Wilcoxina	117288895	45.75	57.67	67.6405	piggyBac	DNA transposon	0.03	0.0351867
Wilmi1	111	Wilcoxina mikolae	Ectomycorrhizae	Ascomycota	Pezizomycetes	Pezizales	Pyronemataceae	Wilcoxina	117288895	45.75	57.67	67.6405	Tad1	Non-LTR transposon	6.56	7.69415
Wilmi1	111	Wilcoxina mikolae	Ectomycorrhizae	Ascomycota	Pezizomycetes	Pezizales	Pyronemataceae	Wilcoxina	117288895	45.75	57.67	67.6405	Copia	LTR retrotransposon	1.54	1.80625
Wilmi1	111	Wilcoxina mikolae	Ectomycorrhizae	Ascomycota	Pezizomycetes	Pezizales	Pyronemataceae	Wilcoxina	117288895	45.75	57.67	67.6405	LTR	LTR retrotransposon	0	0
Wilmi1	111	Wilcoxina mikolae	Ectomycorrhizae	Ascomycota	Pezizomycetes	Pezizales	Pyronemataceae	Wilcoxina	117288895	45.75	57.67	67.6405	Unknown	Other	34.15	40.0542
Wilmi1	111	Wilcoxina mikolae	Ectomycorrhizae	Ascomycota	Pezizomycetes	Pezizales	Pyronemataceae	Wilcoxina	117288895	45.75	57.67	67.6405	Gypsy	LTR retrotransposon	28.71	33.6736
Wilmi1	111	Wilcoxina mikolae	Ectomycorrhizae	Ascomycota	Pezizomycetes	Pezizales	Pyronemataceae	Wilcoxina	144183925	44.89	70.67	101.895	Ginger2/TDD	DNA transposon	0.03	0.0432552
Trihyb1	112	Trichophaea hybrida	Ectomycorrhizae	Ascomycota	Pezizomycetes	Pezizales	Pyronemataceae	Trichophaea	144183925	44.89	70.67	101.895	hAT	DNA transposon	3.27	4.71481
Trihyb1	112	Trichophaea hybrida	Ectomycorrhizae	Ascomycota	Pezizomycetes	Pezizales	Pyronemataceae	Trichophaea	144183925	44.89	70.67	101.895	IS3EU	DNA transposon	0.01	0.0144184
Trihyb1	112	Trichophaea hybrida	Ectomycorrhizae	Ascomycota	Pezizomycetes	Pezizales	Pyronemataceae	Trichophaea	144183925	44.89	70.67	101.895	Helitron	DNA transposon	0.17	0.245113
Trihyb1	112	Trichophaea hybrida	Ectomycorrhizae	Ascomycota	Pezizomycetes	Pezizales	Pyronemataceae	Trichophaea	144183925	44.89	70.67	101.895	MuDR	DNA transposon	0.01	0.0144184
Trihyb1	112	Trichophaea hybrida	Ectomycorrhizae	Ascomycota	Pezizomycetes	Pezizales	Pyronemataceae	Trichophaea	144183925	44.89	70.67	101.895	DNA	DNA transposon	0.58	0.836267
Trihyb1	112	Trichophaea hybrida	Ectomycorrhizae	Ascomycota	Pezizomycetes	Pezizales	Pyronemataceae	Trichophaea	144183925	44.89	70.67	101.895	Copia	LTR retrotransposon	6.12	8.82406
Trihyb1	112	Trichophaea hybrida	Ectomycorrhizae	Ascomycota	Pezizomycetes	Pezizales	Pyronemataceae	Trichophaea	144183925	44.89	70.67	101.895	piggyBac	DNA transposon	0.11	0.158602
Trihyb1	112	Trichophaea hybrida	Ectomycorrhizae	Ascomycota	Pezizomycetes	Pezizales	Pyronemataceae	Trichophaea	144183925	44.89	70.67	101.895	Gypsy	LTR retrotransposon	35.73	51.5169
Trihyb1	112	Trichophaea hybrida	Ectomycorrhizae	Ascomycota	Pezizomycetes	Pezizales	Pyronemataceae	Trichophaea	144183925	44.89	70.67	101.895	Penelope	Non-LTR transposon	0	0
Trihyb1	112	Trichophaea hybrida	Ectomycorrhizae	Ascomycota	Pezizomycetes	Pezizales	Pyronemataceae	Trichophaea	144183925	44.89	70.67	101.895	Zisupton	DNA transposon	0.21	0.302786
Trihyb1	112	Trichophaea hybrida	Ectomycorrhizae	Ascomycota	Pezizomycetes	Pezizales	Pyronemataceae	Trichophaea	144183925	44.89	70.67	101.895	Unknown	Other	43.04	62.0568
Trihyb1	112	Trichophaea hybrida	Ectomycorrhizae	Ascomycota	Pezizomycetes	Pezizales	Pyronemataceae	Trichophaea	144183925	44.89	70.67	101.895	Mariner/Tc1	DNA transposon	0.2	0.288368
Trihyb1	112	Trichophaea hybrida	Ectomycorrhizae	Ascomycota	Pezizomycetes	Pezizales	Pyronemataceae	Trichophaea	144183925	44.89	70.67	101.895	Tad1	Non-LTR transposon	6.63	9.55939
Trihyb1	112	Trichophaea hybrida	Ectomycorrhizae	Ascomycota	Pezizomycetes	Pezizales	Pyronemataceae	Trichophaea	50026054	47.82	14.22	7.1137	Gypsy	LTR retrotransposon	8.16	4.08213
Pyrco1	113	Pyronema confluens	Saprotroph	Ascomycota	Pezizomycetes	Pezizales	Pyronemataceae	Pyronema	50026054	47.82	14.22	7.1137	Penelope	Non-LTR transposon	0.06	0.0300156
Pyrco1	113	Pyronema confluens	Saprotroph	Ascomycota	Pezizomycetes	Pezizales	Pyronemataceae	Pyronema	50026054	47.82	14.22	7.1137	Tad1	Non-LTR transposon	2.17	1.08557
Pyrco1	113	Pyronema confluens	Saprotroph	Ascomycota	Pezizomycetes	Pezizales	Pyronemataceae	Pyronema	50026054	47.82	14.22	7.1137	Copia	LTR retrotransposon	0.02	0.0100052
Pyrco1	113	Pyronema confluens	Saprotroph	Ascomycota	Pezizomycetes	Pezizales	Pyronemataceae	Pyronema	50026054	47.82	14.22	7.1137	Unknown	Other	7.52	3.76196
Pyrco1	113	Pyronema confluens	Saprotroph	Ascomycota	Pezizomycetes	Pezizales	Pyronemataceae	Pyronema	50026054	47.82	14.22	7.1137	Harbinger	DNA transposon	0.03	0.0150078
Pyrco1	113	Pyronema confluens	Saprotroph	Ascomycota	Pezizomycetes	Pezizales	Pyronemataceae	Pyronema	39089751	51.68	5.11	1.99749	Mariner/Tc1	DNA transposon	0.15	0.0586346
Sarco1	114	Sarcoscypha coccinea	Saprotroph	Ascomycota	Pezizomycetes	Pezizales	Sarcoscyphaceae	Sarcoscypha	39089751	51.68	5.11	1.99749	Tad1	Non-LTR transposon	0.1	0.0390898
Sarco1	114	Sarcoscypha coccinea	Saprotroph	Ascomycota	Pezizomycetes	Pezizales	Sarcoscyphaceae	Sarcoscypha	39089751	51.68	5.11	1.99749	Gypsy	LTR retrotransposon	0.45	0.175904
Sarco1	114	Sarcoscypha coccinea	Saprotroph	Ascomycota	Pezizomycetes	Pezizales	Sarcoscyphaceae	Sarcoscypha	39089751	51.68	5.11	1.99749	Copia	LTR retrotransposon	1.39	0.543348
Sarco1	114	Sarcoscypha coccinea	Saprotroph	Ascomycota	Pezizomycetes	Pezizales	Sarcoscyphaceae	Sarcoscypha	39089751	51.68	5.11	1.99749	Unknown	Other	3.62	1.41505
Sarco1	114	Sarcoscypha coccinea	Saprotroph	Ascomycota	Pezizomycetes	Pezizales	Sarcoscyphaceae	Sarcoscypha	78991937	46.25	40.95	32.3472	Tad1	Non-LTR transposon	8.77	6.92759
Kalpfe1	115	Kalaharituber pfeilii	Ectomycorrhizae	Ascomycota	Pezizomycetes	Pezizales	Pezizaceae	Kalaharituber	78991937	46.25	40.95	32.3472	Helitron	DNA transposon	0.42	0.331766
Kalpfe1	115	Kalaharituber pfeilii	Ectomycorrhizae	Ascomycota	Pezizomycetes	Pezizales	Pezizaceae	Kalaharituber	78991937	46.25	40.95	32.3472	Ginger2/TDD	DNA transposon	0.06	0.0473952
Kalpfe1	115	Kalaharituber pfeilii	Ectomycorrhizae	Ascomycota	Pezizomycetes	Pezizales	Pezizaceae	Kalaharituber	78991937	46.25	40.95	32.3472	hAT	DNA transposon	0.13	0.10269
Kalpfe1	115	Kalaharituber pfeilii	Ectomycorrhizae	Ascomycota	Pezizomycetes	Pezizales	Pezizaceae	Kalaharituber	78991937	46.25	40.95	32.3472	Mariner/Tc1	DNA transposon	2.16	1.70623
Kalpfe1	115	Kalaharituber pfeilii	Ectomycorrhizae	Ascomycota	Pezizomycetes	Pezizales	Pezizaceae	Kalaharituber	78991937	46.25	40.95	32.3472	Unknown	Other	31.27	24.7008
Kalpfe1	115	Kalaharituber pfeilii	Ectomycorrhizae	Ascomycota	Pezizomycetes	Pezizales	Pezizaceae	Kalaharituber	78991937	46.25	40.95	32.3472	Gypsy	LTR retrotransposon	5.75	4.54204
Kalpfe1	115	Kalaharituber pfeilii	Ectomycorrhizae	Ascomycota	Pezizomycetes	Pezizales	Pezizaceae	Kalaharituber	78991937	46.25	40.95	32.3472	Harbinger	DNA transposon	2.1	1.65883
Kalpfe1	115	Kalaharituber pfeilii	Ectomycorrhizae	Ascomycota	Pezizomycetes	Pezizales	Pezizaceae	Kalaharituber	78991937	46.25	40.95	32.3472	I	Non-LTR transposon	1.19	0.940004
Kalpfe1	115	Kalaharituber pfeilii	Ectomycorrhizae	Ascomycota	Pezizomycetes	Pezizales	Pezizaceae	Kalaharituber	78991937	46.25	40.95	32.3472	MuDR	DNA transposon	0.38	0.300169
Kalpfe1	115	Kalaharituber pfeilii	Ectomycorrhizae	Ascomycota	Pezizomycetes	Pezizales	Pezizaceae	Kalaharituber	78991937	46.25	40.95	32.3472	EnSpm/CACTA	DNA transposon	0.13	0.10269
Kalpfe1	115	Kalaharituber pfeilii	Ectomycorrhizae	Ascomycota	Pezizomycetes	Pezizales	Pezizaceae	Kalaharituber	78991937	46.25	40.95	32.3472	Copia	LTR retrotransposon	1.83	1.44555
Kalpfe1	115	Kalaharituber pfeilii	Ectomycorrhizae	Ascomycota	Pezizomycetes	Pezizales	Pezizaceae	Kalaharituber	78991937	46.25	40.95	32.3472	Academ	DNA transposon	0.06	0.0473952
Kalpfe1	115	Kalaharituber pfeilii	Ectomycorrhizae	Ascomycota	Pezizomycetes	Pezizales	Pezizaceae	Kalaharituber	63234573	45.44	33.14	20.9559	Unknown	Other	21.19	13.3994
Terbo2	116	Terfezia boudieri	Ectomycorrhizae	Ascomycota	Pezizomycetes	Pezizales	Pezizaceae	Terfezia	63234573	45.44	33.14	20.9559	MuDR	DNA transposon	0.07	0.0442642
Terbo2	116	Terfezia boudieri	Ectomycorrhizae	Ascomycota	Pezizomycetes	Pezizales	Pezizaceae	Terfezia	63234573	45.44	33.14	20.9559	Helitron	DNA transposon	0.17	0.107499
Terbo2	116	Terfezia boudieri	Ectomycorrhizae	Ascomycota	Pezizomycetes	Pezizales	Pezizaceae	Terfezia	63234573	45.44	33.14	20.9559	hAT	DNA transposon	0.6	0.379407
Terbo2	116	Terfezia boudieri	Ectomycorrhizae	Ascomycota	Pezizomycetes	Pezizales	Pezizaceae	Terfezia	63234573	45.44	33.14	20.9559	DNA	DNA transposon	0.06	0.0379407
Terbo2	116	Terfezia boudieri	Ectomycorrhizae	Ascomycota	Pezizomycetes	Pezizales	Pezizaceae	Terfezia	63234573	45.44	33.14	20.9559	Tad1	Non-LTR transposon	1.46	0.923225
Terbo2	116	Terfezia boudieri	Ectomycorrhizae	Ascomycota	Pezizomycetes	Pezizales	Pezizaceae	Terfezia	63234573	45.44	33.14	20.9559	piggyBac	DNA transposon	0.06	0.0379407
Terbo2	116	Terfezia boudieri	Ectomycorrhizae	Ascomycota	Pezizomycetes	Pezizales	Pezizaceae	Terfezia	63234573	45.44	33.14	20.9559	Copia	LTR retrotransposon	1.36	0.85999
Terbo2	116	Terfezia boudieri	Ectomycorrhizae	Ascomycota	Pezizomycetes	Pezizales	Pezizaceae	Terfezia	63234573	45.44	33.14	20.9559	Harbinger	DNA transposon	0.22	0.139116
Terbo2	116	Terfezia boudieri	Ectomycorrhizae	Ascomycota	Pezizomycetes	Pezizales	Pezizaceae	Terfezia	63234573	45.44	33.14	20.9559	Gypsy	LTR retrotransposon	9.17	5.79861
Terbo2	116	Terfezia boudieri	Ectomycorrhizae	Ascomycota	Pezizomycetes	Pezizales	Pezizaceae	Terfezia	63234573	45.44	33.14	20.9559	Mariner/Tc1	DNA transposon	0.64	0.404701
Terbo2	116	Terfezia boudieri	Ectomycorrhizae	Ascomycota	Pezizomycetes	Pezizales	Pezizaceae	Terfezia	63234573	45.44	33.14	20.9559	Ginger2/TDD	DNA transposon	0.54	0.341467
Terbo2	116	Terfezia boudieri	Ectomycorrhizae	Ascomycota	Pezizomycetes	Pezizales	Pezizaceae	Terfezia	74471381	44.8	48.34	35.9995	Zisupton	DNA transposon	0.08	0.0595771
Tercla1	117	Terfezia claveryi	Ectomycorrhizae	Ascomycota	Pezizomycetes	Pezizales	Pezizaceae	Terfezia	74471381	44.8	48.34	35.9995	DNA	DNA transposon	0.44	0.327674
Tercla1	117	Terfezia claveryi	Ectomycorrhizae	Ascomycota	Pezizomycetes	Pezizales	Pezizaceae	Terfezia	74471381	44.8	48.34	35.9995	piggyBac	DNA transposon	0.04	0.0297886
Tercla1	117	Terfezia claveryi	Ectomycorrhizae	Ascomycota	Pezizomycetes	Pezizales	Pezizaceae	Terfezia	74471381	44.8	48.34	35.9995	Mariner/Tc1	DNA transposon	1.33	0.990469
Tercla1	117	Terfezia claveryi	Ectomycorrhizae	Ascomycota	Pezizomycetes	Pezizales	Pezizaceae	Terfezia	74471381	44.8	48.34	35.9995	Tad1	Non-LTR transposon	1.88	1.40006
Tercla1	117	Terfezia claveryi	Ectomycorrhizae	Ascomycota	Pezizomycetes	Pezizales	Pezizaceae	Terfezia	74471381	44.8	48.34	35.9995	Academ	DNA transposon	0.1	0.0744714
Tercla1	117	Terfezia claveryi	Ectomycorrhizae	Ascomycota	Pezizomycetes	Pezizales	Pezizaceae	Terfezia	74471381	44.8	48.34	35.9995	Unknown	Other	22.95	17.0912
Tercla1	117	Terfezia claveryi	Ectomycorrhizae	Ascomycota	Pezizomycetes	Pezizales	Pezizaceae	Terfezia	74471381	44.8	48.34	35.9995	Helitron	DNA transposon	0.12	0.0893657
Tercla1	117	Terfezia claveryi	Ectomycorrhizae	Ascomycota	Pezizomycetes	Pezizales	Pezizaceae	Terfezia	74471381	44.8	48.34	35.9995	Copia	LTR retrotransposon	2.98	2.21925
Tercla1	117	Terfezia claveryi	Ectomycorrhizae	Ascomycota	Pezizomycetes	Pezizales	Pezizaceae	Terfezia	74471381	44.8	48.34	35.9995	EnSpm/CACTA	DNA transposon	0.09	0.0670242
Tercla1	117	Terfezia claveryi	Ectomycorrhizae	Ascomycota	Pezizomycetes	Pezizales	Pezizaceae	Terfezia	74471381	44.8	48.34	35.9995	Ginger2/TDD	DNA transposon	0.63	0.46917
Tercla1	117	Terfezia claveryi	Ectomycorrhizae	Ascomycota	Pezizomycetes	Pezizales	Pezizaceae	Terfezia	74471381	44.8	48.34	35.9995	Gypsy	LTR retrotransposon	23.37	17.404
Tercla1	117	Terfezia claveryi	Ectomycorrhizae	Ascomycota	Pezizomycetes	Pezizales	Pezizaceae	Terfezia	74471381	44.8	48.34	35.9995	MuDR	DNA transposon	0.06	0.0446828
Tercla1	117	Terfezia claveryi	Ectomycorrhizae	Ascomycota	Pezizomycetes	Pezizales	Pezizaceae	Terfezia	74471381	44.8	48.34	35.9995	hAT	DNA transposon	1.16	0.863868
Tercla1	117	Terfezia claveryi	Ectomycorrhizae	Ascomycota	Pezizomycetes	Pezizales	Pezizaceae	Terfezia	74471381	44.8	48.34	35.9995	I	Non-LTR transposon	0.1	0.0744714
Tercla1	117	Terfezia claveryi	Ectomycorrhizae	Ascomycota	Pezizomycetes	Pezizales	Pezizaceae	Terfezia	74471381	44.8	48.34	35.9995	Harbinger	DNA transposon	0.34	0.253203
Tercla1	117	Terfezia claveryi	Ectomycorrhizae	Ascomycota	Pezizomycetes	Pezizales	Pezizaceae	Terfezia	74471381	44.8	48.34	35.9995	Penelope	Non-LTR transposon	0.11	0.0819185
Tercla1	117	Terfezia claveryi	Ectomycorrhizae	Ascomycota	Pezizomycetes	Pezizales	Pezizaceae	Terfezia	74471381	44.8	48.34	35.9995	LTR	LTR retrotransposon	0.12	0.0893657
Tercla1	117	Terfezia claveryi	Ectomycorrhizae	Ascomycota	Pezizomycetes	Pezizales	Pezizaceae	Terfezia	63133441	43.07	38.26	24.1549	Gypsy	LTR retrotransposon	17.49	11.042
Tirniv1	118	Tirmania nivea	Ectomycorrhizae	Ascomycota	Pezizomycetes	Pezizales	Pezizaceae	Tirmania	63133441	43.07	38.26	24.1549	Helitron	DNA transposon	0.16	0.101014
Tirniv1	118	Tirmania nivea	Ectomycorrhizae	Ascomycota	Pezizomycetes	Pezizales	Pezizaceae	Tirmania	63133441	43.07	38.26	24.1549	DNA	DNA transposon	0.35	0.220967
Tirniv1	118	Tirmania nivea	Ectomycorrhizae	Ascomycota	Pezizomycetes	Pezizales	Pezizaceae	Tirmania	63133441	43.07	38.26	24.1549	Ginger2/TDD	DNA transposon	0.23	0.145207
Tirniv1	118	Tirmania nivea	Ectomycorrhizae	Ascomycota	Pezizomycetes	Pezizales	Pezizaceae	Tirmania	63133441	43.07	38.26	24.1549	Harbinger	DNA transposon	0.1	0.0631334
Tirniv1	118	Tirmania nivea	Ectomycorrhizae	Ascomycota	Pezizomycetes	Pezizales	Pezizaceae	Tirmania	63133441	43.07	38.26	24.1549	Mariner/Tc1	DNA transposon	1.51	0.953315
Tirniv1	118	Tirmania nivea	Ectomycorrhizae	Ascomycota	Pezizomycetes	Pezizales	Pezizaceae	Tirmania	63133441	43.07	38.26	24.1549	hAT	DNA transposon	0.55	0.347234
Tirniv1	118	Tirmania nivea	Ectomycorrhizae	Ascomycota	Pezizomycetes	Pezizales	Pezizaceae	Tirmania	63133441	43.07	38.26	24.1549	I	Non-LTR transposon	0.3	0.1894
Tirniv1	118	Tirmania nivea	Ectomycorrhizae	Ascomycota	Pezizomycetes	Pezizales	Pezizaceae	Tirmania	63133441	43.07	38.26	24.1549	LTR	LTR retrotransposon	0.03	0.01894
Tirniv1	118	Tirmania nivea	Ectomycorrhizae	Ascomycota	Pezizomycetes	Pezizales	Pezizaceae	Tirmania	63133441	43.07	38.26	24.1549	Unknown	Other	19.39	12.2416
Tirniv1	118	Tirmania nivea	Ectomycorrhizae	Ascomycota	Pezizomycetes	Pezizales	Pezizaceae	Tirmania	63133441	43.07	38.26	24.1549	piggyBac	DNA transposon	0.38	0.239907
Tirniv1	118	Tirmania nivea	Ectomycorrhizae	Ascomycota	Pezizomycetes	Pezizales	Pezizaceae	Tirmania	63133441	43.07	38.26	24.1549	CRE	Non-LTR transposon	0.01	0.00631334
Tirniv1	118	Tirmania nivea	Ectomycorrhizae	Ascomycota	Pezizomycetes	Pezizales	Pezizaceae	Tirmania	63133441	43.07	38.26	24.1549	Copia	LTR retrotransposon	1.05	0.662901
Tirniv1	118	Tirmania nivea	Ectomycorrhizae	Ascomycota	Pezizomycetes	Pezizales	Pezizaceae	Tirmania	63133441	43.07	38.26	24.1549	MuDR	DNA transposon	0.16	0.101014
Tirniv1	118	Tirmania nivea	Ectomycorrhizae	Ascomycota	Pezizomycetes	Pezizales	Pezizaceae	Tirmania	63133441	43.07	38.26	24.1549	Tad1	Non-LTR transposon	3.4	2.14654
Tirniv1	118	Tirmania nivea	Ectomycorrhizae	Ascomycota	Pezizomycetes	Pezizales	Pezizaceae	Tirmania	59529874	49.26	3.36	2.0002	Gypsy	LTR retrotransposon	0.49	0.291696
Ascim1	119	Ascobolus immersus	Saprotroph	Ascomycota	Pezizomycetes	Pezizales	Ascobolaceae	Ascobolus	59529874	49.26	3.36	2.0002	I	Non-LTR transposon	0.02	0.011906
Ascim1	119	Ascobolus immersus	Saprotroph	Ascomycota	Pezizomycetes	Pezizales	Ascobolaceae	Ascobolus	59529874	49.26	3.36	2.0002	Mariner/Tc1	DNA transposon	0.01	0.00595299
Ascim1	119	Ascobolus immersus	Saprotroph	Ascomycota	Pezizomycetes	Pezizales	Ascobolaceae	Ascobolus	59529874	49.26	3.36	2.0002	DIRS	LTR retrotransposon	0.06	0.0357179
Ascim1	119	Ascobolus immersus	Saprotroph	Ascomycota	Pezizomycetes	Pezizales	Ascobolaceae	Ascobolus	59529874	49.26	3.36	2.0002	Helitron	DNA transposon	0.03	0.017859
Ascim1	119	Ascobolus immersus	Saprotroph	Ascomycota	Pezizomycetes	Pezizales	Ascobolaceae	Ascobolus	59529874	49.26	3.36	2.0002	Tad1	Non-LTR transposon	0.18	0.107154
Ascim1	119	Ascobolus immersus	Saprotroph	Ascomycota	Pezizomycetes	Pezizales	Ascobolaceae	Ascobolus	59529874	49.26	3.36	2.0002	Unknown	Other	1.84	1.09535
Ascim1	119	Ascobolus immersus	Saprotroph	Ascomycota	Pezizomycetes	Pezizales	Ascobolaceae	Ascobolus	59529874	49.26	3.36	2.0002	Copia	LTR retrotransposon	0.85	0.506004
Ascim1	119	Ascobolus immersus	Saprotroph	Ascomycota	Pezizomycetes	Pezizales	Ascobolaceae	Ascobolus	39531920	45.26	1.96	0.774826	Mariner/Tc1	DNA transposon	0.09	0.0355787
Monha1	120	Monacrosporium haptotylum	Parasite	Ascomycota	Orbiliomycetes	Orbiliales	Orbiliaceae	Dactylellina	39531920	45.26	1.96	0.774826	Gypsy	LTR retrotransposon	1.65	0.652277
Monha1	120	Monacrosporium haptotylum	Parasite	Ascomycota	Orbiliomycetes	Orbiliales	Orbiliaceae	Dactylellina	39531920	45.26	1.96	0.774826	Unknown	Other	0.33	0.130455
Monha1	120	Monacrosporium haptotylum	Parasite	Ascomycota	Orbiliomycetes	Orbiliales	Orbiliaceae	Dactylellina	40072829	44.45	1.33	0.532969	Gypsy	LTR retrotransposon	1.27	0.508925
Artol1	121	Arthrobotrys oligospora	Parasite	Ascomycota	Orbiliomycetes	Orbiliales	Orbiliaceae	Arthrobotrys	40072829	44.45	1.33	0.532969	Unknown	Other	0.12	0.0480874
Artol1	121	Arthrobotrys oligospora	Parasite	Ascomycota	Orbiliomycetes	Orbiliales	Orbiliaceae	Arthrobotrys	11530290	38.25	1.32	0.1522	Unknown	Other	0.63	0.0726408
SacceM3837_1	122	Saccharomyces cerevisiae	Yeast	Ascomycota	Saccharomycetes	Saccharomycetales	Saccharomycetaceae	Saccharomyces	11530290	38.25	1.32	0.1522	LTR	LTR retrotransposon	0.55	0.0634166
SacceM3837_1	122	Saccharomyces cerevisiae	Yeast	Ascomycota	Saccharomycetes	Saccharomycetales	Saccharomycetaceae	Saccharomyces	11530290	38.25	1.32	0.1522	Copia	LTR retrotransposon	0.2	0.0230606
SacceM3837_1	122	Saccharomyces cerevisiae	Yeast	Ascomycota	Saccharomycetes	Saccharomycetales	Saccharomycetaceae	Saccharomyces	11530290	38.25	1.32	0.1522	Gypsy	LTR retrotransposon	0.08	0.00922423
SacceM3837_1	122	Saccharomyces cerevisiae	Yeast	Ascomycota	Saccharomycetes	Saccharomycetales	Saccharomycetaceae	Saccharomyces	14145566	34.55	1.54	0.217842	Unknown	Other	1.53	0.216427
Wican1	123	Wickerhamomyces anomalus	Yeast	Ascomycota	Saccharomycetes	Saccharomycetales	Phaffomycetaceae	Wickerhamomyces	14145566	34.55	1.54	0.217842	EnSpm/CACTA	DNA transposon	0.02	0.00282911
Wican1	123	Wickerhamomyces anomalus	Yeast	Ascomycota	Saccharomycetes	Saccharomycetales	Phaffomycetaceae	Wickerhamomyces	13136204	45.34	0.6	0.0788172	Unknown	Other	0.53	0.0696219
Canta1	124	Candida tanzawaensis	Yeast	Ascomycota	Saccharomycetes	Saccharomycetales	Debaryomycetaceae		13136204	45.34	0.6	0.0788172	Mariner/Tc1	DNA transposon	0.08	0.010509
Canta1	124	Candida tanzawaensis	Yeast	Ascomycota	Saccharomycetes	Saccharomycetales	Debaryomycetaceae		13364053	49.56	3.99	0.533226	hAT	DNA transposon	0.19	0.0253917
Tapde1_1	125	Taphrina deformans	Pathogen	Ascomycota	Taphrinomycetes	Taphrinales	Taphrinaceae	Taphrina	13364053	49.56	3.99	0.533226	Mariner/Tc1	DNA transposon	0.63	0.0841935
Tapde1_1	125	Taphrina deformans	Pathogen	Ascomycota	Taphrinomycetes	Taphrinales	Taphrinaceae	Taphrina	13364053	49.56	3.99	0.533226	Copia	LTR retrotransposon	0.05	0.00668203
Tapde1_1	125	Taphrina deformans	Pathogen	Ascomycota	Taphrinomycetes	Taphrinales	Taphrinaceae	Taphrina	13364053	49.56	3.99	0.533226	Unknown	Other	2.67	0.35682
Tapde1_1	125	Taphrina deformans	Pathogen	Ascomycota	Taphrinomycetes	Taphrinales	Taphrinaceae	Taphrina	13364053	49.56	3.99	0.533226	Gypsy	LTR retrotransposon	0.88	0.117604
Tapde1_1	125	Taphrina deformans	Pathogen	Ascomycota	Taphrinomycetes	Taphrinales	Taphrinaceae	Taphrina	567950182	28.81	62.65	355.821	Unknown	Other	53.16	301.922
Gigro1	126	Gigaspora rosea	Arbuscular mycorrhizae	Mucoromycota	Glomeromycetes	Diversisporales	Gigasporaceae	Gigaspora	567950182	28.81	62.65
Gigro1	126	Gigaspora rosea	Arbuscular mycorrhizae	Mucoromycota	Glomeromycetes	Diversisporales	Gigasporaceae	Gigaspora	567950182	28.81	62.65	355.821	Penelope	Non-LTR transposon	0.08	0.45436
Gigro1	126	Gigaspora rosea	Arbuscular mycorrhizae	Mucoromycota	Glomeromycetes	Diversisporales	Gigasporaceae	Gigaspora	567950182	28.81	62.65	355.821	piggyBac	DNA transposon	0.16	0.90872
Gigro1	126	Gigaspora rosea	Arbuscular mycorrhizae	Mucoromycota	Glomeromycetes	Diversisporales	Gigasporaceae	Gigaspora	567950182	28.81	62.65	355.821	RTEX	Non-LTR transposon	0.01	0.056795
Gigro1	126	Gigaspora rosea	Arbuscular mycorrhizae	Mucoromycota	Glomeromycetes	Diversisporales	Gigasporaceae	Gigaspora	567950182	28.81	62.65	355.821	P	DNA transposon	0.11	0.624745
Gigro1	126	Gigaspora rosea	Arbuscular mycorrhizae	Mucoromycota	Glomeromycetes	Diversisporales	Gigasporaceae	Gigaspora	567950182	28.81	62.65	355.821	Gypsy	LTR retrotransposon	4.52	25.6713
Gigro1	126	Gigaspora rosea	Arbuscular mycorrhizae	Mucoromycota	Glomeromycetes	Diversisporales	Gigasporaceae	Gigaspora	567950182	28.81	62.65	355.821	Harbinger	DNA transposon	0	0
Gigro1	126	Gigaspora rosea	Arbuscular mycorrhizae	Mucoromycota	Glomeromycetes	Diversisporales	Gigasporaceae	Gigaspora	567950182	28.81	62.65	355.821	Polinton	DNA transposon	0.48	2.72616
Gigro1	126	Gigaspora rosea	Arbuscular mycorrhizae	Mucoromycota	Glomeromycetes	Diversisporales	Gigasporaceae	Gigaspora	567950182	28.81	62.65	355.821	Ginger2/TDD	DNA transposon	0.05	0.283975
Gigro1	126	Gigaspora rosea	Arbuscular mycorrhizae	Mucoromycota	Glomeromycetes	Diversisporales	Gigasporaceae	Gigaspora	567950182	28.81	62.65	355.821	Copia	LTR retrotransposon	0.11	0.624745
Gigro1	126	Gigaspora rosea	Arbuscular mycorrhizae	Mucoromycota	Glomeromycetes	Diversisporales	Gigasporaceae	Gigaspora	567950182	28.81	62.65	355.821	DIRS	LTR retrotransposon	0.02	0.11359
Gigro1	126	Gigaspora rosea	Arbuscular mycorrhizae	Mucoromycota	Glomeromycetes	Diversisporales	Gigasporaceae	Gigaspora	567950182	28.81	62.65	355.821	hAT	DNA transposon	2.99	16.9817
Gigro1	126	Gigaspora rosea	Arbuscular mycorrhizae	Mucoromycota	Glomeromycetes	Diversisporales	Gigasporaceae	Gigaspora	567950182	28.81	62.65	355.821	Helitron	DNA transposon	0.68	3.86206
Gigro1	126	Gigaspora rosea	Arbuscular mycorrhizae	Mucoromycota	Glomeromycetes	Diversisporales	Gigasporaceae	Gigaspora	567950182	28.81	62.65	355.821	Merlin	DNA transposon	0.47	2.66937
Gigro1	126	Gigaspora rosea	Arbuscular mycorrhizae	Mucoromycota	Glomeromycetes	Diversisporales	Gigasporaceae	Gigaspora	567950182	28.81	62.65	355.821	Kolobok	DNA transposon	0.08	0.45436
Gigro1	126	Gigaspora rosea	Arbuscular mycorrhizae	Mucoromycota	Glomeromycetes	Diversisporales	Gigasporaceae	Gigaspora	567950182	28.81	62.65	355.821	DNA	DNA transposon	0.38	2.15821
Gigro1	126	Gigaspora rosea	Arbuscular mycorrhizae	Mucoromycota	Glomeromycetes	Diversisporales	Gigasporaceae	Gigaspora	567950182	28.81	62.65	355.821	EnSpm/CACTA	DNA transposon	0.62	3.52129
Gigro1	126	Gigaspora rosea	Arbuscular mycorrhizae	Mucoromycota	Glomeromycetes	Diversisporales	Gigasporaceae	Gigaspora	567950182	28.81	62.65	355.821	Mariner/Tc1	DNA transposon	2.93	16.6409
Gigro1	126	Gigaspora rosea	Arbuscular mycorrhizae	Mucoromycota	Glomeromycetes	Diversisporales	Gigasporaceae	Gigaspora	567950182	28.81	62.65	355.821	MuDR	DNA transposon	0.41	2.3286
Gigro1	126	Gigaspora rosea	Arbuscular mycorrhizae	Mucoromycota	Glomeromycetes	Diversisporales	Gigasporaceae	Gigaspora	567950182	28.81	62.65	355.821	L1	Non-LTR transposon	0.78	4.43001
Gigro1	126	Gigaspora rosea	Arbuscular mycorrhizae	Mucoromycota	Glomeromycetes	Diversisporales	Gigasporaceae	Gigaspora	136890557	26.55	26.01	35.6052	Ginger2/TDD	DNA transposon	0.01	0.0136891
Rhice1_1	127	Rhizophagus cerebriforme	Arbuscular mycorrhizae	Mucoromycota	Glomeromycetes	Glomerales	Glomeraceae	Glomus	136890557	26.55	26.01	35.6052	DNA	DNA transposon	0	0
Rhice1_1	127	Rhizophagus cerebriforme	Arbuscular mycorrhizae	Mucoromycota	Glomeromycetes	Glomerales	Glomeraceae	Glomus	136890557	26.55	26.01	35.6052	EnSpm/CACTA	DNA transposon	0.42	0.57494
Rhice1_1	127	Rhizophagus cerebriforme	Arbuscular mycorrhizae	Mucoromycota	Glomeromycetes	Glomerales	Glomeraceae	Glomus	136890557	26.55	26.01	35.6052	Mariner/Tc1	DNA transposon	0.76	1.04037
Rhice1_1	127	Rhizophagus cerebriforme	Arbuscular mycorrhizae	Mucoromycota	Glomeromycetes	Glomerales	Glomeraceae	Glomus	136890557	26.55	26.01	35.6052	Unknown	Other	22.4	30.6635
Rhice1_1	127	Rhizophagus cerebriforme	Arbuscular mycorrhizae	Mucoromycota	Glomeromycetes	Glomerales	Glomeraceae	Glomus	136890557	26.55	26.01	35.6052	Gypsy	LTR retrotransposon	1.07	1.46473
Rhice1_1	127	Rhizophagus cerebriforme	Arbuscular mycorrhizae	Mucoromycota	Glomeromycetes	Glomerales	Glomeraceae	Glomus	136890557	26.55	26.01	35.6052	Penelope	Non-LTR transposon	0.03	0.0410672
Rhice1_1	127	Rhizophagus cerebriforme	Arbuscular mycorrhizae	Mucoromycota	Glomeromycetes	Glomerales	Glomeraceae	Glomus	136890557	26.55	26.01	35.6052	Polinton	DNA transposon	0.29	0.396983
Rhice1_1	127	Rhizophagus cerebriforme	Arbuscular mycorrhizae	Mucoromycota	Glomeromycetes	Glomerales	Glomeraceae	Glomus	136890557	26.55	26.01	35.6052	MuDR	DNA transposon	0.31	0.424361
Rhice1_1	127	Rhizophagus cerebriforme	Arbuscular mycorrhizae	Mucoromycota	Glomeromycetes	Glomerales	Glomeraceae	Glomus	136890557	26.55	26.01	35.6052	P	DNA transposon	0	0
Rhice1_1	127	Rhizophagus cerebriforme	Arbuscular mycorrhizae	Mucoromycota	Glomeromycetes	Glomerales	Glomeraceae	Glomus	136890557	26.55	26.01	35.6052	Helitron	DNA transposon	0.15	0.205336
Rhice1_1	127	Rhizophagus cerebriforme	Arbuscular mycorrhizae	Mucoromycota	Glomeromycetes	Glomerales	Glomeraceae	Glomus	136890557	26.55	26.01	35.6052	Harbinger	DNA transposon	0.01	0.0136891
Rhice1_1	127	Rhizophagus cerebriforme	Arbuscular mycorrhizae	Mucoromycota	Glomeromycetes	Glomerales	Glomeraceae	Glomus	136890557	26.55	26.01	35.6052	Tad1	Non-LTR transposon	1.11	1.51949
Rhice1_1	127	Rhizophagus cerebriforme	Arbuscular mycorrhizae	Mucoromycota	Glomeromycetes	Glomerales	Glomeraceae	Glomus	136890557	26.55	26.01	35.6052	hAT	DNA transposon	0.19	0.260092
Rhice1_1	127	Rhizophagus cerebriforme	Arbuscular mycorrhizae	Mucoromycota	Glomeromycetes	Glomerales	Glomeraceae	Glomus	136890557	26.55	26.01	35.6052	Kolobok	DNA transposon	0.02	0.0273781
Rhice1_1	127	Rhizophagus cerebriforme	Arbuscular mycorrhizae	Mucoromycota	Glomeromycetes	Glomerales	Glomeraceae	Glomus	125876003	27.19	22.15	27.8815	Tad1	Non-LTR transposon	0.52	0.654555
Rhidi1	128	Rhizophagus diaphanus	Arbuscular mycorrhizae	Mucoromycota	Glomeromycetes	Glomerales	Glomeraceae	Rhizophagus	125876003	27.19	22.15	27.8815	Kolobok	DNA transposon	0.02	0.0251752
Rhidi1	128	Rhizophagus diaphanus	Arbuscular mycorrhizae	Mucoromycota	Glomeromycetes	Glomerales	Glomeraceae	Rhizophagus	125876003	27.19	22.15	27.8815	LTR	LTR retrotransposon	0.01	0.0125876
Rhidi1	128	Rhizophagus diaphanus	Arbuscular mycorrhizae	Mucoromycota	Glomeromycetes	Glomerales	Glomeraceae	Rhizophagus	125876003	27.19	22.15	27.8815	Unknown	Other	20.57	25.8927
Rhidi1	128	Rhizophagus diaphanus	Arbuscular mycorrhizae	Mucoromycota	Glomeromycetes	Glomerales	Glomeraceae	Rhizophagus	125876003	27.19	22.15	27.8815	MuDR	DNA transposon	0.1	0.125876
Rhidi1	128	Rhizophagus diaphanus	Arbuscular mycorrhizae	Mucoromycota	Glomeromycetes	Glomerales	Glomeraceae	Rhizophagus	125876003	27.19	22.15	27.8815	P	DNA transposon	0.01	0.0125876
Rhidi1	128	Rhizophagus diaphanus	Arbuscular mycorrhizae	Mucoromycota	Glomeromycetes	Glomerales	Glomeraceae	Rhizophagus	125876003	27.19	22.15	27.8815	Polinton	DNA transposon	0.39	0.490916
Rhidi1	128	Rhizophagus diaphanus	Arbuscular mycorrhizae	Mucoromycota	Glomeromycetes	Glomerales	Glomeraceae	Rhizophagus	125876003	27.19	22.15	27.8815	Mariner/Tc1	DNA transposon	0.35	0.440566
Rhidi1	128	Rhizophagus diaphanus	Arbuscular mycorrhizae	Mucoromycota	Glomeromycetes	Glomerales	Glomeraceae	Rhizophagus	125876003	27.19	22.15	27.8815	DNA	DNA transposon	0	0
Rhidi1	128	Rhizophagus diaphanus	Arbuscular mycorrhizae	Mucoromycota	Glomeromycetes	Glomerales	Glomeraceae	Rhizophagus	125876003	27.19	22.15	27.8815	EnSpm/CACTA	DNA transposon	0.28	0.352453
Rhidi1	128	Rhizophagus diaphanus	Arbuscular mycorrhizae	Mucoromycota	Glomeromycetes	Glomerales	Glomeraceae	Rhizophagus	125876003	27.19	22.15	27.8815	Ginger2/TDD	DNA transposon	0	0
Rhidi1	128	Rhizophagus diaphanus	Arbuscular mycorrhizae	Mucoromycota	Glomeromycetes	Glomerales	Glomeraceae	Rhizophagus	125876003	27.19	22.15	27.8815	Harbinger	DNA transposon	0	0
Rhidi1	128	Rhizophagus diaphanus	Arbuscular mycorrhizae	Mucoromycota	Glomeromycetes	Glomerales	Glomeraceae	Rhizophagus	125876003	27.19	22.15	27.8815	hAT	DNA transposon	0.05	0.062938
Rhidi1	128	Rhizophagus diaphanus	Arbuscular mycorrhizae	Mucoromycota	Glomeromycetes	Glomerales	Glomeraceae	Rhizophagus	125876003	27.19	22.15	27.8815	Helitron	DNA transposon	0.07	0.0881132
Rhidi1	128	Rhizophagus diaphanus	Arbuscular mycorrhizae	Mucoromycota	Glomeromycetes	Glomerales	Glomeraceae	Rhizophagus	125876003	27.19	22.15	27.8815	Gypsy	LTR retrotransposon	0.19	0.239164
Rhidi1	128	Rhizophagus diaphanus	Arbuscular mycorrhizae	Mucoromycota	Glomeromycetes	Glomerales	Glomeraceae	Rhizophagus	136807476	27.53	30.91	42.2872	Copia	LTR retrotransposon	0.03	0.0410422
Rhiir2_1	129	Rhizophagus irregularis	Arbuscular mycorrhizae	Mucoromycota	Glomeromycetes	Glomerales	Glomeraceae	Rhizophagus	136807476	27.53	30.91	42.2872	hAT	DNA transposon	0.36	0.492507
Rhiir2_1	129	Rhizophagus irregularis	Arbuscular mycorrhizae	Mucoromycota	Glomeromycetes	Glomerales	Glomeraceae	Rhizophagus	136807476	27.53	30.91	42.2872	Kolobok	DNA transposon	0.02	0.0273615
Rhiir2_1	129	Rhizophagus irregularis	Arbuscular mycorrhizae	Mucoromycota	Glomeromycetes	Glomerales	Glomeraceae	Rhizophagus	136807476	27.53	30.91	42.2872	Mariner/Tc1	DNA transposon	0.55	0.752441
Rhiir2_1	129	Rhizophagus irregularis	Arbuscular mycorrhizae	Mucoromycota	Glomeromycetes	Glomerales	Glomeraceae	Rhizophagus	136807476	27.53	30.91	42.2872	MuDR	DNA transposon	0.14	0.19153
Rhiir2_1	129	Rhizophagus irregularis	Arbuscular mycorrhizae	Mucoromycota	Glomeromycetes	Glomerales	Glomeraceae	Rhizophagus	136807476	27.53	30.91	42.2872	Helitron	DNA transposon	0.18	0.246253
Rhiir2_1	129	Rhizophagus irregularis	Arbuscular mycorrhizae	Mucoromycota	Glomeromycetes	Glomerales	Glomeraceae	Rhizophagus	136807476	27.53	30.91	42.2872	Polinton	DNA transposon	0.58	0.793483
Rhiir2_1	129	Rhizophagus irregularis	Arbuscular mycorrhizae	Mucoromycota	Glomeromycetes	Glomerales	Glomeraceae	Rhizophagus	136807476	27.53	30.91	42.2872	DNA	DNA transposon	0.13	0.17785
Rhiir2_1	129	Rhizophagus irregularis	Arbuscular mycorrhizae	Mucoromycota	Glomeromycetes	Glomerales	Glomeraceae	Rhizophagus	136807476	27.53	30.91	42.2872	EnSpm/CACTA	DNA transposon	0.42	0.574591
Rhiir2_1	129	Rhizophagus irregularis	Arbuscular mycorrhizae	Mucoromycota	Glomeromycetes	Glomerales	Glomeraceae	Rhizophagus	136807476	27.53	30.91	42.2872	P	DNA transposon	0.05	0.0684037
Rhiir2_1	129	Rhizophagus irregularis	Arbuscular mycorrhizae	Mucoromycota	Glomeromycetes	Glomerales	Glomeraceae	Rhizophagus	136807476	27.53	30.91	42.2872	Ginger2/TDD	DNA transposon	0	0
Rhiir2_1	129	Rhizophagus irregularis	Arbuscular mycorrhizae	Mucoromycota	Glomeromycetes	Glomerales	Glomeraceae	Rhizophagus	136807476	27.53	30.91	42.2872	Gypsy	LTR retrotransposon	0.67	0.91661
Rhiir2_1	129	Rhizophagus irregularis	Arbuscular mycorrhizae	Mucoromycota	Glomeromycetes	Glomerales	Glomeraceae	Rhizophagus	136807476	27.53	30.91	42.2872	Harbinger	DNA transposon	0.03	0.0410422
Rhiir2_1	129	Rhizophagus irregularis	Arbuscular mycorrhizae	Mucoromycota	Glomeromycetes	Glomerales	Glomeraceae	Rhizophagus	136807476	27.53	30.91	42.2872	Unknown	Other	26.83	36.7054
Rhiir2_1	129	Rhizophagus irregularis	Arbuscular mycorrhizae	Mucoromycota	Glomeromycetes	Glomerales	Glomeraceae	Rhizophagus	136807476	27.53	30.91	42.2872	Tad1	Non-LTR transposon	2.8	3.83061
Rhiir2_1	129	Rhizophagus irregularis	Arbuscular mycorrhizae	Mucoromycota	Glomeromycetes	Glomerales	Glomeraceae	Rhizophagus	91083792	27.67	14.02	12.7699	Kolobok	DNA transposon	0	0
Gloin1	130	Rhizophagus irregularis DAOM	Arbuscular mycorrhizae	Mucoromycota	Glomeromycetes	Glomerales	Glomeraceae	Rhizophagus	91083792	27.67	14.02	12.7699	LTR	LTR retrotransposon	0.02	0.0182168
Gloin1	130	Rhizophagus irregularis DAOM	Arbuscular mycorrhizae	Mucoromycota	Glomeromycetes	Glomerales	Glomeraceae	Rhizophagus	91083792	27.67	14.02	12.7699	Helitron	DNA transposon	0.08	0.072867
Gloin1	130	Rhizophagus irregularis DAOM	Arbuscular mycorrhizae	Mucoromycota	Glomeromycetes	Glomerales	Glomeraceae	Rhizophagus	91083792	27.67	14.02	12.7699	P	DNA transposon	0.01	0.00910838
Gloin1	130	Rhizophagus irregularis DAOM	Arbuscular mycorrhizae	Mucoromycota	Glomeromycetes	Glomerales	Glomeraceae	Rhizophagus	91083792	27.67	14.02	12.7699	Polinton	DNA transposon	0.06	0.0546503
Gloin1	130	Rhizophagus irregularis DAOM	Arbuscular mycorrhizae	Mucoromycota	Glomeromycetes	Glomerales	Glomeraceae	Rhizophagus	91083792	27.67	14.02	12.7699	Mariner/Tc1	DNA transposon	0.13	0.118409
Gloin1	130	Rhizophagus irregularis DAOM	Arbuscular mycorrhizae	Mucoromycota	Glomeromycetes	Glomerales	Glomeraceae	Rhizophagus	91083792	27.67	14.02	12.7699	MuDR	DNA transposon	0.08	0.072867
Gloin1	130	Rhizophagus irregularis DAOM	Arbuscular mycorrhizae	Mucoromycota	Glomeromycetes	Glomerales	Glomeraceae	Rhizophagus	91083792	27.67	14.02	12.7699	Unknown	Other	13.19	12.014
Gloin1	130	Rhizophagus irregularis DAOM	Arbuscular mycorrhizae	Mucoromycota	Glomeromycetes	Glomerales	Glomeraceae	Rhizophagus	91083792	27.67	14.02	12.7699	EnSpm/CACTA	DNA transposon	0.1	0.0910838
Gloin1	130	Rhizophagus irregularis DAOM	Arbuscular mycorrhizae	Mucoromycota	Glomeromycetes	Glomerales	Glomeraceae	Rhizophagus	91083792	27.67	14.02	12.7699	Gypsy	LTR retrotransposon	0.16	0.145734
Gloin1	130	Rhizophagus irregularis DAOM	Arbuscular mycorrhizae	Mucoromycota	Glomeromycetes	Glomerales	Glomeraceae	Rhizophagus	91083792	27.67	14.02	12.7699	hAT	DNA transposon	0.05	0.0455419
Gloin1	130	Rhizophagus irregularis DAOM	Arbuscular mycorrhizae	Mucoromycota	Glomeromycetes	Glomerales	Glomeraceae	Rhizophagus	91083792	27.67	14.02	12.7699	Tad1	Non-LTR transposon	0.23	0.209493
Gloin1	130	Rhizophagus irregularis DAOM	Arbuscular mycorrhizae	Mucoromycota	Glomeromycetes	Glomerales	Glomeraceae	Rhizophagus	125868962	27.25	21.96	27.6408	Helitron	DNA transposon	0.1	0.125869
RhiirA1_1	131	Rhizophagus irregularis A1	Arbuscular mycorrhizae	Mucoromycota	Glomeromycetes	Glomerales	Glomeraceae	Rhizophagus	125868962	27.25	21.96	27.6408	Kolobok	DNA transposon	0.01	0.0125869
RhiirA1_1	131	Rhizophagus irregularis A1	Arbuscular mycorrhizae	Mucoromycota	Glomeromycetes	Glomerales	Glomeraceae	Rhizophagus	125868962	27.25	21.96	27.6408	Mariner/Tc1	DNA transposon	0.45	0.56641
RhiirA1_1	131	Rhizophagus irregularis A1	Arbuscular mycorrhizae	Mucoromycota	Glomeromycetes	Glomerales	Glomeraceae	Rhizophagus	125868962	27.25	21.96	27.6408	hAT	DNA transposon	0.1	0.125869
RhiirA1_1	131	Rhizophagus irregularis A1	Arbuscular mycorrhizae	Mucoromycota	Glomeromycetes	Glomerales	Glomeraceae	Rhizophagus	125868962	27.25	21.96	27.6408	P	DNA transposon	0.06	0.0755214
RhiirA1_1	131	Rhizophagus irregularis A1	Arbuscular mycorrhizae	Mucoromycota	Glomeromycetes	Glomerales	Glomeraceae	Rhizophagus	125868962	27.25	21.96	27.6408	Polinton	DNA transposon	0.04	0.0503476
RhiirA1_1	131	Rhizophagus irregularis A1	Arbuscular mycorrhizae	Mucoromycota	Glomeromycetes	Glomerales	Glomeraceae	Rhizophagus	125868962	27.25	21.96	27.6408	Tad1	Non-LTR transposon	0.32	0.402781
RhiirA1_1	131	Rhizophagus irregularis A1	Arbuscular mycorrhizae	Mucoromycota	Glomeromycetes	Glomerales	Glomeraceae	Rhizophagus	125868962	27.25	21.96	27.6408	MuDR	DNA transposon	0.09	0.113282
RhiirA1_1	131	Rhizophagus irregularis A1	Arbuscular mycorrhizae	Mucoromycota	Glomeromycetes	Glomerales	Glomeraceae	Rhizophagus	125868962	27.25	21.96	27.6408	CRE	Non-LTR transposon	0.02	0.0251738
RhiirA1_1	131	Rhizophagus irregularis A1	Arbuscular mycorrhizae	Mucoromycota	Glomeromycetes	Glomerales	Glomeraceae	Rhizophagus	125868962	27.25	21.96	27.6408	DNA	DNA transposon	0.06	0.0755214
RhiirA1_1	131	Rhizophagus irregularis A1	Arbuscular mycorrhizae	Mucoromycota	Glomeromycetes	Glomerales	Glomeraceae	Rhizophagus	125868962	27.25	21.96	27.6408	EnSpm/CACTA	DNA transposon	0.01	0.0125869
RhiirA1_1	131	Rhizophagus irregularis A1	Arbuscular mycorrhizae	Mucoromycota	Glomeromycetes	Glomerales	Glomeraceae	Rhizophagus	125868962	27.25	21.96	27.6408	Gypsy	LTR retrotransposon	0.16	0.20139
RhiirA1_1	131	Rhizophagus irregularis A1	Arbuscular mycorrhizae	Mucoromycota	Glomeromycetes	Glomerales	Glomeraceae	Rhizophagus	125868962	27.25	21.96	27.6408	Harbinger	DNA transposon	0.01	0.0125869
RhiirA1_1	131	Rhizophagus irregularis A1	Arbuscular mycorrhizae	Mucoromycota	Glomeromycetes	Glomerales	Glomeraceae	Rhizophagus	125868962	27.25	21.96	27.6408	Unknown	Other	20.8	26.1807
RhiirA1_1	131	Rhizophagus irregularis A1	Arbuscular mycorrhizae	Mucoromycota	Glomeromycetes	Glomerales	Glomeraceae	Rhizophagus	138301208	27.19	26.13	36.1381	Helitron	DNA transposon	0.06	0.0829807
RhiirA4	132	Rhizophagus irregularis A4	Arbuscular mycorrhizae	Mucoromycota	Glomeromycetes	Glomerales	Glomeraceae	Rhizophagus	138301208	27.19	26.13	36.1381	Kolobok	DNA transposon	0.02	0.0276602
RhiirA4	132	Rhizophagus irregularis A4	Arbuscular mycorrhizae	Mucoromycota	Glomeromycetes	Glomerales	Glomeraceae	Rhizophagus	138301208	27.19	26.13	36.1381	L1	Non-LTR transposon	0.06	0.0829807
RhiirA4	132	Rhizophagus irregularis A4	Arbuscular mycorrhizae	Mucoromycota	Glomeromycetes	Glomerales	Glomeraceae	Rhizophagus	138301208	27.19	26.13	36.1381	MuDR	DNA transposon	0.1	0.138301
RhiirA4	132	Rhizophagus irregularis A4	Arbuscular mycorrhizae	Mucoromycota	Glomeromycetes	Glomerales	Glomeraceae	Rhizophagus	138301208	27.19	26.13	36.1381	P	DNA transposon	0.03	0.0414904
RhiirA4	132	Rhizophagus irregularis A4	Arbuscular mycorrhizae	Mucoromycota	Glomeromycetes	Glomerales	Glomeraceae	Rhizophagus	138301208	27.19	26.13	36.1381	piggyBac	DNA transposon	0	0
RhiirA4	132	Rhizophagus irregularis A4	Arbuscular mycorrhizae	Mucoromycota	Glomeromycetes	Glomerales	Glomeraceae	Rhizophagus	138301208	27.19	26.13	36.1381	Mariner/Tc1	DNA transposon	0.17	0.235112
RhiirA4	132	Rhizophagus irregularis A4	Arbuscular mycorrhizae	Mucoromycota	Glomeromycetes	Glomerales	Glomeraceae	Rhizophagus	138301208	27.19	26.13	36.1381	DNA	DNA transposon	0.01	0.0138301
RhiirA4	132	Rhizophagus irregularis A4	Arbuscular mycorrhizae	Mucoromycota	Glomeromycetes	Glomerales	Glomeraceae	Rhizophagus	138301208	27.19	26.13	36.1381	EnSpm/CACTA	DNA transposon	0.12	0.165961
RhiirA4	132	Rhizophagus irregularis A4	Arbuscular mycorrhizae	Mucoromycota	Glomeromycetes	Glomerales	Glomeraceae	Rhizophagus	138301208	27.19	26.13	36.1381	Gypsy	LTR retrotransposon	0.2	0.276602
RhiirA4	132	Rhizophagus irregularis A4	Arbuscular mycorrhizae	Mucoromycota	Glomeromycetes	Glomerales	Glomeraceae	Rhizophagus	138301208	27.19	26.13	36.1381	Harbinger	DNA transposon	0	0
RhiirA4	132	Rhizophagus irregularis A4	Arbuscular mycorrhizae	Mucoromycota	Glomeromycetes	Glomerales	Glomeraceae	Rhizophagus	138301208	27.19	26.13	36.1381	hAT	DNA transposon	0.11	0.152131
RhiirA4	132	Rhizophagus irregularis A4	Arbuscular mycorrhizae	Mucoromycota	Glomeromycetes	Glomerales	Glomeraceae	Rhizophagus	138301208	27.19	26.13	36.1381	Polinton	DNA transposon	0.05	0.0691506
RhiirA4	132	Rhizophagus irregularis A4	Arbuscular mycorrhizae	Mucoromycota	Glomeromycetes	Glomerales	Glomeraceae	Rhizophagus	138301208	27.19	26.13	36.1381	Tad1	Non-LTR transposon	0.66	0.912788
RhiirA4	132	Rhizophagus irregularis A4	Arbuscular mycorrhizae	Mucoromycota	Glomeromycetes	Glomerales	Glomeraceae	Rhizophagus	138301208	27.19	26.13	36.1381	Unknown	Other	24.89	34.4232
RhiirA4	132	Rhizophagus irregularis A4	Arbuscular mycorrhizae	Mucoromycota	Glomeromycetes	Glomerales	Glomeraceae	Rhizophagus	131461109	27.19	25.42	33.4174	LTR	LTR retrotransposon	0	0
RhiirA5	133	Rhizophagus irregularis A5	Arbuscular mycorrhizae	Mucoromycota	Glomeromycetes	Glomerales	Glomeraceae	Rhizophagus	131461109	27.19	25.42	33.4174	hAT	DNA transposon	0.12	0.157753
RhiirA5	133	Rhizophagus irregularis A5	Arbuscular mycorrhizae	Mucoromycota	Glomeromycetes	Glomerales	Glomeraceae	Rhizophagus	131461109	27.19	25.42	33.4174	Helitron	DNA transposon	0.09	0.118315
RhiirA5	133	Rhizophagus irregularis A5	Arbuscular mycorrhizae	Mucoromycota	Glomeromycetes	Glomerales	Glomeraceae	Rhizophagus	131461109	27.19	25.42	33.4174	Kolobok	DNA transposon	0.05	0.0657306
RhiirA5	133	Rhizophagus irregularis A5	Arbuscular mycorrhizae	Mucoromycota	Glomeromycetes	Glomerales	Glomeraceae	Rhizophagus	131461109	27.19	25.42	33.4174	Polinton	DNA transposon	0.05	0.0657306
RhiirA5	133	Rhizophagus irregularis A5	Arbuscular mycorrhizae	Mucoromycota	Glomeromycetes	Glomerales	Glomeraceae	Rhizophagus	131461109	27.19	25.42	33.4174	Mariner/Tc1	DNA transposon	0.22	0.289214
RhiirA5	133	Rhizophagus irregularis A5	Arbuscular mycorrhizae	Mucoromycota	Glomeromycetes	Glomerales	Glomeraceae	Rhizophagus	131461109	27.19	25.42	33.4174	MuDR	DNA transposon	0.09	0.118315
RhiirA5	133	Rhizophagus irregularis A5	Arbuscular mycorrhizae	Mucoromycota	Glomeromycetes	Glomerales	Glomeraceae	Rhizophagus	131461109	27.19	25.42	33.4174	P	DNA transposon	0.09	0.118315
RhiirA5	133	Rhizophagus irregularis A5	Arbuscular mycorrhizae	Mucoromycota	Glomeromycetes	Glomerales	Glomeraceae	Rhizophagus	131461109	27.19	25.42	33.4174	EnSpm/CACTA	DNA transposon	0.05	0.0657306
RhiirA5	133	Rhizophagus irregularis A5	Arbuscular mycorrhizae	Mucoromycota	Glomeromycetes	Glomerales	Glomeraceae	Rhizophagus	131461109	27.19	25.42	33.4174	Gypsy	LTR retrotransposon	0.28	0.368091
RhiirA5	133	Rhizophagus irregularis A5	Arbuscular mycorrhizae	Mucoromycota	Glomeromycetes	Glomerales	Glomeraceae	Rhizophagus	131461109	27.19	25.42	33.4174	Tad1	Non-LTR transposon	0.27	0.354945
RhiirA5	133	Rhizophagus irregularis A5	Arbuscular mycorrhizae	Mucoromycota	Glomeromycetes	Glomerales	Glomeraceae	Rhizophagus	131461109	27.19	25.42	33.4174	Unknown	Other	24.27	31.9056
RhiirA5	133	Rhizophagus irregularis A5	Arbuscular mycorrhizae	Mucoromycota	Glomeromycetes	Glomerales	Glomeraceae	Rhizophagus	124893935	27.22	23.57	29.4375	MuDR	DNA transposon	0.16	0.19983
RhiirB3	134	Rhizophagus irregularis B3	Arbuscular mycorrhizae	Mucoromycota	Glomeromycetes	Glomerales	Glomeraceae	Rhizophagus	124893935	27.22	23.57	29.4375	P	DNA transposon	0.12	0.149873
RhiirB3	134	Rhizophagus irregularis B3	Arbuscular mycorrhizae	Mucoromycota	Glomeromycetes	Glomerales	Glomeraceae	Rhizophagus	124893935	27.22	23.57	29.4375	Kolobok	DNA transposon	0.02	0.0249788
RhiirB3	134	Rhizophagus irregularis B3	Arbuscular mycorrhizae	Mucoromycota	Glomeromycetes	Glomerales	Glomeraceae	Rhizophagus	124893935	27.22	23.57	29.4375	Mariner/Tc1	DNA transposon	0.37	0.462108
RhiirB3	134	Rhizophagus irregularis B3	Arbuscular mycorrhizae	Mucoromycota	Glomeromycetes	Glomerales	Glomeraceae	Rhizophagus	124893935	27.22	23.57	29.4375	Unknown	Other	22.27	27.8139
RhiirB3	134	Rhizophagus irregularis B3	Arbuscular mycorrhizae	Mucoromycota	Glomeromycetes	Glomerales	Glomeraceae	Rhizophagus	124893935	27.22	23.57	29.4375	Gypsy	LTR retrotransposon	0.1	0.124894
RhiirB3	134	Rhizophagus irregularis B3	Arbuscular mycorrhizae	Mucoromycota	Glomeromycetes	Glomerales	Glomeraceae	Rhizophagus	124893935	27.22	23.57	29.4375	Polinton	DNA transposon	0.03	0.0374682
RhiirB3	134	Rhizophagus irregularis B3	Arbuscular mycorrhizae	Mucoromycota	Glomeromycetes	Glomerales	Glomeraceae	Rhizophagus	124893935	27.22	23.57	29.4375	Tad1	Non-LTR transposon	0.3	0.374682
RhiirB3	134	Rhizophagus irregularis B3	Arbuscular mycorrhizae	Mucoromycota	Glomeromycetes	Glomerales	Glomeraceae	Rhizophagus	124893935	27.22	23.57	29.4375	EnSpm/CACTA	DNA transposon	0.08	0.0999151
RhiirB3	134	Rhizophagus irregularis B3	Arbuscular mycorrhizae	Mucoromycota	Glomeromycetes	Glomerales	Glomeraceae	Rhizophagus	124893935	27.22	23.57	29.4375	I	Non-LTR transposon	0.01	0.0124894
RhiirB3	134	Rhizophagus irregularis B3	Arbuscular mycorrhizae	Mucoromycota	Glomeromycetes	Glomerales	Glomeraceae	Rhizophagus	124893935	27.22	23.57	29.4375	Harbinger	DNA transposon	0.01	0.0124894
RhiirB3	134	Rhizophagus irregularis B3	Arbuscular mycorrhizae	Mucoromycota	Glomeromycetes	Glomerales	Glomeraceae	Rhizophagus	124893935	27.22	23.57	29.4375	hAT	DNA transposon	0.3	0.374682
RhiirB3	134	Rhizophagus irregularis B3	Arbuscular mycorrhizae	Mucoromycota	Glomeromycetes	Glomerales	Glomeraceae	Rhizophagus	124893935	27.22	23.57	29.4375	Helitron	DNA transposon	0.06	0.0749364
RhiirB3	134	Rhizophagus irregularis B3	Arbuscular mycorrhizae	Mucoromycota	Glomeromycetes	Glomerales	Glomeraceae	Rhizophagus	122966682	27.26	23.15	28.4668	DNA	DNA transposon	0.04	0.0491867
RhiirC2	135	Rhizophagus irregularis C2	Arbuscular mycorrhizae	Mucoromycota	Glomeromycetes	Glomerales	Glomeraceae	Rhizophagus	122966682	27.26	23.15	28.4668	MuDR	DNA transposon	0	0
RhiirC2	135	Rhizophagus irregularis C2	Arbuscular mycorrhizae	Mucoromycota	Glomeromycetes	Glomerales	Glomeraceae	Rhizophagus	122966682	27.26	23.15	28.4668	P	DNA transposon	0.01	0.0122967
RhiirC2	135	Rhizophagus irregularis C2	Arbuscular mycorrhizae	Mucoromycota	Glomeromycetes	Glomerales	Glomeraceae	Rhizophagus	122966682	27.26	23.15	28.4668	Polinton	DNA transposon	0.14	0.172153
RhiirC2	135	Rhizophagus irregularis C2	Arbuscular mycorrhizae	Mucoromycota	Glomeromycetes	Glomerales	Glomeraceae	Rhizophagus	122966682	27.26	23.15	28.4668	Tad1	Non-LTR transposon	0.25	0.307417
RhiirC2	135	Rhizophagus irregularis C2	Arbuscular mycorrhizae	Mucoromycota	Glomeromycetes	Glomerales	Glomeraceae	Rhizophagus	122966682	27.26	23.15	28.4668	Unknown	Other	22.07	27.1387
RhiirC2	135	Rhizophagus irregularis C2	Arbuscular mycorrhizae	Mucoromycota	Glomeromycetes	Glomerales	Glomeraceae	Rhizophagus	122966682	27.26	23.15	28.4668	EnSpm/CACTA	DNA transposon	0.12	0.14756
RhiirC2	135	Rhizophagus irregularis C2	Arbuscular mycorrhizae	Mucoromycota	Glomeromycetes	Glomerales	Glomeraceae	Rhizophagus	122966682	27.26	23.15	28.4668	Gypsy	LTR retrotransposon	0.02	0.0245933
RhiirC2	135	Rhizophagus irregularis C2	Arbuscular mycorrhizae	Mucoromycota	Glomeromycetes	Glomerales	Glomeraceae	Rhizophagus	122966682	27.26	23.15	28.4668	Harbinger	DNA transposon	0.03	0.03689
RhiirC2	135	Rhizophagus irregularis C2	Arbuscular mycorrhizae	Mucoromycota	Glomeromycetes	Glomerales	Glomeraceae	Rhizophagus	122966682	27.26	23.15	28.4668	hAT	DNA transposon	0.22	0.270527
RhiirC2	135	Rhizophagus irregularis C2	Arbuscular mycorrhizae	Mucoromycota	Glomeromycetes	Glomerales	Glomeraceae	Rhizophagus	122966682	27.26	23.15	28.4668	Helitron	DNA transposon	0.47	0.577943
RhiirC2	135	Rhizophagus irregularis C2	Arbuscular mycorrhizae	Mucoromycota	Glomeromycetes	Glomerales	Glomeraceae	Rhizophagus	122966682	27.26	23.15	28.4668	I	Non-LTR transposon	0.02	0.0245933
RhiirC2	135	Rhizophagus irregularis C2	Arbuscular mycorrhizae	Mucoromycota	Glomeromycetes	Glomerales	Glomeraceae	Rhizophagus	122966682	27.26	23.15	28.4668	Kolobok	DNA transposon	0.02	0.0245933
RhiirC2	135	Rhizophagus irregularis C2	Arbuscular mycorrhizae	Mucoromycota	Glomeromycetes	Glomerales	Glomeraceae	Rhizophagus	122966682	27.26	23.15	28.4668	Mariner/Tc1	DNA transposon	0.44	0.541053
