# Supplementary material for: Large-scale genome sequencing of mycorrhizal fungi provides insights into the early evolution of symbiotic traits
Source: Nat Commun. 2020 Oct 12;11:5125. doi: 10.1038/s41467-020-18795-w (PMC7550596; doi:10.1038/s41467-020-18795-w)
Supplement: Supplementary file 9 — Supplementary Dataset 5 [file 41467_2020_18795_MOESM9_ESM.xlsx]

## Sheet: S_Table 5
Supplementary Data 5 - Count of orthologous genes in the clustered gene families of 112 fungal genomes
The tables contain the number of; (i) common genes among all fungi (core); genes shared with other fungi (dispensable); genes unique to the species (specific).
Ascomycota					Basidiomycota
Genome	Core	Dispensable	Specific		Genome	Core	Dispensable	Specific
Acephala macrosclerotiorum EW76-UTF0540 v1.0	445	12454	8125		Amanita muscaria Koide v1.0	788	6428	10937
Cenococcum geophilum 1.58 v2.0	461	9223	5064		Boletus edulis v1.0	793	8618	7522
Chalara longipes BDJ v1.0	446	15249	4070		Cantharellus anzutake C23 v1.0	851	4569	11548
Choiromyces venosus 120613-1 v1.0	450	8326	9210		Ceratobasidium sp. (anastomosis group I, AG-I) v1.0	792	7609	9659
Kalaharituber pfeilii F3 v1.0	458	5523	9209		Clavulina sp. PMI_390 v1.0	774	4381	10297
Meliniomyces bicolor E v2.0	449	12948	5222		Coniophora puteana v1.0	775	5825	7161
Meliniomyces variabilis F v1.0	449	15456	4484		Coprinopsis cinerea	777	5944	6672
Morchella conica CCBAS932 v1.0	447	9435	1718		Cortinarius glaucopus AT 2004 276 v2.0	797	8406	11174
Oidiodendron maius Zn v1.0	461	10367	5875		Fibulorhizoctonia sp. CBS 109695 v1.0	925	8748	23273
Rhizoscyphus ericae UAMH 7357 v1.0	443	11431	4910		Gautieria morchelliformis GMNE.BST v1.0	783	7243	12305
Terfezia boudieri ATCC MYA-4762 v1.1	457	5316	6341		Gymnopus androsaceus JB14 v1.0	935	8662	19778
Trichophaea hybrida UTF0779 v1.0	445	8533	4330		Gyrodon lividus BX v1.0	760	7952	3067
Tuber aestivum var. urcinatum v1.0	446	6861	2037		Hebeloma cylindrosporum h7 v2.0	788	7320	7274
Tuber borchii Tbo3840 v1.0	455	7658	4233		Heterobasidion annosum v2.0	775	6249	6381
Tuber magnatum v1.0	451	7182	1800		Hydnum rufescens UP504 v2.0	781	4498	13386
Tuber melanosporum Mel28 v1.0	457	6045	994		Hypholoma sublateritium v1.0	784	7692	9435
Wilcoxina mikolae CBS 423.85 v1.0	442	8459	4192		Laccaria amethystina LaAM-08-1 v2.0	796	10670	6087
Alternaria alternata SRC1lrK2f v1.0	441	8695	4333		Laccaria bicolor v2.0	826	11861	10445
Amorphotheca resinae v1.0	444	6996	2202		Lactarius quietus S23C v1.0	827	5851	12265
Arthrobotrys oligospora ATCC 24927	443	6941	4095		Marasmius fiardii PR-910 v1.0	799	7322	8977
Arthroderma benhamiae CBS 112371	447	4132	3401		Omphalotus olearius	766	5642	1763
Ascobolus immersus RN42 v1.0	438	3484	13955		Paxillus involutus ATCC 200175 v1.0	826	10703	6439
Ascocoryne sarcoides NRRL50072	443	7450	2779		Phanerochaete chrysosporium RP-78 v2.2	779	6434	6389
Aspergillus clavatus NRRL 1 from AspGD	449	6824	1848		Phlebia brevispora HHB-7030 SS6 v1.0	821	6932	8417
Aspergillus flavus NRRL3357	461	7879	4264		Piloderma croceum F 1598 v1.0	825	7842	12916
Aureobasidium pullulans var. pullulans EXF-150	443	5947	5476		Pisolithus microcarpus 441 v1.0	849	7896	12319
Bisporella sp. PMI_857 v1.0	477	10189	7279		Pleurotus ostreatus PC15 v2.0	788	6231	5311
Botrytis cinerea v1.0	460	8595	7392		Plicaturopsis crispa v1.0	774	6510	6342
Caloscypha fulgens ATCC 42695 v1.0	440	4974	3789		Schizophyllum commune H4-8 v3.0	791	5759	9769
Candida tanzawaensis NRRL Y-17324 v1.0	447	1770	3678		Scleroderma citrinum Foug A v1.0	796	7589	12627
Cladosporium fulvum v1.0	441	5558	8128		Sebacina vermifera MAFF 305830 v1.0	825	5792	8695
Glarea lozoyensis ATCC 20868	445	7980	4658		Suillus brevipes Sb2 v2.0	815	12105	8538
Glonium stellatum CBS 207.34 v1.0	445	9836	4081		Suillus luteus UH-Slu-Lm8-n1 v2.0	791	11120	4833
Gyromitra esculenta CBS101906 v1.0	449	6581	4172		Thelephora ganbajun P2 v1.0	775	4669	7199
Lepidopterella palustris v1.0	446	8452	4972		Tricholoma matsutake 945 v3.0	782	8203	13900
Magnaporthe grisea v1.0	445	5507	5102		Tulasnella calospora AL13/4D v1.0	822	4181	14656
Monacrosporium haptotylum CBS 200.50	437	6907	3615		Xerocomus badius 84.06 v1.0	802	8536	5600
Morchella importuna SCYDJ1-A1 v1.0	448	9462	2061		Amanita thiersii Skay4041 v1.0	760	5834	3760
Neurospora crassa FGSC 73 trp-3 v1.0	442	5058	6478		Armillaria gallica 21-2 v1.0	819	7555	17330
Phialocephala scopiformis 5WS22E1 v1.0	450	12345	5778		Auricularia subglabra v2.0	803	4984	19672
Pyronema confluens CBS100304	447	5665	7255		Botryobasidium botryosum v1.0	775	4930	10821
Saccharomyces cerevisiae M3837 v1.0	510	1689	3770		Coprinellus micaceus FP101781 v2.0	847	6622	16090
Sarcoscypha coccinea ATCC 58028 v1.0	471	4923	8344		Crucibulum laeve CBS 166.37 v1.0	777	7409	6032
Sclerotinia sclerotiorum v1.0	443	8295	5765		Dacryopinax primogenitus DJM 731 SSP1 v1.0	754	3349	6139
Stagonospora sp. SRC1lsM3a v1.0	442	9029	4959		Jaapia argillacea v1.0	774	6804	8841
Taphrina deformans	432	1334	2843		Lentinellus vulpinus AHS73672-sp v1.0	777	6273	6427
Trichoderma reesei v2.0	443	5436	3250		Moniliophthora perniciosa FA553	819	5975	6766
Usnea florida ATCC18376 v1.0	440	5239	6970		Mycena galopus ATCC-62051 v1.0	954	9330	39410
Wickerhamomyces anomalus NRRL Y-366-8 v1.0	465	2168	3790		Neolentinus lepideus v1.0	751	6337	6076
Xylaria hypoxylon OSC100004 v1.0	441	6397	6246		Paxillus adelphus Ve08.2h10 v2.0	765	9689	8545
Xylona heveae TC161 v1.0	445	4910	2850		Piriformospora indica DSM 11827 from MPI	767	4997	6003
					Pluteus cervinus NL-1719 v1.0	782	6503	12533
					Postia placenta MAD-698-R-SB12 v1.0	754	5775	6012
					Punctularia strigosozonata v1.0	753	5508	5277
					Ramaria rubella (R. acris) UT-36052-T v1.0	793	7692	10802
					Rhizoctonia solani AG-1 IB	807	7727	6623
					Serpula lacrymans S7.3 v2.0	752	6693	7050
					Sistotremastrum niveocremeum HHB9708 ss-1 1.0	756	4528	7796
					Sphaerobolus stellatus v1.0	870	8020	26384
					Tremella mesenterica Fries v1.0	730	1952	5631
					Wallemia sebi v1.0	739	1543	3002
