# Supplementary material for: Large-scale genome sequencing of mycorrhizal fungi provides insights into the early evolution of symbiotic traits
Source: Nat Commun. 2020 Oct 12;11:5125. doi: 10.1038/s41467-020-18795-w (PMC7550596; doi:10.1038/s41467-020-18795-w)
Supplement: Supplementary file 10 — Supplementary Dataset 6 [file 41467_2020_18795_MOESM10_ESM.xlsx]

## Sheet: a - secreted CAZymes
Supplementary Data 6 - Count of proteomes and related statistics
a) The table contains the number of predicted secreted CAZyme coding genes
JGI Assembly ID	Phylogenetic Order	Species	Ecology	Phylum	Class	Order	Family	Genus	AA1	AA1_1	AA1_2	AA1_3	AA2	AA3	AA3_1	AA3_2	AA3_3	AA5	AA5_1	AA5_2	AA7	AA8	AA9	AA10	AA11	AA12	AA13	AA14	CBM1	CBM4	CBM5	CBM6	CBM8	CBM13	CBM14	CBM18	CBM19	CBM20	CBM21	CBM24	CBM32	CBM35	CBM38	CBM42	CBM43	CBM48	CBM50	CBM52	CBM63
Chalo1	1	Chalara longipes	Saprotroph	Ascomycota	Leotiomycetes	Helotiales		Chalara	4	0	6	8	1	4	3	14	0	1	3	0	3	8	24	0	1	3	0	0	12	0	0	1	0	2	0	34	0	2	0	0	3	1	0	1	1	0	21	0	1
Melva1	2	Meliniomyces variabilis	Ericoid mycorrhizae	Ascomycota	Leotiomycetes	Helotiales	Helotiaceae	Meliniomyces	2	0	7	5	1	5	2	6	0	1	6	0	2	5	18	0	1	4	0	0	11	0	0	0	0	3	0	20	0	3	0	0	1	2	1	1	2	0	15	0	1
Melbi2	3	Meliniomyces bicolor	Ericoid mycorrhizae	Ascomycota	Leotiomycetes	Helotiales	Helotiaceae	Meliniomyces	2	0	4	10	1	3	1	5	0	0	3	3	2	2	3	0	2	1	0	0	10	0	0	0	0	2	0	19	0	3	0	0	3	1	0	1	0	0	18	1	0
Rhier1	4	Rhizoscyphus ericae	Ericoid mycorrhizae	Ascomycota	Leotiomycetes	Helotiales	Leotiaceae	Pezoloma	3	0	3	4	0	3	1	2	0	0	3	0	0	1	6	0	2	1	0	0	11	0	0	0	0	1	0	17	0	2	0	0	1	2	0	1	2	0	10	0	1
Acema1	5	Acephala macrosclerotiorum	Ectomycorrhizae	Ascomycota	Leotiomycetes	Helotiales		Acephala	3	0	7	8	0	3	3	6	0	1	4	0	2	3	12	0	4	1	0	0	17	0	0	0	0	1	0	34	0	3	0	0	1	2	0	1	1	0	8	0	1
Phisc1	6	Phialocephala scopiformis	Endophyte	Ascomycota	Leotiomycetes	Helotiales		Phialocephala	2	0	7	10	1	5	3	12	0	1	6	0	2	7	19	0	1	4	0	0	19	0	0	0	0	4	0	24	0	3	0	3	2	1	0	1	1	0	2	1	1
Ascsa1	7	Ascocoryne sarcoides	Endophyte	Ascomycota	Leotiomycetes	Helotiales	Helotiaceae	Ascocoryne	1	0	0	3	0	0	2	0	0	1	1	0	1	1	5	0	2	0	0	0	28	0	0	0	0	0	0	16	0	2	0	0	1	4	0	1	1	0	6	0	1
Glalo1	8	Glarea lozoyensis	Saprotroph	Ascomycota	Leotiomycetes	Helotiales	Helotiaceae	Glarea	2	0	1	5	4	3	3	10	0	1	1	1	5	5	22	0	3	2	0	0	12	0	0	2	0	2	0	34	0	1	0	1	1	1	1	0	1	0	9	0	1
Amore1	9	Amorphotheca resinae	Saprotroph	Ascomycota	Leotiomycetes		Myxotrichaceae	Amorphotheca	1	0	1	3	0	0	1	2	0	0	1	0	1	0	1	0	2	0	0	0	2	0	0	0	0	1	0	8	0	1	0	0	0	1	0	0	1	0	9	0	0
Oidma1	10	Oidiodendron maius	Ericoid mycorrhizae	Ascomycota	Leotiomycetes		Myxotrichaceae	Oidiodendron	0	0	1	10	0	0	1	3	0	0	2	1	0	1	8	0	2	1	0	0	30	0	0	2	0	1	0	4	0	2	0	2	2	2	2	1	3	0	1	0	1
Bissp1	11	Bisporella sp.	Saprotroph	Ascomycota	Leotiomycetes	Helotiales	Helotiaceae	Bisporella	2	0	0	7	3	4	2	7	0	1	2	2	6	5	24	0	4	3	1	0	20	0	0	1	0	2	0	17	0	4	0	3	3	5	1	0	1	0	15	1	1
Sclsc1	12	Sclerotinia sclerotiorum	Pathogen	Ascomycota	Leotiomycetes	Helotiales	Sclerotiniaceae	Sclerotinia	0	0	0	4	0	1	2	7	0	0	0	0	1	2	8	0	2	1	1	0	16	0	0	0	0	1	0	12	0	2	0	2	0	0	0	0	1	0	7	0	1
Botci1	13	Botrytis cinerea	Pathogen	Ascomycota	Leotiomycetes	Helotiales	Sclerotiniaceae	Botrytis	0	0	0	4	0	1	3	7	0	1	0	1	1	2	7	0	2	0	1	0	14	0	0	0	0	0	0	13	0	2	0	13	2	1	0	1	1	0	1	0	0
Maggr1	14	Magnaporthe grisea	Pathogen	Ascomycota	Sordariomycetes	Magnaporthales	Magnaporthaceae	Magnaporthe	3	0	1	5	1	3	4	5	0	0	1	1	2	4	18	0	4	3	1	0	17	0	0	2	0	1	0	46	0	2	0	0	0	3	0	2	0	0	14	1	1
Neucr_trp3_1	15	Neurospora crassa	Saprotroph	Ascomycota	Sordariomycetes	Sordariales	Sordariaceae	Neurospora	0	0	1	7	0	2	2	0	0	0	1	0	1	3	13	0	4	2	1	0	19	0	0	0	0	1	0	5	0	2	0	4	0	1	1	1	0	0	11	1	0
Trire2	16	Trichoderma reesei	Saprotroph	Ascomycota	Sordariomycetes	Hypocreales	Hypocreaceae	Trichoderma	3	0	0	0	0	0	0	1	0	0	1	0	0	0	2	0	2	1	0	0	13	0	0	0	0	0	0	4	0	0	0	0	1	0	0	2	2	0	12	0	0
Xylhyp1	17	Xylaria hypoxylon	Saprotroph	Ascomycota	Sordariomycetes	Xylariales	Xylariaceae	Xylaria	2	0	0	6	1	5	2	4	0	0	2	1	1	2	18	0	4	1	1	0	16	0	0	0	0	1	0	12	0	3	0	0	1	3	0	2	0	0	21	0	0
Cenge3	18	Cenococcum geophilum	Ectomycorrhizae	Ascomycota	Dothideomycetes		Gloniaceae	Cenococcum	0	0	0	5	1	1	0	4	0	1	1	0	1	0	5	0	5	1	0	0	3	0	0	0	0	0	0	17	0	0	0	0	1	1	0	0	1	0	8	0	1
Glost2	19	Glonium stellatum	Saprotroph	Ascomycota	Dothideomycetes		Gloniaceae	Glonium	1	0	1	13	5	3	2	12	0	1	0	1	2	5	16	0	4	2	0	0	13	0	0	0	0	2	0	15	0	2	0	0	1	3	0	0	0	0	8	2	0
Leppa1	20	Lepidopterella palustris	Saprotroph	Ascomycota	Dothideomycetes	Mytilinidiales	Argynnaceae	Lepidopterella	0	0	1	5	0	0	0	5	0	1	2	0	1	0	2	0	4	1	0	0	2	0	0	0	0	0	0	10	0	3	0	0	1	0	0	0	1	0	11	4	1
Stasp1	21	Stagonospora sp.	Pathogen	Ascomycota	Dothideomycetes	Pleosporales	Massarinaceae	Stagonospora	2	0	0	4	3	5	4	9	0	1	0	4	1	5	30	0	5	2	0	0	15	0	0	1	0	0	0	43	0	3	0	0	0	4	0	1	0	0	0	0	1
Altal1	22	Alternaria alternata	Pathogen	Ascomycota	Dothideomycetes	Pleosporales	Pleosporaceae	Alternaria	1	0	1	4	4	6	3	17	0	1	0	3	4	3	25	0	4	1	1	0	12	0	0	0	0	1	0	38	0	2	0	0	1	5	0	1	2	0	14	0	1
Aurpu_var_pul1	23	Aureobasidium pullulans	Saprotroph	Ascomycota	Dothideomycetes	Dothideales	Saccotheciaceae	Aureobasidium	1	0	1	4	2	1	3	11	0	0	1	0	0	1	4	0	2	0	0	0	4	1	0	0	0	0	0	5	0	3	0	0	2	2	0	1	1	0	3	0	2
Clafu1	24	Cladosporium fulvum	Pathogen	Ascomycota	Dothideomycetes	Capnodiales	Mycosphaerellaceae	Passalora	1	0	0	8	2	1	2	6	0	1	0	1	3	1	2	0	5	2	0	0	0	0	0	0	0	0	1	5	0	3	0	0	1	2	0	1	1	0	3	1	1
Aspcl1	25	Aspergillus clavatus	Saprotroph	Ascomycota	Eurotiomycetes	Eurotiales	Aspergillaceae	Aspergillus	2	0	2	0	0	0	2	6	0	0	0	1	0	2	7	0	3	0	1	0	13	0	0	0	0	1	1	5	1	5	0	0	1	1	0	1	3	0	15	0	1
Aspfl1	26	Aspergillus flavus	Pathogen	Ascomycota	Eurotiomycetes	Eurotiales	Aspergillaceae	Aspergillus	5	0	0	1	0	2	2	9	1	0	0	2	0	3	7	0	4	0	1	0	4	0	0	0	0	0	1	2	1	1	0	2	2	1	0	1	3	1	11	0	1
Artbe1	27	Arthroderma benhamiae	Pathogen	Ascomycota	Eurotiomycetes	Onygenales	Arthrodermataceae	Trichophyton	0	0	0	1	0	0	0	0	0	1	0	0	0	0	0	0	4	0	0	0	0	0	0	0	0	0	0	2	0	1	0	0	1	0	0	0	2	0	9	0	0
Usnflo1	28	Usnea florida	Endophyte	Ascomycota	Lecanoromycetes	Lecanorales	Parmeliaceae	Usnea	2	0	1	4	0	0	1	9	0	0	1	2	1	0	0	0	3	3	0	0	0	0	0	0	0	0	0	7	0	1	0	0	3	0	0	0	0	0	7	1	0
Xylhe1	29	Xylona heveae	Endophyte	Ascomycota	Xylonomycetes	Xylonomycetales	Xylonomycetaceae	Xylona	2	0	0	2	0	0	0	2	0	1	0	0	0	0	1	0	3	0	0	0	0	0	0	0	0	0	0	5	0	1	0	7	1	0	1	0	1	0	10	0	0
Tubma1	30	Tuber magnatum	Ectomycorrhizae	Ascomycota	Pezizomycetes	Pezizales	Tuberaceae	Tuber	0	0	1	2	0	0	1	2	0	1	0	0	1	0	1	0	8	0	0	0	0	0	0	0	0	0	0	12	0	0	0	0	1	0	0	0	1	0	3	2	0
Tubae1	31	Tuber aestivum	Ectomycorrhizae	Ascomycota	Pezizomycetes	Pezizales	Tuberaceae	Tuber	0	0	1	4	0	0	1	2	0	1	0	0	1	0	2	0	10	1	0	0	2	0	0	0	0	0	0	18	0	0	0	0	1	0	0	0	1	0	0	3	0
Tubme1v2	32	Tuber melanosporum	Ectomycorrhizae	Ascomycota	Pezizomycetes	Pezizales	Tuberaceae	Tuber	0	0	1	2	0	0	1	3	0	1	0	0	0	0	3	0	9	1	0	0	1	0	0	0	0	0	0	14	0	0	0	0	0	0	0	0	1	0	1	2	0
Tubbor1	33	Tuber borchii	Ectomycorrhizae	Ascomycota	Pezizomycetes	Pezizales	Tuberaceae	Tuber	0	0	1	2	0	0	0	1	0	1	0	0	0	0	3	0	10	0	0	0	1	0	0	0	0	0	0	15	0	0	0	0	1	0	0	0	1	0	0	3	0
Chove1	34	Choiromyces venosus	Ectomycorrhizae	Ascomycota	Pezizomycetes	Pezizales	Tuberaceae	Choiromyces	0	0	1	2	0	0	1	1	0	1	0	0	0	1	8	0	13	1	0	0	4	0	0	0	0	0	0	14	0	0	1	0	1	0	0	0	1	0	2	1	0
Morco1	35	Morchella importuna.C	Saprotroph	Ascomycota	Pezizomycetes	Pezizales	Morchellaceae	Morchella	0	0	0	1	0	0	1	4	0	1	0	0	0	1	22	0	7	1	0	0	16	0	0	0	0	0	0	12	0	0	2	0	0	5	0	0	1	0	0	2	0
Morimp1	36	Morchella importuna	Saprotroph	Ascomycota	Pezizomycetes	Pezizales	Morchellaceae	Morchella	0	0	0	2	0	0	1	4	0	1	0	0	0	1	19	0	6	1	0	0	16	0	0	0	0	0	0	14	0	0	2	0	1	5	0	0	1	0	1	2	0
Gyresc1	37	Gyromitra esculenta	Saprotroph	Ascomycota	Pezizomycetes	Pezizales	Discinaceae	Gyromitra	0	0	0	2	0	0	1	2	0	1	0	0	0	1	24	0	5	1	0	0	18	0	0	0	0	0	0	21	0	0	2	0	0	4	0	0	0	0	5	2	0
Calful1	38	Caloscypha fulgens	Saprotroph	Ascomycota	Pezizomycetes	Pezizales	Caloscyphaceae	Caloscypha	0	0	0	1	0	0	2	2	0	1	0	0	1	1	12	0	7	0	0	0	6	0	0	0	0	0	0	17	0	0	0	0	0	1	0	0	1	0	0	2	0
Wilmi1	39	Wilcoxina mikolae	Ectomycorrhizae	Ascomycota	Pezizomycetes	Pezizales	Pyronemataceae	Wilcoxina	0	0	0	2	1	0	2	5	0	1	0	0	1	0	2	0	3	0	0	0	2	0	0	0	0	0	2	8	0	0	1	0	0	1	0	0	0	0	16	2	0
Trihyb1	40	Trichophaea hybrida	Ectomycorrhizae	Ascomycota	Pezizomycetes	Pezizales	Pyronemataceae	Trichophaea	0	0	1	3	0	0	2	3	0	1	1	0	1	0	3	0	4	0	0	0	1	0	0	0	0	0	3	12	0	0	1	0	1	1	0	0	0	0	12	2	0
Pyrco1	41	Pyronema confluens	Saprotroph	Ascomycota	Pezizomycetes	Pezizales	Pyronemataceae	Pyronema	0	0	0	1	1	0	1	5	0	1	0	0	2	1	10	0	6	0	0	0	6	0	0	0	0	0	11	14	0	0	0	0	0	2	0	0	1	0	0	2	0
Sarco1	42	Sarcoscypha coccinea	Saprotroph	Ascomycota	Pezizomycetes	Pezizales	Sarcoscyphaceae	Sarcoscypha	1	0	0	2	0	0	3	6	0	1	0	1	4	2	18	0	5	1	0	0	14	0	0	0	0	0	0	9	0	0	0	0	1	1	0	0	1	0	1	4	1
Kalpfe1	43	Kalaharituber pfeilii	Ectomycorrhizae	Ascomycota	Pezizomycetes	Pezizales	Pezizaceae	Kalaharituber	1	0	0	0	0	0	2	1	0	1	0	0	2	2	7	0	6	1	0	0	8	0	0	0	0	0	0	10	0	0	1	0	1	1	0	0	0	0	12	3	0
Terbo2	44	Terfezia boudieri	Ectomycorrhizae	Ascomycota	Pezizomycetes	Pezizales	Pezizaceae	Terfezia	0	0	0	0	0	0	0	1	0	1	0	0	1	0	2	0	6	0	0	0	3	0	0	0	0	0	0	9	0	0	0	0	1	0	0	0	0	0	0	0	0
Ascim1	45	Ascobolus immersus	Saprotroph	Ascomycota	Pezizomycetes	Pezizales	Ascobolaceae	Ascobolus	1	0	0	2	0	2	1	14	0	1	0	0	3	3	29	0	2	3	0	0	38	0	0	0	0	0	0	22	0	0	1	0	0	2	0	0	1	0	10	2	1
Monha1	46	Monacrosporium haptotylum	Parasite	Ascomycota	Orbiliomycetes	Orbiliales	Orbiliaceae	Dactylellina	2	0	0	1	0	1	0	5	0	0	0	0	4	0	21	0	2	2	0	0	98	0	0	1	0	2	0	5	0	0	6	2	0	1	0	0	0	0	17	0	0
Artol1	47	Arthrobotrys oligospora	Parasite	Ascomycota	Orbiliomycetes	Orbiliales	Orbiliaceae	Arthrobotrys	0	0	0	0	0	1	1	4	0	1	0	0	2	1	22	0	3	3	1	0	100	0	0	0	0	1	0	22	0	1	1	6	1	1	0	0	1	0	35	0	0
Wican1	48	Wickerhamomyces anomalus	Yeast	Ascomycota	Saccharomycetes	Saccharomycetales	Phaffomycetaceae	Wickerhamomyces	0	0	0	0	0	0	0	0	0	0	0	0	0	0	0	0	0	0	0	0	0	0	0	0	0	0	0	1	1	0	1	0	0	0	0	0	1	0	0	0	0
SacceM3837_1	49	Saccharomyces cerevisiae	Yeast	Ascomycota	Saccharomycetes	Saccharomycetales	Saccharomycetaceae	Saccharomyces	0	0	1	0	0	0	0	0	0	0	0	0	0	0	0	0	0	0	0	0	0	0	0	0	0	0	0	2	1	0	0	0	0	0	0	0	1	0	0	0	0
Canta1	50	Candida tanzawaensis	Yeast	Ascomycota	Saccharomycetes	Saccharomycetales	Debaryomycetaceae		1	0	0	0	0	0	0	0	0	0	0	0	0	0	0	0	0	0	0	0	0	0	0	0	0	0	0	0	0	0	0	0	0	0	0	0	1	0	0	0	0
Tapde1_1	51	Taphrina deformans	Pathogen	Ascomycota	Taphrinomycetes	Taphrinales	Taphrinaceae	Taphrina	0	0	0	0	0	0	0	0	0	0	0	0	0	0	0	0	0	0	0	0	0	0	0	0	0	0	0	0	1	0	0	0	0	0	0	0	0	0	1	1	0
Lacam2	52	Laccaria amethystina	Ectomycorrhizae	Basidiomycota	Agaricomycetes	Agaricales	Tricholomataceae	Laccaria	0	5	0	0	1	0	0	8	0	0	4	0	0	0	2	0	0	0	0	0	1	0	0	0	0	4	0	0	0	1	0	0	0	0	0	0	0	1	2	0	0
Lacbi2	53	Laccaria bicolor	Ectomycorrhizae	Basidiomycota	Agaricomycetes	Agaricales	Tricholomataceae	Laccaria	1	9	1	0	1	0	0	6	0	0	3	0	0	0	4	0	0	0	0	0	1	0	0	0	0	4	0	0	0	0	0	0	0	0	0	0	0	1	0	1	0
Copci1	54	Coprinopsis cinerea	Saprotroph	Basidiomycota	Agaricomycetes	Agaricales	Psathyrellaceae	Coprinopsis	0	17	0	0	1	0	1	26	0	0	2	0	0	5	28	0	0	5	0	0	30	0	3	0	0	12	0	0	0	3	1	0	0	1	0	0	2	0	4	0	0
Copmic2	55	Coprinellus micaceus	Saprotroph	Basidiomycota	Agaricomycetes	Agaricales	Psathyrellaceae	Coprinellus	0	17	0	0	3	0	1	31	0	0	3	0	2	5	38	0	0	6	0	0	44	0	3	0	0	11	0	2	0	1	0	0	0	1	0	0	1	0	4	0	0
Hypsu1	56	Hypholoma sublateritium	Wood decayer	Basidiomycota	Agaricomycetes	Agaricales	Strophariaceae	Hypholoma	0	9	0	0	14	8	1	16	0	0	5	0	1	1	12	2	0	1	0	0	26	0	3	0	0	7	0	0	0	5	0	0	0	1	0	0	1	0	2	0	0
Hebcy2	57	Hebeloma cylindrosporum	Ectomycorrhizae	Basidiomycota	Agaricomycetes	Agaricales	Cortinariaceae	Hebeloma	0	2	0	0	3	0	0	10	0	0	3	0	1	0	1	0	0	0	0	0	2	0	3	0	0	7	0	0	0	3	0	0	0	0	0	0	0	0	0	0	0
Corgl3	58	Cortinarius glaucopus	Ectomycorrhizae	Basidiomycota	Agaricomycetes	Agaricales	Cortinariaceae	Cortinarius	0	5	1	0	9	0	0	10	0	0	4	0	2	0	2	0	0	0	0	0	3	0	1	0	0	6	0	2	0	3	0	0	0	0	0	0	0	0	8	0	0
Crula1	59	Crucibulum laeve	Saprotroph	Basidiomycota	Agaricomycetes	Agaricales	Nidulariaceae	Crucibulum	0	15	0	0	13	0	1	40	0	0	3	0	0	2	31	0	0	1	0	0	39	0	4	0	0	10	0	0	0	6	0	0	0	1	0	0	1	0	7	0	0
Trima3	60	Tricholoma matsutake	Ectomycorrhizae	Basidiomycota	Agaricomycetes	Agaricales	Tricholomataceae	Tricholoma	0	10	0	0	0	0	0	6	0	0	3	0	0	0	2	0	0	0	0	0	1	0	4	0	0	1	0	1	0	1	0	0	0	1	0	0	1	0	4	2	0
Amath1	61	Amanita thiersii	Saprotroph	Basidiomycota	Agaricomycetes	Agaricales	Amanitaceae	Amanita	0	10	0	0	0	0	0	3	0	0	4	0	3	0	12	0	0	0	0	0	8	0	4	0	0	3	0	1	0	2	0	0	0	2	0	0	1	0	2	0	0
Amamu1	62	Amanita muscaria	Ectomycorrhizae	Basidiomycota	Agaricomycetes	Agaricales	Amanitaceae	Amanita	0	12	0	0	0	0	0	2	0	0	2	0	3	0	2	0	0	0	0	0	0	0	3	0	0	4	0	1	0	1	0	0	0	0	0	0	1	0	2	0	0
Plucer1	63	Pluteus cervinus	Saprotroph	Basidiomycota	Agaricomycetes	Agaricales	Pluteaceae	Pluteus	0	9	0	0	12	0	1	5	0	0	3	0	0	2	23	0	0	6	0	0	24	0	5	0	1	9	0	3	0	3	0	0	0	1	0	0	0	0	7	0	0
Gyman1	64	Gymnopus androsaceus	Saprotroph	Basidiomycota	Agaricomycetes	Agaricales	Omphalotaceae	Gymnopus	1	23	0	0	9	0	0	23	0	0	11	0	0	1	5	0	0	0	0	0	29	0	4	0	0	1	0	0	0	3	0	0	0	2	0	0	1	0	9	2	0
Ompol1	65	Omphalotus olearius	Saprotroph	Basidiomycota	Agaricomycetes	Agaricales	Omphalotaceae	Omphalotus	0	3	0	0	4	1	1	9	0	0	7	0	0	2	9	0	0	0	0	0	12	0	1	0	0	1	0	0	0	1	0	0	0	1	0	0	0	0	2	0	0
Marfi1	66	Marasmius fiardii	Saprotroph	Basidiomycota	Agaricomycetes	Agaricales	Marasmiaceae	Marasmius	0	16	0	0	0	0	1	38	0	0	3	0	0	1	17	0	0	2	0	0	10	0	3	0	1	31	0	0	0	3	0	0	0	3	0	0	1	0	3	0	0
Monpe1_1	67	Moniliophthora perniciosa	Pathogen	Basidiomycota	Agaricomycetes	Agaricales	Marasmiaceae	Moniliophthora	0	3	0	0	1	2	0	6	0	0	1	0	0	1	11	0	0	0	0	0	2	0	0	0	0	1	0	0	0	0	0	0	0	0	0	0	0	0	1	0	0
Armga1	68	Armillaria gallica	Pathogen	Basidiomycota	Agaricomycetes	Agaricales	Physalacriaceae	Armillaria	1	21	0	0	8	0	3	42	0	0	3	0	0	1	17	0	0	0	0	0	13	0	4	0	0	1	0	0	1	5	0	0	0	1	0	0	0	0	14	0	0
Mycgal1	69	Mycena galopus	Saprotroph	Basidiomycota	Agaricomycetes	Agaricales	Mycenaceae	Mycena	3	24	2	0	17	6	2	68	0	0	15	0	2	1	11	2	0	1	0	0	44	0	5	0	0	28	1	6	0	4	2	0	0	5	0	5	1	0	61	18	0
PleosPC15_2	70	Pleurotus ostreatus	Wood decayer	Basidiomycota	Agaricomycetes	Agaricales	Pleurotaceae	Pleurotus	0	11	1	0	9	0	0	27	0	0	8	0	3	0	25	0	0	1	0	0	32	0	0	0	0	9	0	1	0	3	0	0	0	1	0	0	0	0	0	0	0
Schco3	71	Schizophyllum commune	Wood decayer	Basidiomycota	Agaricomycetes	Agaricales	Schizophyllaceae	Schizophyllum	0	2	0	0	0	0	1	10	0	0	1	0	3	2	19	0	6	0	0	0	5	0	2	0	0	11	0	1	0	0	0	0	0	1	0	0	0	0	3	0	0
Paxru2	72	Paxillus adelphus	Ectomycorrhizae	Basidiomycota	Agaricomycetes	Boletales	Paxillaceae	Paxillus	0	13	0	0	0	0	0	1	0	0	2	0	0	0	3	0	0	0	0	0	0	0	6	0	0	0	0	1	0	1	0	0	0	0	0	0	0	0	2	0	0
Paxin1	73	Paxillus involutus	Ectomycorrhizae	Basidiomycota	Agaricomycetes	Boletales	Paxillaceae	Paxillus	0	12	1	0	0	0	0	0	0	0	2	0	0	0	3	0	0	0	0	0	0	0	8	0	0	0	0	1	0	2	0	0	0	0	0	0	0	0	0	0	0
Gyrli1	74	Gyrodon lividus	Ectomycorrhizae	Basidiomycota	Agaricomycetes	Boletales	Gyrodontaceae	Gyrodon	0	6	0	0	0	0	0	0	0	0	2	0	0	0	4	0	0	0	0	0	1	0	5	0	0	0	0	1	0	0	0	0	0	0	0	0	0	0	2	0	0
Xerba1	75	Xerocomus badius	Ectomycorrhizae	Basidiomycota	Agaricomycetes	Boletales	Boletaceae	Xerocomus	0	9	0	0	0	0	0	0	0	0	5	0	0	0	3	0	0	0	0	0	0	0	6	0	0	0	0	1	0	0	0	0	0	0	0	0	0	0	4	0	0
Boled5	76	Boletus edulis	Ectomycorrhizae	Basidiomycota	Agaricomycetes	Boletales	Boletaceae	Boletus	0	4	0	0	0	0	0	0	0	0	3	0	0	0	2	0	0	0	0	2	0	0	7	0	0	0	0	1	0	1	0	0	0	0	0	0	0	0	8	0	0
Pismi1	77	Pisolithus microcarpus	Ectomycorrhizae	Basidiomycota	Agaricomycetes	Boletales	Pisolithaceae	Pisolithus	0	8	0	0	0	0	0	0	0	0	2	0	0	0	3	0	0	0	0	0	0	0	0	0	0	0	0	1	0	0	0	0	0	0	0	0	0	0	2	0	0
Sclci1	78	Scleroderma citrinum	Ectomycorrhizae	Basidiomycota	Agaricomycetes	Boletales	Sclerodermataceae	Scleroderma	0	8	0	0	0	0	0	0	0	0	3	0	0	0	2	0	0	0	0	0	0	0	1	0	0	0	0	1	0	1	0	0	0	0	0	0	0	0	2	0	0
Suilu4	79	Suillus luteus	Ectomycorrhizae	Basidiomycota	Agaricomycetes	Boletales	Suillaceae	Suillus	0	16	0	0	0	0	0	1	0	0	3	0	0	0	2	0	0	0	0	2	0	0	7	0	0	0	0	0	0	1	0	0	0	0	0	0	0	0	4	0	0
Suibr2	80	Suillus brevipes	Ectomycorrhizae	Basidiomycota	Agaricomycetes	Boletales	Suillaceae	Suillus	0	14	0	0	0	0	0	2	0	0	3	0	0	0	2	0	0	0	0	0	0	0	3	0	0	0	0	0	0	1	0	0	0	0	0	0	0	0	4	0	0
Conpu1	81	Coniophora puteana	Wood decayer	Basidiomycota	Agaricomycetes	Boletales	Coniophoraceae	Coniophora	0	3	0	0	0	0	2	0	0	0	2	0	0	4	10	0	0	0	0	0	2	0	10	0	0	1	0	1	0	2	0	0	0	0	1	0	1	0	0	0	0
SerlaS7_3_2	82	Serpula lacrymans	Wood decayer	Basidiomycota	Agaricomycetes	Boletales	Serpulaceae	Serpula	0	4	0	0	0	0	1	0	0	0	2	0	0	3	5	0	0	0	0	0	7	0	5	0	0	0	0	0	0	2	0	0	0	1	0	0	1	0	10	0	0
Fibsp1	83	Fibulorhizoctonia sp.	Saprotroph	Basidiomycota	Agaricomycetes	Atheliales	Atheliaceae	Fibularhizoctonia	0	26	1	0	0	0	1	13	0	0	3	0	0	2	14	0	0	0	0	0	31	0	7	0	0	9	0	0	0	6	0	0	1	3	0	0	0	0	8	0	0
Pilcr1	84	Piloderma croceum	Ectomycorrhizae	Basidiomycota	Agaricomycetes	Atheliales	Atheliaceae	Piloderma	5	9	2	0	0	0	1	3	0	0	3	0	5	0	1	0	0	0	0	0	0	0	2	0	0	4	0	0	0	3	0	0	0	0	0	0	0	0	0	0	0
Plicr1	85	Plicaturopsis crispa	Wood decayer	Basidiomycota	Agaricomycetes	Amylocorticiales	Amylocorticiaceae	Plicaturopsis	0	5	0	0	7	0	1	4	0	0	2	0	0	2	8	0	0	0	0	0	8	0	3	0	0	1	0	1	0	4	0	0	1	1	0	0	1	0	2	0	0
Phchr2	86	Phanerochaete chrysosporium	Wood decayer	Basidiomycota	Agaricomycetes	Polyporales	Phanerochaetaceae	Phanerochaete	1	0	0	0	14	0	1	3	0	0	4	0	0	2	12	0	0	1	0	0	34	0	4	0	0	0	0	0	0	2	0	0	0	1	0	0	0	0	4	0	0
Phlbr1	87	Phlebia brevispora	Wood decayer	Basidiomycota	Agaricomycetes	Polyporales	Meruliaceae	Phlebia	0	6	1	0	11	0	1	5	0	0	5	0	0	2	9	0	0	1	0	0	24	0	5	0	0	15	0	4	0	3	0	0	0	1	0	0	0	0	7	0	0
PosplRSB12_1	88	Postia placenta	Wood decayer	Basidiomycota	Agaricomycetes	Polyporales	Dacryobolaceae	Postia	0	2	1	0	0	0	0	4	0	0	1	0	0	0	2	0	0	0	0	0	0	0	3	0	0	0	0	1	0	1	0	0	0	1	0	0	1	0	2	0	0
Thega1	89	Thelephora ganbajun	Ectomycorrhizae	Basidiomycota	Agaricomycetes	Thelephorales	Thelephoraceae	Thelephora	1	0	0	0	0	0	0	2	0	0	2	0	0	0	3	0	0	0	0	0	0	0	3	0	0	0	0	1	0	1	0	0	0	0	0	0	1	0	2	0	0
Lenvul1	90	Lentinellus vulpinus	Wood decayer	Basidiomycota	Agaricomycetes	Russulales	Auriscalpiaceae	Lentinellus	1	6	0	0	11	0	0	5	0	0	1	0	0	0	9	0	0	0	0	0	20	0	4	0	0	0	0	1	0	3	0	0	0	1	0	0	0	0	7	0	0
Lacqui1	91	Lactarius quietus	Ectomycorrhizae	Basidiomycota	Agaricomycetes	Russulales	Russulaceae	Lactarius	0	14	0	0	1	0	0	7	0	0	11	0	0	0	2	0	0	0	0	0	0	0	0	0	0	0	0	1	0	3	0	0	0	0	0	0	0	0	6	0	0
Hetan2	92	Heterobasidion annosum	Pathogen	Basidiomycota	Agaricomycetes	Russulales	Bondarzewiaceae	Heterobasidion	2	11	0	0	7	0	1	17	0	0	3	0	2	2	9	0	0	0	0	0	17	0	5	0	0	0	0	1	0	1	0	0	0	2	0	0	0	0	0	0	0
Neole1	93	Neolentinus lepideus	Wood decayer	Basidiomycota	Agaricomycetes	Gloeophyllales	Gloeophyllaceae	Neolentinus	0	3	1	0	0	0	0	9	0	0	1	0	0	0	4	0	0	0	0	0	0	0	4	0	0	0	0	0	0	2	0	0	0	2	0	0	0	0	4	0	0
Jaaar1	94	Jaapia argillacea	Wood decayer	Basidiomycota	Agaricomycetes	Jaapiales	Jaapiaceae	Jaapia	0	1	0	0	1	0	0	4	0	0	1	0	0	1	14	0	0	0	0	0	23	0	3	0	0	0	0	0	0	1	0	0	0	1	0	0	1	0	0	0	0
Punst1	95	Punctularia strigosozonata	Pathogen	Basidiomycota	Agaricomycetes	Corticiales	Punctulariaceae	Punctularia	0	12	0	0	11	0	1	7	0	0	3	0	0	1	11	0	0	0	0	0	20	0	2	0	0	6	0	1	0	4	0	0	0	1	0	2	0	0	4	0	0
Sisni1	96	Sistotremastrum niveocremeum	Wood decayer	Basidiomycota	Agaricomycetes	Trechisporales	Hydnodontaceae	Sistotremastrum	1	9	0	0	14	0	2	12	0	0	4	0	1	3	21	0	0	0	0	0	48	0	3	0	0	1	0	2	0	2	0	0	0	1	0	0	1	0	12	0	0
Ramac1	97	Ramaria rubella	Saprotroph	Basidiomycota	Agaricomycetes	Gomphales	Gomphaceae	Ramaria	5	9	0	0	13	0	1	10	0	0	8	0	0	2	6	0	0	1	0	0	16	0	3	0	0	7	0	2	0	3	0	0	0	4	0	0	0	0	4	0	0
Gaumor1_1	98	Gautieria morchelliformis	Ectomycorrhizae	Basidiomycota	Agaricomycetes	Gomphales	Gautieriaceae	Gautieria	0	10	0	0	25	0	0	6	0	0	9	0	1	0	1	0	0	0	0	0	3	0	3	0	0	4	0	1	0	1	0	0	0	1	0	0	0	0	10	0	0
Sphst1	99	Sphaerobolus stellatus	Wood decayer	Basidiomycota	Agaricomycetes	Geastrales	Sphaerobolaceae	Sphaerobolus	2	14	0	0	41	2	0	32	0	0	4	0	6	1	34	0	0	0	0	0	45	0	3	0	0	17	0	3	0	1	0	0	0	3	0	0	0	0	16	0	0
Aurde3_1	100	Auricularia subglabra	Wood decayer	Basidiomycota	Agaricomycetes	Auriculariales	Auriculariaceae	Auricularia	2	0	0	3	15	1	0	20	0	0	3	0	0	0	16	0	0	4	0	0	44	0	7	0	0	4	0	1	0	0	0	0	0	2	0	4	1	0	24	0	0
Pirin1	101	Piriformospora indica	Endophyte	Basidiomycota	Agaricomycetes	Sebacinales	Serendipitaceae	Serendipita	0	1	0	0	0	0	2	8	0	0	7	0	1	2	22	0	0	0	0	0	60	0	1	0	0	5	0	1	0	2	0	0	0	1	0	0	1	0	49	0	0
Sebve1	102	Sebacina vermifera	Orchid mycorrhizae	Basidiomycota	Agaricomycetes	Sebacinales	Serendipitaceae	Serendipita	0	5	0	0	0	0	2	10	0	0	4	0	1	4	24	0	0	1	0	0	47	0	1	0	0	3	0	0	0	1	0	0	0	0	0	0	0	0	19	0	0
Hydru2	103	Hydnum rufescens	Ectomycorrhizae	Basidiomycota	Agaricomycetes	Cantharellales	Hydnaceae	Hydnum	4	0	1	0	0	0	0	4	0	0	1	0	0	0	2	0	0	0	0	0	1	0	2	0	0	1	0	1	0	1	0	0	0	0	0	0	0	0	0	0	0
Cananz1	104	Cantharellus anzutake	Ectomycorrhizae	Basidiomycota	Agaricomycetes	Cantharellales	Cantharellaceae	Cantharellus	0	7	1	0	0	0	0	4	0	0	3	0	0	0	7	0	0	0	0	0	1	0	2	0	0	0	0	0	0	1	0	0	0	0	0	0	0	0	2	0	0
ClaPMI390	105	Sistotrema sp.	Saprotroph	Basidiomycota	Agaricomycetes	Cantharellales	Clavulinaceae		0	0	1	0	0	0	1	11	0	0	3	0	0	1	18	0	0	0	0	0	49	0	16	0	0	0	0	0	0	3	0	0	0	1	0	0	0	0	0	0	0
Botbo1	106	Botryobasidium botryosum	Saprotroph	Basidiomycota	Agaricomycetes	Cantharellales	Botryobasidiaceae	Botryobasidium	3	0	1	0	0	0	3	3	0	0	1	0	4	2	31	0	0	2	0	0	27	0	7	0	0	0	0	0	0	4	0	0	0	1	0	0	0	0	0	0	0
Tulca1	107	Tulasnella calospora	Orchid mycorrhizae	Basidiomycota	Agaricomycetes	Cantharellales	Tulasnellaceae	Tulasnella	1	0	0	0	0	1	2	4	0	0	2	0	2	2	28	0	0	0	0	0	76	0	0	0	0	0	0	0	0	0	0	0	0	2	0	0	1	0	2	0	0
CerAGI	108	Ceratobasidium sp.	Orchid mycorrhizae	Basidiomycota	Agaricomycetes	Cantharellales	Ceratobasidiaceae	Ceratobasidium	10	6	0	0	0	1	4	7	0	0	5	0	0	5	27	0	0	3	0	0	50	0	6	0	0	2	0	2	0	5	1	0	0	3	0	0	0	0	12	0	0
Rhiso1	109	Rhizoctonia solani	Pathogen	Basidiomycota	Agaricomycetes	Cantharellales	Ceratobasidiaceae	Rhizoctonia	11	7	0	0	0	1	4	11	1	0	7	0	4	1	31	0	0	3	0	0	34	0	3	0	0	1	0	1	0	2	2	0	0	4	0	0	1	0	12	0	1
Dacsp1	110	Dacryopinax primogenitus	Wood decayer	Basidiomycota	Dacrymycetes	Dacrymycetales	Dacrymycetaceae	Dacryopinax	0	0	0	0	0	0	0	1	0	0	1	0	2	0	0	0	0	0	0	0	1	0	1	0	0	2	0	1	0	1	0	0	0	0	0	0	1	0	0	0	0
Treme1	111	Tremella mesenterica	Wood decayer	Basidiomycota	Tremellomycetes	Tremellales	Tremellaceae	Tremella	2	0	0	0	0	0	0	1	0	0	1	0	0	0	0	0	1	0	0	0	0	0	0	0	0	9	0	0	0	0	0	0	0	0	0	0	0	0	2	0	0
Walse1	112	Wallemia sebi	Saprotroph	Basidiomycota	Wallemiomycetes	Wallemiales		Wallemia	0	0	0	0	0	0	0	3	0	0	0	0	0	0	8	0	0	0	0	0	0	0	0	0	0	1	0	0	0	0	0	0	0	0	0	0	0	0	0	0	0
[truncated: 141 more columns]

## Sheet: b - secreted proteases
Supplementary Data 6 - Count of proteomes and related statistics
b) The table contains the number of predicted secreted protease coding genes
JGI ID	Phylogenetic Order	Species	Ecology	Phylum	Class	Order	Family	Genus	A01A	C13	G01	I32	I51	M20A	M23B	M24X	M28A	M28E	M28X	M35	S08A	S09X	S10	S28	S53	T03	A01X	C56	I39	M14A	M28B	M38	M43B	S01A	S01E	S09C	S51	M36	S08X	C46	C26	I02	C40	M06	M14C	M14X	M19	S01X	S09B
Chalo1	1	Chalara longipes	Saprotroph	Ascomycota	Leotiomycetes	Helotiales		Chalara	26	1	9	3	3	0	0	0	2	4	2	0	3	0	16	2	7	3	1	2	0	0	0	2	0	0	0	0	0	0	0	0	0	0	0	0	0	0	0	0	0
Melva1	2	Meliniomyces variabilis	Ericoid mycorrhizae	Ascomycota	Leotiomycetes	Helotiales	Helotiaceae	Meliniomyces	17	1	5	0	4	0	0	0	1	2	2	0	2	0	13	3	8	2	0	2	0	1	0	2	0	0	0	1	0	0	0	0	0	0	0	0	0	0	0	0	0
Melbi2	3	Meliniomyces bicolor	Ericoid mycorrhizae	Ascomycota	Leotiomycetes	Helotiales	Helotiaceae	Meliniomyces	9	1	2	0	3	1	0	0	2	3	0	1	3	0	8	3	3	2	1	0	0	1	0	0	0	0	0	0	0	0	0	0	0	0	0	0	0	0	0	0	0
Rhier1	4	Rhizoscyphus ericae	Ericoid mycorrhizae	Ascomycota	Leotiomycetes	Helotiales	Leotiaceae	Pezoloma	13	1	4	0	2	0	0	0	1	1	0	0	0	0	7	3	6	1	1	0	0	1	0	0	0	0	0	0	0	0	0	0	0	0	0	0	0	0	0	0	0
Acema1	5	Acephala macrosclerotiorum	Ectomycorrhizae	Ascomycota	Leotiomycetes	Helotiales		Acephala	10	1	4	1	2	1	1	1	1	4	2	1	2	1	10	4	2	1	0	0	0	0	0	0	0	0	0	0	0	0	0	0	0	0	0	0	0	0	0	0	0
Phisc1	6	Phialocephala scopiformis	Endophyte	Ascomycota	Leotiomycetes	Helotiales		Phialocephala	16	1	5	3	5	0	0	1	2	3	1	0	6	1	16	5	1	1	1	1	0	0	0	1	0	0	0	0	0	0	0	0	0	0	0	0	0	0	0	0	0
Ascsa1	7	Ascocoryne sarcoides	Endophyte	Ascomycota	Leotiomycetes	Helotiales	Helotiaceae	Ascocoryne	9	1	3	0	1	0	0	0	1	1	1	1	4	0	7	4	1	0	0	0	0	0	0	1	0	0	0	0	0	0	0	0	0	0	0	0	0	0	0	0	0
Glalo1	8	Glarea lozoyensis	Saprotroph	Ascomycota	Leotiomycetes	Helotiales	Helotiaceae	Glarea	9	1	1	3	1	0	0	0	7	2	1	2	6	0	6	3	3	2	0	2	0	3	0	2	1	1	0	0	0	0	0	0	0	1	0	1	0	0	1	0	1
Amore1	9	Amorphotheca resinae	Saprotroph	Ascomycota	Leotiomycetes		Myxotrichaceae	Amorphotheca	5	0	0	0	0	0	0	0	1	1	1	0	1	0	8	2	3	2	0	0	0	0	0	1	0	0	0	0	0	0	0	0	0	0	0	0	0	0	0	0	0
Oidma1	10	Oidiodendron maius	Ericoid mycorrhizae	Ascomycota	Leotiomycetes		Myxotrichaceae	Oidiodendron	17	1	5	1	2	0	0	1	1	2	0	0	4	0	9	3	5	2	0	1	1	1	0	1	0	0	0	1	0	0	0	0	0	0	1	0	0	0	0	0	0
Bissp1	11	Bisporella sp.	Saprotroph	Ascomycota	Leotiomycetes	Helotiales	Helotiaceae	Bisporella	10	1	1	1	2	0	0	1	6	1	1	2	10	0	7	5	1	3	1	1	0	5	0	2	3	0	0	0	0	0	2	0	0	2	2	0	0	0	0	1	1
Sclsc1	12	Sclerotinia sclerotiorum	Pathogen	Ascomycota	Leotiomycetes	Helotiales	Sclerotiniaceae	Sclerotinia	9	1	2	0	0	0	0	0	1	1	1	1	2	1	7	1	3	1	0	0	0	1	0	1	0	1	0	0	0	0	0	0	0	1	0	0	0	0	0	0	0
Botci1	13	Botrytis cinerea	Pathogen	Ascomycota	Leotiomycetes	Helotiales	Sclerotiniaceae	Botrytis	9	1	2	0	1	0	0	0	1	0	1	1	3	1	9	3	1	1	0	0	0	2	0	1	0	1	0	0	0	0	0	0	0	0	0	0	0	0	0	0	0
Maggr1	14	Magnaporthe grisea	Pathogen	Ascomycota	Sordariomycetes	Magnaporthales	Magnaporthaceae	Magnaporthe	11	1	1	1	5	0	0	1	5	4	1	3	14	1	5	5	2	1	1	2	0	9	1	1	2	0	1	1	0	1	2	0	0	1	0	0	0	0	0	2	1
Neucr_trp3_1	15	Neurospora crassa	Saprotroph	Ascomycota	Sordariomycetes	Sordariales	Sordariaceae	Neurospora	13	1	1	0	1	1	0	0	1	0	0	2	4	0	1	2	1	1	0	1	0	2	0	0	2	0	0	1	0	0	1	0	0	0	0	0	0	0	0	0	0
Trire2	16	Trichoderma reesei	Saprotroph	Ascomycota	Sordariomycetes	Hypocreales	Hypocreaceae	Trichoderma	12	0	2	0	0	2	0	0	3	1	1	1	4	0	1	2	3	1	0	0	0	3	0	2	0	1	0	0	1	0	1	0	0	0	0	0	0	0	0	0	0
Xylhyp1	17	Xylaria hypoxylon	Saprotroph	Ascomycota	Sordariomycetes	Xylariales	Xylariaceae	Xylaria	8	1	3	1	2	2	0	1	4	2	1	3	3	2	4	4	3	2	1	0	0	4	1	4	1	0	1	1	1	0	1	0	0	0	0	0	0	1	0	0	1
Cenge3	18	Cenococcum geophilum	Ectomycorrhizae	Ascomycota	Dothideomycetes		Gloniaceae	Cenococcum	6	1	0	0	1	0	0	0	1	1	1	0	3	0	5	1	2	2	0	0	0	1	0	1	1	0	0	0	0	0	0	0	0	0	0	0	0	0	0	0	0
Glost2	19	Glonium stellatum	Saprotroph	Ascomycota	Dothideomycetes		Gloniaceae	Glonium	7	1	0	1	3	0	0	0	1	1	1	1	1	0	10	3	2	0	0	0	0	0	0	1	2	0	0	1	0	0	1	0	0	0	0	0	0	0	0	0	0
Leppa1	20	Lepidopterella palustris	Saprotroph	Ascomycota	Dothideomycetes	Mytilinidiales	Argynnaceae	Lepidopterella	5	0	0	1	0	1	0	0	1	1	1	1	3	0	4	2	2	0	0	0	0	2	0	0	1	0	0	1	0	0	0	0	0	0	0	0	0	0	0	0	0
Stasp1	21	Stagonospora sp.	Pathogen	Ascomycota	Dothideomycetes	Pleosporales	Massarinaceae	Stagonospora	5	1	1	1	3	1	0	0	4	5	2	2	3	2	7	4	3	0	0	2	0	7	2	2	4	2	1	1	1	1	0	0	0	1	0	0	0	1	0	0	0
Altal1	22	Alternaria alternata	Pathogen	Ascomycota	Dothideomycetes	Pleosporales	Pleosporaceae	Alternaria	3	1	1	2	3	0	0	0	2	3	2	2	6	0	7	2	2	1	1	2	1	6	1	3	1	3	1	3	1	0	0	0	0	0	0	0	0	0	0	0	0
Aurpu_var_pul1	23	Aureobasidium pullulans	Saprotroph	Ascomycota	Dothideomycetes	Dothideales	Saccotheciaceae	Aureobasidium	4	1	3	0	1	1	0	0	1	1	1	1	1	0	6	2	2	1	0	0	0	0	0	1	1	0	0	0	0	0	1	0	0	0	0	0	0	0	0	0	0
Clafu1	24	Cladosporium fulvum	Pathogen	Ascomycota	Dothideomycetes	Capnodiales	Mycosphaerellaceae	Passalora	5	1	0	0	1	1	0	0	1	1	0	1	8	1	9	1	2	2	0	0	0	3	1	0	3	0	0	0	1	0	0	0	0	0	0	0	0	1	0	1	1
Aspcl1	25	Aspergillus clavatus	Saprotroph	Ascomycota	Eurotiomycetes	Eurotiales	Aspergillaceae	Aspergillus	6	1	2	0	2	2	0	0	2	0	1	1	2	1	9	2	0	1	0	0	0	1	0	0	0	1	0	1	0	1	0	0	0	0	1	0	0	0	0	0	1
Aspfl1	26	Aspergillus flavus	Pathogen	Ascomycota	Eurotiomycetes	Eurotiales	Aspergillaceae	Aspergillus	11	1	2	0	0	1	0	0	2	1	4	4	2	0	8	4	1	0	0	0	1	1	0	0	1	2	0	4	0	1	0	0	0	0	1	0	0	1	0	0	1
Artbe1	27	Arthroderma benhamiae	Pathogen	Ascomycota	Eurotiomycetes	Onygenales	Arthrodermataceae	Trichophyton	5	0	0	0	0	0	0	0	1	5	2	4	8	0	7	1	1	1	0	0	0	2	0	0	2	0	0	1	0	5	1	0	0	0	1	1	1	1	1	1	1
Usnflo1	28	Usnea florida	Endophyte	Ascomycota	Lecanoromycetes	Lecanorales	Parmeliaceae	Usnea	5	1	0	0	1	0	0	0	0	1	1	0	2	0	7	1	1	2	0	1	0	0	0	1	0	0	0	0	0	0	0	0	0	0	0	0	0	0	0	0	0
Xylhe1	29	Xylona heveae	Endophyte	Ascomycota	Xylonomycetes	Xylonomycetales	Xylonomycetaceae	Xylona	6	1	0	0	0	0	0	0	0	1	1	0	2	0	6	0	0	1	0	0	0	1	0	0	0	0	0	0	0	0	0	0	0	0	0	0	0	0	0	0	0
Tubma1	30	Tuber magnatum	Ectomycorrhizae	Ascomycota	Pezizomycetes	Pezizales	Tuberaceae	Tuber	1	0	0	1	1	1	0	0	2	0	1	0	2	0	2	2	0	0	0	0	0	1	0	1	0	0	0	1	0	1	0	0	0	0	1	0	0	0	0	0	4
Tubae1	31	Tuber aestivum	Ectomycorrhizae	Ascomycota	Pezizomycetes	Pezizales	Tuberaceae	Tuber	2	0	0	1	1	1	0	0	2	0	0	0	3	0	3	2	0	0	0	0	0	1	0	0	0	0	0	0	0	0	0	0	0	0	1	0	0	0	0	0	2
Tubme1v2	32	Tuber melanosporum	Ectomycorrhizae	Ascomycota	Pezizomycetes	Pezizales	Tuberaceae	Tuber	1	1	0	2	2	1	0	0	2	0	1	0	4	0	2	2	0	0	0	0	0	1	0	0	0	0	0	1	0	0	0	0	0	0	1	0	0	0	0	0	2
Tubbor1	33	Tuber borchii	Ectomycorrhizae	Ascomycota	Pezizomycetes	Pezizales	Tuberaceae	Tuber	0	1	0	5	1	1	0	0	2	0	1	0	2	0	2	2	0	0	0	0	0	1	0	0	1	0	0	1	0	0	0	0	0	0	0	0	0	0	0	0	1
Chove1	34	Choiromyces venosus	Ectomycorrhizae	Ascomycota	Pezizomycetes	Pezizales	Tuberaceae	Choiromyces	2	1	0	9	1	0	0	0	2	0	2	0	5	0	3	1	0	0	0	1	0	1	0	1	0	0	0	1	0	0	0	0	0	0	1	0	0	0	0	0	1
Morco1	35	Morchella importuna.C	Saprotroph	Ascomycota	Pezizomycetes	Pezizales	Morchellaceae	Morchella	1	1	0	0	3	1	0	0	0	1	1	0	5	0	2	2	0	1	0	1	0	0	1	0	1	0	0	2	0	0	0	0	0	0	0	0	0	0	1	0	1
Morimp1	36	Morchella importuna	Saprotroph	Ascomycota	Pezizomycetes	Pezizales	Morchellaceae	Morchella	1	1	0	0	1	1	0	0	1	1	1	0	5	0	2	3	0	1	0	1	0	2	1	0	1	0	0	1	0	0	0	0	0	0	0	0	0	0	1	0	1
Gyresc1	37	Gyromitra esculenta	Saprotroph	Ascomycota	Pezizomycetes	Pezizales	Discinaceae	Gyromitra	1	1	0	0	1	1	0	0	2	1	2	1	6	0	3	2	0	1	0	1	0	2	1	0	1	0	0	1	0	1	0	0	0	0	0	0	0	0	0	0	1
Calful1	38	Caloscypha fulgens	Saprotroph	Ascomycota	Pezizomycetes	Pezizales	Caloscyphaceae	Caloscypha	2	0	0	0	1	0	0	0	1	1	0	0	5	0	2	3	0	1	0	1	0	2	0	0	0	0	0	0	0	1	0	0	0	0	1	0	0	0	1	0	0
Wilmi1	39	Wilcoxina mikolae	Ectomycorrhizae	Ascomycota	Pezizomycetes	Pezizales	Pyronemataceae	Wilcoxina	1	0	0	0	0	0	0	0	4	1	1	1	3	0	1	2	0	0	0	0	0	0	0	1	1	0	0	2	0	0	0	0	0	0	0	0	0	0	0	0	1
Trihyb1	40	Trichophaea hybrida	Ectomycorrhizae	Ascomycota	Pezizomycetes	Pezizales	Pyronemataceae	Trichophaea	2	0	0	0	2	0	1	0	2	1	1	0	5	0	0	2	0	0	0	0	0	0	0	0	0	0	0	2	0	0	0	0	0	0	0	0	0	0	0	0	0
Pyrco1	41	Pyronema confluens	Saprotroph	Ascomycota	Pezizomycetes	Pezizales	Pyronemataceae	Pyronema	2	0	0	1	3	0	0	0	5	2	0	2	7	0	2	2	1	0	0	0	0	1	0	0	1	0	0	0	0	1	0	0	0	1	1	0	0	0	0	0	1
Sarco1	42	Sarcoscypha coccinea	Saprotroph	Ascomycota	Pezizomycetes	Pezizales	Sarcoscyphaceae	Sarcoscypha	4	0	0	0	0	0	0	0	3	2	0	1	4	0	5	3	0	1	0	1	0	1	1	0	5	0	0	3	0	1	0	0	0	1	2	0	0	0	1	0	0
Kalpfe1	43	Kalaharituber pfeilii	Ectomycorrhizae	Ascomycota	Pezizomycetes	Pezizales	Pezizaceae	Kalaharituber	4	2	0	3	1	0	0	0	5	1	1	1	5	0	2	1	0	0	0	1	0	2	0	0	1	0	0	1	0	1	1	0	0	1	0	0	0	0	0	0	1
Terbo2	44	Terfezia boudieri	Ectomycorrhizae	Ascomycota	Pezizomycetes	Pezizales	Pezizaceae	Terfezia	1	1	0	0	0	0	0	0	2	1	0	1	3	0	2	0	0	0	0	0	0	1	0	0	0	0	0	0	0	0	0	0	0	0	0	0	0	0	0	0	0
Ascim1	45	Ascobolus immersus	Saprotroph	Ascomycota	Pezizomycetes	Pezizales	Ascobolaceae	Ascobolus	1	1	0	4	1	0	0	0	3	0	0	0	3	0	2	0	0	0	0	2	0	2	1	0	0	0	0	1	0	0	3	0	0	1	0	0	0	0	0	0	0
Monha1	46	Monacrosporium haptotylum	Parasite	Ascomycota	Orbiliomycetes	Orbiliales	Orbiliaceae	Dactylellina	9	0	0	2	1	0	0	0	5	2	1	0	24	0	11	2	1	0	0	4	0	3	0	1	4	0	0	0	0	0	1	0	0	0	0	1	0	0	0	0	1
Artol1	47	Arthrobotrys oligospora	Parasite	Ascomycota	Orbiliomycetes	Orbiliales	Orbiliaceae	Arthrobotrys	5	0	0	0	1	0	0	0	6	1	1	0	16	0	2	1	1	0	0	2	0	2	0	0	2	0	0	0	0	0	1	0	0	0	0	0	0	0	0	0	1
Wican1	48	Wickerhamomyces anomalus	Yeast	Ascomycota	Saccharomycetes	Saccharomycetales	Phaffomycetaceae	Wickerhamomyces	6	0	0	0	1	2	0	0	1	0	0	0	2	0	1	0	0	0	0	0	0	0	0	0	0	0	0	0	0	0	0	0	0	0	0	0	0	0	0	0	0
SacceM3837_1	49	Saccharomyces cerevisiae	Yeast	Ascomycota	Saccharomycetes	Saccharomycetales	Saccharomycetaceae	Saccharomyces	6	0	0	0	0	0	0	0	1	0	0	0	2	0	2	0	0	0	1	0	0	0	0	0	0	0	0	0	0	0	1	0	0	0	0	0	0	0	0	0	0
Canta1	50	Candida tanzawaensis	Yeast	Ascomycota	Saccharomycetes	Saccharomycetales	Debaryomycetaceae		7	0	0	0	0	1	0	0	0	2	0	0	3	0	1	0	0	0	1	0	0	0	0	0	0	0	0	0	0	0	0	0	0	0	0	0	0	0	0	0	0
Tapde1_1	51	Taphrina deformans	Pathogen	Ascomycota	Taphrinomycetes	Taphrinales	Taphrinaceae	Taphrina	2	0	0	0	0	1	0	0	0	1	0	0	1	0	2	1	1	0	0	0	0	1	0	0	0	0	0	0	0	0	0	0	0	0	0	0	0	0	0	0	0
Lacam2	52	Laccaria amethystina	Ectomycorrhizae	Basidiomycota	Agaricomycetes	Agaricales	Tricholomataceae	Laccaria	9	0	0	0	1	0	0	0	0	2	1	0	1	1	5	2	3	0	2	0	0	1	0	2	3	0	0	0	0	2	1	0	1	0	0	0	0	0	0	0	0
Lacbi2	53	Laccaria bicolor	Ectomycorrhizae	Basidiomycota	Agaricomycetes	Agaricales	Tricholomataceae	Laccaria	10	0	0	0	1	0	0	0	0	2	0	0	1	2	4	1	1	0	0	0	0	1	0	1	3	0	0	0	0	5	1	0	1	0	0	0	0	0	0	0	0
Copci1	54	Coprinopsis cinerea	Saprotroph	Basidiomycota	Agaricomycetes	Agaricales	Psathyrellaceae	Coprinopsis	3	0	0	3	3	0	0	0	6	6	0	0	7	0	3	1	0	0	3	2	0	1	0	1	19	0	0	0	0	7	1	0	0	0	0	0	0	0	0	0	0
Copmic2	55	Coprinellus micaceus	Saprotroph	Basidiomycota	Agaricomycetes	Agaricales	Psathyrellaceae	Coprinellus	2	1	0	5	3	1	0	0	4	3	1	0	16	1	5	3	1	0	1	1	0	1	0	0	11	0	0	0	0	7	5	0	0	0	0	0	0	0	0	0	0
Hypsu1	56	Hypholoma sublateritium	Wood decayer	Basidiomycota	Agaricomycetes	Agaricales	Strophariaceae	Hypholoma	12	1	2	0	4	0	0	0	2	3	1	1	2	1	12	3	5	0	1	4	0	1	1	1	1	0	0	0	0	5	2	0	0	1	0	0	0	0	0	0	0
Hebcy2	57	Hebeloma cylindrosporum	Ectomycorrhizae	Basidiomycota	Agaricomycetes	Agaricales	Cortinariaceae	Hebeloma	6	1	0	1	3	0	0	0	1	4	0	0	4	0	9	3	0	0	1	0	0	0	0	2	5	0	0	0	0	3	2	0	0	0	0	0	0	0	0	0	0
Corgl3	58	Cortinarius glaucopus	Ectomycorrhizae	Basidiomycota	Agaricomycetes	Agaricales	Cortinariaceae	Cortinarius	11	0	0	0	3	0	0	0	0	3	0	0	1	0	6	2	3	0	0	0	0	1	0	1	0	0	0	0	0	1	3	0	0	0	0	0	0	0	0	0	0
Crula1	59	Crucibulum laeve	Saprotroph	Basidiomycota	Agaricomycetes	Agaricales	Nidulariaceae	Crucibulum	9	0	0	1	4	0	0	1	2	5	0	0	3	0	14	4	2	0	2	1	0	1	0	1	6	0	0	0	0	5	1	0	1	0	0	0	0	0	0	0	0
Trima3	60	Tricholoma matsutake	Ectomycorrhizae	Basidiomycota	Agaricomycetes	Agaricales	Tricholomataceae	Tricholoma	7	0	0	0	1	0	0	0	0	3	0	0	1	0	6	3	0	0	1	0	0	1	0	1	1	0	0	0	0	3	0	0	0	0	0	0	0	0	0	0	0
Amath1	61	Amanita thiersii	Saprotroph	Basidiomycota	Agaricomycetes	Agaricales	Amanitaceae	Amanita	8	0	0	0	2	0	0	0	3	5	0	10	7	1	12	3	0	1	0	0	0	0	0	1	10	0	0	0	0	6	5	2	0	0	0	0	0	0	0	0	0
Amamu1	62	Amanita muscaria	Ectomycorrhizae	Basidiomycota	Agaricomycetes	Agaricales	Amanitaceae	Amanita	22	0	9	0	1	0	0	0	0	2	0	0	4	0	10	2	0	0	1	0	0	0	0	2	0	0	0	0	0	2	2	0	0	0	0	0	0	0	0	0	0
Plucer1	63	Pluteus cervinus	Saprotroph	Basidiomycota	Agaricomycetes	Agaricales	Pluteaceae	Pluteus	10	0	0	0	3	0	0	0	0	4	1	5	8	2	7	3	2	0	1	0	0	0	0	1	10	0	0	0	0	6	2	0	0	0	0	0	0	0	0	0	0
Gyman1	64	Gymnopus androsaceus	Saprotroph	Basidiomycota	Agaricomycetes	Agaricales	Omphalotaceae	Gymnopus	16	0	9	0	5	1	0	1	0	4	0	0	1	0	9	3	10	1	2	0	0	1	0	0	0	0	0	0	0	0	0	0	0	1	0	0	0	0	0	0	0
Ompol1	65	Omphalotus olearius	Saprotroph	Basidiomycota	Agaricomycetes	Agaricales	Omphalotaceae	Omphalotus	16	0	1	0	3	0	0	0	0	3	0	0	1	0	8	0	6	0	0	0	0	0	0	0	0	0	0	1	0	1	0	0	1	0	0	0	0	0	0	0	0
Marfi1	66	Marasmius fiardii	Saprotroph	Basidiomycota	Agaricomycetes	Agaricales	Marasmiaceae	Marasmius	6	0	0	0	4	0	0	0	2	7	0	4	2	0	14	4	4	0	1	1	0	1	0	0	0	0	0	0	0	13	3	0	0	0	1	0	0	0	0	0	0
Monpe1_1	67	Moniliophthora perniciosa	Pathogen	Basidiomycota	Agaricomycetes	Agaricales	Marasmiaceae	Moniliophthora	1	0	0	0	1	0	0	0	0	2	0	2	0	0	4	1	0	0	0	1	0	0	0	0	0	0	0	0	0	1	0	0	0	0	0	0	0	0	0	0	0
Armga1	68	Armillaria gallica	Pathogen	Basidiomycota	Agaricomycetes	Agaricales	Physalacriaceae	Armillaria	15	1	0	0	2	0	0	0	1	4	1	3	4	0	10	8	3	0	2	0	0	1	0	1	3	0	0	0	0	7	3	0	1	2	0	0	0	0	0	0	0
Mycgal1	69	Mycena galopus	Saprotroph	Basidiomycota	Agaricomycetes	Agaricales	Mycenaceae	Mycena	55	1	6	0	3	3	0	0	0	3	1	0	1	2	20	8	15	1	7	0	0	3	0	8	1	0	0	0	0	0	2	0	0	2	0	0	0	0	0	0	0
PleosPC15_2	70	Pleurotus ostreatus	Wood decayer	Basidiomycota	Agaricomycetes	Agaricales	Pleurotaceae	Pleurotus	8	1	0	0	1	0	1	0	0	6	0	1	3	0	5	4	1	0	1	2	0	1	0	0	5	0	0	0	0	4	2	0	0	0	0	0	0	0	0	0	0
Schco3	71	Schizophyllum commune	Wood decayer	Basidiomycota	Agaricomycetes	Agaricales	Schizophyllaceae	Schizophyllum	13	1	1	0	5	0	0	0	1	4	2	4	1	1	5	3	2	1	1	1	0	2	0	1	2	0	0	0	0	4	0	0	0	0	0	0	0	0	0	0	0
Paxru2	72	Paxillus adelphus	Ectomycorrhizae	Basidiomycota	Agaricomycetes	Boletales	Paxillaceae	Paxillus	13	1	0	1	2	0	0	0	0	1	0	0	1	1	5	2	2	0	1	0	0	0	0	0	0	0	0	0	0	0	0	0	0	0	0	0	0	0	0	0	0
Paxin1	73	Paxillus involutus	Ectomycorrhizae	Basidiomycota	Agaricomycetes	Boletales	Paxillaceae	Paxillus	14	0	1	0	1	0	2	0	0	2	0	0	1	0	8	2	1	0	1	0	0	0	0	0	0	0	0	0	0	1	0	0	0	0	0	0	0	0	0	0	0
Gyrli1	74	Gyrodon lividus	Ectomycorrhizae	Basidiomycota	Agaricomycetes	Boletales	Gyrodontaceae	Gyrodon	133	1	1	0	1	2	0	0	0	3	0	0	1	0	6	2	2	0	2	0	0	0	0	0	0	0	0	0	0	1	0	0	0	0	0	0	0	0	0	0	0
Xerba1	75	Xerocomus badius	Ectomycorrhizae	Basidiomycota	Agaricomycetes	Boletales	Boletaceae	Xerocomus	20	1	5	0	1	0	0	0	0	1	1	0	0	1	4	2	1	0	0	0	0	0	0	1	0	0	0	0	0	0	0	0	0	0	0	0	0	0	0	0	0
Boled5	76	Boletus edulis	Ectomycorrhizae	Basidiomycota	Agaricomycetes	Boletales	Boletaceae	Boletus	27	1	32	0	1	0	0	0	0	2	0	0	1	0	12	2	1	0	0	0	0	0	0	0	0	0	0	0	0	2	0	0	0	0	0	0	0	0	0	0	1
Pismi1	77	Pisolithus microcarpus	Ectomycorrhizae	Basidiomycota	Agaricomycetes	Boletales	Pisolithaceae	Pisolithus	9	0	0	0	0	0	0	0	0	1	0	0	1	0	3	2	0	0	0	0	0	0	0	1	0	0	0	1	0	1	0	0	0	0	0	0	0	0	0	0	0
Sclci1	78	Scleroderma citrinum	Ectomycorrhizae	Basidiomycota	Agaricomycetes	Boletales	Sclerodermataceae	Scleroderma	11	1	0	0	1	1	0	0	0	2	1	0	1	1	7	2	1	0	1	0	0	0	0	0	0	0	0	0	0	1	0	0	0	0	0	0	0	0	0	0	0
Suilu4	79	Suillus luteus	Ectomycorrhizae	Basidiomycota	Agaricomycetes	Boletales	Suillaceae	Suillus	21	1	0	0	1	0	0	0	0	3	1	0	1	0	7	2	0	0	0	0	0	0	0	1	0	0	0	0	0	1	0	0	0	0	0	0	0	0	0	0	0
Suibr2	80	Suillus brevipes	Ectomycorrhizae	Basidiomycota	Agaricomycetes	Boletales	Suillaceae	Suillus	23	1	0	0	1	1	0	0	0	4	1	0	1	1	8	3	1	0	2	0	0	0	0	0	0	0	0	0	0	1	0	0	0	0	0	0	0	0	0	0	0
Conpu1	81	Coniophora puteana	Wood decayer	Basidiomycota	Agaricomycetes	Boletales	Coniophoraceae	Coniophora	29	1	14	0	1	0	0	0	0	5	0	0	1	1	5	5	5	0	0	0	0	0	0	0	0	0	0	0	0	3	0	0	0	0	0	0	0	0	0	0	0
SerlaS7_3_2	82	Serpula lacrymans	Wood decayer	Basidiomycota	Agaricomycetes	Boletales	Serpulaceae	Serpula	14	1	0	0	0	1	0	0	0	1	0	0	1	1	8	3	3	0	2	0	0	0	0	0	0	0	0	0	0	0	0	0	0	0	0	0	0	0	0	0	1
Fibsp1	83	Fibulorhizoctonia sp.	Saprotroph	Basidiomycota	Agaricomycetes	Atheliales	Atheliaceae	Fibularhizoctonia	52	1	9	0	1	0	0	0	0	4	1	0	2	0	16	5	11	1	3	0	0	1	0	1	0	0	0	0	0	0	0	0	0	0	0	0	0	0	0	0	0
Pilcr1	84	Piloderma croceum	Ectomycorrhizae	Basidiomycota	Agaricomycetes	Atheliales	Atheliaceae	Piloderma	20	0	0	0	1	0	0	0	0	3	0	0	1	2	10	2	4	0	2	1	0	0	0	1	0	0	0	0	0	1	0	0	0	0	0	0	0	0	0	0	0
Plicr1	85	Plicaturopsis crispa	Wood decayer	Basidiomycota	Agaricomycetes	Amylocorticiales	Amylocorticiaceae	Plicaturopsis	20	0	0	0	1	0	0	1	0	3	0	0	1	1	8	3	3	0	3	1	0	1	0	1	3	0	0	1	0	2	0	0	0	0	0	0	0	0	0	0	0
Phchr2	86	Phanerochaete chrysosporium	Wood decayer	Basidiomycota	Agaricomycetes	Polyporales	Phanerochaetaceae	Phanerochaete	31	0	11	0	3	2	0	0	1	1	1	1	2	0	17	3	3	0	2	0	0	0	0	0	0	0	0	1	0	1	1	0	0	0	0	0	0	0	0	0	0
Phlbr1	87	Phlebia brevispora	Wood decayer	Basidiomycota	Agaricomycetes	Polyporales	Meruliaceae	Phlebia	25	1	0	0	2	1	0	0	0	2	1	0	1	0	14	4	8	0	2	1	0	1	0	0	0	0	0	1	0	1	1	0	0	0	1	0	0	0	0	0	0
PosplRSB12_1	88	Postia placenta	Wood decayer	Basidiomycota	Agaricomycetes	Polyporales	Dacryobolaceae	Postia	20	1	0	0	1	0	0	0	0	2	0	0	1	0	11	4	8	0	1	0	0	1	0	0	0	0	0	1	0	0	0	0	0	0	0	0	0	0	0	0	0
Thega1	89	Thelephora ganbajun	Ectomycorrhizae	Basidiomycota	Agaricomycetes	Thelephorales	Thelephoraceae	Thelephora	5	0	0	0	1	0	0	0	0	2	0	0	7	1	9	4	0	1	0	1	0	0	0	0	3	0	0	0	0	1	0	0	0	0	0	0	0	0	0	0	0
Lenvul1	90	Lentinellus vulpinus	Wood decayer	Basidiomycota	Agaricomycetes	Russulales	Auriscalpiaceae	Lentinellus	10	1	5	0	6	0	0	0	0	3	1	0	2	5	7	3	4	0	2	0	0	1	0	0	1	0	0	0	0	2	1	0	0	0	0	0	0	0	0	0	0
Lacqui1	91	Lactarius quietus	Ectomycorrhizae	Basidiomycota	Agaricomycetes	Russulales	Russulaceae	Lactarius	27	0	0	0	3	0	0	0	0	1	1	0	2	0	14	5	18	0	1	0	0	1	0	0	1	0	0	0	0	2	0	0	0	4	0	0	0	0	0	0	0
Hetan2	92	Heterobasidion annosum	Pathogen	Basidiomycota	Agaricomycetes	Russulales	Bondarzewiaceae	Heterobasidion	12	1	0	0	4	0	1	1	0	2	1	1	2	1	6	4	1	0	1	0	0	0	0	1	1	0	0	0	0	1	1	0	0	0	0	0	0	0	0	0	0
Neole1	93	Neolentinus lepideus	Wood decayer	Basidiomycota	Agaricomycetes	Gloeophyllales	Gloeophyllaceae	Neolentinus	14	1	0	0	2	0	0	0	0	4	1	0	1	0	11	0	1	1	1	0	0	1	0	1	0	0	0	0	0	1	1	0	0	0	0	0	0	0	0	0	0
Jaaar1	94	Jaapia argillacea	Wood decayer	Basidiomycota	Agaricomycetes	Jaapiales	Jaapiaceae	Jaapia	16	0	0	0	1	0	0	1	0	1	0	0	1	1	12	3	0	1	1	0	0	1	0	1	2	0	0	1	0	1	0	0	0	0	0	0	0	0	0	0	0
Punst1	95	Punctularia strigosozonata	Pathogen	Basidiomycota	Agaricomycetes	Corticiales	Punctulariaceae	Punctularia	22	0	1	0	0	0	1	0	1	3	1	0	1	0	10	2	4	0	1	0	0	0	0	0	1	0	0	0	0	3	1	0	0	0	0	0	0	0	0	0	0
Sisni1	96	Sistotremastrum niveocremeum	Wood decayer	Basidiomycota	Agaricomycetes	Trechisporales	Hydnodontaceae	Sistotremastrum	13	0	0	0	5	0	0	0	0	1	1	0	1	1	11	0	3	0	1	0	0	0	0	0	0	0	0	0	0	1	0	0	0	0	0	0	0	0	0	0	0
Ramac1	97	Ramaria rubella	Saprotroph	Basidiomycota	Agaricomycetes	Gomphales	Gomphaceae	Ramaria	13	1	0	0	2	0	0	0	0	2	0	0	1	0	10	4	4	5	1	1	0	0	0	0	0	0	0	0	0	0	0	0	1	0	0	0	0	0	0	0	0
Gaumor1_1	98	Gautieria morchelliformis	Ectomycorrhizae	Basidiomycota	Agaricomycetes	Gomphales	Gautieriaceae	Gautieria	14	1	0	0	4	0	0	0	0	1	0	0	1	0	7	3	3	0	1	1	0	1	0	0	0	0	0	0	0	0	1	0	1	0	0	0	0	0	0	0	0
Sphst1	99	Sphaerobolus stellatus	Wood decayer	Basidiomycota	Agaricomycetes	Geastrales	Sphaerobolaceae	Sphaerobolus	31	1	0	0	2	0	1	0	0	2	0	0	1	0	17	7	5	1	5	1	0	1	0	2	1	0	0	0	0	2	2	0	0	0	0	0	0	0	0	0	0
Aurde3_1	100	Auricularia subglabra	Wood decayer	Basidiomycota	Agaricomycetes	Auriculariales	Auriculariaceae	Auricularia	17	1	3	0	4	0	0	1	0	9	1	1	13	0	17	1	8	0	1	1	0	0	0	4	5	0	0	0	0	8	17	0	0	0	0	0	0	0	0	0	0
Pirin1	101	Piriformospora indica	Endophyte	Basidiomycota	Agaricomycetes	Sebacinales	Serendipitaceae	Serendipita	4	0	0	1	1	0	0	0	2	3	1	1	8	0	5	1	0	0	0	3	0	1	0	0	12	0	0	0	0	4	2	0	0	0	0	0	0	0	0	0	0
Sebve1	102	Sebacina vermifera	Orchid mycorrhizae	Basidiomycota	Agaricomycetes	Sebacinales	Serendipitaceae	Serendipita	8	2	0	3	0	0	0	0	2	1	1	4	8	0	7	2	0	0	0	1	0	0	0	0	1	0	0	0	0	2	3	0	0	0	0	0	0	0	0	0	0
Hydru2	103	Hydnum rufescens	Ectomycorrhizae	Basidiomycota	Agaricomycetes	Cantharellales	Hydnaceae	Hydnum	11	1	0	0	2	0	0	0	0	2	1	0	4	0	3	0	1	2	1	0	0	0	0	1	0	0	0	1	0	0	0	0	0	0	0	0	0	0	0	0	0
Cananz1	104	Cantharellus anzutake	Ectomycorrhizae	Basidiomycota	Agaricomycetes	Cantharellales	Cantharellaceae	Cantharellus	16	0	1	0	0	0	0	0	0	1	1	0	10	0	1	0	1	2	1	0	0	1	0	0	6	0	0	0	0	1	1	0	0	0	0	0	0	0	0	0	0
ClaPMI390	105	Sistotrema sp.	Saprotroph	Basidiomycota	Agaricomycetes	Cantharellales	Clavulinaceae		17	0	6	0	1	0	0	0	0	2	0	1	2	0	8	2	8	1	1	0	0	1	0	0	1	0	0	0	0	0	1	0	0	0	0	0	0	0	0	0	1
Botbo1	106	Botryobasidium botryosum	Saprotroph	Basidiomycota	Agaricomycetes	Cantharellales	Botryobasidiaceae	Botryobasidium	15	1	0	0	3	0	0	0	1	6	1	5	11	0	3	10	6	0	0	3	0	0	0	0	3	0	0	0	0	3	1	0	0	0	0	0	0	0	0	0	0
Tulca1	107	Tulasnella calospora	Orchid mycorrhizae	Basidiomycota	Agaricomycetes	Cantharellales	Tulasnellaceae	Tulasnella	13	1	0	0	0	0	0	0	0	1	1	1	3	0	2	10	0	0	0	1	0	1	0	0	3	0	0	1	0	4	8	0	0	0	0	0	0	0	0	0	0
CerAGI	108	Ceratobasidium sp.	Orchid mycorrhizae	Basidiomycota	Agaricomycetes	Cantharellales	Ceratobasidiaceae	Ceratobasidium	14	0	0	0	4	0	0	0	4	5	0	5	18	0	9	1	1	1	0	3	0	1	0	0	20	0	0	1	0	9	1	0	0	1	0	0	0	0	0	0	0
Rhiso1	109	Rhizoctonia solani	Pathogen	Basidiomycota	Agaricomycetes	Cantharellales	Ceratobasidiaceae	Rhizoctonia	21	1	0	0	4	0	0	0	3	6	1	8	19	0	5	2	0	1	0	0	0	4	0	0	11	0	0	0	0	18	5	0	0	1	0	0	0	0	0	0	0
Dacsp1	110	Dacryopinax primogenitus	Wood decayer	Basidiomycota	Dacrymycetes	Dacrymycetales	Dacrymycetaceae	Dacryopinax	6	0	0	0	1	0	1	0	0	2	1	0	1	1	9	1	4	0	0	0	0	0	0	0	0	0	0	0	0	1	1	0	0	0	0	0	0	0	0	0	0
Treme1	111	Tremella mesenterica	Wood decayer	Basidiomycota	Tremellomycetes	Tremellales	Tremellaceae	Tremella	3	0	0	0	0	1	0	0	0	1	0	0	1	0	2	1	0	0	0	0	0	1	0	1	0	0	0	0	0	1	1	0	0	0	0	0	0	0	0	0	0
Walse1	112	Wallemia sebi	Saprotroph	Basidiomycota	Wallemiomycetes	Wallemiales		Wallemia	2	0	0	0	1	0	0	0	0	0	0	0	2	0	1	0	0	1	0	0	0	0	0	1	0	0	0	0	0	0	0	0	0	0	0	0	0	0	0	0	0
[truncated: 49 more columns]

## Sheet: c - secreted lipase
Supplementary Data 6 - Count of proteomes and related statistics
c) The table contains the number of predicted secreted lipase coding genes
JGI ID	Phylogenetic Order	Species	Ecology	Phylum	Class	Order	Family	Genus	GGGX|ABH01	GGGX|ABH03	GX|ABH19	GX|ABH23	GX|ABH16	GX|ABH09	GGGX|ABH04	GX|ABH14	GX|ABH22	Y|ABH27
Chalo1	1	Chalara longipes	Saprotroph	Ascomycota	Leotiomycetes	Helotiales		Chalara	13	23	1	2	0	0	1	0	0	0
Melva1	2	Meliniomyces variabilis	Ericoid mycorrhizae	Ascomycota	Leotiomycetes	Helotiales	Helotiaceae	Meliniomyces	12	17	1	3	0	0	0	0	0	0
Melbi2	3	Meliniomyces bicolor	Ericoid mycorrhizae	Ascomycota	Leotiomycetes	Helotiales	Helotiaceae	Meliniomyces	11	13	1	1	0	0	0	0	0	0
Rhier1	4	Rhizoscyphus ericae	Ericoid mycorrhizae	Ascomycota	Leotiomycetes	Helotiales	Leotiaceae	Pezoloma	6	10	1	2	0	0	0	0	0	0
Acema1	5	Acephala macrosclerotiorum	Ectomycorrhizae	Ascomycota	Leotiomycetes	Helotiales		Acephala	9	21	1	3	0	0	0	0	0	0
Phisc1	6	Phialocephala scopiformis	Endophyte	Ascomycota	Leotiomycetes	Helotiales		Phialocephala	10	24	1	2	0	0	0	0	0	0
Ascsa1	7	Ascocoryne sarcoides	Endophyte	Ascomycota	Leotiomycetes	Helotiales	Helotiaceae	Ascocoryne	3	3	0	0	0	0	0	0	0	0
Glalo1	8	Glarea lozoyensis	Saprotroph	Ascomycota	Leotiomycetes	Helotiales	Helotiaceae	Glarea	6	10	1	2	0	0	0	0	0	0
Amore1	9	Amorphotheca resinae	Saprotroph	Ascomycota	Leotiomycetes		Myxotrichaceae	Amorphotheca	2	5	0	2	0	0	0	0	0	0
Oidma1	10	Oidiodendron maius	Ericoid mycorrhizae	Ascomycota	Leotiomycetes		Myxotrichaceae	Oidiodendron	17	16	0	4	0	0	0	0	0	0
Bissp1	11	Bisporella sp.	Saprotroph	Ascomycota	Leotiomycetes	Helotiales	Helotiaceae	Bisporella	10	15	0	1	0	0	0	0	0	0
Sclsc1	12	Sclerotinia sclerotiorum	Pathogen	Ascomycota	Leotiomycetes	Helotiales	Sclerotiniaceae	Sclerotinia	3	5	1	1	0	0	0	0	0	0
Botci1	13	Botrytis cinerea	Pathogen	Ascomycota	Leotiomycetes	Helotiales	Sclerotiniaceae	Botrytis	7	12	1	0	0	0	0	0	0	0
Maggr1	14	Magnaporthe grisea	Pathogen	Ascomycota	Sordariomycetes	Magnaporthales	Magnaporthaceae	Magnaporthe	6	7	1	3	0	0	0	0	0	0
Neucr_trp3_1	15	Neurospora crassa	Saprotroph	Ascomycota	Sordariomycetes	Sordariales	Sordariaceae	Neurospora	1	5	1	2	0	0	0	0	0	0
Trire2	16	Trichoderma reesei	Saprotroph	Ascomycota	Sordariomycetes	Hypocreales	Hypocreaceae	Trichoderma	1	9	0	2	0	0	0	0	0	0
Xylhyp1	17	Xylaria hypoxylon	Saprotroph	Ascomycota	Sordariomycetes	Xylariales	Xylariaceae	Xylaria	2	10	0	3	1	0	0	0	0	0
Cenge3	18	Cenococcum geophilum	Ectomycorrhizae	Ascomycota	Dothideomycetes		Gloniaceae	Cenococcum	2	8	1	2	0	0	0	0	0	0
Glost2	19	Glonium stellatum	Saprotroph	Ascomycota	Dothideomycetes		Gloniaceae	Glonium	6	10	0	3	0	0	0	0	0	0
Leppa1	20	Lepidopterella palustris	Saprotroph	Ascomycota	Dothideomycetes	Mytilinidiales	Argynnaceae	Lepidopterella	2	9	0	3	0	0	0	0	0	0
Stasp1	21	Stagonospora sp.	Pathogen	Ascomycota	Dothideomycetes	Pleosporales	Massarinaceae	Stagonospora	7	13	1	3	0	0	0	0	0	0
Altal1	22	Alternaria alternata	Pathogen	Ascomycota	Dothideomycetes	Pleosporales	Pleosporaceae	Alternaria	8	12	0	3	0	0	0	0	0	0
Aurpu_var_pul1	23	Aureobasidium pullulans	Saprotroph	Ascomycota	Dothideomycetes	Dothideales	Saccotheciaceae	Aureobasidium	7	12	1	0	0	0	0	0	0	0
Clafu1	24	Cladosporium fulvum	Pathogen	Ascomycota	Dothideomycetes	Capnodiales	Mycosphaerellaceae	Passalora	4	6	1	1	1	0	0	0	0	0
Aspcl1	25	Aspergillus clavatus	Saprotroph	Ascomycota	Eurotiomycetes	Eurotiales	Aspergillaceae	Aspergillus	2	4	1	2	0	0	0	0	0	0
Aspfl1	26	Aspergillus flavus	Pathogen	Ascomycota	Eurotiomycetes	Eurotiales	Aspergillaceae	Aspergillus	4	11	1	4	1	0	0	0	0	0
Artbe1	27	Arthroderma benhamiae	Pathogen	Ascomycota	Eurotiomycetes	Onygenales	Arthrodermataceae	Trichophyton	1	5	0	1	0	0	0	0	0	0
Usnflo1	28	Usnea florida	Endophyte	Ascomycota	Lecanoromycetes	Lecanorales	Parmeliaceae	Usnea	2	6	0	2	0	0	0	0	0	0
Xylhe1	29	Xylona heveae	Endophyte	Ascomycota	Xylonomycetes	Xylonomycetales	Xylonomycetaceae	Xylona	0	3	1	2	0	0	0	0	0	0
Tubma1	30	Tuber magnatum	Ectomycorrhizae	Ascomycota	Pezizomycetes	Pezizales	Tuberaceae	Tuber	0	1	0	3	0	0	0	0	0	0
Tubae1	31	Tuber aestivum	Ectomycorrhizae	Ascomycota	Pezizomycetes	Pezizales	Tuberaceae	Tuber	0	0	1	2	0	0	0	0	0	1
Tubme1v2	32	Tuber melanosporum	Ectomycorrhizae	Ascomycota	Pezizomycetes	Pezizales	Tuberaceae	Tuber	0	1	1	3	0	0	0	0	0	0
Tubbor1	33	Tuber borchii	Ectomycorrhizae	Ascomycota	Pezizomycetes	Pezizales	Tuberaceae	Tuber	0	6	1	2	0	0	1	0	1	0
Chove1	34	Choiromyces venosus	Ectomycorrhizae	Ascomycota	Pezizomycetes	Pezizales	Tuberaceae	Choiromyces	0	2	1	3	0	0	0	0	0	0
Morco1	35	Morchella importuna.C	Saprotroph	Ascomycota	Pezizomycetes	Pezizales	Morchellaceae	Morchella	0	8	1	0	0	0	1	0	0	0
Morimp1	36	Morchella importuna	Saprotroph	Ascomycota	Pezizomycetes	Pezizales	Morchellaceae	Morchella	0	8	1	0	0	0	1	0	0	0
Gyresc1	37	Gyromitra esculenta	Saprotroph	Ascomycota	Pezizomycetes	Pezizales	Discinaceae	Gyromitra	0	7	1	3	0	0	0	0	0	0
Calful1	38	Caloscypha fulgens	Saprotroph	Ascomycota	Pezizomycetes	Pezizales	Caloscyphaceae	Caloscypha	0	4	1	1	0	0	0	0	0	0
Wilmi1	39	Wilcoxina mikolae	Ectomycorrhizae	Ascomycota	Pezizomycetes	Pezizales	Pyronemataceae	Wilcoxina	3	1	1	1	0	0	0	0	0	0
Trihyb1	40	Trichophaea hybrida	Ectomycorrhizae	Ascomycota	Pezizomycetes	Pezizales	Pyronemataceae	Trichophaea	5	2	1	1	0	0	0	0	0	0
Pyrco1	41	Pyronema confluens	Saprotroph	Ascomycota	Pezizomycetes	Pezizales	Pyronemataceae	Pyronema	3	5	0	0	0	0	1	0	0	0
Sarco1	42	Sarcoscypha coccinea	Saprotroph	Ascomycota	Pezizomycetes	Pezizales	Sarcoscyphaceae	Sarcoscypha	0	14	1	3	0	0	0	0	0	0
Kalpfe1	43	Kalaharituber pfeilii	Ectomycorrhizae	Ascomycota	Pezizomycetes	Pezizales	Pezizaceae	Kalaharituber	8	2	0	2	0	0	0	0	0	0
Terbo2	44	Terfezia boudieri	Ectomycorrhizae	Ascomycota	Pezizomycetes	Pezizales	Pezizaceae	Terfezia	1	0	0	1	0	0	0	0	0	0
Ascim1	45	Ascobolus immersus	Saprotroph	Ascomycota	Pezizomycetes	Pezizales	Ascobolaceae	Ascobolus	1	2	1	1	0	0	0	0	0	0
Monha1	46	Monacrosporium haptotylum	Parasite	Ascomycota	Orbiliomycetes	Orbiliales	Orbiliaceae	Dactylellina	2	10	1	1	0	0	0	0	0	0
Artol1	47	Arthrobotrys oligospora	Parasite	Ascomycota	Orbiliomycetes	Orbiliales	Orbiliaceae	Arthrobotrys	4	7	1	1	0	0	0	0	0	0
Wican1	48	Wickerhamomyces anomalus	Yeast	Ascomycota	Saccharomycetes	Saccharomycetales	Phaffomycetaceae	Wickerhamomyces	0	3	0	2	0	0	0	0	0	0
SacceM3837_1	49	Saccharomyces cerevisiae	Yeast	Ascomycota	Saccharomycetes	Saccharomycetales	Saccharomycetaceae	Saccharomyces	0	0	0	0	0	0	0	0	0	0
Canta1	50	Candida tanzawaensis	Yeast	Ascomycota	Saccharomycetes	Saccharomycetales	Debaryomycetaceae		0	0	0	0	0	0	0	0	0	0
Tapde1_1	51	Taphrina deformans	Pathogen	Ascomycota	Taphrinomycetes	Taphrinales	Taphrinaceae	Taphrina	2	1	1	2	0	0	0	0	0	0
Lacam2	52	Laccaria amethystina	Ectomycorrhizae	Basidiomycota	Agaricomycetes	Agaricales	Tricholomataceae	Laccaria	0	6	1	1	0	0	0	0	0	0
Lacbi2	53	Laccaria bicolor	Ectomycorrhizae	Basidiomycota	Agaricomycetes	Agaricales	Tricholomataceae	Laccaria	0	12	1	4	0	0	0	0	0	0
Copci1	54	Coprinopsis cinerea	Saprotroph	Basidiomycota	Agaricomycetes	Agaricales	Psathyrellaceae	Coprinopsis	3	8	1	1	0	0	0	0	0	0
Copmic2	55	Coprinellus micaceus	Saprotroph	Basidiomycota	Agaricomycetes	Agaricales	Psathyrellaceae	Coprinellus	3	15	0	4	0	0	0	1	0	0
Hypsu1	56	Hypholoma sublateritium	Wood decayer	Basidiomycota	Agaricomycetes	Agaricales	Strophariaceae	Hypholoma	8	23	1	2	0	0	0	0	0	0
Hebcy2	57	Hebeloma cylindrosporum	Ectomycorrhizae	Basidiomycota	Agaricomycetes	Agaricales	Cortinariaceae	Hebeloma	0	11	1	3	0	0	0	0	0	0
Corgl3	58	Cortinarius glaucopus	Ectomycorrhizae	Basidiomycota	Agaricomycetes	Agaricales	Cortinariaceae	Cortinarius	1	6	1	4	0	0	0	0	0	0
Crula1	59	Crucibulum laeve	Saprotroph	Basidiomycota	Agaricomycetes	Agaricales	Nidulariaceae	Crucibulum	3	17	1	5	0	0	0	0	0	0
Trima3	60	Tricholoma matsutake	Ectomycorrhizae	Basidiomycota	Agaricomycetes	Agaricales	Tricholomataceae	Tricholoma	0	2	1	2	0	0	0	0	0	0
Amath1	61	Amanita thiersii	Saprotroph	Basidiomycota	Agaricomycetes	Agaricales	Amanitaceae	Amanita	1	12	1	5	0	0	0	0	0	0
Amamu1	62	Amanita muscaria	Ectomycorrhizae	Basidiomycota	Agaricomycetes	Agaricales	Amanitaceae	Amanita	0	8	1	2	0	0	0	0	0	0
Plucer1	63	Pluteus cervinus	Saprotroph	Basidiomycota	Agaricomycetes	Agaricales	Pluteaceae	Pluteus	3	11	1	5	0	0	0	0	0	0
Gyman1	64	Gymnopus androsaceus	Saprotroph	Basidiomycota	Agaricomycetes	Agaricales	Omphalotaceae	Gymnopus	9	27	1	1	0	0	0	0	0	0
Ompol1	65	Omphalotus olearius	Saprotroph	Basidiomycota	Agaricomycetes	Agaricales	Omphalotaceae	Omphalotus	1	8	0	1	0	0	0	0	0	0
Marfi1	66	Marasmius fiardii	Saprotroph	Basidiomycota	Agaricomycetes	Agaricales	Marasmiaceae	Marasmius	6	27	1	8	0	0	0	0	0	0
Monpe1_1	67	Moniliophthora perniciosa	Pathogen	Basidiomycota	Agaricomycetes	Agaricales	Marasmiaceae	Moniliophthora	1	7	0	0	0	0	0	0	0	0
Armga1	68	Armillaria gallica	Pathogen	Basidiomycota	Agaricomycetes	Agaricales	Physalacriaceae	Armillaria	0	19	1	5	0	0	0	0	0	0
Mycgal1	69	Mycena galopus	Saprotroph	Basidiomycota	Agaricomycetes	Agaricales	Mycenaceae	Mycena	10	65	1	7	1	0	0	0	0	0
PleosPC15_2	70	Pleurotus ostreatus	Wood decayer	Basidiomycota	Agaricomycetes	Agaricales	Pleurotaceae	Pleurotus	1	16	0	4	0	0	0	0	0	0
Schco3	71	Schizophyllum commune	Wood decayer	Basidiomycota	Agaricomycetes	Agaricales	Schizophyllaceae	Schizophyllum	0	14	1	1	0	0	0	0	1	0
Paxru2	72	Paxillus adelphus	Ectomycorrhizae	Basidiomycota	Agaricomycetes	Boletales	Paxillaceae	Paxillus	0	11	1	1	0	0	0	0	0	0
Paxin1	73	Paxillus involutus	Ectomycorrhizae	Basidiomycota	Agaricomycetes	Boletales	Paxillaceae	Paxillus	0	19	1	0	0	0	0	0	0	0
Gyrli1	74	Gyrodon lividus	Ectomycorrhizae	Basidiomycota	Agaricomycetes	Boletales	Gyrodontaceae	Gyrodon	0	5	1	0	0	0	0	0	0	0
Xerba1	75	Xerocomus badius	Ectomycorrhizae	Basidiomycota	Agaricomycetes	Boletales	Boletaceae	Xerocomus	2	7	1	0	0	0	0	0	0	0
Boled5	76	Boletus edulis	Ectomycorrhizae	Basidiomycota	Agaricomycetes	Boletales	Boletaceae	Boletus	0	12	1	1	0	0	0	0	0	0
Pismi1	77	Pisolithus microcarpus	Ectomycorrhizae	Basidiomycota	Agaricomycetes	Boletales	Pisolithaceae	Pisolithus	0	1	1	2	0	0	0	0	0	0
Sclci1	78	Scleroderma citrinum	Ectomycorrhizae	Basidiomycota	Agaricomycetes	Boletales	Sclerodermataceae	Scleroderma	0	6	0	1	0	0	0	0	0	0
Suilu4	79	Suillus luteus	Ectomycorrhizae	Basidiomycota	Agaricomycetes	Boletales	Suillaceae	Suillus	0	4	1	0	0	0	0	0	1	0
Suibr2	80	Suillus brevipes	Ectomycorrhizae	Basidiomycota	Agaricomycetes	Boletales	Suillaceae	Suillus	0	4	1	2	0	0	0	0	0	0
Conpu1	81	Coniophora puteana	Wood decayer	Basidiomycota	Agaricomycetes	Boletales	Coniophoraceae	Coniophora	4	22	1	5	0	0	0	0	0	0
SerlaS7_3_2	82	Serpula lacrymans	Wood decayer	Basidiomycota	Agaricomycetes	Boletales	Serpulaceae	Serpula	3	11	1	1	0	0	0	0	0	0
Fibsp1	83	Fibulorhizoctonia sp.	Saprotroph	Basidiomycota	Agaricomycetes	Atheliales	Atheliaceae	Fibularhizoctonia	0	19	1	10	0	0	0	0	0	0
Pilcr1	84	Piloderma croceum	Ectomycorrhizae	Basidiomycota	Agaricomycetes	Atheliales	Atheliaceae	Piloderma	4	11	1	2	0	0	0	0	0	0
Plicr1	85	Plicaturopsis crispa	Wood decayer	Basidiomycota	Agaricomycetes	Amylocorticiales	Amylocorticiaceae	Plicaturopsis	1	11	0	2	0	0	0	0	0	0
Phchr2	86	Phanerochaete chrysosporium	Wood decayer	Basidiomycota	Agaricomycetes	Polyporales	Phanerochaetaceae	Phanerochaete	1	5	1	3	0	0	0	0	0	0
Phlbr1	87	Phlebia brevispora	Wood decayer	Basidiomycota	Agaricomycetes	Polyporales	Meruliaceae	Phlebia	0	12	1	3	0	0	0	0	0	0
PosplRSB12_1	88	Postia placenta	Wood decayer	Basidiomycota	Agaricomycetes	Polyporales	Dacryobolaceae	Postia	1	6	1	2	0	0	0	0	0	0
Thega1	89	Thelephora ganbajun	Ectomycorrhizae	Basidiomycota	Agaricomycetes	Thelephorales	Thelephoraceae	Thelephora	1	1	1	4	0	0	0	0	0	0
Lenvul1	90	Lentinellus vulpinus	Wood decayer	Basidiomycota	Agaricomycetes	Russulales	Auriscalpiaceae	Lentinellus	1	5	1	6	0	0	0	0	0	0
Lacqui1	91	Lactarius quietus	Ectomycorrhizae	Basidiomycota	Agaricomycetes	Russulales	Russulaceae	Lactarius	0	26	1	3	0	0	0	0	0	0
Hetan2	92	Heterobasidion annosum	Pathogen	Basidiomycota	Agaricomycetes	Russulales	Bondarzewiaceae	Heterobasidion	1	12	0	4	0	0	0	0	0	0
Neole1	93	Neolentinus lepideus	Wood decayer	Basidiomycota	Agaricomycetes	Gloeophyllales	Gloeophyllaceae	Neolentinus	3	11	1	4	0	0	0	0	0	0
Jaaar1	94	Jaapia argillacea	Wood decayer	Basidiomycota	Agaricomycetes	Jaapiales	Jaapiaceae	Jaapia	2	5	1	6	0	0	0	0	0	0
Punst1	95	Punctularia strigosozonata	Pathogen	Basidiomycota	Agaricomycetes	Corticiales	Punctulariaceae	Punctularia	3	10	1	4	0	0	0	0	0	0
Sisni1	96	Sistotremastrum niveocremeum	Wood decayer	Basidiomycota	Agaricomycetes	Trechisporales	Hydnodontaceae	Sistotremastrum	2	3	1	1	0	0	0	0	0	0
Ramac1	97	Ramaria rubella	Saprotroph	Basidiomycota	Agaricomycetes	Gomphales	Gomphaceae	Ramaria	5	10	1	5	0	0	0	0	0	0
Gaumor1_1	98	Gautieria morchelliformis	Ectomycorrhizae	Basidiomycota	Agaricomycetes	Gomphales	Gautieriaceae	Gautieria	2	10	1	2	0	0	0	0	0	0
Sphst1	99	Sphaerobolus stellatus	Wood decayer	Basidiomycota	Agaricomycetes	Geastrales	Sphaerobolaceae	Sphaerobolus	6	28	1	8	0	0	0	0	0	0
Aurde3_1	100	Auricularia subglabra	Wood decayer	Basidiomycota	Agaricomycetes	Auriculariales	Auriculariaceae	Auricularia	2	6	1	6	1	0	0	0	0	0
Pirin1	101	Piriformospora indica	Endophyte	Basidiomycota	Agaricomycetes	Sebacinales	Serendipitaceae	Serendipita	8	1	1	1	0	0	0	0	0	0
Sebve1	102	Sebacina vermifera	Orchid mycorrhizae	Basidiomycota	Agaricomycetes	Sebacinales	Serendipitaceae	Serendipita	1	2	1	1	0	0	0	0	0	0
Hydru2	103	Hydnum rufescens	Ectomycorrhizae	Basidiomycota	Agaricomycetes	Cantharellales	Hydnaceae	Hydnum	0	4	0	0	0	0	0	0	0	0
Cananz1	104	Cantharellus anzutake	Ectomycorrhizae	Basidiomycota	Agaricomycetes	Cantharellales	Cantharellaceae	Cantharellus	0	15	1	0	0	0	0	0	0	0
ClaPMI390	105	Sistotrema sp.	Saprotroph	Basidiomycota	Agaricomycetes	Cantharellales	Clavulinaceae		1	10	1	7	0	0	0	0	0	0
Botbo1	106	Botryobasidium botryosum	Saprotroph	Basidiomycota	Agaricomycetes	Cantharellales	Botryobasidiaceae	Botryobasidium	1	3	0	3	0	0	0	0	0	0
Tulca1	107	Tulasnella calospora	Orchid mycorrhizae	Basidiomycota	Agaricomycetes	Cantharellales	Tulasnellaceae	Tulasnella	1	1	0	2	0	0	0	0	0	0
CerAGI	108	Ceratobasidium sp.	Orchid mycorrhizae	Basidiomycota	Agaricomycetes	Cantharellales	Ceratobasidiaceae	Ceratobasidium	3	21	1	4	0	1	0	0	0	0
Rhiso1	109	Rhizoctonia solani	Pathogen	Basidiomycota	Agaricomycetes	Cantharellales	Ceratobasidiaceae	Rhizoctonia	2	11	1	6	0	0	0	0	0	0
Dacsp1	110	Dacryopinax primogenitus	Wood decayer	Basidiomycota	Dacrymycetes	Dacrymycetales	Dacrymycetaceae	Dacryopinax	8	8	1	2	0	0	0	0	0	0
Treme1	111	Tremella mesenterica	Wood decayer	Basidiomycota	Tremellomycetes	Tremellales	Tremellaceae	Tremella	0	3	1	0	0	0	0	0	0	0
Walse1	112	Wallemia sebi	Saprotroph	Basidiomycota	Wallemiomycetes	Wallemiales		Wallemia	1	0	1	0	0	0	0	0	0	0

## Sheet: d - SSPs
Supplementary Data 6 - Count of proteomes and related statistics
d) The table contains the number of predicted small secreted protein coding genes
JGI ID	Phylogenetic Order	Species	Ecology	Phylum	Class	Order	Family	Genus	00023_12796_13606_13637_13857	00024_08276_08277_14295	00024_08276_14295	82	135	150	187	188	190	194	296	332	00383_14437	445	457	00561_12697	583	00657_13472	722	00722_03935	732	00732_01266	840	857	1070	1083	1105	1161	1263	1328	1464	1476	01494_13450	1522	1670	1764	1817	1822	1828	1975	2146
Chalo1	1	Chalara longipes	Saprotroph	Ascomycota	Leotiomycetes	Helotiales		Chalara	0	0	1	0	0	0	1	3	2	1	0	1	0	1	8	0	0	5	2	0	1	0	0	0	0	7	1	2	0	5	1	2	0	0	2	0	0	2	9	0	0
Melva1	2	Meliniomyces variabilis	Ericoid mycorrhizae	Ascomycota	Leotiomycetes	Helotiales	Helotiaceae	Meliniomyces	0	0	1	0	1	0	1	2	2	0	1	0	0	1	7	0	0	5	2	0	0	0	0	0	0	6	1	2	0	4	0	0	0	2	1	1	0	3	6	0	0
Melbi2	3	Meliniomyces bicolor	Ericoid mycorrhizae	Ascomycota	Leotiomycetes	Helotiales	Helotiaceae	Meliniomyces	0	0	1	0	0	0	0	1	2	2	0	0	0	0	2	0	0	2	2	0	0	0	0	0	0	2	2	2	0	2	0	0	0	0	3	1	0	2	2	0	0
Rhier1	4	Rhizoscyphus ericae	Ericoid mycorrhizae	Ascomycota	Leotiomycetes	Helotiales	Leotiaceae	Pezoloma	0	0	0	0	1	0	2	1	1	0	0	0	0	1	2	0	0	1	1	0	0	0	0	0	0	2	2	1	0	1	1	1	0	1	1	1	0	1	3	0	0
Acema1	5	Acephala macrosclerotiorum	Ectomycorrhizae	Ascomycota	Leotiomycetes	Helotiales		Acephala	1	1	1	1	3	1	1	1	2	1	1	1	1	1	3	1	1	1	2	1	1	1	1	1	1	7	1	2	1	3	1	1	1	1	3	2	1	2	4	1	1
Phisc1	6	Phialocephala scopiformis	Endophyte	Ascomycota	Leotiomycetes	Helotiales		Phialocephala	0	0	1	0	2	0	3	1	2	1	0	3	0	1	5	0	0	2	2	0	0	0	0	1	0	7	2	3	0	2	0	1	0	0	3	0	1	4	5	0	0
Ascsa1	7	Ascocoryne sarcoides	Endophyte	Ascomycota	Leotiomycetes	Helotiales	Helotiaceae	Ascocoryne	0	0	1	0	0	0	0	1	0	0	0	0	0	0	0	0	0	0	1	0	0	0	0	1	0	1	2	1	0	0	0	1	0	0	0	0	0	0	3	0	0
Glalo1	8	Glarea lozoyensis	Saprotroph	Ascomycota	Leotiomycetes	Helotiales	Helotiaceae	Glarea	0	0	0	0	0	0	0	2	1	2	0	1	0	0	3	0	0	5	1	0	1	0	0	1	0	5	2	2	0	1	0	0	0	1	2	0	0	3	3	0	0
Amore1	9	Amorphotheca resinae	Saprotroph	Ascomycota	Leotiomycetes		Myxotrichaceae	Amorphotheca	0	0	0	0	0	0	0	0	0	0	0	2	0	0	0	0	0	0	0	0	0	0	0	0	0	1	2	0	0	0	0	0	0	0	0	1	0	0	0	0	0
Oidma1	10	Oidiodendron maius	Ericoid mycorrhizae	Ascomycota	Leotiomycetes		Myxotrichaceae	Oidiodendron	0	0	1	0	1	0	0	0	2	0	0	0	0	2	7	0	0	0	1	0	0	0	0	1	0	5	1	2	0	1	1	0	0	0	5	2	0	1	6	0	0
Bissp1	11	Bisporella sp.	Saprotroph	Ascomycota	Leotiomycetes	Helotiales	Helotiaceae	Bisporella	1	0	0	0	1	0	1	2	2	2	0	0	0	0	2	0	0	3	2	1	0	0	0	1	0	8	1	2	0	1	0	1	0	0	4	0	0	2	1	0	0
Sclsc1	12	Sclerotinia sclerotiorum	Pathogen	Ascomycota	Leotiomycetes	Helotiales	Sclerotiniaceae	Sclerotinia	0	0	0	0	1	0	0	1	1	1	0	1	0	0	2	0	0	0	1	0	0	0	0	1	0	5	2	0	0	1	0	0	0	0	2	0	1	2	2	1	0
Botci1	13	Botrytis cinerea	Pathogen	Ascomycota	Leotiomycetes	Helotiales	Sclerotiniaceae	Botrytis	0	0	0	0	1	0	0	2	0	1	0	1	0	1	1	0	0	0	0	1	0	0	0	1	0	8	2	2	0	2	0	0	0	1	1	0	0	2	2	1	0
Maggr1	14	Magnaporthe grisea	Pathogen	Ascomycota	Sordariomycetes	Magnaporthales	Magnaporthaceae	Magnaporthe	0	0	0	0	0	0	7	4	0	1	0	0	0	0	5	0	0	2	2	2	1	0	0	1	0	8	1	3	0	4	0	3	0	1	2	0	0	1	1	0	0
Neucr_trp3_1	15	Neurospora crassa	Saprotroph	Ascomycota	Sordariomycetes	Sordariales	Sordariaceae	Neurospora	0	0	0	0	0	0	0	1	0	0	0	0	0	0	1	0	0	3	1	1	0	0	0	0	0	0	1	1	0	0	0	1	0	1	0	0	0	0	1	0	0
Trire2	16	Trichoderma reesei	Saprotroph	Ascomycota	Sordariomycetes	Hypocreales	Hypocreaceae	Trichoderma	0	0	0	0	0	0	0	2	0	1	0	0	0	1	2	0	0	0	1	2	0	0	0	0	0	1	1	0	0	1	0	1	0	1	1	0	0	0	2	0	0
Xylhyp1	17	Xylaria hypoxylon	Saprotroph	Ascomycota	Sordariomycetes	Xylariales	Xylariaceae	Xylaria	0	0	0	0	0	0	1	1	0	1	0	0	0	1	4	0	0	1	1	1	0	0	0	1	0	3	1	2	0	3	0	2	0	1	2	0	0	1	3	0	0
Cenge3	18	Cenococcum geophilum	Ectomycorrhizae	Ascomycota	Dothideomycetes		Gloniaceae	Cenococcum	1	0	1	0	0	0	0	2	1	1	0	1	0	0	0	0	0	1	0	0	1	0	0	1	0	0	1	1	0	0	1	1	0	0	1	0	1	0	0	0	0
Glost2	19	Glonium stellatum	Saprotroph	Ascomycota	Dothideomycetes		Gloniaceae	Glonium	0	0	0	1	0	0	2	2	1	0	0	1	0	0	2	0	0	1	2	0	0	0	0	2	0	1	2	3	0	1	0	0	0	0	1	1	0	0	0	0	0
Leppa1	20	Lepidopterella palustris	Saprotroph	Ascomycota	Dothideomycetes	Mytilinidiales	Argynnaceae	Lepidopterella	0	0	0	0	0	0	1	2	1	0	0	1	0	0	0	0	0	1	1	0	0	0	0	0	0	1	1	0	0	0	0	1	0	0	0	1	0	0	0	1	0
Stasp1	21	Stagonospora sp.	Pathogen	Ascomycota	Dothideomycetes	Pleosporales	Massarinaceae	Stagonospora	0	0	0	0	0	0	1	2	3	0	0	0	1	0	9	1	0	4	0	0	0	0	0	1	0	10	2	3	0	4	0	0	0	1	3	0	0	1	1	0	0
Altal1	22	Alternaria alternata	Pathogen	Ascomycota	Dothideomycetes	Pleosporales	Pleosporaceae	Alternaria	0	0	0	0	0	0	2	2	2	1	0	0	0	0	5	0	0	7	1	0	0	0	0	1	0	5	1	3	0	3	0	2	0	1	5	0	0	4	1	0	0
Aurpu_var_pul1	23	Aureobasidium pullulans	Saprotroph	Ascomycota	Dothideomycetes	Dothideales	Saccotheciaceae	Aureobasidium	0	0	0	0	0	1	0	2	0	1	0	1	1	1	3	0	0	0	3	0	0	0	0	1	0	5	1	2	0	1	0	1	0	1	0	0	0	1	3	0	0
Clafu1	24	Cladosporium fulvum	Pathogen	Ascomycota	Dothideomycetes	Capnodiales	Mycosphaerellaceae	Passalora	0	0	0	0	0	0	0	3	2	1	0	1	0	0	1	0	0	0	2	0	0	0	0	2	0	6	1	1	0	4	0	2	0	0	3	0	0	2	0	0	0
Aspcl1	25	Aspergillus clavatus	Saprotroph	Ascomycota	Eurotiomycetes	Eurotiales	Aspergillaceae	Aspergillus	0	0	0	0	0	0	0	1	1	0	0	0	0	1	1	1	0	1	0	0	0	0	0	1	0	2	1	2	0	0	0	1	0	1	2	0	0	1	2	0	0
Aspfl1	26	Aspergillus flavus	Pathogen	Ascomycota	Eurotiomycetes	Eurotiales	Aspergillaceae	Aspergillus	0	0	0	0	1	0	0	2	1	1	0	0	0	1	4	0	0	3	1	0	0	0	0	1	0	6	1	0	0	2	0	2	0	0	4	2	0	2	1	0	0
Artbe1	27	Arthroderma benhamiae	Pathogen	Ascomycota	Eurotiomycetes	Onygenales	Arthrodermataceae	Trichophyton	0	0	0	0	0	0	0	0	0	1	0	0	0	0	0	0	0	0	0	0	0	0	0	1	0	1	0	0	0	0	0	2	0	0	0	0	0	0	0	1	0
Usnflo1	28	Usnea florida	Endophyte	Ascomycota	Lecanoromycetes	Lecanorales	Parmeliaceae	Usnea	0	0	0	0	0	0	1	1	1	0	0	0	0	1	0	0	0	0	0	0	0	0	0	0	0	1	1	1	0	0	0	1	0	0	3	0	0	0	0	1	0
Xylhe1	29	Xylona heveae	Endophyte	Ascomycota	Xylonomycetes	Xylonomycetales	Xylonomycetaceae	Xylona	0	0	0	0	0	0	0	2	0	0	0	1	0	0	0	0	0	0	0	0	0	0	0	0	0	0	2	0	0	0	1	0	0	0	0	0	0	0	0	0	0
Tubma1	30	Tuber magnatum	Ectomycorrhizae	Ascomycota	Pezizomycetes	Pezizales	Tuberaceae	Tuber	0	0	0	0	0	0	3	3	0	1	0	0	0	0	0	0	0	1	0	0	0	0	0	1	0	1	0	0	0	0	0	1	0	1	1	0	0	0	0	0	0
Tubae1	31	Tuber aestivum	Ectomycorrhizae	Ascomycota	Pezizomycetes	Pezizales	Tuberaceae	Tuber	0	0	0	0	0	0	2	3	0	2	0	0	0	0	0	0	0	0	0	0	0	0	0	1	0	1	0	0	0	0	0	0	0	0	1	0	0	1	0	0	0
Tubme1v2	32	Tuber melanosporum	Ectomycorrhizae	Ascomycota	Pezizomycetes	Pezizales	Tuberaceae	Tuber	1	0	0	0	0	0	2	3	0	2	0	0	0	0	0	0	0	0	0	0	0	0	0	1	0	0	2	1	0	0	0	1	0	1	1	0	0	1	0	0	0
Tubbor1	33	Tuber borchii	Ectomycorrhizae	Ascomycota	Pezizomycetes	Pezizales	Tuberaceae	Tuber	0	0	0	0	0	0	2	2	0	2	0	0	0	0	0	0	0	1	0	0	0	0	0	0	0	0	2	1	0	0	0	0	0	1	1	0	0	1	0	0	0
Chove1	34	Choiromyces venosus	Ectomycorrhizae	Ascomycota	Pezizomycetes	Pezizales	Tuberaceae	Choiromyces	0	0	0	0	0	0	1	0	0	2	0	0	0	0	0	0	0	1	0	0	0	0	0	1	0	4	2	0	0	0	0	1	0	0	0	1	0	2	0	0	0
Morco1	35	Morchella importuna.C	Saprotroph	Ascomycota	Pezizomycetes	Pezizales	Morchellaceae	Morchella	0	0	0	0	0	0	0	2	0	2	0	1	0	0	0	0	0	1	0	0	0	0	0	1	0	5	2	2	0	0	0	0	0	1	1	0	0	1	0	0	0
Morimp1	36	Morchella importuna	Saprotroph	Ascomycota	Pezizomycetes	Pezizales	Morchellaceae	Morchella	0	0	0	0	0	0	0	2	0	1	0	2	0	0	0	0	0	1	0	0	0	0	0	1	0	6	2	0	0	0	0	0	0	1	1	0	0	0	0	0	0
Gyresc1	37	Gyromitra esculenta	Saprotroph	Ascomycota	Pezizomycetes	Pezizales	Discinaceae	Gyromitra	0	0	0	0	0	0	2	2	0	1	0	0	0	0	0	0	0	1	0	0	0	0	0	1	0	3	2	0	0	1	0	0	0	1	1	0	0	1	0	0	0
Calful1	38	Caloscypha fulgens	Saprotroph	Ascomycota	Pezizomycetes	Pezizales	Caloscyphaceae	Caloscypha	0	0	0	0	0	0	2	2	0	0	0	0	0	0	0	0	0	1	0	0	0	0	0	0	0	2	1	0	0	0	0	0	0	1	0	0	0	0	0	0	0
Wilmi1	39	Wilcoxina mikolae	Ectomycorrhizae	Ascomycota	Pezizomycetes	Pezizales	Pyronemataceae	Wilcoxina	0	0	0	0	0	0	1	4	0	1	0	0	0	2	0	0	0	0	0	0	0	0	0	1	0	2	2	0	0	0	0	0	0	0	0	0	0	0	0	0	0
Trihyb1	40	Trichophaea hybrida	Ectomycorrhizae	Ascomycota	Pezizomycetes	Pezizales	Pyronemataceae	Trichophaea	2	0	0	0	0	0	2	3	0	0	0	0	0	2	0	0	0	0	0	0	0	0	0	0	1	1	2	1	0	0	0	0	0	0	0	0	0	0	0	0	0
Pyrco1	41	Pyronema confluens	Saprotroph	Ascomycota	Pezizomycetes	Pezizales	Pyronemataceae	Pyronema	0	0	0	0	0	0	2	5	0	1	0	0	0	1	0	0	0	0	0	0	0	0	0	0	0	8	2	1	0	0	0	0	0	0	1	0	0	1	0	0	0
Sarco1	42	Sarcoscypha coccinea	Saprotroph	Ascomycota	Pezizomycetes	Pezizales	Sarcoscyphaceae	Sarcoscypha	0	0	0	0	0	0	1	1	0	1	0	0	0	0	0	0	0	2	0	0	0	0	0	1	0	5	2	0	0	0	0	0	0	0	2	0	0	3	0	0	0
Kalpfe1	43	Kalaharituber pfeilii	Ectomycorrhizae	Ascomycota	Pezizomycetes	Pezizales	Pezizaceae	Kalaharituber	0	0	0	0	1	0	1	0	0	1	0	1	0	0	0	0	0	0	0	0	0	0	0	1	0	3	2	1	0	0	0	0	0	1	0	0	0	0	0	0	0
Terbo2	44	Terfezia boudieri	Ectomycorrhizae	Ascomycota	Pezizomycetes	Pezizales	Pezizaceae	Terfezia	0	0	0	0	0	0	1	0	0	2	0	0	0	0	0	0	0	0	1	0	0	0	0	1	0	1	2	0	0	0	0	0	0	0	0	0	0	0	0	0	0
Ascim1	45	Ascobolus immersus	Saprotroph	Ascomycota	Pezizomycetes	Pezizales	Ascobolaceae	Ascobolus	0	0	0	0	0	0	3	1	0	0	0	0	0	0	1	0	0	2	0	0	0	0	0	0	0	10	1	1	0	0	0	2	0	0	0	0	0	0	0	0	0
Monha1	46	Monacrosporium haptotylum	Parasite	Ascomycota	Orbiliomycetes	Orbiliales	Orbiliaceae	Dactylellina	0	0	0	0	0	0	0	5	2	3	0	0	0	1	2	0	0	0	1	0	0	0	0	0	0	7	1	1	0	1	1	0	0	1	0	0	0	2	0	0	0
Artol1	47	Arthrobotrys oligospora	Parasite	Ascomycota	Orbiliomycetes	Orbiliales	Orbiliaceae	Arthrobotrys	0	0	0	0	0	0	0	5	1	1	0	0	1	1	1	0	0	0	1	0	0	0	1	1	0	3	1	1	0	1	1	0	0	0	0	0	0	0	0	0	0
Wican1	48	Wickerhamomyces anomalus	Yeast	Ascomycota	Saccharomycetes	Saccharomycetales	Phaffomycetaceae	Wickerhamomyces	0	0	0	0	0	0	0	1	0	0	0	0	0	0	0	0	0	0	0	0	0	0	0	0	0	0	1	1	0	0	0	0	0	0	0	0	0	1	0	0	0
SacceM3837_1	49	Saccharomyces cerevisiae	Yeast	Ascomycota	Saccharomycetes	Saccharomycetales	Saccharomycetaceae	Saccharomyces	0	0	0	0	0	0	0	1	0	0	0	0	0	0	0	0	0	0	0	0	0	0	0	0	0	0	0	0	0	0	0	0	0	0	0	0	0	0	0	0	0
Canta1	50	Candida tanzawaensis	Yeast	Ascomycota	Saccharomycetes	Saccharomycetales	Debaryomycetaceae		0	0	0	0	0	0	0	0	0	0	0	0	0	0	0	0	0	0	1	0	0	0	0	0	0	0	1	0	0	0	0	0	0	1	0	0	0	0	0	0	0
Tapde1_1	51	Taphrina deformans	Pathogen	Ascomycota	Taphrinomycetes	Taphrinales	Taphrinaceae	Taphrina	0	0	0	0	0	0	0	1	0	0	0	0	0	0	0	0	0	0	0	0	0	0	0	0	0	0	0	1	0	0	0	0	0	0	1	0	0	0	0	0	0
Lacam2	52	Laccaria amethystina	Ectomycorrhizae	Basidiomycota	Agaricomycetes	Agaricales	Tricholomataceae	Laccaria	0	0	0	0	0	0	0	9	0	2	0	0	0	2	0	0	0	0	1	0	0	0	0	0	0	0	0	1	0	0	0	1	0	5	2	1	0	1	0	0	0
Lacbi2	53	Laccaria bicolor	Ectomycorrhizae	Basidiomycota	Agaricomycetes	Agaricales	Tricholomataceae	Laccaria	0	0	0	0	0	0	0	8	0	7	0	0	0	1	0	0	0	0	0	0	0	0	0	0	0	1	0	1	0	0	0	0	0	4	1	2	1	1	0	0	0
Copci1	54	Coprinopsis cinerea	Saprotroph	Basidiomycota	Agaricomycetes	Agaricales	Psathyrellaceae	Coprinopsis	0	0	0	0	0	0	0	1	0	0	0	0	0	0	5	0	0	2	1	0	0	0	1	2	0	4	1	3	0	0	0	2	0	8	1	0	1	0	0	0	0
Copmic2	55	Coprinellus micaceus	Saprotroph	Basidiomycota	Agaricomycetes	Agaricales	Psathyrellaceae	Coprinellus	0	0	0	0	1	0	0	3	0	0	0	0	0	0	5	0	0	9	1	0	1	0	0	3	0	2	0	3	0	0	0	1	0	8	0	2	1	0	0	0	0
Hypsu1	56	Hypholoma sublateritium	Wood decayer	Basidiomycota	Agaricomycetes	Agaricales	Strophariaceae	Hypholoma	0	0	0	0	0	0	0	0	0	0	0	0	0	0	1	0	0	1	0	0	0	0	0	0	0	1	1	3	0	0	0	2	0	4	1	1	1	2	2	2	0
Hebcy2	57	Hebeloma cylindrosporum	Ectomycorrhizae	Basidiomycota	Agaricomycetes	Agaricales	Cortinariaceae	Hebeloma	0	0	0	0	0	0	0	2	0	0	0	1	0	1	0	0	0	0	0	0	1	0	0	0	0	0	1	3	0	0	0	0	0	4	0	2	0	2	0	0	0
Corgl3	58	Cortinarius glaucopus	Ectomycorrhizae	Basidiomycota	Agaricomycetes	Agaricales	Cortinariaceae	Cortinarius	0	0	0	0	0	0	0	0	0	0	0	1	0	4	0	0	0	0	0	0	1	0	0	0	0	0	0	3	0	0	1	1	0	4	1	2	1	0	0	0	0
Crula1	59	Crucibulum laeve	Saprotroph	Basidiomycota	Agaricomycetes	Agaricales	Nidulariaceae	Crucibulum	0	0	0	0	2	0	0	3	0	0	0	2	0	0	0	0	0	0	0	0	1	0	0	2	0	4	1	3	0	0	0	2	0	6	4	4	1	4	0	0	0
Trima3	60	Tricholoma matsutake	Ectomycorrhizae	Basidiomycota	Agaricomycetes	Agaricales	Tricholomataceae	Tricholoma	0	0	0	0	0	0	0	0	0	0	0	0	0	0	0	0	0	0	1	0	0	0	0	0	0	0	0	0	0	1	0	1	0	1	1	0	0	1	0	0	1
Amath1	61	Amanita thiersii	Saprotroph	Basidiomycota	Agaricomycetes	Agaricales	Amanitaceae	Amanita	0	0	0	0	0	0	0	3	0	0	0	1	0	1	0	0	0	0	1	0	0	0	0	0	0	2	0	2	0	0	0	1	0	3	3	4	0	0	0	0	0
Amamu1	62	Amanita muscaria	Ectomycorrhizae	Basidiomycota	Agaricomycetes	Agaricales	Amanitaceae	Amanita	0	0	0	0	0	0	0	1	0	0	0	1	0	1	0	0	0	0	0	0	0	0	0	0	0	0	1	1	0	0	0	1	0	2	0	4	0	0	10	0	0
Plucer1	63	Pluteus cervinus	Saprotroph	Basidiomycota	Agaricomycetes	Agaricales	Pluteaceae	Pluteus	0	0	0	0	0	0	0	4	0	0	0	1	0	1	0	0	0	0	0	0	0	0	1	0	0	0	0	2	0	0	1	1	0	4	0	3	0	0	0	1	0
Gyman1	64	Gymnopus androsaceus	Saprotroph	Basidiomycota	Agaricomycetes	Agaricales	Omphalotaceae	Gymnopus	0	0	0	0	2	0	0	1	3	0	0	0	0	0	2	0	0	0	1	0	0	0	0	2	0	2	0	4	0	3	0	7	0	0	4	0	0	0	9	0	0
Ompol1	65	Omphalotus olearius	Saprotroph	Basidiomycota	Agaricomycetes	Agaricales	Omphalotaceae	Omphalotus	0	0	0	0	0	0	0	2	0	0	0	0	0	0	0	0	0	1	1	0	0	0	1	0	0	0	0	2	0	1	0	1	0	1	1	1	0	0	1	0	0
Marfi1	66	Marasmius fiardii	Saprotroph	Basidiomycota	Agaricomycetes	Agaricales	Marasmiaceae	Marasmius	0	0	0	0	1	0	0	2	0	5	0	0	0	0	1	0	0	0	4	0	1	0	0	1	0	4	0	3	0	7	0	4	0	10	5	3	0	0	0	0	0
Monpe1_1	67	Moniliophthora perniciosa	Pathogen	Basidiomycota	Agaricomycetes	Agaricales	Marasmiaceae	Moniliophthora	0	0	0	0	5	0	1	0	0	1	0	0	0	0	1	0	0	0	0	0	4	0	1	0	0	0	2	1	1	8	0	1	0	1	0	0	0	0	0	1	0
Armga1	68	Armillaria gallica	Pathogen	Basidiomycota	Agaricomycetes	Agaricales	Physalacriaceae	Armillaria	0	0	0	0	1	0	0	4	0	0	0	0	0	0	0	0	0	2	1	0	2	0	0	0	0	0	0	2	0	2	1	12	0	7	4	3	0	0	0	0	0
Mycgal1	69	Mycena galopus	Saprotroph	Basidiomycota	Agaricomycetes	Agaricales	Mycenaceae	Mycena	1	0	0	0	0	1	0	2	6	0	0	0	1	3	5	0	0	2	6	3	4	0	0	5	0	5	0	2	0	12	0	3	0	7	3	4	0	5	5	0	0
PleosPC15_2	70	Pleurotus ostreatus	Wood decayer	Basidiomycota	Agaricomycetes	Agaricales	Pleurotaceae	Pleurotus	0	0	0	0	0	0	0	3	0	0	0	0	0	1	1	0	0	0	1	0	0	0	0	0	0	0	0	1	0	1	0	2	0	3	2	3	0	0	0	0	0
Schco3	71	Schizophyllum commune	Wood decayer	Basidiomycota	Agaricomycetes	Agaricales	Schizophyllaceae	Schizophyllum	0	0	0	0	0	0	0	4	0	0	0	0	0	0	1	0	0	2	2	0	0	0	0	2	0	1	1	3	0	0	0	1	0	4	1	4	0	0	1	0	0
Paxru2	72	Paxillus adelphus	Ectomycorrhizae	Basidiomycota	Agaricomycetes	Boletales	Paxillaceae	Paxillus	2	0	0	0	2	0	0	1	0	0	0	0	0	1	0	0	0	0	0	0	0	0	0	0	0	0	0	1	0	0	0	1	0	0	0	3	0	0	0	0	0
Paxin1	73	Paxillus involutus	Ectomycorrhizae	Basidiomycota	Agaricomycetes	Boletales	Paxillaceae	Paxillus	1	0	0	0	0	2	0	1	0	0	0	0	0	2	0	0	0	0	0	0	0	0	0	0	0	0	0	1	0	0	0	4	0	0	0	7	0	0	1	0	0
Gyrli1	74	Gyrodon lividus	Ectomycorrhizae	Basidiomycota	Agaricomycetes	Boletales	Gyrodontaceae	Gyrodon	0	0	0	0	0	0	0	1	0	0	0	0	0	2	0	0	0	0	0	0	0	0	0	0	0	0	0	1	0	0	0	1	0	0	2	2	0	0	1	0	0
Xerba1	75	Xerocomus badius	Ectomycorrhizae	Basidiomycota	Agaricomycetes	Boletales	Boletaceae	Xerocomus	0	0	0	0	0	1	0	1	0	0	0	0	0	2	0	0	0	0	0	0	0	0	0	0	0	0	0	1	0	0	0	2	0	0	3	1	0	0	5	0	0
Boled5	76	Boletus edulis	Ectomycorrhizae	Basidiomycota	Agaricomycetes	Boletales	Boletaceae	Boletus	0	0	0	0	0	1	0	0	0	0	0	0	0	2	0	0	0	0	0	0	0	0	0	0	0	0	1	1	0	0	0	4	0	0	2	4	1	0	34	0	0
Pismi1	77	Pisolithus microcarpus	Ectomycorrhizae	Basidiomycota	Agaricomycetes	Boletales	Pisolithaceae	Pisolithus	0	0	0	0	0	1	0	0	0	0	0	0	0	0	0	0	0	0	0	0	0	0	0	0	0	0	0	0	0	0	0	1	0	0	0	4	0	0	0	0	0
Sclci1	78	Scleroderma citrinum	Ectomycorrhizae	Basidiomycota	Agaricomycetes	Boletales	Sclerodermataceae	Scleroderma	0	0	0	0	0	0	0	0	0	0	0	0	0	0	0	0	0	0	0	0	0	0	0	0	0	0	1	0	0	0	0	1	0	0	1	2	1	0	0	0	0
Suilu4	79	Suillus luteus	Ectomycorrhizae	Basidiomycota	Agaricomycetes	Boletales	Suillaceae	Suillus	0	0	0	0	0	0	0	0	0	0	0	0	0	0	0	0	0	0	0	0	0	0	0	0	0	0	0	1	0	0	0	2	0	0	1	1	1	0	0	0	0
Suibr2	80	Suillus brevipes	Ectomycorrhizae	Basidiomycota	Agaricomycetes	Boletales	Suillaceae	Suillus	0	0	0	0	0	0	0	0	0	0	0	0	0	0	0	0	0	0	0	0	1	0	0	0	0	0	0	1	0	0	0	2	0	0	0	1	1	0	0	0	0
Conpu1	81	Coniophora puteana	Wood decayer	Basidiomycota	Agaricomycetes	Boletales	Coniophoraceae	Coniophora	0	0	0	0	0	0	0	2	0	0	0	0	0	2	0	0	0	1	0	0	0	0	0	0	0	1	0	0	0	0	0	2	0	0	4	3	0	0	14	0	0
SerlaS7_3_2	82	Serpula lacrymans	Wood decayer	Basidiomycota	Agaricomycetes	Boletales	Serpulaceae	Serpula	0	0	0	0	0	0	0	2	0	0	0	0	0	2	0	0	0	0	0	0	0	0	0	0	0	0	0	0	0	0	0	5	0	0	1	2	0	0	0	0	0
Fibsp1	83	Fibulorhizoctonia sp.	Saprotroph	Basidiomycota	Agaricomycetes	Atheliales	Atheliaceae	Fibularhizoctonia	0	0	0	0	2	2	0	2	3	5	0	0	0	0	3	0	0	1	1	0	0	0	0	1	0	0	0	1	0	0	1	6	0	4	4	7	0	0	9	0	0
Pilcr1	84	Piloderma croceum	Ectomycorrhizae	Basidiomycota	Agaricomycetes	Atheliales	Atheliaceae	Piloderma	0	0	0	0	3	0	0	1	1	1	0	0	0	0	0	0	0	0	0	0	0	0	0	0	0	0	0	1	0	0	0	1	0	2	1	0	1	0	0	0	0
Plicr1	85	Plicaturopsis crispa	Wood decayer	Basidiomycota	Agaricomycetes	Amylocorticiales	Amylocorticiaceae	Plicaturopsis	0	0	0	0	0	0	0	2	0	0	0	0	0	1	0	0	0	0	1	0	0	0	0	0	0	0	0	1	0	0	0	1	0	0	2	1	0	0	0	0	0
Phchr2	86	Phanerochaete chrysosporium	Wood decayer	Basidiomycota	Agaricomycetes	Polyporales	Phanerochaetaceae	Phanerochaete	0	0	0	0	0	0	0	0	0	0	0	0	0	0	0	0	0	0	1	0	0	0	1	1	0	0	0	2	0	1	0	2	0	0	2	3	0	0	10	0	0
Phlbr1	87	Phlebia brevispora	Wood decayer	Basidiomycota	Agaricomycetes	Polyporales	Meruliaceae	Phlebia	0	0	0	0	1	0	0	0	0	0	0	0	0	3	0	0	0	0	0	0	0	0	0	2	0	0	0	2	0	0	0	2	0	0	2	2	0	5	0	0	0
PosplRSB12_1	88	Postia placenta	Wood decayer	Basidiomycota	Agaricomycetes	Polyporales	Dacryobolaceae	Postia	0	0	0	0	0	0	0	0	0	0	0	0	0	0	0	0	0	0	1	0	0	0	0	0	0	0	0	1	0	0	0	1	0	0	2	3	0	2	0	2	0
Thega1	89	Thelephora ganbajun	Ectomycorrhizae	Basidiomycota	Agaricomycetes	Thelephorales	Thelephoraceae	Thelephora	0	0	0	0	0	0	0	0	0	0	0	1	0	0	0	0	0	0	0	0	0	0	0	2	0	0	0	1	0	0	0	1	0	0	0	2	0	0	0	0	0
Lenvul1	90	Lentinellus vulpinus	Wood decayer	Basidiomycota	Agaricomycetes	Russulales	Auriscalpiaceae	Lentinellus	0	0	0	0	0	0	0	0	0	0	0	0	0	0	0	0	0	0	1	0	0	0	0	0	0	0	0	4	0	0	0	4	0	0	2	1	0	0	5	0	0
Lacqui1	91	Lactarius quietus	Ectomycorrhizae	Basidiomycota	Agaricomycetes	Russulales	Russulaceae	Lactarius	0	0	0	0	1	0	0	1	0	0	0	0	0	2	0	0	0	0	0	0	0	0	0	0	0	0	0	2	0	0	0	7	0	0	0	1	0	48	0	0	0
Hetan2	92	Heterobasidion annosum	Pathogen	Basidiomycota	Agaricomycetes	Russulales	Bondarzewiaceae	Heterobasidion	0	0	0	0	0	0	0	0	0	0	0	0	0	0	0	0	0	0	0	0	0	0	0	0	0	0	0	4	0	1	0	2	0	0	4	2	0	0	0	0	0
Neole1	93	Neolentinus lepideus	Wood decayer	Basidiomycota	Agaricomycetes	Gloeophyllales	Gloeophyllaceae	Neolentinus	0	0	0	0	0	0	0	1	0	0	0	0	0	0	0	0	0	0	2	0	0	0	0	1	0	0	1	1	0	0	0	2	1	0	2	2	0	0	0	0	0
Jaaar1	94	Jaapia argillacea	Wood decayer	Basidiomycota	Agaricomycetes	Jaapiales	Jaapiaceae	Jaapia	0	0	0	0	0	0	0	2	0	0	0	0	0	1	0	0	0	0	1	0	0	0	0	2	0	0	0	1	0	0	0	0	0	2	8	5	0	0	0	0	0
Punst1	95	Punctularia strigosozonata	Pathogen	Basidiomycota	Agaricomycetes	Corticiales	Punctulariaceae	Punctularia	0	0	0	0	0	0	0	0	1	0	0	0	0	1	0	0	0	0	1	0	0	0	0	1	0	0	0	0	0	0	0	2	0	1	1	2	0	0	1	1	0
Sisni1	96	Sistotremastrum niveocremeum	Wood decayer	Basidiomycota	Agaricomycetes	Trechisporales	Hydnodontaceae	Sistotremastrum	0	0	0	0	0	0	0	1	0	0	0	0	0	0	0	0	0	0	1	0	0	0	0	0	0	0	0	5	0	0	0	1	0	2	1	0	0	0	0	1	0
Ramac1	97	Ramaria rubella	Saprotroph	Basidiomycota	Agaricomycetes	Gomphales	Gomphaceae	Ramaria	0	0	0	0	1	0	0	1	0	0	0	0	0	0	0	0	0	0	2	0	0	0	0	0	0	1	0	2	0	0	0	2	0	3	2	3	0	2	0	0	0
Gaumor1_1	98	Gautieria morchelliformis	Ectomycorrhizae	Basidiomycota	Agaricomycetes	Gomphales	Gautieriaceae	Gautieria	0	0	0	0	1	0	0	0	0	0	0	0	0	0	0	0	0	1	0	0	0	0	0	1	0	0	0	3	0	0	1	3	0	2	0	2	0	0	0	1	0
Sphst1	99	Sphaerobolus stellatus	Wood decayer	Basidiomycota	Agaricomycetes	Geastrales	Sphaerobolaceae	Sphaerobolus	0	0	0	0	3	0	0	3	1	0	0	1	0	1	2	1	0	0	3	0	1	0	1	0	0	13	1	2	1	11	0	7	0	3	4	7	0	5	0	2	0
Aurde3_1	100	Auricularia subglabra	Wood decayer	Basidiomycota	Agaricomycetes	Auriculariales	Auriculariaceae	Auricularia	0	0	0	0	0	0	0	2	2	3	0	0	0	1	1	0	0	4	0	0	1	0	0	1	0	0	0	2	0	1	0	7	0	3	0	6	0	8	3	3	0
Pirin1	101	Piriformospora indica	Endophyte	Basidiomycota	Agaricomycetes	Sebacinales	Serendipitaceae	Serendipita	0	0	0	0	3	0	0	1	0	0	0	0	0	0	8	0	0	0	1	0	0	0	0	0	0	1	0	1	0	0	0	3	0	5	0	1	0	2	0	1	0
Sebve1	102	Sebacina vermifera	Orchid mycorrhizae	Basidiomycota	Agaricomycetes	Sebacinales	Serendipitaceae	Serendipita	0	0	0	0	1	0	0	1	0	0	0	0	0	0	6	0	0	2	1	0	0	0	0	0	0	5	0	0	0	0	0	3	0	5	0	0	0	3	0	0	0
Hydru2	103	Hydnum rufescens	Ectomycorrhizae	Basidiomycota	Agaricomycetes	Cantharellales	Hydnaceae	Hydnum	0	0	0	0	1	0	0	0	0	0	0	1	0	0	0	0	0	0	1	0	0	0	0	0	0	0	1	1	0	0	0	0	0	5	0	1	0	0	0	0	0
Cananz1	104	Cantharellus anzutake	Ectomycorrhizae	Basidiomycota	Agaricomycetes	Cantharellales	Cantharellaceae	Cantharellus	0	0	0	0	0	0	0	0	0	0	0	0	0	2	0	0	0	1	0	0	0	0	0	0	0	0	0	0	0	1	0	1	0	2	0	0	0	0	8	0	0
ClaPMI390	105	Sistotrema sp.	Saprotroph	Basidiomycota	Agaricomycetes	Cantharellales	Clavulinaceae		0	0	0	0	1	0	0	0	0	0	0	0	0	3	2	0	0	0	1	0	0	0	0	0	0	0	0	1	0	0	0	0	0	1	1	2	0	1	6	0	0
Botbo1	106	Botryobasidium botryosum	Saprotroph	Basidiomycota	Agaricomycetes	Cantharellales	Botryobasidiaceae	Botryobasidium	2	0	0	0	0	0	0	5	0	0	0	2	0	2	0	0	0	0	1	0	0	0	0	0	0	0	0	3	0	2	0	0	0	5	0	4	0	0	0	0	0
Tulca1	107	Tulasnella calospora	Orchid mycorrhizae	Basidiomycota	Agaricomycetes	Cantharellales	Tulasnellaceae	Tulasnella	0	0	0	0	0	0	0	0	0	0	0	0	0	8	6	0	0	0	0	0	0	0	1	0	0	0	1	0	0	0	0	1	0	11	0	2	0	1	0	0	0
CerAGI	108	Ceratobasidium sp.	Orchid mycorrhizae	Basidiomycota	Agaricomycetes	Cantharellales	Ceratobasidiaceae	Ceratobasidium	1	0	0	0	0	0	0	3	0	0	0	0	0	1	0	0	0	0	2	0	0	0	1	1	0	3	0	4	0	0	0	2	0	11	1	2	0	0	0	0	0
Rhiso1	109	Rhizoctonia solani	Pathogen	Basidiomycota	Agaricomycetes	Cantharellales	Ceratobasidiaceae	Rhizoctonia	0	0	0	0	2	1	0	4	0	0	0	0	0	0	0	3	0	1	2	0	0	0	0	0	0	9	1	4	0	1	0	3	0	5	2	3	0	0	0	0	0
Dacsp1	110	Dacryopinax primogenitus	Wood decayer	Basidiomycota	Dacrymycetes	Dacrymycetales	Dacrymycetaceae	Dacryopinax	0	0	0	0	0	0	0	1	0	0	0	0	0	0	0	0	0	0	1	0	0	0	0	1	0	0	0	1	0	1	0	1	0	0	1	3	0	1	0	0	0
Treme1	111	Tremella mesenterica	Wood decayer	Basidiomycota	Tremellomycetes	Tremellales	Tremellaceae	Tremella	0	0	0	0	0	0	0	0	0	0	0	0	0	0	0	0	0	0	0	0	0	0	0	0	0	0	0	0	0	0	0	1	0	1	0	0	0	0	0	0	0
Walse1	112	Wallemia sebi	Saprotroph	Basidiomycota	Wallemiomycetes	Wallemiales		Wallemia	0	0	0	0	0	0	0	0	0	0	0	0	0	0	0	0	0	0	0	0	0	0	0	0	0	0	1	1	0	0	0	1	0	2	0	0	0	0	0	0	0
[truncated: 956 more columns]

## Sheet: e - CAZyme total 112 fungi
Supplementary Data 6 - Count of proteomes and related statistics
e) The table contains the number of predicted CAZyme coding genes. NOTE that the list of secreted CAZymes are listed in the Supplementary Table 6a
JGI ID	Phylogenetic Order	Species	Ecology	Phylum	Class	Order	Family	Genus	AA1	AA1_1	AA1_2	AA1_3	AA2	AA3	AA3_1	AA3_2	AA3_3	AA3_4	AA4	AA5	AA5_1	AA5_2	AA6	AA7	AA8	AA9	AA10	AA11	AA12	AA13	AA14	CBM1	CBM4	CBM5	CBM6	CBM8	CBM12	CBM13	CBM14	CBM18	CBM19	CBM20	CBM21	CBM24	CBM32	CBM35	CBM38	CBM42	CBM43
Chalo1	1	Chalara longipes	Saprotroph	Ascomycota	Leotiomycetes	Helotiales		Chalara	8	0	11	10	2	7	3	37	2	0	4	1	6	0	2	5	8	25	0	2	4	0	0	13	0	0	1	0	0	6	0	46	0	3	1	0	3	4	0	1	4
Melva1	2	Meliniomyces variabilis	Ericoid mycorrhizae	Ascomycota	Leotiomycetes	Helotiales	Helotiaceae	Meliniomyces	7	0	10	9	1	8	2	27	2	0	5	1	6	0	3	3	6	24	0	2	5	0	0	14	0	0	0	0	0	8	0	32	0	3	1	0	2	3	1	1	4
Melbi2	3	Meliniomyces bicolor	Ericoid mycorrhizae	Ascomycota	Leotiomycetes	Helotiales	Helotiaceae	Meliniomyces	7	0	10	14	1	4	2	18	2	0	4	0	4	4	1	3	3	6	0	2	3	0	0	13	0	0	1	0	0	6	0	35	0	3	2	0	4	3	1	1	4
Rhier1	4	Rhizoscyphus ericae	Ericoid mycorrhizae	Ascomycota	Leotiomycetes	Helotiales	Leotiaceae	Pezoloma	5	0	7	4	0	3	1	10	2	0	4	1	3	0	1	1	1	10	0	2	1	0	0	11	0	0	0	0	0	6	0	18	0	3	1	3	2	2	1	1	3
Acema1	5	Acephala macrosclerotiorum	Ectomycorrhizae	Ascomycota	Leotiomycetes	Helotiales		Acephala	8	0	9	11	0	4	4	36	3	0	5	1	5	0	1	3	6	19	0	5	4	1	0	21	0	0	0	0	0	1	0	43	0	4	1	2	2	4	0	1	3
Phisc1	6	Phialocephala scopiformis	Endophyte	Ascomycota	Leotiomycetes	Helotiales		Phialocephala	9	0	10	14	2	7	4	32	2	0	4	1	6	1	1	3	8	21	0	3	4	0	0	21	0	0	0	0	0	4	0	35	0	3	2	3	4	3	0	1	3
Ascsa1	7	Ascocoryne sarcoides	Endophyte	Ascomycota	Leotiomycetes	Helotiales	Helotiaceae	Ascocoryne	3	0	1	4	0	0	2	3	2	0	0	1	3	0	1	2	1	6	0	3	1	0	0	31	0	0	1	0	0	0	0	20	0	3	1	0	1	4	0	1	2
Glalo1	8	Glarea lozoyensis	Saprotroph	Ascomycota	Leotiomycetes	Helotiales	Helotiaceae	Glarea	5	0	1	5	5	4	3	21	4	0	0	1	2	1	1	8	6	25	0	3	3	0	0	16	0	0	2	0	0	2	0	39	0	2	3	1	2	1	1	0	2
Amore1	9	Amorphotheca resinae	Saprotroph	Ascomycota	Leotiomycetes		Myxotrichaceae	Amorphotheca	4	0	3	3	0	0	1	4	1	0	2	0	2	0	1	1	0	1	0	2	0	0	0	2	0	0	0	0	0	1	0	8	0	2	1	2	0	1	0	0	2
Oidma1	10	Oidiodendron maius	Ericoid mycorrhizae	Ascomycota	Leotiomycetes		Myxotrichaceae	Oidiodendron	8	0	3	15	0	0	1	20	2	0	0	0	3	1	2	1	1	8	0	2	1	0	0	34	0	0	3	0	0	3	0	11	1	2	1	6	4	3	3	2	3
Bissp1	11	Bisporella sp.	Saprotroph	Ascomycota	Leotiomycetes	Helotiales	Helotiaceae	Bisporella	6	0	1	16	3	4	2	21	4	0	2	1	2	2	2	7	5	30	0	4	4	1	0	24	0	0	2	0	0	2	0	27	0	4	2	3	5	5	1	1	1
Sclsc1	12	Sclerotinia sclerotiorum	Pathogen	Ascomycota	Leotiomycetes	Helotiales	Sclerotiniaceae	Sclerotinia	1	0	1	6	0	2	4	16	2	0	1	3	1	1	1	1	3	9	0	2	1	1	0	19	0	0	0	0	0	1	0	19	0	3	1	15	1	1	0	1	1
Botci1	13	Botrytis cinerea	Pathogen	Ascomycota	Leotiomycetes	Helotiales	Sclerotiniaceae	Botrytis	2	0	1	10	0	3	4	23	2	0	1	2	3	2	1	2	4	10	0	2	0	1	0	18	0	0	0	0	0	1	0	17	0	3	1	15	3	3	0	1	1
Maggr1	14	Magnaporthe grisea	Pathogen	Ascomycota	Sordariomycetes	Magnaporthales	Magnaporthaceae	Magnaporthe	7	0	2	6	2	3	5	13	2	0	0	1	1	3	1	4	7	22	0	7	4	1	0	23	0	0	2	0	0	1	0	58	0	3	1	0	0	3	0	2	2
Neucr_trp3_1	15	Neurospora crassa	Saprotroph	Ascomycota	Sordariomycetes	Sordariales	Sordariaceae	Neurospora	0	0	2	8	0	2	2	2	1	0	0	0	1	1	1	2	5	14	0	4	3	1	0	21	0	0	0	0	0	1	0	9	0	3	1	8	1	1	1	1	1
Trire2	16	Trichoderma reesei	Saprotroph	Ascomycota	Sordariomycetes	Hypocreales	Hypocreaceae	Trichoderma	5	0	2	1	0	0	0	10	2	0	0	0	1	0	1	1	0	3	0	3	1	0	0	14	0	0	0	0	0	2	0	8	0	1	1	4	2	0	0	2	2
Xylhyp1	17	Xylaria hypoxylon	Saprotroph	Ascomycota	Sordariomycetes	Xylariales	Xylariaceae	Xylaria	4	0	2	6	2	5	4	18	6	0	2	0	2	1	1	4	5	23	0	4	3	1	0	17	0	0	0	0	0	1	0	13	0	4	1	0	1	3	0	2	2
Cenge3	18	Cenococcum geophilum	Ectomycorrhizae	Ascomycota	Dothideomycetes		Gloniaceae	Cenococcum	3	0	1	9	1	1	2	14	1	0	1	3	1	0	1	2	0	5	0	5	1	0	0	3	0	0	0	0	1	1	0	19	0	0	1	0	1	1	0	0	2
Glost2	19	Glonium stellatum	Saprotroph	Ascomycota	Dothideomycetes		Gloniaceae	Glonium	3	0	2	16	6	3	3	28	1	0	3	1	2	1	1	3	5	17	0	5	2	0	0	13	0	0	0	0	0	2	0	22	0	2	1	0	2	3	0	0	0
Leppa1	20	Lepidopterella palustris	Saprotroph	Ascomycota	Dothideomycetes	Mytilinidiales	Argynnaceae	Lepidopterella	3	0	3	7	2	1	0	13	1	0	0	1	2	0	1	2	0	2	0	5	1	0	0	2	0	0	0	0	3	0	0	23	0	3	2	0	1	0	0	0	1
Stasp1	21	Stagonospora sp.	Pathogen	Ascomycota	Dothideomycetes	Pleosporales	Massarinaceae	Stagonospora	4	0	2	8	4	5	5	27	3	0	2	3	0	4	1	2	8	37	0	5	3	1	0	17	0	0	1	0	0	1	0	52	0	4	1	0	1	4	0	1	2
Altal1	22	Alternaria alternata	Pathogen	Ascomycota	Dothideomycetes	Pleosporales	Pleosporaceae	Alternaria	2	0	2	5	4	7	3	28	2	0	2	2	0	3	1	7	6	32	0	5	3	1	0	15	0	0	0	0	0	1	0	56	0	2	1	0	2	5	0	1	2
Aurpu_var_pul1	23	Aureobasidium pullulans	Saprotroph	Ascomycota	Dothideomycetes	Dothideales	Saccotheciaceae	Aureobasidium	2	0	2	7	3	1	3	19	2	0	1	1	1	0	1	0	1	6	0	3	0	0	0	6	1	0	0	0	0	0	0	12	0	3	2	0	2	3	1	1	1
Clafu1	24	Cladosporium fulvum	Pathogen	Ascomycota	Dothideomycetes	Capnodiales	Mycosphaerellaceae	Passalora	6	0	1	10	3	2	2	23	4	0	2	1	3	2	1	5	1	2	0	5	2	0	0	0	0	0	0	0	0	1	1	7	0	4	1	0	1	2	0	1	1
Aspcl1	25	Aspergillus clavatus	Saprotroph	Ascomycota	Eurotiomycetes	Eurotiales	Aspergillaceae	Aspergillus	2	0	3	0	0	0	2	15	0	0	0	0	0	1	1	2	3	7	0	3	0	2	0	15	0	0	0	0	0	1	1	9	1	6	1	0	1	1	0	1	3
Aspfl1	26	Aspergillus flavus	Pathogen	Ascomycota	Eurotiomycetes	Eurotiales	Aspergillaceae	Aspergillus	6	0	2	3	0	2	3	28	2	1	0	0	0	2	1	3	3	7	0	5	0	1	0	5	0	0	0	0	0	2	2	5	1	1	1	9	2	3	0	1	5
Artbe1	27	Arthroderma benhamiae	Pathogen	Ascomycota	Eurotiomycetes	Onygenales	Arthrodermataceae	Trichophyton	1	0	1	3	0	0	0	3	0	0	0	2	0	0	1	2	0	0	0	4	0	0	0	0	0	0	0	0	0	0	0	7	0	1	1	0	1	0	0	0	2
Usnflo1	28	Usnea florida	Endophyte	Ascomycota	Lecanoromycetes	Lecanorales	Parmeliaceae	Usnea	2	0	3	7	0	1	1	23	1	0	0	1	1	2	1	1	0	1	0	3	3	0	0	0	0	0	0	0	0	1	0	19	0	1	1	0	3	0	0	0	1
Xylhe1	29	Xylona heveae	Endophyte	Ascomycota	Xylonomycetes	Xylonomycetales	Xylonomycetaceae	Xylona	2	0	1	3	0	0	0	4	0	0	0	1	0	0	1	0	0	1	0	3	0	0	0	0	0	0	0	0	0	0	0	7	0	1	2	8	1	0	1	0	1
Tubma1	30	Tuber magnatum	Ectomycorrhizae	Ascomycota	Pezizomycetes	Pezizales	Tuberaceae	Tuber	2	0	1	3	0	0	1	4	1	0	0	1	0	0	1	1	0	3	0	10	1	0	0	0	0	0	0	0	0	0	0	15	0	0	2	0	1	0	0	0	1
Tubae1	31	Tuber aestivum	Ectomycorrhizae	Ascomycota	Pezizomycetes	Pezizales	Tuberaceae	Tuber	1	0	1	4	0	0	1	4	1	0	0	1	0	0	1	1	0	4	0	12	1	0	0	2	0	0	0	0	0	0	0	18	0	0	2	0	1	0	0	0	1
Tubme1v2	32	Tuber melanosporum	Ectomycorrhizae	Ascomycota	Pezizomycetes	Pezizales	Tuberaceae	Tuber	1	0	1	3	0	0	1	4	1	0	0	1	0	0	1	0	1	4	0	11	1	0	0	3	0	0	0	0	0	0	0	14	0	0	2	0	1	0	0	0	1
Tubbor1	33	Tuber borchii	Ectomycorrhizae	Ascomycota	Pezizomycetes	Pezizales	Tuberaceae	Tuber	2	0	1	3	0	0	0	6	1	0	0	1	0	0	1	0	0	6	0	12	1	0	0	3	0	0	0	0	0	0	0	15	0	0	2	0	1	0	0	0	1
Chove1	34	Choiromyces venosus	Ectomycorrhizae	Ascomycota	Pezizomycetes	Pezizales	Tuberaceae	Choiromyces	1	0	1	4	0	0	1	5	2	0	0	1	0	0	1	0	1	17	0	14	1	0	0	9	0	0	0	0	0	6	0	18	0	0	2	0	1	1	0	0	1
Morco1	35	Morchella importuna.C	Saprotroph	Ascomycota	Pezizomycetes	Pezizales	Morchellaceae	Morchella	1	0	1	2	0	0	2	5	2	1	0	1	0	0	1	0	2	23	0	8	1	0	0	18	0	0	0	0	0	2	0	17	0	0	3	0	1	5	0	0	1
Morimp1	36	Morchella importuna	Saprotroph	Ascomycota	Pezizomycetes	Pezizales	Morchellaceae	Morchella	1	0	1	2	0	1	2	4	2	1	0	1	0	0	1	0	1	23	0	8	1	0	0	16	0	0	0	0	0	2	0	17	0	0	3	0	1	5	0	0	1
Gyresc1	37	Gyromitra esculenta	Saprotroph	Ascomycota	Pezizomycetes	Pezizales	Discinaceae	Gyromitra	1	0	1	2	0	0	2	3	2	1	0	1	0	0	1	1	1	28	0	10	1	0	0	21	0	0	0	0	0	0	0	23	0	0	3	0	1	4	0	0	1
Calful1	38	Caloscypha fulgens	Saprotroph	Ascomycota	Pezizomycetes	Pezizales	Caloscyphaceae	Caloscypha	1	0	1	2	0	0	2	6	1	0	0	2	0	0	1	2	1	12	0	9	0	0	0	6	0	0	0	0	0	3	0	19	0	0	1	0	0	1	0	0	1
Wilmi1	39	Wilcoxina mikolae	Ectomycorrhizae	Ascomycota	Pezizomycetes	Pezizales	Pyronemataceae	Wilcoxina	2	0	1	4	1	0	3	10	2	0	1	1	1	0	1	1	0	4	0	5	1	0	0	2	0	0	0	0	0	1	2	11	0	0	3	0	1	1	0	0	1
Trihyb1	40	Trichophaea hybrida	Ectomycorrhizae	Ascomycota	Pezizomycetes	Pezizales	Pyronemataceae	Trichophaea	2	0	2	5	0	0	3	8	1	0	0	1	1	0	1	1	0	3	0	5	0	0	0	2	0	0	0	0	0	5	3	12	0	0	2	0	1	1	0	0	1
Pyrco1	41	Pyronema confluens	Saprotroph	Ascomycota	Pezizomycetes	Pezizales	Pyronemataceae	Pyronema	1	0	1	1	1	0	3	10	3	0	1	1	0	0	1	2	1	10	0	9	0	0	0	6	0	0	0	0	0	0	11	14	0	0	2	0	1	2	0	0	1
Sarco1	42	Sarcoscypha coccinea	Saprotroph	Ascomycota	Pezizomycetes	Pezizales	Sarcoscyphaceae	Sarcoscypha	1	0	0	3	0	0	4	11	2	0	1	1	0	1	1	4	3	19	0	7	1	0	0	16	0	0	0	0	0	0	0	19	0	0	1	0	1	1	0	0	1
Kalpfe1	43	Kalaharituber pfeilii	Ectomycorrhizae	Ascomycota	Pezizomycetes	Pezizales	Pezizaceae	Kalaharituber	1	0	0	3	0	0	2	2	0	0	0	1	0	0	1	3	2	13	0	13	1	0	0	16	0	0	0	0	0	0	0	17	0	0	2	0	1	1	0	0	1
Terbo2	44	Terfezia boudieri	Ectomycorrhizae	Ascomycota	Pezizomycetes	Pezizales	Pezizaceae	Terfezia	0	0	1	2	1	0	0	1	1	0	0	1	0	0	1	1	0	3	0	9	1	0	0	3	0	0	0	0	0	0	0	13	0	0	2	0	1	0	0	0	1
Ascim1	45	Ascobolus immersus	Saprotroph	Ascomycota	Pezizomycetes	Pezizales	Ascobolaceae	Ascobolus	2	0	0	4	0	2	2	20	0	1	0	1	1	0	1	3	5	33	0	6	3	0	0	43	0	0	0	0	0	0	0	22	0	0	2	0	0	2	0	0	1
Monha1	46	Monacrosporium haptotylum	Parasite	Ascomycota	Orbiliomycetes	Orbiliales	Orbiliaceae	Dactylellina	3	0	1	1	0	1	1	7	1	1	1	1	0	0	1	4	1	28	0	2	4	0	0	112	0	0	1	0	0	7	0	9	0	0	9	2	1	1	0	0	1
Artol1	47	Arthrobotrys oligospora	Parasite	Ascomycota	Orbiliomycetes	Orbiliales	Orbiliaceae	Arthrobotrys	3	0	1	0	0	1	1	6	1	1	1	1	0	0	1	2	1	26	0	3	3	1	0	103	0	0	0	0	0	7	0	22	0	1	5	6	1	1	0	0	1
Wican1	48	Wickerhamomyces anomalus	Yeast	Ascomycota	Saccharomycetes	Saccharomycetales	Phaffomycetaceae	Wickerhamomyces	1	0	3	0	0	0	0	0	0	0	0	0	0	0	3	0	0	0	0	0	0	0	0	0	0	0	0	0	0	0	0	2	2	0	4	0	0	0	0	0	3
SacceM3837_1	49	Saccharomyces cerevisiae	Yeast	Ascomycota	Saccharomycetes	Saccharomycetales	Saccharomycetaceae	Saccharomyces	1	0	2	0	0	0	0	0	0	0	0	0	0	0	3	0	0	0	0	0	0	0	0	0	0	0	0	0	0	0	0	2	1	0	4	0	0	0	0	0	2
Canta1	50	Candida tanzawaensis	Yeast	Ascomycota	Saccharomycetes	Saccharomycetales	Debaryomycetaceae		1	0	2	0	0	0	0	0	0	0	0	0	0	0	3	0	0	0	0	0	0	0	0	0	0	0	0	0	0	0	0	2	0	0	2	0	0	0	0	0	2
Tapde1_1	51	Taphrina deformans	Pathogen	Ascomycota	Taphrinomycetes	Taphrinales	Taphrinaceae	Taphrina	0	0	1	0	0	0	0	1	0	0	0	0	0	0	0	0	0	0	0	0	0	0	0	0	0	0	0	0	0	0	0	0	1	0	1	0	0	0	0	0	0
Lacam2	52	Laccaria amethystina	Ectomycorrhizae	Basidiomycota	Agaricomycetes	Agaricales	Tricholomataceae	Laccaria	0	7	2	0	1	0	0	19	2	3	0	0	11	0	2	0	0	2	0	0	0	0	0	1	0	2	0	0	2	15	0	1	0	1	2	0	0	0	0	0	2
Lacbi2	53	Laccaria bicolor	Ectomycorrhizae	Basidiomycota	Agaricomycetes	Agaricales	Tricholomataceae	Laccaria	2	10	3	0	1	0	0	10	2	0	0	0	11	0	2	0	0	13	0	0	0	0	0	1	0	2	0	0	2	9	0	1	0	1	2	0	0	0	0	0	5
Copci1	54	Coprinopsis cinerea	Saprotroph	Basidiomycota	Agaricomycetes	Agaricales	Psathyrellaceae	Coprinopsis	0	17	0	0	1	0	1	35	2	0	0	0	6	0	3	0	6	34	0	0	7	0	0	39	0	3	0	0	1	28	0	1	0	3	5	0	0	1	0	0	2
Copmic2	55	Coprinellus micaceus	Saprotroph	Basidiomycota	Agaricomycetes	Agaricales	Psathyrellaceae	Coprinellus	0	18	1	0	3	0	1	40	2	0	0	0	6	0	6	3	6	46	0	0	6	0	0	49	0	3	0	0	0	16	0	2	0	1	3	0	0	1	0	0	1
Hypsu1	56	Hypholoma sublateritium	Wood decayer	Basidiomycota	Agaricomycetes	Agaricales	Strophariaceae	Hypholoma	0	11	2	0	14	14	1	28	4	0	0	0	10	0	5	1	1	14	2	0	1	0	0	29	0	3	0	0	0	12	0	1	0	5	2	0	0	2	0	0	1
Hebcy2	57	Hebeloma cylindrosporum	Ectomycorrhizae	Basidiomycota	Agaricomycetes	Agaricales	Cortinariaceae	Hebeloma	1	2	1	0	3	0	0	16	1	0	0	0	7	0	2	3	0	3	0	0	0	0	0	2	0	3	0	0	0	12	0	1	0	4	1	0	0	0	0	0	1
Corgl3	58	Cortinarius glaucopus	Ectomycorrhizae	Basidiomycota	Agaricomycetes	Agaricales	Cortinariaceae	Cortinarius	0	5	3	0	12	0	0	26	5	1	0	0	6	0	4	6	0	2	0	0	0	0	0	3	0	2	0	0	1	10	0	3	0	4	2	0	0	0	0	0	1
Crula1	59	Crucibulum laeve	Saprotroph	Basidiomycota	Agaricomycetes	Agaricales	Nidulariaceae	Crucibulum	0	16	1	0	15	2	1	66	3	1	0	0	7	0	4	0	2	34	0	0	1	0	0	46	0	4	0	0	1	16	0	1	0	7	3	0	0	3	0	0	1
Trima3	60	Tricholoma matsutake	Ectomycorrhizae	Basidiomycota	Agaricomycetes	Agaricales	Tricholomataceae	Tricholoma	3	12	1	0	0	1	0	12	4	2	0	0	5	0	1	0	0	2	0	0	0	0	0	1	0	4	0	0	2	3	0	1	0	1	2	0	0	1	0	0	1
Amath1	61	Amanita thiersii	Saprotroph	Basidiomycota	Agaricomycetes	Agaricales	Amanitaceae	Amanita	2	13	1	0	0	0	1	10	2	0	0	0	6	0	2	3	1	16	0	0	1	0	0	11	0	5	0	0	1	9	0	1	0	2	1	0	0	2	0	0	1
Amamu1	62	Amanita muscaria	Ectomycorrhizae	Basidiomycota	Agaricomycetes	Agaricales	Amanitaceae	Amanita	0	18	1	0	0	0	0	5	5	0	0	0	4	0	5	3	0	2	0	0	0	0	0	0	0	3	0	0	2	6	0	1	0	1	2	0	0	0	0	0	1
Plucer1	63	Pluteus cervinus	Saprotroph	Basidiomycota	Agaricomycetes	Agaricales	Pluteaceae	Pluteus	0	11	0	0	16	0	1	12	5	4	0	0	7	0	2	2	2	24	0	0	6	0	0	30	0	6	0	1	2	19	0	5	0	4	2	0	0	1	0	0	1
Gyman1	64	Gymnopus androsaceus	Saprotroph	Basidiomycota	Agaricomycetes	Agaricales	Omphalotaceae	Gymnopus	1	29	2	0	10	0	0	43	12	1	0	0	14	0	5	0	1	11	0	0	0	0	0	36	0	5	0	0	1	7	0	1	0	4	2	0	2	2	0	0	1
Ompol1	65	Omphalotus olearius	Saprotroph	Basidiomycota	Agaricomycetes	Agaricales	Omphalotaceae	Omphalotus	1	6	2	0	6	1	1	18	5	0	0	0	8	0	2	0	2	13	0	0	0	0	0	16	0	3	0	0	1	3	0	0	0	3	2	0	0	2	0	0	1
Marfi1	66	Marasmius fiardii	Saprotroph	Basidiomycota	Agaricomycetes	Agaricales	Marasmiaceae	Marasmius	0	22	2	0	1	0	1	68	3	1	0	0	8	0	2	1	1	19	0	0	2	0	0	11	0	3	0	1	1	46	0	1	0	3	2	0	0	3	0	0	1
Monpe1_1	67	Moniliophthora perniciosa	Pathogen	Basidiomycota	Agaricomycetes	Agaricales	Marasmiaceae	Moniliophthora	1	24	5	0	4	13	3	51	5	0	0	7	7	0	1	0	2	18	0	0	2	0	0	5	0	3	0	0	1	4	0	1	0	2	1	0	0	0	0	0	0
Armga1	68	Armillaria gallica	Pathogen	Basidiomycota	Agaricomycetes	Agaricales	Physalacriaceae	Armillaria	1	25	2	0	8	0	3	65	9	3	0	0	5	0	3	0	2	19	0	0	0	0	0	13	0	4	0	0	1	9	0	0	1	5	2	0	0	2	0	0	1
Mycgal1	69	Mycena galopus	Saprotroph	Basidiomycota	Agaricomycetes	Agaricales	Mycenaceae	Mycena	4	29	5	0	19	14	2	113	11	0	0	0	27	0	6	2	1	16	2	0	2	0	0	55	0	5	0	0	0	52	1	12	0	6	4	0	0	7	0	5	8
PleosPC15_2	70	Pleurotus ostreatus	Wood decayer	Basidiomycota	Agaricomycetes	Agaricales	Pleurotaceae	Pleurotus	0	11	1	0	9	0	1	36	4	0	0	0	16	0	2	3	1	29	0	0	1	0	0	33	0	1	0	0	1	22	0	1	0	3	2	0	0	1	0	0	1
Schco3	71	Schizophyllum commune	Wood decayer	Basidiomycota	Agaricomycetes	Agaricales	Schizophyllaceae	Schizophyllum	4	2	0	0	0	0	1	20	4	1	0	0	3	0	4	3	3	22	0	8	0	0	0	5	0	3	0	0	1	18	0	1	0	1	3	0	0	2	0	0	1
Paxru2	72	Paxillus adelphus	Ectomycorrhizae	Basidiomycota	Agaricomycetes	Boletales	Paxillaceae	Paxillus	1	15	1	0	0	2	0	5	1	0	0	0	4	0	2	0	0	3	0	0	0	0	0	0	0	8	0	0	1	1	0	1	0	1	2	0	0	0	0	0	1
Paxin1	73	Paxillus involutus	Ectomycorrhizae	Basidiomycota	Agaricomycetes	Boletales	Paxillaceae	Paxillus	1	13	1	0	0	0	0	4	3	0	0	0	4	0	2	0	0	5	0	0	0	0	0	0	0	11	0	0	1	1	0	1	0	2	2	0	0	0	0	0	1
Gyrli1	74	Gyrodon lividus	Ectomycorrhizae	Basidiomycota	Agaricomycetes	Boletales	Gyrodontaceae	Gyrodon	1	10	1	0	0	0	0	5	4	0	0	0	4	0	2	0	0	4	0	0	0	0	0	1	0	8	0	0	1	3	0	1	0	2	2	0	0	0	0	0	1
Xerba1	75	Xerocomus badius	Ectomycorrhizae	Basidiomycota	Agaricomycetes	Boletales	Boletaceae	Xerocomus	1	12	1	0	0	0	0	7	5	0	0	0	7	0	4	0	0	3	0	0	0	0	0	0	0	11	0	0	1	4	0	1	0	2	6	0	0	1	0	0	1
Boled5	76	Boletus edulis	Ectomycorrhizae	Basidiomycota	Agaricomycetes	Boletales	Boletaceae	Boletus	1	7	2	0	0	3	0	4	5	1	0	0	11	0	4	0	0	7	0	0	0	0	2	1	0	15	0	0	1	4	0	1	0	2	4	0	0	2	0	0	1
Pismi1	77	Pisolithus microcarpus	Ectomycorrhizae	Basidiomycota	Agaricomycetes	Boletales	Pisolithaceae	Pisolithus	0	8	1	0	0	0	0	4	0	0	0	0	4	0	1	0	0	4	0	0	0	0	0	0	0	3	0	0	1	5	0	1	0	1	1	0	0	0	0	0	2
Sclci1	78	Scleroderma citrinum	Ectomycorrhizae	Basidiomycota	Agaricomycetes	Boletales	Sclerodermataceae	Scleroderma	0	10	1	0	0	0	0	7	1	0	0	0	8	0	3	0	0	3	0	0	0	0	0	0	0	1	0	0	1	7	0	1	0	1	0	0	0	0	0	0	2
Suilu4	79	Suillus luteus	Ectomycorrhizae	Basidiomycota	Agaricomycetes	Boletales	Suillaceae	Suillus	1	18	1	0	0	0	0	6	10	0	0	0	4	0	2	0	0	2	0	0	0	0	2	0	0	7	0	0	1	3	0	1	0	1	2	0	0	0	0	0	1
Suibr2	80	Suillus brevipes	Ectomycorrhizae	Basidiomycota	Agaricomycetes	Boletales	Suillaceae	Suillus	4	17	1	0	0	8	0	11	13	0	0	0	4	0	2	0	0	2	0	0	0	0	0	0	0	7	0	0	1	4	0	1	0	1	2	0	0	0	0	0	1
Conpu1	81	Coniophora puteana	Wood decayer	Basidiomycota	Agaricomycetes	Boletales	Coniophoraceae	Coniophora	1	6	1	0	0	0	2	14	5	0	0	0	6	0	2	0	4	10	0	0	0	0	0	2	0	11	0	0	1	6	0	1	0	2	2	0	0	0	1	0	1
SerlaS7_3_2	82	Serpula lacrymans	Wood decayer	Basidiomycota	Agaricomycetes	Boletales	Serpulaceae	Serpula	1	4	1	0	0	0	2	8	5	0	0	0	3	0	2	0	4	5	0	0	0	0	0	8	0	5	0	0	1	5	0	1	0	2	1	0	0	2	0	0	1
Fibsp1	83	Fibulorhizoctonia sp.	Saprotroph	Basidiomycota	Agaricomycetes	Atheliales	Atheliaceae	Fibularhizoctonia	1	34	2	0	0	0	3	33	1	2	0	0	17	0	5	0	5	14	0	0	0	0	0	35	0	8	0	0	1	13	0	2	0	7	4	0	1	3	0	0	1
Pilcr1	84	Piloderma croceum	Ectomycorrhizae	Basidiomycota	Agaricomycetes	Atheliales	Atheliaceae	Piloderma	9	11	3	0	1	0	2	23	2	0	0	0	5	0	2	6	0	1	0	0	0	0	0	0	0	2	0	0	1	6	0	2	0	3	4	0	0	0	0	0	1
Plicr1	85	Plicaturopsis crispa	Wood decayer	Basidiomycota	Agaricomycetes	Amylocorticiales	Amylocorticiaceae	Plicaturopsis	0	5	1	0	7	0	1	14	4	0	0	0	5	0	2	0	2	9	0	0	0	0	0	9	0	3	0	0	1	4	0	1	0	9	2	0	1	1	0	0	2
Phchr2	86	Phanerochaete chrysosporium	Wood decayer	Basidiomycota	Agaricomycetes	Polyporales	Phanerochaetaceae	Phanerochaete	4	0	1	0	15	0	1	34	3	1	0	0	7	0	4	0	2	16	0	0	1	0	0	36	0	4	0	0	1	8	0	1	0	2	2	0	0	1	0	0	1
Phlbr1	87	Phlebia brevispora	Wood decayer	Basidiomycota	Agaricomycetes	Polyporales	Meruliaceae	Phlebia	1	8	2	0	15	0	1	32	6	1	0	0	8	0	4	0	2	12	0	0	1	0	0	28	0	6	0	0	1	30	0	5	0	3	2	0	0	1	0	0	1
PosplRSB12_1	88	Postia placenta	Wood decayer	Basidiomycota	Agaricomycetes	Polyporales	Dacryobolaceae	Postia	0	2	1	0	1	0	0	12	5	0	0	0	2	0	1	0	0	2	0	0	0	0	0	0	0	5	0	0	1	15	0	1	0	1	2	0	0	1	0	0	2
Thega1	89	Thelephora ganbajun	Ectomycorrhizae	Basidiomycota	Agaricomycetes	Thelephorales	Thelephoraceae	Thelephora	1	0	1	0	0	0	0	2	0	1	0	0	3	0	2	0	0	4	0	0	0	0	0	0	0	4	0	0	1	7	0	1	0	1	2	0	0	0	0	0	1
Lenvul1	90	Lentinellus vulpinus	Wood decayer	Basidiomycota	Agaricomycetes	Russulales	Auriscalpiaceae	Lentinellus	1	7	1	0	11	5	1	27	4	1	0	0	7	0	1	0	1	11	0	0	0	0	0	20	0	4	0	0	1	6	0	1	0	4	3	0	0	1	0	0	1
Lacqui1	91	Lactarius quietus	Ectomycorrhizae	Basidiomycota	Agaricomycetes	Russulales	Russulaceae	Lactarius	5	17	1	0	1	3	0	18	18	0	0	0	17	0	1	0	0	2	0	0	0	0	0	0	0	0	0	0	2	28	0	1	0	4	5	0	0	0	0	0	1
Hetan2	92	Heterobasidion annosum	Pathogen	Basidiomycota	Agaricomycetes	Russulales	Bondarzewiaceae	Heterobasidion	3	14	1	0	8	0	1	29	3	0	0	0	5	0	2	2	2	10	0	0	0	0	0	18	0	5	0	0	1	1	0	1	0	3	2	0	0	2	0	0	1
Neole1	93	Neolentinus lepideus	Wood decayer	Basidiomycota	Agaricomycetes	Gloeophyllales	Gloeophyllaceae	Neolentinus	0	4	1	0	0	0	0	23	3	0	1	0	2	0	3	0	0	4	0	0	0	0	0	0	0	4	0	0	0	2	0	0	0	2	2	0	0	2	0	0	1
Jaaar1	94	Jaapia argillacea	Wood decayer	Basidiomycota	Agaricomycetes	Jaapiales	Jaapiaceae	Jaapia	1	1	1	0	1	0	1	17	2	1	2	0	4	0	3	1	2	15	0	0	0	0	0	24	0	4	0	0	1	2	0	0	0	3	2	0	0	1	0	0	1
Punst1	95	Punctularia strigosozonata	Pathogen	Basidiomycota	Agaricomycetes	Corticiales	Punctulariaceae	Punctularia	0	12	1	0	11	0	1	18	4	1	0	0	9	0	2	1	1	14	0	0	1	0	0	21	0	4	0	0	0	7	0	1	0	4	3	0	0	1	0	2	1
Sisni1	96	Sistotremastrum niveocremeum	Wood decayer	Basidiomycota	Agaricomycetes	Trechisporales	Hydnodontaceae	Sistotremastrum	2	11	1	0	15	0	2	22	1	2	0	0	6	0	1	1	3	22	0	0	0	0	0	55	0	3	0	0	1	1	0	2	0	2	2	0	0	1	0	0	1
Ramac1	97	Ramaria rubella	Saprotroph	Basidiomycota	Agaricomycetes	Gomphales	Gomphaceae	Ramaria	6	10	1	0	13	0	1	38	1	0	1	0	12	0	1	0	2	9	0	0	1	0	0	18	0	4	0	0	1	7	0	2	0	3	3	0	0	4	0	0	1
Gaumor1_1	98	Gautieria morchelliformis	Ectomycorrhizae	Basidiomycota	Agaricomycetes	Gomphales	Gautieriaceae	Gautieria	0	11	3	0	32	0	0	19	1	0	0	0	20	0	1	1	0	2	0	0	0	0	0	3	0	3	0	0	1	4	0	1	0	1	1	0	0	1	0	0	1
Sphst1	99	Sphaerobolus stellatus	Wood decayer	Basidiomycota	Agaricomycetes	Geastrales	Sphaerobolaceae	Sphaerobolus	5	29	1	0	66	2	1	138	1	7	3	0	6	0	5	11	5	52	0	0	0	0	0	64	0	4	0	0	1	33	0	4	0	3	2	0	0	5	0	0	1
Aurde3_1	100	Auricularia subglabra	Wood decayer	Basidiomycota	Agaricomycetes	Auriculariales	Auriculariaceae	Auricularia	3	0	0	7	19	1	1	38	7	3	0	0	9	0	4	2	1	19	0	0	4	0	0	48	0	10	0	0	2	4	0	1	0	4	3	0	0	3	0	4	1
Pirin1	101	Piriformospora indica	Endophyte	Basidiomycota	Agaricomycetes	Sebacinales	Serendipitaceae	Serendipita	0	2	1	0	0	0	2	11	0	0	0	0	8	0	4	3	2	25	0	0	1	0	0	67	0	1	0	0	0	5	0	1	0	3	2	0	0	2	0	0	1
Sebve1	102	Sebacina vermifera	Orchid mycorrhizae	Basidiomycota	Agaricomycetes	Sebacinales	Serendipitaceae	Serendipita	0	5	1	0	0	0	2	14	0	1	0	0	10	0	2	4	4	34	0	0	1	0	0	51	0	1	0	0	0	6	0	1	0	2	2	0	0	2	0	0	1
Hydru2	103	Hydnum rufescens	Ectomycorrhizae	Basidiomycota	Agaricomycetes	Cantharellales	Hydnaceae	Hydnum	14	0	1	0	0	0	0	21	0	0	0	0	3	0	1	0	0	2	0	0	0	0	0	1	0	3	0	0	0	18	0	1	0	1	2	0	0	0	0	0	1
Cananz1	104	Cantharellus anzutake	Ectomycorrhizae	Basidiomycota	Agaricomycetes	Cantharellales	Cantharellaceae	Cantharellus	1	8	1	0	0	1	0	20	0	0	0	0	9	0	0	1	0	8	0	0	0	0	0	1	0	2	0	0	0	10	0	0	0	1	1	0	0	0	0	0	1
ClaPMI390	105	Sistotrema sp.	Saprotroph	Basidiomycota	Agaricomycetes	Cantharellales	Clavulinaceae		1	0	2	0	0	0	1	35	0	1	0	1	18	0	3	0	2	26	0	0	0	0	0	58	0	18	0	0	0	36	0	1	0	3	2	0	0	1	0	7	1
Botbo1	106	Botryobasidium botryosum	Saprotroph	Basidiomycota	Agaricomycetes	Cantharellales	Botryobasidiaceae	Botryobasidium	4	0	1	0	0	0	3	19	3	2	0	0	5	0	1	4	2	32	1	0	2	0	0	28	0	7	0	0	5	3	0	1	0	4	4	0	0	1	0	0	1
Tulca1	107	Tulasnella calospora	Orchid mycorrhizae	Basidiomycota	Agaricomycetes	Cantharellales	Tulasnellaceae	Tulasnella	1	0	1	0	0	1	3	12	0	0	0	0	4	0	5	2	3	34	0	0	0	0	0	98	0	1	0	0	1	18	0	1	0	2	3	0	0	3	0	0	3
CerAGI	108	Ceratobasidium sp.	Orchid mycorrhizae	Basidiomycota	Agaricomycetes	Cantharellales	Ceratobasidiaceae	Ceratobasidium	14	6	1	0	0	1	4	18	7	4	0	1	15	0	4	1	6	40	0	0	3	0	0	60	0	6	0	0	1	29	0	5	0	7	5	0	0	4	0	0	2
Rhiso1	109	Rhizoctonia solani	Pathogen	Basidiomycota	Agaricomycetes	Cantharellales	Ceratobasidiaceae	Rhizoctonia	20	10	1	0	0	2	6	22	8	4	0	0	12	0	3	5	1	38	0	0	5	0	0	40	0	7	0	0	1	25	0	1	0	5	6	0	0	4	0	0	2
Dacsp1	110	Dacryopinax primogenitus	Wood decayer	Basidiomycota	Dacrymycetes	Dacrymycetales	Dacrymycetaceae	Dacryopinax	3	0	2	0	0	0	0	6	1	0	2	0	3	0	1	3	0	0	0	0	0	0	0	1	0	1	0	0	0	2	0	1	0	1	3	0	0	1	0	0	1
Treme1	111	Tremella mesenterica	Wood decayer	Basidiomycota	Tremellomycetes	Tremellales	Tremellaceae	Tremella	3	0	1	0	0	0	0	2	0	0	0	0	2	0	1	0	0	0	0	1	0	0	0	0	0	0	0	0	0	10	0	1	0	0	2	0	0	0	0	0	1
Walse1	112	Wallemia sebi	Saprotroph	Basidiomycota	Wallemiomycetes	Wallemiales		Wallemia	0	0	0	0	0	0	0	6	0	0	0	0	1	0	1	0	0	10	0	0	0	0	0	0	0	0	0	0	0	1	0	0	0	0	0	0	0	0	0	0	0
[truncated: 199 more columns]

## Sheet: f - Protease total 112 fungi
Supplementary Data 6 - Count of proteomes and related statistics
f) The table contains the number of predicted protease coding genes
JGI ID	Phylogenetic Order	Species	Ecology	Phylum	Class	Order	Family	Genus	A01A	A01X	A02A	A03A	A09	A22B	A31	C01B	C02A	C03B	C04	C09	C12	C13	C14B	C15	C19	C26	C39	C40	C44	C45	C46	C48	C50	C53	C54	C56	C59	C60A	C64	C65	C67	C78	C85A	C97	G01	I02	I04	I09	I25A
Chalo1	1	Chalara longipes	Saprotroph	Ascomycota	Leotiomycetes	Helotiales		Chalara	49	1	1	1	0	1	2	1	6	10	1	1	5	1	8	2	14	9	5	0	1	4	5	3	1	5	1	17	1	0	2	1	1	1	2	2	15	15	7	2	1
Melva1	2	Meliniomyces variabilis	Ericoid mycorrhizae	Ascomycota	Leotiomycetes	Helotiales	Helotiaceae	Meliniomyces	42	1	2	1	0	1	1	1	4	16	1	3	5	1	4	2	12	9	4	0	1	5	5	2	1	7	1	17	1	0	2	1	1	1	2	2	11	14	8	2	0
Melbi2	3	Meliniomyces bicolor	Ericoid mycorrhizae	Ascomycota	Leotiomycetes	Helotiales	Helotiaceae	Meliniomyces	24	1	1	1	0	1	1	1	6	8	1	2	5	1	7	2	14	7	6	0	1	3	9	3	1	4	1	9	1	0	3	1	1	2	1	2	6	12	8	2	1
Rhier1	4	Rhizoscyphus ericae	Ericoid mycorrhizae	Ascomycota	Leotiomycetes	Helotiales	Leotiaceae	Pezoloma	27	1	2	1	0	1	1	1	6	8	1	0	4	1	5	1	14	7	4	0	1	3	3	4	1	3	1	7	1	0	2	1	1	2	2	3	7	12	7	2	1
Acema1	5	Acephala macrosclerotiorum	Ectomycorrhizae	Ascomycota	Leotiomycetes	Helotiales		Acephala	26	1	2	1	1	1	1	1	5	9	1	1	4	1	5	2	14	11	3	1	1	3	4	3	1	5	1	9	1	1	2	2	1	1	2	5	5	13	8	3	2
Phisc1	6	Phialocephala scopiformis	Endophyte	Ascomycota	Leotiomycetes	Helotiales		Phialocephala	37	1	0	1	0	1	2	1	5	9	1	1	4	1	5	2	15	11	3	0	1	4	3	2	1	3	1	11	1	0	2	1	1	1	2	4	6	11	9	3	0
Ascsa1	7	Ascocoryne sarcoides	Endophyte	Ascomycota	Leotiomycetes	Helotiales	Helotiaceae	Ascocoryne	15	0	1	1	0	1	1	1	3	3	1	0	4	1	2	1	15	7	3	0	1	3	1	2	1	3	1	5	1	0	2	1	1	1	2	3	4	11	7	2	0
Glalo1	8	Glarea lozoyensis	Saprotroph	Ascomycota	Leotiomycetes	Helotiales	Helotiaceae	Glarea	20	1	1	1	0	1	0	1	3	7	1	0	4	1	1	2	13	11	2	0	1	3	2	3	1	2	1	9	1	0	2	1	1	1	2	5	2	12	6	2	0
Amore1	9	Amorphotheca resinae	Saprotroph	Ascomycota	Leotiomycetes		Myxotrichaceae	Amorphotheca	13	0	1	1	0	1	0	1	4	3	1	0	4	1	3	1	14	6	3	0	1	3	5	2	1	2	1	4	1	0	2	1	1	2	1	3	1	12	7	3	0
Oidma1	10	Oidiodendron maius	Ericoid mycorrhizae	Ascomycota	Leotiomycetes		Myxotrichaceae	Oidiodendron	32	0	1	1	0	1	0	1	5	12	2	0	4	1	5	1	14	7	7	2	1	4	3	3	1	5	1	16	1	0	3	1	1	1	1	3	11	12	8	3	0
Bissp1	11	Bisporella sp.	Saprotroph	Ascomycota	Leotiomycetes	Helotiales	Helotiaceae	Bisporella	21	1	0	1	0	1	0	1	8	13	1	0	4	1	3	2	16	9	9	2	1	2	2	2	1	3	1	12	1	0	3	1	1	1	1	5	1	14	9	2	0
Sclsc1	12	Sclerotinia sclerotiorum	Pathogen	Ascomycota	Leotiomycetes	Helotiales	Sclerotiniaceae	Sclerotinia	12	0	17	1	0	1	0	1	4	2	1	0	4	1	1	1	12	8	5	0	1	2	3	2	1	4	1	6	1	0	2	1	1	1	1	5	2	9	4	1	0
Botci1	13	Botrytis cinerea	Pathogen	Ascomycota	Leotiomycetes	Helotiales	Sclerotiniaceae	Botrytis	19	0	19	0	0	1	2	1	4	5	1	0	4	1	2	1	15	8	2	0	1	2	4	2	1	2	1	6	1	0	2	0	1	1	1	4	3	11	7	2	0
Maggr1	14	Magnaporthe grisea	Pathogen	Ascomycota	Sordariomycetes	Magnaporthales	Magnaporthaceae	Magnaporthe	18	1	0	1	0	1	0	1	5	5	1	0	4	1	2	1	14	8	6	0	1	1	1	3	1	3	1	8	1	0	1	1	1	1	0	4	2	12	10	2	0
Neucr_trp3_1	15	Neurospora crassa	Saprotroph	Ascomycota	Sordariomycetes	Sordariales	Sordariaceae	Neurospora	18	0	2	1	0	1	0	1	4	4	1	0	3	1	2	1	13	9	3	0	1	1	2	3	1	3	1	4	1	0	1	1	1	1	0	3	1	12	7	1	0
Trire2	16	Trichoderma reesei	Saprotroph	Ascomycota	Sordariomycetes	Hypocreales	Hypocreaceae	Trichoderma	17	0	0	1	0	1	0	1	3	4	1	0	4	1	2	1	16	8	3	0	1	2	2	3	1	3	1	6	1	0	2	0	1	1	1	4	4	9	8	2	0
Xylhyp1	17	Xylaria hypoxylon	Saprotroph	Ascomycota	Sordariomycetes	Xylariales	Xylariaceae	Xylaria	19	1	1	1	0	1	0	1	5	4	1	1	4	1	3	1	15	9	5	0	0	2	2	2	1	3	1	11	1	1	2	1	1	2	1	5	4	14	8	3	0
Cenge3	18	Cenococcum geophilum	Ectomycorrhizae	Ascomycota	Dothideomycetes		Gloniaceae	Cenococcum	16	0	8	0	0	1	1	1	3	7	1	0	6	1	5	1	14	9	9	0	1	2	2	2	1	4	1	8	1	0	3	1	1	1	1	4	2	16	8	2	0
Glost2	19	Glonium stellatum	Saprotroph	Ascomycota	Dothideomycetes		Gloniaceae	Glonium	16	0	1	0	0	1	1	1	3	12	1	0	5	1	3	1	14	8	5	0	1	1	1	3	1	2	1	8	1	0	3	1	1	1	2	5	1	17	8	2	0
Leppa1	20	Lepidopterella palustris	Saprotroph	Ascomycota	Dothideomycetes	Mytilinidiales	Argynnaceae	Lepidopterella	15	0	1	0	0	1	0	1	4	11	1	0	6	1	4	1	14	9	4	0	1	1	2	3	1	2	1	9	1	0	3	1	1	1	2	5	1	15	8	2	0
Stasp1	21	Stagonospora sp.	Pathogen	Ascomycota	Dothideomycetes	Pleosporales	Massarinaceae	Stagonospora	15	0	2	0	0	1	1	1	3	10	1	1	5	1	2	2	13	9	4	0	1	2	1	3	1	2	1	14	1	0	2	1	1	2	1	5	1	11	7	1	0
Altal1	22	Alternaria alternata	Pathogen	Ascomycota	Dothideomycetes	Pleosporales	Pleosporaceae	Alternaria	12	1	1	0	0	1	1	1	3	8	1	0	5	1	2	2	12	9	4	0	1	2	2	3	1	1	1	13	1	0	2	1	1	1	1	6	2	14	5	1	0
Aurpu_var_pul1	23	Aureobasidium pullulans	Saprotroph	Ascomycota	Dothideomycetes	Dothideales	Saccotheciaceae	Aureobasidium	15	0	2	1	0	1	0	1	2	7	1	0	5	1	2	1	11	9	5	0	1	2	1	2	1	2	1	6	1	0	3	1	1	1	2	2	4	14	8	2	0
Clafu1	24	Cladosporium fulvum	Pathogen	Ascomycota	Dothideomycetes	Capnodiales	Mycosphaerellaceae	Passalora	20	0	3	1	0	1	1	1	3	13	1	0	2	1	2	1	10	9	3	0	1	2	1	1	1	5	1	4	1	0	2	1	1	1	1	3	0	13	7	2	0
Aspcl1	25	Aspergillus clavatus	Saprotroph	Ascomycota	Eurotiomycetes	Eurotiales	Aspergillaceae	Aspergillus	9	0	0	1	0	1	1	0	2	5	1	0	3	1	2	1	16	8	4	1	1	1	2	3	1	2	1	9	1	0	2	1	1	2	1	3	2	10	6	2	1
Aspfl1	26	Aspergillus flavus	Pathogen	Ascomycota	Eurotiomycetes	Eurotiales	Aspergillaceae	Aspergillus	14	0	2	1	0	1	3	1	2	7	2	0	3	1	3	1	15	10	3	3	1	3	2	3	1	3	1	5	0	0	3	1	1	1	1	5	3	12	8	2	1
Artbe1	27	Arthroderma benhamiae	Pathogen	Ascomycota	Eurotiomycetes	Onygenales	Arthrodermataceae	Trichophyton	8	0	1	1	0	1	0	0	1	4	1	0	5	1	2	1	15	8	3	1	1	2	0	3	1	2	1	3	1	0	3	1	1	2	2	3	0	6	8	1	0
Usnflo1	28	Usnea florida	Endophyte	Ascomycota	Lecanoromycetes	Lecanorales	Parmeliaceae	Usnea	20	0	2	1	0	1	0	1	3	4	1	0	4	1	2	1	14	7	2	0	1	2	2	1	1	4	1	3	0	0	2	1	1	1	1	6	0	14	5	2	0
Xylhe1	29	Xylona heveae	Endophyte	Ascomycota	Xylonomycetes	Xylonomycetales	Xylonomycetaceae	Xylona	7	0	0	1	0	1	0	1	2	1	2	0	3	1	1	0	15	9	2	0	1	2	3	3	1	2	1	3	0	0	3	1	1	1	1	4	0	12	6	2	0
Tubma1	30	Tuber magnatum	Ectomycorrhizae	Ascomycota	Pezizomycetes	Pezizales	Tuberaceae	Tuber	3	0	0	1	0	1	0	1	2	4	1	0	2	1	1	0	15	7	3	1	1	1	3	3	1	3	1	5	1	0	3	1	1	1	0	8	0	12	11	1	0
Tubae1	31	Tuber aestivum	Ectomycorrhizae	Ascomycota	Pezizomycetes	Pezizales	Tuberaceae	Tuber	3	0	4	0	0	0	1	1	2	3	1	0	2	0	1	1	14	7	6	1	1	1	4	2	1	1	1	5	1	0	1	1	1	1	1	6	0	10	9	1	0
Tubme1v2	32	Tuber melanosporum	Ectomycorrhizae	Ascomycota	Pezizomycetes	Pezizales	Tuberaceae	Tuber	3	0	1	1	0	1	1	1	2	4	1	0	3	1	1	0	17	7	1	1	1	1	2	2	1	2	1	7	1	0	0	1	1	1	1	6	0	13	8	1	0
Tubbor1	33	Tuber borchii	Ectomycorrhizae	Ascomycota	Pezizomycetes	Pezizales	Tuberaceae	Tuber	3	0	0	1	0	0	0	1	4	3	1	0	2	1	2	1	16	7	4	1	1	1	2	3	1	3	1	8	1	0	2	1	1	1	0	6	0	21	10	1	0
Chove1	34	Choiromyces venosus	Ectomycorrhizae	Ascomycota	Pezizomycetes	Pezizales	Tuberaceae	Choiromyces	3	0	1	1	0	1	1	1	2	4	1	0	2	1	1	1	15	7	1	2	1	1	1	3	1	3	1	7	1	0	3	1	1	1	1	5	0	17	12	1	0
Morco1	35	Morchella importuna.C	Saprotroph	Ascomycota	Pezizomycetes	Pezizales	Morchellaceae	Morchella	3	0	0	1	0	1	0	1	2	4	1	0	2	1	2	1	17	9	2	0	1	1	1	4	1	4	1	7	1	0	2	1	1	1	2	3	0	18	9	2	0
Morimp1	36	Morchella importuna	Saprotroph	Ascomycota	Pezizomycetes	Pezizales	Morchellaceae	Morchella	3	0	0	1	0	1	0	1	2	4	1	0	2	1	2	1	17	9	1	0	1	1	1	2	1	4	1	7	1	0	1	1	1	1	2	4	0	16	9	2	1
Gyresc1	37	Gyromitra esculenta	Saprotroph	Ascomycota	Pezizomycetes	Pezizales	Discinaceae	Gyromitra	3	0	0	1	0	1	0	1	2	4	1	0	3	1	1	1	15	6	3	0	1	1	1	3	1	3	1	8	1	0	1	1	1	1	2	4	0	16	10	3	0
Calful1	38	Caloscypha fulgens	Saprotroph	Ascomycota	Pezizomycetes	Pezizales	Caloscyphaceae	Caloscypha	6	0	0	1	0	1	0	1	1	2	1	0	3	1	1	1	13	5	1	1	1	1	0	3	1	3	1	4	1	0	5	1	1	2	2	5	0	10	9	1	0
Wilmi1	39	Wilcoxina mikolae	Ectomycorrhizae	Ascomycota	Pezizomycetes	Pezizales	Pyronemataceae	Wilcoxina	3	1	1	0	0	2	0	1	2	3	1	0	3	1	4	0	16	8	2	0	1	1	1	4	1	5	1	4	1	0	2	1	1	1	1	4	0	14	7	2	0
Trihyb1	40	Trichophaea hybrida	Ectomycorrhizae	Ascomycota	Pezizomycetes	Pezizales	Pyronemataceae	Trichophaea	2	1	0	1	0	1	1	1	2	2	1	0	3	1	6	0	18	8	2	0	1	1	2	2	0	5	1	3	1	0	2	1	1	1	1	5	0	16	8	2	0
Pyrco1	41	Pyronema confluens	Saprotroph	Ascomycota	Pezizomycetes	Pezizales	Pyronemataceae	Pyronema	3	0	2	1	0	1	0	1	2	2	1	0	1	1	7	0	16	10	2	1	1	1	1	1	1	1	1	2	1	0	1	1	1	2	1	2	0	12	8	3	0
Sarco1	42	Sarcoscypha coccinea	Saprotroph	Ascomycota	Pezizomycetes	Pezizales	Sarcoscyphaceae	Sarcoscypha	8	0	0	1	0	1	0	1	2	3	1	0	3	2	1	0	13	9	2	2	1	1	0	2	1	7	1	5	1	0	2	1	2	1	1	5	0	9	10	1	0
Kalpfe1	43	Kalaharituber pfeilii	Ectomycorrhizae	Ascomycota	Pezizomycetes	Pezizales	Pezizaceae	Kalaharituber	4	0	0	1	0	1	0	1	1	3	1	0	3	3	2	0	14	9	1	0	1	1	1	2	1	5	1	7	1	0	2	1	1	1	1	4	0	12	8	1	0
Terbo2	44	Terfezia boudieri	Ectomycorrhizae	Ascomycota	Pezizomycetes	Pezizales	Pezizaceae	Terfezia	3	0	0	1	0	1	0	0	1	1	3	0	3	1	2	0	15	8	3	0	1	1	2	2	1	5	1	2	1	0	0	1	1	1	2	4	0	14	8	1	1
Ascim1	45	Ascobolus immersus	Saprotroph	Ascomycota	Pezizomycetes	Pezizales	Ascobolaceae	Ascobolus	3	0	1	1	0	0	0	1	0	1	1	0	3	1	1	0	11	7	3	2	1	2	2	3	0	6	1	5	1	0	1	0	1	1	1	2	0	10	8	2	0
Monha1	46	Monacrosporium haptotylum	Parasite	Ascomycota	Orbiliomycetes	Orbiliales	Orbiliaceae	Dactylellina	16	0	5	1	0	0	0	0	2	3	1	0	2	0	2	0	14	8	1	0	1	1	1	1	1	2	1	7	1	0	2	1	1	1	1	6	0	7	8	3	0
Artol1	47	Arthrobotrys oligospora	Parasite	Ascomycota	Orbiliomycetes	Orbiliales	Orbiliaceae	Arthrobotrys	12	0	5	1	0	0	1	1	2	4	1	0	4	1	5	0	12	8	3	0	1	2	1	2	1	4	1	4	1	0	1	1	1	1	2	4	1	10	9	2	0
Wican1	48	Wickerhamomyces anomalus	Yeast	Ascomycota	Saccharomycetes	Saccharomycetales	Phaffomycetaceae	Wickerhamomyces	10	0	0	0	0	0	4	2	1	0	1	0	2	1	2	0	16	8	1	0	1	3	1	2	1	2	1	1	1	0	2	0	2	1	0	4	0	8	9	1	1
SacceM3837_1	49	Saccharomyces cerevisiae	Yeast	Ascomycota	Saccharomycetes	Saccharomycetales	Saccharomycetaceae	Saccharomyces	8	1	0	1	0	1	0	1	0	0	1	0	1	1	1	0	18	9	2	0	1	0	1	2	1	3	1	3	1	0	1	0	2	1	0	2	0	7	5	0	0
Canta1	50	Candida tanzawaensis	Yeast	Ascomycota	Saccharomycetes	Saccharomycetales	Debaryomycetaceae		11	2	0	1	0	1	0	1	1	0	1	0	2	1	1	0	16	8	1	0	1	1	1	3	1	2	1	1	1	0	1	0	2	1	0	3	0	10	6	2	0
Tapde1_1	51	Taphrina deformans	Pathogen	Ascomycota	Taphrinomycetes	Taphrinales	Taphrinaceae	Taphrina	5	0	3	0	0	0	2	0	0	3	1	0	2	1	0	1	7	8	2	0	1	2	1	1	0	0	0	0	0	0	1	1	1	1	1	2	0	7	7	1	0
Lacam2	52	Laccaria amethystina	Ectomycorrhizae	Basidiomycota	Agaricomycetes	Agaricales	Tricholomataceae	Laccaria	20	3	0	2	0	1	0	2	5	3	1	0	3	1	16	0	13	8	5	0	1	1	2	2	1	5	1	7	1	0	3	1	1	6	1	3	0	9	8	0	0
Lacbi2	53	Laccaria bicolor	Ectomycorrhizae	Basidiomycota	Agaricomycetes	Agaricales	Tricholomataceae	Laccaria	23	1	3	1	0	1	0	2	8	4	2	0	4	1	17	0	13	9	7	1	1	1	2	3	7	7	1	5	1	0	2	1	1	4	1	3	0	11	8	2	0
Copci1	54	Coprinopsis cinerea	Saprotroph	Basidiomycota	Agaricomycetes	Agaricales	Psathyrellaceae	Coprinopsis	11	4	0	1	0	0	1	1	9	3	1	0	4	1	13	1	12	8	4	0	1	1	5	3	1	3	1	8	1	0	2	1	1	1	1	3	0	7	5	2	1
Copmic2	55	Coprinellus micaceus	Saprotroph	Basidiomycota	Agaricomycetes	Agaricales	Psathyrellaceae	Coprinellus	8	5	1	1	0	2	0	1	8	4	1	0	6	1	16	0	14	10	4	0	1	1	2	5	1	3	1	9	1	0	4	1	1	5	1	2	0	7	8	2	1
Hypsu1	56	Hypholoma sublateritium	Wood decayer	Basidiomycota	Agaricomycetes	Agaricales	Strophariaceae	Hypholoma	20	4	1	1	0	1	0	1	6	3	2	0	4	1	27	0	9	7	5	2	1	1	1	4	1	5	2	10	1	0	2	1	1	2	1	3	2	13	8	1	0
Hebcy2	57	Hebeloma cylindrosporum	Ectomycorrhizae	Basidiomycota	Agaricomycetes	Agaricales	Cortinariaceae	Hebeloma	14	2	3	1	0	1	0	1	5	2	1	0	3	1	15	0	12	8	4	0	1	1	1	1	1	4	1	6	1	0	4	1	1	2	1	2	0	8	9	2	0
Corgl3	58	Cortinarius glaucopus	Ectomycorrhizae	Basidiomycota	Agaricomycetes	Agaricales	Cortinariaceae	Cortinarius	18	5	1	1	0	1	0	1	16	4	1	1	3	1	24	0	10	11	3	0	1	1	2	9	1	3	1	7	1	1	4	1	1	2	2	4	0	9	10	0	1
Crula1	59	Crucibulum laeve	Saprotroph	Basidiomycota	Agaricomycetes	Agaricales	Nidulariaceae	Crucibulum	17	2	2	1	0	1	1	1	4	5	1	0	4	1	14	1	13	8	5	0	1	1	3	2	1	3	1	7	1	0	2	1	1	1	1	3	0	10	9	1	0
Trima3	60	Tricholoma matsutake	Ectomycorrhizae	Basidiomycota	Agaricomycetes	Agaricales	Tricholomataceae	Tricholoma	13	2	3	1	0	1	0	1	3	4	1	1	5	1	2	1	11	8	6	0	1	1	1	5	1	7	1	3	1	0	2	1	1	2	1	2	0	10	12	1	0
Amath1	61	Amanita thiersii	Saprotroph	Basidiomycota	Agaricomycetes	Agaricales	Amanitaceae	Amanita	13	2	3	1	0	0	0	1	1	4	1	2	3	1	3	2	10	9	1	0	1	1	4	2	1	2	1	3	1	0	3	1	1	2	1	2	0	9	6	2	1
Amamu1	62	Amanita muscaria	Ectomycorrhizae	Basidiomycota	Agaricomycetes	Agaricales	Amanitaceae	Amanita	29	2	4	1	0	0	1	1	1	4	1	0	2	1	2	2	10	8	2	0	1	1	3	5	1	5	1	3	1	0	3	1	1	2	1	12	13	11	7	2	1
Plucer1	63	Pluteus cervinus	Saprotroph	Basidiomycota	Agaricomycetes	Agaricales	Pluteaceae	Pluteus	14	4	0	1	0	1	1	1	4	3	1	0	2	1	6	2	12	8	5	0	1	1	3	6	1	6	0	6	1	0	3	1	1	3	1	5	0	8	11	3	0
Gyman1	64	Gymnopus androsaceus	Saprotroph	Basidiomycota	Agaricomycetes	Agaricales	Omphalotaceae	Gymnopus	30	3	7	1	0	1	0	1	2	7	1	0	5	1	11	2	9	10	7	0	1	1	3	7	1	6	1	9	1	1	2	1	1	3	1	3	10	11	6	2	0
Ompol1	65	Omphalotus olearius	Saprotroph	Basidiomycota	Agaricomycetes	Agaricales	Omphalotaceae	Omphalotus	20	2	2	1	0	1	0	1	2	2	0	0	5	1	5	0	10	8	4	0	1	2	2	1	0	3	1	5	1	0	2	1	1	2	1	3	1	5	2	2	1
Marfi1	66	Marasmius fiardii	Saprotroph	Basidiomycota	Agaricomycetes	Agaricales	Marasmiaceae	Marasmius	17	2	8	1	0	1	0	1	4	4	1	0	5	1	6	0	9	9	4	2	1	2	8	2	1	3	1	5	1	1	2	1	1	1	1	3	0	12	10	1	0
Monpe1_1	67	Moniliophthora perniciosa	Pathogen	Basidiomycota	Agaricomycetes	Agaricales	Marasmiaceae	Moniliophthora	9	0	68	0	0	0	1	2	7	5	1	0	2	1	3	0	5	5	7	0	2	0	9	2	2	2	2	3	2	0	1	1	1	2	1	6	0	9	13	2	0
Armga1	68	Armillaria gallica	Pathogen	Basidiomycota	Agaricomycetes	Agaricales	Physalacriaceae	Armillaria	23	3	6	1	0	1	0	1	4	7	1	0	11	1	151	1	16	9	10	1	1	1	2	5	1	3	1	7	1	0	2	1	1	3	1	6	0	16	9	2	1
Mycgal1	69	Mycena galopus	Saprotroph	Basidiomycota	Agaricomycetes	Agaricales	Mycenaceae	Mycena	94	19	15	1	0	1	1	1	7	15	1	0	5	1	23	2	15	12	7	8	1	3	6	2	1	2	8	19	1	0	1	1	1	1	2	4	8	23	14	3	1
PleosPC15_2	70	Pleurotus ostreatus	Wood decayer	Basidiomycota	Agaricomycetes	Agaricales	Pleurotaceae	Pleurotus	21	2	3	1	0	1	0	1	0	4	1	0	2	1	9	1	11	7	6	0	1	1	1	2	1	3	1	7	1	0	1	1	1	3	2	4	0	10	7	0	2
Schco3	71	Schizophyllum commune	Wood decayer	Basidiomycota	Agaricomycetes	Agaricales	Schizophyllaceae	Schizophyllum	22	4	6	1	0	1	0	1	2	1	1	1	3	1	11	2	11	8	4	0	1	2	2	5	1	3	1	10	1	1	2	1	1	2	2	4	1	8	5	3	0
Paxru2	72	Paxillus adelphus	Ectomycorrhizae	Basidiomycota	Agaricomycetes	Boletales	Paxillaceae	Paxillus	19	2	0	1	0	1	0	1	1	3	1	0	2	1	4	1	11	8	4	0	1	1	2	1	1	3	1	1	1	1	1	1	1	2	2	3	0	8	7	2	0
Paxin1	73	Paxillus involutus	Ectomycorrhizae	Basidiomycota	Agaricomycetes	Boletales	Paxillaceae	Paxillus	28	4	20	1	0	1	0	1	1	7	1	0	2	1	5	0	12	9	6	0	1	1	3	1	1	12	1	2	2	1	3	0	1	2	2	5	1	8	10	3	0
Gyrli1	74	Gyrodon lividus	Ectomycorrhizae	Basidiomycota	Agaricomycetes	Boletales	Gyrodontaceae	Gyrodon	167	3	1	1	0	1	0	1	1	4	1	1	2	1	7	1	11	9	3	0	1	1	2	2	1	5	1	2	1	1	2	1	1	2	2	6	1	6	7	2	1
Xerba1	75	Xerocomus badius	Ectomycorrhizae	Basidiomycota	Agaricomycetes	Boletales	Boletaceae	Xerocomus	33	3	1	1	0	1	0	1	1	6	1	0	2	1	11	1	11	13	5	0	1	1	4	2	1	10	1	2	1	1	3	1	1	2	2	8	9	12	8	4	1
Boled5	76	Boletus edulis	Ectomycorrhizae	Basidiomycota	Agaricomycetes	Boletales	Boletaceae	Boletus	49	0	11	1	0	1	0	1	1	3	1	0	3	1	10	1	18	7	3	0	1	5	3	11	1	0	1	2	0	1	2	1	2	4	2	24	55	7	18	7	0
Pismi1	77	Pisolithus microcarpus	Ectomycorrhizae	Basidiomycota	Agaricomycetes	Boletales	Pisolithaceae	Pisolithus	15	1	21	1	0	1	0	1	1	6	2	0	2	1	2	0	11	8	3	0	1	1	5	3	1	3	1	3	1	0	2	1	1	3	2	3	0	11	6	2	2
Sclci1	78	Scleroderma citrinum	Ectomycorrhizae	Basidiomycota	Agaricomycetes	Boletales	Sclerodermataceae	Scleroderma	19	2	52	1	0	1	0	1	1	3	1	0	2	1	3	2	12	8	6	0	1	1	2	3	1	6	1	1	1	0	3	1	1	1	2	3	0	8	9	2	1
Suilu4	79	Suillus luteus	Ectomycorrhizae	Basidiomycota	Agaricomycetes	Boletales	Suillaceae	Suillus	35	0	7	1	0	1	2	0	2	7	1	0	1	1	6	1	14	8	4	0	1	5	3	18	1	0	0	3	0	0	2	1	2	4	2	11	0	12	15	4	0
Suibr2	80	Suillus brevipes	Ectomycorrhizae	Basidiomycota	Agaricomycetes	Boletales	Suillaceae	Suillus	33	3	3	0	0	1	0	1	2	4	1	1	2	1	7	1	12	9	6	0	1	1	5	1	1	6	1	3	1	0	4	1	1	2	2	7	0	11	7	1	0
Conpu1	81	Coniophora puteana	Wood decayer	Basidiomycota	Agaricomycetes	Boletales	Coniophoraceae	Coniophora	52	1	1	1	0	1	0	1	1	6	1	0	2	1	7	0	11	10	6	0	1	1	2	2	1	3	1	8	1	0	2	1	2	4	2	1	25	8	7	0	0
SerlaS7_3_2	82	Serpula lacrymans	Wood decayer	Basidiomycota	Agaricomycetes	Boletales	Serpulaceae	Serpula	23	3	33	1	0	1	1	1	1	3	1	0	3	1	5	0	13	8	6	0	1	1	1	2	1	3	1	5	1	1	1	1	1	2	1	2	0	12	6	0	1
Fibsp1	83	Fibulorhizoctonia sp.	Saprotroph	Basidiomycota	Agaricomycetes	Atheliales	Atheliaceae	Fibularhizoctonia	74	5	7	1	0	1	1	10	11	10	1	0	7	1	17	3	17	10	8	0	1	3	5	4	1	5	3	13	1	1	3	1	1	2	2	3	11	16	8	2	0
Pilcr1	84	Piloderma croceum	Ectomycorrhizae	Basidiomycota	Agaricomycetes	Atheliales	Atheliaceae	Piloderma	38	5	8	1	0	1	0	1	3	11	1	0	6	1	31	1	12	8	4	0	1	1	5	2	1	7	3	5	1	1	5	2	1	2	2	3	0	9	11	1	0
Plicr1	85	Plicaturopsis crispa	Wood decayer	Basidiomycota	Agaricomycetes	Amylocorticiales	Amylocorticiaceae	Plicaturopsis	33	5	0	1	0	1	0	1	1	5	1	0	4	1	6	1	11	8	4	0	1	1	2	3	1	3	1	7	1	0	2	1	1	2	2	5	0	8	7	1	1
Phchr2	86	Phanerochaete chrysosporium	Wood decayer	Basidiomycota	Agaricomycetes	Polyporales	Phanerochaetaceae	Phanerochaete	54	3	3	1	0	1	0	1	1	7	1	0	4	0	6	2	14	8	3	0	1	2	1	3	1	3	1	6	1	0	3	1	1	4	2	4	11	12	7	2	0
Phlbr1	87	Phlebia brevispora	Wood decayer	Basidiomycota	Agaricomycetes	Polyporales	Meruliaceae	Phlebia	54	4	20	37	0	1	0	1	1	8	1	1	5	1	13	0	14	8	4	1	1	2	1	1	1	2	1	6	1	0	2	1	1	3	2	4	0	15	9	3	0
PosplRSB12_1	88	Postia placenta	Wood decayer	Basidiomycota	Agaricomycetes	Polyporales	Dacryobolaceae	Postia	42	5	0	2	0	1	1	1	1	5	1	1	3	1	11	3	13	9	7	0	1	2	3	2	1	3	1	5	1	0	1	0	1	2	2	3	1	13	7	0	0
Thega1	89	Thelephora ganbajun	Ectomycorrhizae	Basidiomycota	Agaricomycetes	Thelephorales	Thelephoraceae	Thelephora	11	1	11	1	0	1	0	1	1	6	1	1	3	1	3	0	19	9	3	0	1	1	2	1	1	2	1	4	1	1	4	1	1	2	2	2	0	15	6	1	3
Lenvul1	90	Lentinellus vulpinus	Wood decayer	Basidiomycota	Agaricomycetes	Russulales	Auriscalpiaceae	Lentinellus	20	3	0	1	0	1	0	1	1	6	1	0	3	1	19	1	11	8	2	0	1	1	2	1	1	3	1	3	1	0	2	1	1	3	2	3	12	11	8	0	0
Lacqui1	91	Lactarius quietus	Ectomycorrhizae	Basidiomycota	Agaricomycetes	Russulales	Russulaceae	Lactarius	45	3	1	1	0	1	0	1	1	4	2	0	2	1	15	0	12	8	3	0	1	1	3	1	0	5	12	2	1	2	2	2	1	3	2	4	0	17	6	1	0
Hetan2	92	Heterobasidion annosum	Pathogen	Basidiomycota	Agaricomycetes	Russulales	Bondarzewiaceae	Heterobasidion	24	4	15	1	0	1	0	1	3	4	1	0	3	1	6	1	10	8	5	0	1	1	3	3	1	3	1	5	1	1	3	1	1	2	2	3	0	11	7	1	0
Neole1	93	Neolentinus lepideus	Wood decayer	Basidiomycota	Agaricomycetes	Gloeophyllales	Gloeophyllaceae	Neolentinus	23	2	1	1	0	2	0	1	5	3	1	0	4	1	6	1	12	8	2	0	1	2	3	3	1	4	1	4	1	0	2	1	1	2	2	2	2	12	6	2	0
Jaaar1	94	Jaapia argillacea	Wood decayer	Basidiomycota	Agaricomycetes	Jaapiales	Jaapiaceae	Jaapia	41	3	11	0	0	1	0	1	5	4	2	0	4	1	11	0	14	9	3	0	1	2	2	2	1	3	1	5	1	0	1	1	1	2	2	1	0	11	8	3	1
Punst1	95	Punctularia strigosozonata	Pathogen	Basidiomycota	Agaricomycetes	Corticiales	Punctulariaceae	Punctularia	40	1	9	1	0	1	0	1	4	2	1	0	3	1	4	1	11	7	3	0	1	1	3	2	1	2	1	7	1	0	1	0	1	2	2	2	1	14	8	1	2
Sisni1	96	Sistotremastrum niveocremeum	Wood decayer	Basidiomycota	Agaricomycetes	Trechisporales	Hydnodontaceae	Sistotremastrum	22	2	0	1	0	1	0	1	2	8	1	0	4	1	9	1	13	9	3	0	1	1	2	2	1	4	1	2	1	1	4	1	1	3	2	3	0	13	9	0	0
Ramac1	97	Ramaria rubella	Saprotroph	Basidiomycota	Agaricomycetes	Gomphales	Gomphaceae	Ramaria	25	4	2	1	0	1	0	3	2	8	1	1	4	1	7	1	11	8	3	0	1	2	1	6	1	3	1	6	1	1	3	1	1	3	2	2	0	11	7	1	1
Gaumor1_1	98	Gautieria morchelliformis	Ectomycorrhizae	Basidiomycota	Agaricomycetes	Gomphales	Gautieriaceae	Gautieria	24	2	4	1	0	1	0	2	9	4	2	0	3	1	17	1	14	8	5	0	1	2	1	5	1	3	1	5	1	1	3	1	1	2	2	2	0	9	10	2	1
Sphst1	99	Sphaerobolus stellatus	Wood decayer	Basidiomycota	Agaricomycetes	Geastrales	Sphaerobolaceae	Sphaerobolus	60	14	14	1	0	1	2	1	5	7	2	1	4	1	18	2	14	8	11	2	1	3	4	16	1	4	1	19	2	2	2	1	1	2	2	2	0	15	15	1	2
Aurde3_1	100	Auricularia subglabra	Wood decayer	Basidiomycota	Agaricomycetes	Auriculariales	Auriculariaceae	Auricularia	21	3	1	1	0	1	0	2	2	2	1	0	4	2	8	1	14	8	4	0	1	1	4	9	1	4	1	17	1	0	2	1	2	3	2	3	4	11	13	2	1
Pirin1	101	Piriformospora indica	Endophyte	Basidiomycota	Agaricomycetes	Sebacinales	Serendipitaceae	Serendipita	12	0	2	1	0	1	0	1	4	2	1	0	3	1	9	0	11	8	2	0	1	1	1	1	1	3	1	7	1	1	1	1	1	3	2	5	0	7	6	2	0
Sebve1	102	Sebacina vermifera	Orchid mycorrhizae	Basidiomycota	Agaricomycetes	Sebacinales	Serendipitaceae	Serendipita	14	0	2	1	0	1	0	1	1	4	1	0	3	2	24	1	10	8	2	0	1	1	1	1	1	4	1	7	1	0	3	1	2	4	2	7	0	11	5	2	0
Hydru2	103	Hydnum rufescens	Ectomycorrhizae	Basidiomycota	Agaricomycetes	Cantharellales	Hydnaceae	Hydnum	27	2	3	1	0	0	1	1	4	21	1	0	2	2	2	0	11	9	5	0	1	1	4	5	1	4	1	1	1	0	2	3	1	2	2	1	0	11	6	2	3
Cananz1	104	Cantharellus anzutake	Ectomycorrhizae	Basidiomycota	Agaricomycetes	Cantharellales	Cantharellaceae	Cantharellus	29	1	2	2	0	0	1	1	4	12	1	0	2	1	1	2	12	8	4	0	1	1	2	4	1	8	2	3	2	0	3	0	1	3	1	3	2	15	5	3	0
ClaPMI390	105	Sistotrema sp.	Saprotroph	Basidiomycota	Agaricomycetes	Cantharellales	Clavulinaceae		37	2	0	1	0	1	0	1	4	10	1	1	2	1	1	1	9	9	7	0	1	1	1	2	1	5	2	9	1	0	2	1	1	2	2	3	7	10	5	1	2
Botbo1	106	Botryobasidium botryosum	Saprotroph	Basidiomycota	Agaricomycetes	Cantharellales	Botryobasidiaceae	Botryobasidium	24	4	13	1	0	1	0	2	2	6	1	0	6	1	8	1	12	9	1	0	1	1	1	2	1	3	1	5	1	1	3	1	1	2	2	4	0	13	7	1	2
Tulca1	107	Tulasnella calospora	Orchid mycorrhizae	Basidiomycota	Agaricomycetes	Cantharellales	Tulasnellaceae	Tulasnella	35	1	34	0	0	1	1	2	6	1	0	0	4	1	5	0	10	7	2	0	1	1	1	4	1	7	1	8	1	1	3	1	1	2	1	6	0	19	6	4	1
CerAGI	108	Ceratobasidium sp.	Orchid mycorrhizae	Basidiomycota	Agaricomycetes	Cantharellales	Ceratobasidiaceae	Ceratobasidium	22	4	18	1	0	1	0	1	6	4	1	0	2	1	29	2	11	8	3	4	1	1	1	6	1	3	1	9	1	0	4	2	1	2	2	7	0	20	6	2	1
Rhiso1	109	Rhizoctonia solani	Pathogen	Basidiomycota	Agaricomycetes	Cantharellales	Ceratobasidiaceae	Rhizoctonia	26	3	535	0	0	2	3	1	9	6	1	0	2	1	21	1	12	7	2	2	1	1	5	0	1	5	1	12	2	0	4	1	1	4	2	4	0	10	7	2	0
Dacsp1	110	Dacryopinax primogenitus	Wood decayer	Basidiomycota	Dacrymycetes	Dacrymycetales	Dacrymycetaceae	Dacryopinax	20	1	8	1	0	1	0	1	2	8	1	1	4	1	1	1	12	8	5	0	1	5	3	3	1	2	1	1	1	0	1	1	1	2	1	4	2	11	6	1	2
Treme1	111	Tremella mesenterica	Wood decayer	Basidiomycota	Tremellomycetes	Tremellales	Tremellaceae	Tremella	7	1	22	1	0	1	0	1	1	1	0	0	2	1	2	0	14	8	4	0	1	1	1	2	1	2	1	2	1	0	2	1	1	1	3	0	0	10	5	1	0
Walse1	112	Wallemia sebi	Saprotroph	Basidiomycota	Wallemiomycetes	Wallemiales		Wallemia	2	0	1	0	0	1	1	1	0	1	1	0	1	1	2	0	10	9	2	0	0	0	1	1	1	3	1	2	1	0	1	1	1	1	0	2	0	8	6	0	0
[truncated: 186 more columns]

## Sheet: g - Lipase total 112 fungi
Supplementary Data 6 - Count of proteomes and related statistics
g) The table contains the number of predicted lipase coding genes
JGI ID	Phylogenetic Order	Species	Ecology	Phylum	Class	Order	Family	Genus	GGGX|ABH01	GGGX|ABH03	GGGX|ABH04	GX|ABH07	GX|ABH08	GX|ABH09	GX|ABH14	GX|ABH15	GX|ABH19	GX|ABH22	GX|ABH23	Y|ABH27	GX|ABH32	GGGX|ABH02	GX|ABH16	GX|ABH36	GGGX|ABH06	GX|ABH21	GX|ABH26
Chalo1	1	Chalara longipes	Saprotroph	Ascomycota	Leotiomycetes	Helotiales		Chalara	20	37	10	2	4	4	2	1	1	4	4	1	0	0	0	0	0	0	0
Melva1	2	Meliniomyces variabilis	Ericoid mycorrhizae	Ascomycota	Leotiomycetes	Helotiales	Helotiaceae	Meliniomyces	21	37	15	1	2	4	2	1	1	3	4	1	0	0	0	0	0	0	0
Melbi2	3	Meliniomyces bicolor	Ericoid mycorrhizae	Ascomycota	Leotiomycetes	Helotiales	Helotiaceae	Meliniomyces	15	24	6	3	3	3	2	1	1	4	4	1	0	0	0	0	0	0	1
Rhier1	4	Rhizoscyphus ericae	Ericoid mycorrhizae	Ascomycota	Leotiomycetes	Helotiales	Leotiaceae	Pezoloma	8	19	6	1	1	4	2	1	1	2	3	1	0	0	0	0	0	1	0
Acema1	5	Acephala macrosclerotiorum	Ectomycorrhizae	Ascomycota	Leotiomycetes	Helotiales		Acephala	16	38	12	2	2	3	3	1	1	2	4	1	0	0	0	0	0	0	0
Phisc1	6	Phialocephala scopiformis	Endophyte	Ascomycota	Leotiomycetes	Helotiales		Phialocephala	21	39	11	2	1	6	3	1	1	4	3	1	0	1	0	0	0	0	0
Ascsa1	7	Ascocoryne sarcoides	Endophyte	Ascomycota	Leotiomycetes	Helotiales	Helotiaceae	Ascocoryne	5	8	5	0	0	2	3	1	1	1	2	1	0	0	0	0	0	0	0
Glalo1	8	Glarea lozoyensis	Saprotroph	Ascomycota	Leotiomycetes	Helotiales	Helotiaceae	Glarea	8	13	7	1	1	2	2	1	1	2	2	2	0	0	0	0	0	0	0
Amore1	9	Amorphotheca resinae	Saprotroph	Ascomycota	Leotiomycetes		Myxotrichaceae	Amorphotheca	3	6	6	0	0	0	2	1	1	2	2	1	0	1	0	0	0	0	0
Oidma1	10	Oidiodendron maius	Ericoid mycorrhizae	Ascomycota	Leotiomycetes		Myxotrichaceae	Oidiodendron	29	33	19	1	1	2	2	1	1	3	4	1	0	0	1	0	0	0	0
Bissp1	11	Bisporella sp.	Saprotroph	Ascomycota	Leotiomycetes	Helotiales	Helotiaceae	Bisporella	10	25	8	2	0	3	2	1	1	1	1	3	0	1	0	0	0	0	0
Sclsc1	12	Sclerotinia sclerotiorum	Pathogen	Ascomycota	Leotiomycetes	Helotiales	Sclerotiniaceae	Sclerotinia	6	9	3	1	1	2	2	1	1	1	1	1	0	0	0	0	0	0	0
Botci1	13	Botrytis cinerea	Pathogen	Ascomycota	Leotiomycetes	Helotiales	Sclerotiniaceae	Botrytis	15	19	1	1	1	4	2	1	1	2	1	2	0	0	0	0	0	0	0
Maggr1	14	Magnaporthe grisea	Pathogen	Ascomycota	Sordariomycetes	Magnaporthales	Magnaporthaceae	Magnaporthe	8	12	5	1	0	1	2	1	1	1	4	3	1	0	0	0	0	0	0
Neucr_trp3_1	15	Neurospora crassa	Saprotroph	Ascomycota	Sordariomycetes	Sordariales	Sordariaceae	Neurospora	2	7	2	0	0	1	2	1	1	1	2	1	0	0	0	0	0	0	0
Trire2	16	Trichoderma reesei	Saprotroph	Ascomycota	Sordariomycetes	Hypocreales	Hypocreaceae	Trichoderma	2	11	2	0	0	0	2	0	1	2	2	1	0	0	0	0	0	0	0
Xylhyp1	17	Xylaria hypoxylon	Saprotroph	Ascomycota	Sordariomycetes	Xylariales	Xylariaceae	Xylaria	5	16	5	0	0	2	2	0	1	2	3	2	0	0	1	0	0	1	0
Cenge3	18	Cenococcum geophilum	Ectomycorrhizae	Ascomycota	Dothideomycetes		Gloniaceae	Cenococcum	4	10	1	0	1	2	2	0	1	2	3	1	0	1	0	0	1	1	0
Glost2	19	Glonium stellatum	Saprotroph	Ascomycota	Dothideomycetes		Gloniaceae	Glonium	7	15	2	1	1	2	2	0	1	2	5	1	1	1	0	0	0	0	0
Leppa1	20	Lepidopterella palustris	Saprotroph	Ascomycota	Dothideomycetes	Mytilinidiales	Argynnaceae	Lepidopterella	5	13	8	1	0	1	2	0	1	3	4	1	0	0	0	0	0	0	0
Stasp1	21	Stagonospora sp.	Pathogen	Ascomycota	Dothideomycetes	Pleosporales	Massarinaceae	Stagonospora	11	21	2	0	0	2	2	0	1	3	3	2	2	0	0	0	0	0	0
Altal1	22	Alternaria alternata	Pathogen	Ascomycota	Dothideomycetes	Pleosporales	Pleosporaceae	Alternaria	10	23	5	0	2	3	2	0	1	2	4	3	1	0	0	0	0	0	0
Aurpu_var_pul1	23	Aureobasidium pullulans	Saprotroph	Ascomycota	Dothideomycetes	Dothideales	Saccotheciaceae	Aureobasidium	12	15	2	0	0	4	2	0	1	3	0	1	0	1	0	0	0	0	0
Clafu1	24	Cladosporium fulvum	Pathogen	Ascomycota	Dothideomycetes	Capnodiales	Mycosphaerellaceae	Passalora	9	16	5	1	2	3	2	0	1	4	2	2	0	0	1	0	0	0	0
Aspcl1	25	Aspergillus clavatus	Saprotroph	Ascomycota	Eurotiomycetes	Eurotiales	Aspergillaceae	Aspergillus	3	7	5	0	0	0	2	0	1	1	2	2	0	1	0	0	0	0	0
Aspfl1	26	Aspergillus flavus	Pathogen	Ascomycota	Eurotiomycetes	Eurotiales	Aspergillaceae	Aspergillus	10	16	3	2	2	2	2	0	1	1	5	2	0	1	1	0	0	0	0
Artbe1	27	Arthroderma benhamiae	Pathogen	Ascomycota	Eurotiomycetes	Onygenales	Arthrodermataceae	Trichophyton	3	8	1	2	0	0	1	0	1	2	1	2	0	0	0	0	0	0	0
Usnflo1	28	Usnea florida	Endophyte	Ascomycota	Lecanoromycetes	Lecanorales	Parmeliaceae	Usnea	2	10	1	1	0	1	2	1	1	2	4	1	0	0	0	0	0	0	0
Xylhe1	29	Xylona heveae	Endophyte	Ascomycota	Xylonomycetes	Xylonomycetales	Xylonomycetaceae	Xylona	0	3	1	0	0	0	2	0	1	1	2	1	0	0	0	0	0	0	0
Tubma1	30	Tuber magnatum	Ectomycorrhizae	Ascomycota	Pezizomycetes	Pezizales	Tuberaceae	Tuber	0	1	0	0	0	0	2	1	1	1	3	6	0	1	0	0	0	0	0
Tubae1	31	Tuber aestivum	Ectomycorrhizae	Ascomycota	Pezizomycetes	Pezizales	Tuberaceae	Tuber	0	1	1	0	0	1	2	0	1	1	3	11	0	1	0	0	0	0	0
Tubme1v2	32	Tuber melanosporum	Ectomycorrhizae	Ascomycota	Pezizomycetes	Pezizales	Tuberaceae	Tuber	0	2	1	1	0	1	2	0	1	1	3	5	0	1	0	0	0	0	0
Tubbor1	33	Tuber borchii	Ectomycorrhizae	Ascomycota	Pezizomycetes	Pezizales	Tuberaceae	Tuber	0	9	1	1	0	0	2	0	1	1	2	2	0	2	0	0	0	0	0
Chove1	34	Choiromyces venosus	Ectomycorrhizae	Ascomycota	Pezizomycetes	Pezizales	Tuberaceae	Choiromyces	0	6	1	1	0	2	2	0	1	1	3	2	0	2	0	0	0	0	0
Morco1	35	Morchella importuna.C	Saprotroph	Ascomycota	Pezizomycetes	Pezizales	Morchellaceae	Morchella	0	9	1	0	0	3	2	0	1	1	2	2	0	0	0	0	0	0	0
Morimp1	36	Morchella importuna	Saprotroph	Ascomycota	Pezizomycetes	Pezizales	Morchellaceae	Morchella	0	8	2	0	0	3	2	0	1	1	1	2	0	0	0	0	0	0	0
Gyresc1	37	Gyromitra esculenta	Saprotroph	Ascomycota	Pezizomycetes	Pezizales	Discinaceae	Gyromitra	0	9	3	0	0	2	2	0	1	2	3	2	0	0	0	0	0	0	0
Calful1	38	Caloscypha fulgens	Saprotroph	Ascomycota	Pezizomycetes	Pezizales	Caloscyphaceae	Caloscypha	1	5	0	1	0	1	1	0	1	1	2	1	0	1	0	1	0	0	0
Wilmi1	39	Wilcoxina mikolae	Ectomycorrhizae	Ascomycota	Pezizomycetes	Pezizales	Pyronemataceae	Wilcoxina	4	4	1	1	0	1	1	0	1	2	3	2	0	2	0	0	0	0	0
Trihyb1	40	Trichophaea hybrida	Ectomycorrhizae	Ascomycota	Pezizomycetes	Pezizales	Pyronemataceae	Trichophaea	7	2	0	0	0	3	1	0	1	3	3	2	0	2	0	0	0	1	0
Pyrco1	41	Pyronema confluens	Saprotroph	Ascomycota	Pezizomycetes	Pezizales	Pyronemataceae	Pyronema	3	7	2	0	0	1	1	0	1	1	2	2	0	2	0	0	0	0	0
Sarco1	42	Sarcoscypha coccinea	Saprotroph	Ascomycota	Pezizomycetes	Pezizales	Sarcoscyphaceae	Sarcoscypha	0	18	1	0	0	3	1	0	1	1	5	2	0	2	0	0	0	1	0
Kalpfe1	43	Kalaharituber pfeilii	Ectomycorrhizae	Ascomycota	Pezizomycetes	Pezizales	Pezizaceae	Kalaharituber	10	3	0	1	0	1	2	0	1	1	2	2	0	2	0	0	0	0	0
Terbo2	44	Terfezia boudieri	Ectomycorrhizae	Ascomycota	Pezizomycetes	Pezizales	Pezizaceae	Terfezia	1	1	0	0	0	2	2	0	1	1	2	2	0	1	0	0	0	1	0
Ascim1	45	Ascobolus immersus	Saprotroph	Ascomycota	Pezizomycetes	Pezizales	Ascobolaceae	Ascobolus	2	4	0	0	0	2	2	0	1	2	2	0	0	0	0	0	0	0	0
Monha1	46	Monacrosporium haptotylum	Parasite	Ascomycota	Orbiliomycetes	Orbiliales	Orbiliaceae	Dactylellina	7	13	1	0	0	3	1	0	1	0	1	2	1	0	0	0	0	0	0
Artol1	47	Arthrobotrys oligospora	Parasite	Ascomycota	Orbiliomycetes	Orbiliales	Orbiliaceae	Arthrobotrys	6	9	1	0	0	2	2	0	1	1	1	2	0	0	0	0	0	0	0
Wican1	48	Wickerhamomyces anomalus	Yeast	Ascomycota	Saccharomycetes	Saccharomycetales	Phaffomycetaceae	Wickerhamomyces	0	4	0	0	0	0	3	1	1	1	5	3	0	0	0	0	0	0	0
SacceM3837_1	49	Saccharomyces cerevisiae	Yeast	Ascomycota	Saccharomycetes	Saccharomycetales	Saccharomycetaceae	Saccharomyces	0	0	0	0	0	0	3	1	0	1	1	2	0	0	0	0	0	0	0
Canta1	50	Candida tanzawaensis	Yeast	Ascomycota	Saccharomycetes	Saccharomycetales	Debaryomycetaceae		0	0	1	0	0	0	3	1	1	1	1	2	0	0	0	0	0	0	0
Tapde1_1	51	Taphrina deformans	Pathogen	Ascomycota	Taphrinomycetes	Taphrinales	Taphrinaceae	Taphrina	6	1	1	0	0	0	1	0	1	0	2	1	0	0	0	0	0	0	0
Lacam2	52	Laccaria amethystina	Ectomycorrhizae	Basidiomycota	Agaricomycetes	Agaricales	Tricholomataceae	Laccaria	0	11	0	1	0	2	2	0	1	1	2	3	0	0	0	0	0	0	0
Lacbi2	53	Laccaria bicolor	Ectomycorrhizae	Basidiomycota	Agaricomycetes	Agaricales	Tricholomataceae	Laccaria	0	13	0	1	0	0	2	0	1	1	6	1	0	0	0	0	0	0	0
Copci1	54	Coprinopsis cinerea	Saprotroph	Basidiomycota	Agaricomycetes	Agaricales	Psathyrellaceae	Coprinopsis	3	12	0	3	0	1	1	0	1	2	2	1	2	0	0	2	0	0	0
Copmic2	55	Coprinellus micaceus	Saprotroph	Basidiomycota	Agaricomycetes	Agaricales	Psathyrellaceae	Coprinellus	4	21	1	3	0	0	1	1	0	8	6	2	10	0	0	0	0	0	0
Hypsu1	56	Hypholoma sublateritium	Wood decayer	Basidiomycota	Agaricomycetes	Agaricales	Strophariaceae	Hypholoma	8	30	2	1	0	0	1	0	1	1	5	1	0	0	0	0	0	1	0
Hebcy2	57	Hebeloma cylindrosporum	Ectomycorrhizae	Basidiomycota	Agaricomycetes	Agaricales	Cortinariaceae	Hebeloma	0	13	1	2	1	0	1	0	1	3	5	1	0	0	0	3	0	0	0
Corgl3	58	Cortinarius glaucopus	Ectomycorrhizae	Basidiomycota	Agaricomycetes	Agaricales	Cortinariaceae	Cortinarius	1	11	2	1	0	3	1	0	1	2	6	1	0	0	0	0	0	0	0
Crula1	59	Crucibulum laeve	Saprotroph	Basidiomycota	Agaricomycetes	Agaricales	Nidulariaceae	Crucibulum	3	20	2	1	0	4	1	0	1	3	7	1	0	0	0	0	0	0	0
Trima3	60	Tricholoma matsutake	Ectomycorrhizae	Basidiomycota	Agaricomycetes	Agaricales	Tricholomataceae	Tricholoma	2	2	1	1	0	1	1	0	1	5	4	3	0	0	0	0	0	0	0
Amath1	61	Amanita thiersii	Saprotroph	Basidiomycota	Agaricomycetes	Agaricales	Amanitaceae	Amanita	4	14	1	0	0	1	1	0	1	4	7	1	0	0	0	0	0	0	0
Amamu1	62	Amanita muscaria	Ectomycorrhizae	Basidiomycota	Agaricomycetes	Agaricales	Amanitaceae	Amanita	0	9	1	1	0	3	1	0	1	10	3	1	1	1	0	0	0	0	0
Plucer1	63	Pluteus cervinus	Saprotroph	Basidiomycota	Agaricomycetes	Agaricales	Pluteaceae	Pluteus	4	12	2	1	0	1	1	0	1	6	8	1	0	0	0	0	0	1	0
Gyman1	64	Gymnopus androsaceus	Saprotroph	Basidiomycota	Agaricomycetes	Agaricales	Omphalotaceae	Gymnopus	17	53	2	5	1	1	1	0	1	2	3	1	0	0	0	0	0	0	0
Ompol1	65	Omphalotus olearius	Saprotroph	Basidiomycota	Agaricomycetes	Agaricales	Omphalotaceae	Omphalotus	1	12	0	1	0	0	1	0	1	1	3	1	0	0	0	0	0	0	0
Marfi1	66	Marasmius fiardii	Saprotroph	Basidiomycota	Agaricomycetes	Agaricales	Marasmiaceae	Marasmius	14	31	7	1	0	2	1	0	1	3	9	0	0	0	0	0	0	0	0
Monpe1_1	67	Moniliophthora perniciosa	Pathogen	Basidiomycota	Agaricomycetes	Agaricales	Marasmiaceae	Moniliophthora	6	36	1	1	0	0	0	0	1	2	2	1	0	0	0	0	0	0	0
Armga1	68	Armillaria gallica	Pathogen	Basidiomycota	Agaricomycetes	Agaricales	Physalacriaceae	Armillaria	0	29	2	1	0	5	1	0	1	4	8	2	0	0	0	0	0	0	0
Mycgal1	69	Mycena galopus	Saprotroph	Basidiomycota	Agaricomycetes	Agaricales	Mycenaceae	Mycena	27	84	13	3	0	2	1	0	1	5	17	1	1	0	1	0	0	0	0
PleosPC15_2	70	Pleurotus ostreatus	Wood decayer	Basidiomycota	Agaricomycetes	Agaricales	Pleurotaceae	Pleurotus	2	22	0	1	0	1	1	0	1	4	7	1	0	0	0	0	0	0	0
Schco3	71	Schizophyllum commune	Wood decayer	Basidiomycota	Agaricomycetes	Agaricales	Schizophyllaceae	Schizophyllum	3	18	3	1	0	0	1	0	1	2	3	1	0	0	0	0	0	0	0
Paxru2	72	Paxillus adelphus	Ectomycorrhizae	Basidiomycota	Agaricomycetes	Boletales	Paxillaceae	Paxillus	1	16	0	1	0	3	1	0	1	2	2	1	0	0	0	0	0	0	0
Paxin1	73	Paxillus involutus	Ectomycorrhizae	Basidiomycota	Agaricomycetes	Boletales	Paxillaceae	Paxillus	1	30	4	4	0	2	1	0	1	4	4	1	0	0	0	0	0	0	0
Gyrli1	74	Gyrodon lividus	Ectomycorrhizae	Basidiomycota	Agaricomycetes	Boletales	Gyrodontaceae	Gyrodon	0	10	1	1	0	0	1	0	1	1	0	1	0	0	0	0	0	0	0
Xerba1	75	Xerocomus badius	Ectomycorrhizae	Basidiomycota	Agaricomycetes	Boletales	Boletaceae	Xerocomus	4	9	1	1	0	0	1	0	1	1	2	1	0	0	0	0	0	0	0
Boled5	76	Boletus edulis	Ectomycorrhizae	Basidiomycota	Agaricomycetes	Boletales	Boletaceae	Boletus	0	17	4	1	0	2	1	0	1	2	2	1	0	0	0	0	0	0	0
Pismi1	77	Pisolithus microcarpus	Ectomycorrhizae	Basidiomycota	Agaricomycetes	Boletales	Pisolithaceae	Pisolithus	1	1	0	1	0	0	1	0	1	3	3	1	0	0	0	0	0	0	0
Sclci1	78	Scleroderma citrinum	Ectomycorrhizae	Basidiomycota	Agaricomycetes	Boletales	Sclerodermataceae	Scleroderma	0	7	0	1	0	0	1	0	1	4	3	1	0	0	0	0	0	0	0
Suilu4	79	Suillus luteus	Ectomycorrhizae	Basidiomycota	Agaricomycetes	Boletales	Suillaceae	Suillus	0	4	2	1	1	3	1	0	1	3	2	1	0	1	0	0	0	0	0
Suibr2	80	Suillus brevipes	Ectomycorrhizae	Basidiomycota	Agaricomycetes	Boletales	Suillaceae	Suillus	0	5	2	1	1	3	1	0	1	3	4	1	0	0	0	0	0	0	0
Conpu1	81	Coniophora puteana	Wood decayer	Basidiomycota	Agaricomycetes	Boletales	Coniophoraceae	Coniophora	6	27	2	1	0	1	1	0	1	4	5	1	0	0	0	0	0	0	0
SerlaS7_3_2	82	Serpula lacrymans	Wood decayer	Basidiomycota	Agaricomycetes	Boletales	Serpulaceae	Serpula	4	20	3	3	0	1	1	1	1	1	2	1	0	0	0	0	0	0	0
Fibsp1	83	Fibulorhizoctonia sp.	Saprotroph	Basidiomycota	Agaricomycetes	Atheliales	Atheliaceae	Fibularhizoctonia	0	28	1	2	0	1	4	0	1	5	13	1	0	0	0	0	0	0	0
Pilcr1	84	Piloderma croceum	Ectomycorrhizae	Basidiomycota	Agaricomycetes	Atheliales	Atheliaceae	Piloderma	7	17	1	3	1	0	2	0	1	2	2	1	0	0	0	0	0	0	0
Plicr1	85	Plicaturopsis crispa	Wood decayer	Basidiomycota	Agaricomycetes	Amylocorticiales	Amylocorticiaceae	Plicaturopsis	6	13	3	1	0	2	2	0	1	1	5	1	0	0	0	0	0	0	0
Phchr2	86	Phanerochaete chrysosporium	Wood decayer	Basidiomycota	Agaricomycetes	Polyporales	Phanerochaetaceae	Phanerochaete	2	7	2	3	0	1	1	0	1	2	3	1	0	0	0	0	0	0	0
Phlbr1	87	Phlebia brevispora	Wood decayer	Basidiomycota	Agaricomycetes	Polyporales	Meruliaceae	Phlebia	2	17	5	1	0	0	1	0	1	4	5	1	0	0	0	0	0	0	0
PosplRSB12_1	88	Postia placenta	Wood decayer	Basidiomycota	Agaricomycetes	Polyporales	Dacryobolaceae	Postia	2	9	3	0	0	1	2	0	1	1	2	1	0	0	0	0	0	0	0
Thega1	89	Thelephora ganbajun	Ectomycorrhizae	Basidiomycota	Agaricomycetes	Thelephorales	Thelephoraceae	Thelephora	1	5	1	2	0	0	1	0	1	1	4	2	0	1	0	0	0	0	0
Lenvul1	90	Lentinellus vulpinus	Wood decayer	Basidiomycota	Agaricomycetes	Russulales	Auriscalpiaceae	Lentinellus	6	10	1	1	0	1	1	0	1	2	7	1	0	0	0	0	0	0	0
Lacqui1	91	Lactarius quietus	Ectomycorrhizae	Basidiomycota	Agaricomycetes	Russulales	Russulaceae	Lactarius	1	31	1	2	0	0	1	0	1	1	8	1	0	0	0	0	0	0	0
Hetan2	92	Heterobasidion annosum	Pathogen	Basidiomycota	Agaricomycetes	Russulales	Bondarzewiaceae	Heterobasidion	1	14	2	0	0	0	1	0	1	1	5	1	0	0	0	0	0	0	0
Neole1	93	Neolentinus lepideus	Wood decayer	Basidiomycota	Agaricomycetes	Gloeophyllales	Gloeophyllaceae	Neolentinus	5	11	2	1	1	1	1	0	1	2	5	1	0	0	0	0	0	0	0
Jaaar1	94	Jaapia argillacea	Wood decayer	Basidiomycota	Agaricomycetes	Jaapiales	Jaapiaceae	Jaapia	2	5	1	1	0	1	2	0	1	3	6	1	0	0	0	0	0	0	0
Punst1	95	Punctularia strigosozonata	Pathogen	Basidiomycota	Agaricomycetes	Corticiales	Punctulariaceae	Punctularia	4	15	1	1	0	2	1	0	1	2	6	1	0	0	0	0	0	0	0
Sisni1	96	Sistotremastrum niveocremeum	Wood decayer	Basidiomycota	Agaricomycetes	Trechisporales	Hydnodontaceae	Sistotremastrum	4	4	6	1	0	2	1	1	1	1	2	1	0	1	0	0	0	0	0
Ramac1	97	Ramaria rubella	Saprotroph	Basidiomycota	Agaricomycetes	Gomphales	Gomphaceae	Ramaria	8	12	10	2	0	1	1	0	1	2	7	1	0	1	0	0	0	0	0
Gaumor1_1	98	Gautieria morchelliformis	Ectomycorrhizae	Basidiomycota	Agaricomycetes	Gomphales	Gautieriaceae	Gautieria	4	15	3	1	0	0	1	0	1	2	3	1	0	0	0	0	0	0	0
Sphst1	99	Sphaerobolus stellatus	Wood decayer	Basidiomycota	Agaricomycetes	Geastrales	Sphaerobolaceae	Sphaerobolus	17	38	5	2	1	3	3	0	1	2	12	1	0	2	0	0	0	0	0
Aurde3_1	100	Auricularia subglabra	Wood decayer	Basidiomycota	Agaricomycetes	Auriculariales	Auriculariaceae	Auricularia	3	8	4	1	1	3	2	0	1	2	8	1	0	0	1	0	0	0	0
Pirin1	101	Piriformospora indica	Endophyte	Basidiomycota	Agaricomycetes	Sebacinales	Serendipitaceae	Serendipita	11	4	0	0	0	1	1	0	1	1	1	1	0	0	0	0	0	0	0
Sebve1	102	Sebacina vermifera	Orchid mycorrhizae	Basidiomycota	Agaricomycetes	Sebacinales	Serendipitaceae	Serendipita	1	8	0	1	0	5	1	0	3	1	1	1	0	0	0	0	0	0	0
Hydru2	103	Hydnum rufescens	Ectomycorrhizae	Basidiomycota	Agaricomycetes	Cantharellales	Hydnaceae	Hydnum	1	8	1	1	0	0	1	0	1	2	1	1	0	0	0	0	0	0	0
Cananz1	104	Cantharellus anzutake	Ectomycorrhizae	Basidiomycota	Agaricomycetes	Cantharellales	Cantharellaceae	Cantharellus	0	25	0	1	0	0	1	0	1	1	4	1	0	0	0	0	0	0	0
ClaPMI390	105	Sistotrema sp.	Saprotroph	Basidiomycota	Agaricomycetes	Cantharellales	Clavulinaceae		1	17	1	1	0	2	1	0	1	1	8	1	0	0	0	0	0	0	0
Botbo1	106	Botryobasidium botryosum	Saprotroph	Basidiomycota	Agaricomycetes	Cantharellales	Botryobasidiaceae	Botryobasidium	1	6	4	3	1	0	2	0	1	2	4	2	0	0	0	0	0	0	0
Tulca1	107	Tulasnella calospora	Orchid mycorrhizae	Basidiomycota	Agaricomycetes	Cantharellales	Tulasnellaceae	Tulasnella	1	3	1	2	0	2	1	0	2	1	2	1	0	0	0	0	0	0	0
CerAGI	108	Ceratobasidium sp.	Orchid mycorrhizae	Basidiomycota	Agaricomycetes	Cantharellales	Ceratobasidiaceae	Ceratobasidium	3	26	7	4	0	8	1	0	1	2	4	1	0	0	0	0	0	0	0
Rhiso1	109	Rhizoctonia solani	Pathogen	Basidiomycota	Agaricomycetes	Cantharellales	Ceratobasidiaceae	Rhizoctonia	3	20	8	1	0	6	1	0	1	1	6	1	0	0	0	0	0	0	0
Dacsp1	110	Dacryopinax primogenitus	Wood decayer	Basidiomycota	Dacrymycetes	Dacrymycetales	Dacrymycetaceae	Dacryopinax	10	10	2	1	0	2	1	0	1	2	2	1	0	0	0	0	0	0	0
Treme1	111	Tremella mesenterica	Wood decayer	Basidiomycota	Tremellomycetes	Tremellales	Tremellaceae	Tremella	0	3	1	1	0	0	1	0	1	1	0	1	0	0	0	0	0	0	0
Walse1	112	Wallemia sebi	Saprotroph	Basidiomycota	Wallemiomycetes	Wallemiales		Wallemia	1	0	0	1	0	0	1	0	1	1	0	1	0	0	0	0	0	0	0

## Sheet: h - Protease secreted 62 Myc
Supplementary Data 6 - Count of proteomes and related statistics
h) The table contains the number of predicted secreted protease coding genes present in the genomes of 62 mycorrhizal fungi.
JGI ID	Phylogenetic Order	Ecology	Phylum	Class	Order	Family	Genus	A01A	C13	C40	G01	I02	I32	I51	M20D	M24X	M28A	M28E	M28X	M35	S08A	S09C	S10	S28	S53	T03	I63	M28F	M36	M38	I87	S09B	M03A	M20F	M14A	M43B	S41A	M12A	C56	M13	C110	A01X	I29	C26	I08	M17	M77	I17	I25B
Paxam1	1	Ectomycorrhizae	Basidiomycota	Agaricomycetes	Boletales	Paxillaceae	Paxillus	15	1	0	1	0	0	1	0	0	0	2	0	0	1	0	5	2	2	0	0	0	1	0	1	0	0	0	0	0	0	0	0	0	0	0	0	0	0	0	0	0	0
Paxin1	2	Ectomycorrhizae	Basidiomycota	Agaricomycetes	Boletales	Paxillaceae	Paxillus	15	0	0	1	0	0	2	0	0	0	2	0	0	1	0	8	2	1	0	0	0	1	0	1	0	0	0	0	0	0	0	0	0	0	0	0	0	0	0	0	0	0
Paxru2	3	Ectomycorrhizae	Basidiomycota	Agaricomycetes	Boletales	Paxillaceae	Paxillus	14	1	0	0	0	1	2	0	0	0	1	0	0	1	0	5	2	2	0	0	0	0	0	0	0	0	0	0	0	0	0	0	0	0	0	0	0	0	0	0	0	0
Gyrli1	4	Ectomycorrhizae	Basidiomycota	Agaricomycetes	Boletales	Gyrodontaceae	Gyrodon	136	1	0	1	0	0	1	0	0	0	2	0	0	1	0	6	2	2	0	0	1	1	0	1	0	0	1	0	0	0	0	0	0	0	0	0	0	0	0	0	0	0
Melbro1	5	Ectomycorrhizae	Basidiomycota	Agaricomycetes	Boletales	Melanogastraceae	Melanogaster	15	1	0	5	0	0	1	0	0	0	4	1	0	1	0	6	2	1	0	0	1	1	1	0	1	0	0	0	0	0	0	0	0	0	0	0	0	0	0	0	0	0
Boled5	6	Ectomycorrhizae	Basidiomycota	Agaricomycetes	Boletales	Boletaceae	Boletus	27	1	0	32	0	0	1	0	0	0	2	0	0	1	0	12	2	1	0	1	1	2	0	1	1	1	1	0	0	0	0	0	0	0	0	0	0	0	0	0	0	0
Boledp1	7	Ectomycorrhizae	Basidiomycota	Agaricomycetes	Boletales	Boletaceae	Boletus	34	1	0	34	0	0	1	0	0	0	2	0	0	1	0	17	2	2	0	1	1	1	0	1	1	0	0	0	0	0	0	0	0	0	0	0	0	0	0	0	0	0
Xerba1	8	Ectomycorrhizae	Basidiomycota	Agaricomycetes	Boletales	Boletaceae	Xerocomus	22	1	0	5	1	0	1	0	0	0	1	1	0	0	0	4	2	1	0	0	0	0	1	1	1	0	0	0	0	0	0	0	0	0	0	0	0	0	0	0	0	0
Pismi1	9	Ectomycorrhizae	Basidiomycota	Agaricomycetes	Boletales	Pisolithaceae	Pisolithus	9	0	0	0	0	0	1	0	0	0	1	0	0	1	0	3	2	0	0	0	0	1	1	0	0	0	0	0	0	0	0	0	0	0	0	0	0	0	0	0	0	0
Pisti1	10	Ectomycorrhizae	Basidiomycota	Agaricomycetes	Boletales	Pisolithaceae	Pisolithus	18	1	0	0	0	0	0	0	0	0	1	0	0	1	0	8	1	0	0	0	1	1	1	1	0	0	0	0	0	0	0	0	0	0	0	0	0	0	0	0	0	0
Sclci1	11	Ectomycorrhizae	Basidiomycota	Agaricomycetes	Boletales	Sclerodermataceae	Scleroderma	12	1	0	0	0	0	1	0	0	0	1	1	0	1	0	7	2	1	0	0	1	1	0	0	1	0	0	0	0	0	0	0	0	0	0	0	0	0	0	0	0	0
Rhivi1	12	Ectomycorrhizae	Basidiomycota	Agaricomycetes	Boletales	Rhizopogonaceae	Rhizopogon	26	1	0	0	0	0	1	0	0	0	1	1	0	2	1	14	3	0	0	1	1	1	3	1	0	0	0	0	0	0	0	0	0	0	0	0	0	0	0	0	0	0
Rhives1	13	Ectomycorrhizae	Basidiomycota	Agaricomycetes	Boletales	Rhizopogonaceae	Rhizopogon	23	0	0	0	0	0	1	0	0	0	0	1	0	2	1	5	5	0	0	0	1	1	1	1	0	0	0	0	0	0	0	0	0	0	0	0	0	0	0	0	0	0
Suilu4	14	Ectomycorrhizae	Basidiomycota	Agaricomycetes	Boletales	Suillaceae	Suillus	21	1	0	0	0	0	1	0	0	0	3	1	0	1	0	7	2	0	0	1	1	1	1	0	0	0	0	0	0	0	0	0	0	0	0	0	0	0	0	0	0	0
Suibr2	15	Ectomycorrhizae	Basidiomycota	Agaricomycetes	Boletales	Suillaceae	Suillus	27	1	0	0	0	0	1	0	0	0	2	1	0	1	0	8	3	1	0	0	2	1	0	0	1	0	0	0	0	0	0	0	0	0	0	0	0	0	0	0	0	0
Lacam2	16	Ectomycorrhizae	Basidiomycota	Agaricomycetes	Agaricales	Tricholomataceae	Laccaria	11	0	0	0	1	0	1	0	0	0	1	1	0	2	0	5	2	3	0	0	1	2	2	1	1	0	0	1	3	0	0	0	0	0	0	0	1	0	0	0	0	0
Lacbi2	17	Ectomycorrhizae	Basidiomycota	Agaricomycetes	Agaricales	Tricholomataceae	Laccaria	9	0	0	0	1	0	1	0	0	0	1	0	0	2	1	4	1	1	0	0	1	5	1	1	1	0	0	1	3	0	0	0	0	0	0	0	1	0	1	0	1	0
Hebcy2	18	Ectomycorrhizae	Basidiomycota	Agaricomycetes	Agaricales	Cortinariaceae	Hebeloma	7	1	0	0	0	1	3	0	0	2	3	0	0	6	0	9	3	0	0	0	0	3	2	1	0	0	0	0	4	1	0	0	0	0	0	0	0	0	0	0	0	0
Corgl3	19	Ectomycorrhizae	Basidiomycota	Agaricomycetes	Agaricales	Cortinariaceae	Cortinarius	10	0	0	0	0	0	3	0	0	1	1	0	0	4	0	6	2	3	0	0	1	1	1	0	0	0	0	1	0	0	0	0	0	0	1	1	0	0	0	0	0	0
Trima3	20	Ectomycorrhizae	Basidiomycota	Agaricomycetes	Agaricales	Tricholomataceae	Tricholoma	8	0	0	0	0	0	0	0	0	0	2	0	0	1	0	6	3	0	0	0	1	3	1	0	0	0	0	1	1	1	0	0	0	0	0	0	0	0	0	0	0	0
Amarub1	21	Ectomycorrhizae	Basidiomycota	Agaricomycetes	Agaricales	Amanitaceae	Amanita	22	1	0	13	0	0	1	0	0	0	1	1	2	2	0	7	4	0	0	0	0	3	1	1	1	0	0	0	0	0	0	0	0	0	0	0	0	0	0	0	0	0
Amamu1	22	Ectomycorrhizae	Basidiomycota	Agaricomycetes	Agaricales	Amanitaceae	Amanita	23	0	0	9	0	0	1	0	0	1	0	0	0	6	0	10	2	0	0	1	1	2	2	0	0	0	0	0	0	0	0	0	0	0	0	0	0	0	0	0	0	0
Pilcr1	23	Ectomycorrhizae	Basidiomycota	Agaricomycetes	Atheliales	Atheliaceae	Piloderma	24	0	0	0	0	0	1	0	0	0	2	0	0	1	0	10	2	4	0	0	1	1	1	1	1	0	0	0	0	0	0	1	0	0	0	0	0	0	0	0	0	0
Rusoch1	24	Ectomycorrhizae	Basidiomycota	Agaricomycetes	Russulales	Russulaceae	Russula	25	0	0	0	1	0	3	0	0	0	1	0	0	1	0	8	3	0	0	0	0	2	0	1	0	0	0	1	0	1	0	0	0	0	0	0	0	0	0	0	0	0
Ruseme1	25	Ectomycorrhizae	Basidiomycota	Agaricomycetes	Russulales	Russulaceae	Russula	21	0	0	0	1	0	4	0	0	0	1	2	0	1	0	11	1	2	0	0	0	1	0	0	0	0	0	1	0	0	0	1	0	0	0	2	0	0	0	0	0	0
Lacqui1	26	Ectomycorrhizae	Basidiomycota	Agaricomycetes	Russulales	Russulaceae	Lactarius	28	0	0	0	3	0	3	0	0	0	1	1	0	2	0	14	5	18	0	5	0	2	0	0	0	0	0	1	1	3	0	0	0	0	0	0	0	0	0	0	1	0
Thega1	27	Ectomycorrhizae	Basidiomycota	Agaricomycetes	Thelephorales	Thelephoraceae	Thelephora	5	0	0	0	0	0	1	0	0	0	1	0	0	4	0	9	4	0	1	0	1	1	0	1	1	0	0	0	3	2	0	1	0	0	0	0	0	0	0	0	0	0
Theter1	28	Ectomycorrhizae	Basidiomycota	Agaricomycetes	Thelephorales	Thelephoraceae	Thelephora	4	1	0	0	1	0	1	0	0	0	0	1	0	7	1	7	3	0	2	0	0	1	0	1	0	0	0	0	4	0	0	0	0	0	0	0	0	0	0	0	0	0
Hyssto1	29	Ectomycorrhizae	Basidiomycota	Agaricomycetes	Hysterangiales	Hysterangiaceae	Hysterangium	22	0	0	0	0	0	0	0	0	1	2	0	0	4	0	13	1	7	1	0	1	1	0	1	1	0	0	0	0	2	0	0	0	0	0	0	0	0	0	0	0	1
Gaumor1_1	30	Ectomycorrhizae	Basidiomycota	Agaricomycetes	Gomphales	Gautieriaceae	Gautieria	15	1	0	0	0	0	4	0	0	0	1	0	0	2	0	7	3	3	0	0	0	0	0	1	0	0	0	1	0	1	0	1	0	0	0	1	1	1	1	1	0	0
Hydru2	31	Ectomycorrhizae	Basidiomycota	Agaricomycetes	Cantharellales	Hydnaceae	Hydnum	13	1	0	0	0	0	2	0	0	0	1	1	0	4	0	3	0	1	2	0	1	0	1	1	1	0	0	0	0	0	0	0	0	0	0	0	0	0	0	0	0	0
Cananz1	32	Ectomycorrhizae	Basidiomycota	Agaricomycetes	Cantharellales	Cantharellaceae	Cantharellus	17	0	0	1	0	0	0	0	0	0	1	1	0	16	0	1	0	1	2	0	0	1	0	2	0	0	0	1	6	1	0	0	0	0	0	0	0	0	0	0	0	0
Tulca1	33	Orchid mycorrhizae	Basidiomycota	Agaricomycetes	Cantharellales	Tulasnellaceae	Tulasnella	13	1	0	0	0	0	1	0	0	0	1	1	1	11	0	2	10	0	0	0	0	4	0	0	1	0	0	1	3	0	0	1	0	0	0	0	0	0	0	0	0	0
CerAGI	34	Orchid mycorrhizae	Basidiomycota	Agaricomycetes	Cantharellales	Ceratobasidiaceae	Ceratobasidium	14	0	0	0	2	6	5	0	0	4	5	0	5	20	0	9	1	1	1	2	0	9	0	0	1	0	0	2	20	1	0	3	1	0	0	0	0	0	0	0	0	0
Sebve1	35	Orchid mycorrhizae	Basidiomycota	Agaricomycetes	Sebacinales	Serendipitaceae	Serendipita	8	2	0	0	0	4	0	0	0	0	3	1	4	11	0	7	2	0	0	0	0	2	0	0	0	0	0	0	1	1	2	1	0	0	0	0	0	0	0	0	0	0
Tubma1	36	Ectomycorrhizae	Ascomycota	Pezizomycetes	Pezizales	Tuberaceae	Tuber	1	0	1	0	1	1	1	0	0	2	0	1	0	2	3	2	2	0	0	0	0	1	1	0	2	0	0	1	0	0	0	0	0	0	0	0	0	0	0	0	0	0
Tubae1	37	Ectomycorrhizae	Ascomycota	Pezizomycetes	Pezizales	Tuberaceae	Tuber	2	0	1	0	1	1	1	0	0	2	0	0	0	3	1	3	2	0	0	0	0	0	0	0	1	0	0	1	0	0	0	0	0	0	0	0	0	0	0	0	0	0
Tubme1v2	38	Ectomycorrhizae	Ascomycota	Pezizomycetes	Pezizales	Tuberaceae	Tuber	1	1	1	0	0	2	3	0	0	2	0	1	0	4	1	2	2	0	0	0	0	0	0	0	2	0	0	1	0	0	0	0	0	0	0	0	0	0	0	0	0	0
Tubbor1	39	Ectomycorrhizae	Ascomycota	Pezizomycetes	Pezizales	Tuberaceae	Tuber	0	1	0	0	2	5	1	0	0	2	0	1	0	2	2	2	2	0	0	0	0	0	0	0	0	0	0	1	1	0	0	0	0	0	0	0	0	0	0	0	0	0
Chove1	40	Ectomycorrhizae	Ascomycota	Pezizomycetes	Pezizales	Tuberaceae	Choiromyces	2	1	1	0	1	10	2	0	0	2	0	2	0	5	2	3	1	0	0	0	0	0	1	0	0	0	0	1	0	0	0	1	0	1	0	0	0	0	0	0	0	0
Wilmi1	41	Ectomycorrhizae	Ascomycota	Pezizomycetes	Pezizales	Pyronemataceae	Wilcoxina	1	0	0	0	1	1	1	0	0	3	2	1	1	3	1	1	2	0	0	0	0	0	1	0	1	0	0	0	1	0	0	0	0	0	0	0	0	1	0	0	0	0
Trihyb1	42	Ectomycorrhizae	Ascomycota	Pezizomycetes	Pezizales	Pyronemataceae	Trichophaea	2	0	0	0	1	1	4	0	0	1	2	1	0	5	0	0	2	0	0	0	0	0	0	0	2	0	0	0	0	0	0	0	0	0	0	0	0	1	0	0	0	0
Tercla1	43	Ectomycorrhizae	Ascomycota	Pezizomycetes	Pezizales	Pezizaceae	Terfezia	0	0	0	0	1	0	0	0	0	1	1	1	0	6	0	1	0	0	0	0	0	0	0	0	1	0	0	1	0	0	0	0	0	0	0	0	0	0	0	0	0	0
Terbo2	44	Ectomycorrhizae	Ascomycota	Pezizomycetes	Pezizales	Pezizaceae	Terfezia	1	1	0	0	1	0	1	0	0	2	1	0	1	3	0	2	0	0	0	0	0	0	0	0	0	0	0	1	0	0	0	0	0	0	0	0	0	0	0	0	0	1
Tirniv1	45	Ectomycorrhizae	Ascomycota	Pezizomycetes	Pezizales	Pezizaceae	Tirmania	2	0	0	0	2	1	4	0	0	1	0	0	0	4	1	2	1	0	0	0	0	0	0	0	1	0	0	2	0	0	0	0	0	0	0	0	0	0	0	0	0	0
Kalpfe1	46	Ectomycorrhizae	Ascomycota	Pezizomycetes	Pezizales	Pezizaceae	Kalaharituber	4	2	0	0	1	3	5	0	0	5	1	1	1	6	0	2	1	0	0	0	0	1	0	0	2	0	0	2	1	0	1	1	0	0	0	0	0	1	0	0	0	0
Melva1	47	Ericoid mycorrhizae	Ascomycota	Leotiomycetes	Helotiales	Helotiaceae	Meliniomyces	17	1	0	5	1	2	3	0	0	1	2	2	0	2	0	13	3	8	2	1	0	0	2	0	0	0	0	1	0	1	0	2	0	0	0	0	0	0	0	0	0	0
Melbi2	48	Ericoid mycorrhizae	Ascomycota	Leotiomycetes	Helotiales	Hyaloscyphaceae	Hyaloscypha	10	1	0	2	1	0	3	1	0	2	3	0	1	4	0	8	3	3	2	1	0	0	0	0	0	0	0	1	0	0	0	0	0	0	1	0	0	2	0	0	0	0
Rhier1	49	Ericoid mycorrhizae	Ascomycota	Leotiomycetes	Helotiales	Leotiaceae	Pezoloma	13	1	0	4	0	0	1	0	0	1	1	0	0	0	0	7	3	6	1	0	0	0	0	0	0	0	0	1	0	1	0	0	0	0	1	0	0	0	0	0	0	0
Acema1	50	Ectomycorrhizae	Ascomycota	Leotiomycetes	Helotiales		Acephala	11	1	1	4	1	2	2	1	1	1	4	2	1	2	1	10	4	2	1	0	0	0	0	0	0	0	0	0	0	0	0	0	0	0	0	0	0	0	0	0	0	0
Oidma1	51	Ericoid mycorrhizae	Ascomycota	Leotiomycetes		Myxotrichaceae	Oidiodendron	18	1	1	5	1	1	2	0	1	1	2	0	0	5	0	9	3	5	2	0	0	0	1	0	1	0	0	1	0	0	0	1	0	0	0	0	0	0	0	0	0	0
Cenge3	52	Ectomycorrhizae	Ascomycota	Dothideomycetes		Gloniaceae	Cenococcum	6	1	0	0	0	0	1	0	0	1	1	1	0	4	0	5	1	2	2	0	0	0	1	0	0	0	0	1	2	0	1	0	0	0	0	0	0	0	0	0	0	0
RhiirB3	53	Arbuscular mycorrhizae	Mucoromycota	Glomeromycetes	Glomerales	Glomeraceae	Rhizophagus	2	0	0	0	0	0	2	0	0	0	0	1	0	7	0	1	0	0	0	0	0	0	0	0	0	0	0	0	0	0	0	0	0	0	0	1	0	0	0	0	1	0
RhiirA5	54	Arbuscular mycorrhizae	Mucoromycota	Glomeromycetes	Glomerales	Glomeraceae	Rhizophagus	3	0	0	0	0	0	1	0	0	0	0	1	0	6	0	1	0	0	0	0	0	0	0	0	0	0	0	0	0	0	0	0	0	0	0	1	0	0	0	0	3	0
RhiirA1_1	55	Arbuscular mycorrhizae	Mucoromycota	Glomeromycetes	Glomerales	Glomeraceae	Rhizophagus	5	0	2	0	0	0	1	0	0	0	0	1	0	6	0	1	0	0	0	0	0	1	0	0	0	0	0	0	0	0	0	0	0	0	0	1	0	0	0	0	2	0
Gloin1	56	Arbuscular mycorrhizae	Mucoromycota	Glomeromycetes	Glomerales	Glomeraceae	Rhizophagus	2	0	0	0	0	0	0	0	0	0	0	0	0	6	0	1	1	0	0	0	0	0	0	0	0	0	0	0	0	1	0	0	0	0	0	0	0	0	0	0	1	0
Rhiir2_1	57	Arbuscular mycorrhizae	Mucoromycota	Glomeromycetes	Glomerales	Glomeraceae	Rhizophagus	4	0	0	0	0	0	1	0	0	0	0	1	0	11	0	2	1	0	0	0	0	1	0	0	0	0	0	0	0	0	0	0	0	0	0	0	0	0	0	0	0	0
RhiirC2	58	Arbuscular mycorrhizae	Mucoromycota	Glomeromycetes	Glomerales	Glomeraceae	Rhizophagus	2	0	0	0	0	0	1	0	0	0	1	1	0	7	0	1	1	0	0	1	0	1	0	0	0	0	0	0	0	0	0	0	0	0	0	1	0	0	0	0	2	0
RhiirA4	59	Arbuscular mycorrhizae	Mucoromycota	Glomeromycetes	Glomerales	Glomeraceae	Rhizophagus	3	0	0	0	0	0	1	0	0	0	1	1	0	9	0	1	0	0	0	0	0	1	0	0	0	0	0	0	0	0	0	0	0	0	0	0	0	0	0	0	2	0
Rhidi1	60	Arbuscular mycorrhizae	Mucoromycota	Glomeromycetes	Glomerales	Glomeraceae	Oehlia	3	0	0	0	0	0	1	0	0	0	0	1	0	6	0	1	1	0	0	1	0	1	0	0	0	0	0	0	0	0	0	0	0	0	0	0	0	1	0	0	1	0
Rhice1_1	61	Arbuscular mycorrhizae	Mucoromycota	Glomeromycetes	Glomerales	Glomeraceae	Glomus	2	0	0	0	0	0	1	0	0	0	0	2	0	4	0	2	1	0	0	1	0	1	0	0	0	0	0	0	0	0	0	0	0	0	0	0	0	1	0	0	1	0
Gigro1	62	Arbuscular mycorrhizae	Mucoromycota	Glomeromycetes	Diversisporales	Gigasporaceae	Gigaspora	29	0	0	0	0	0	0	0	0	0	0	0	0	4	0	7	1	0	0	1	0	1	0	0	0	0	0	0	0	0	0	0	0	0	0	0	0	1	0	0	2	1
[truncated: 34 more columns]

## Sheet: i - Lipase secreted 62 Myc
Supplementary Data 6 - Count of proteomes and related statistics
i) The table contains the number of predicted secreted lipase coding genes present in the genomes of 62 mycorrhizal fungi.
JGI ID	Phylogenetic Order	Ecology	Phylum	Class	Order	Family	Genus	GGGX|ABH01	GGGX|ABH03	GX|ABH19	GX|ABH23	GX|ABH14	GX|ABH22	Y|ABH27	GGGX|ABH04
Paxam1	1	Ectomycorrhizae	Basidiomycota	Agaricomycetes	Boletales	Paxillaceae	Paxillus	0	14	1	0	0	0	0	0
Paxin1	2	Ectomycorrhizae	Basidiomycota	Agaricomycetes	Boletales	Paxillaceae	Paxillus	0	19	1	0	0	0	0	0
Paxru2	3	Ectomycorrhizae	Basidiomycota	Agaricomycetes	Boletales	Paxillaceae	Paxillus	0	11	1	1	0	0	0	0
Gyrli1	4	Ectomycorrhizae	Basidiomycota	Agaricomycetes	Boletales	Gyrodontaceae	Gyrodon	0	5	1	0	0	0	0	0
Melbro1	5	Ectomycorrhizae	Basidiomycota	Agaricomycetes	Boletales	Melanogastraceae	Melanogaster	1	6	1	3	0	0	0	0
Boled5	6	Ectomycorrhizae	Basidiomycota	Agaricomycetes	Boletales	Boletaceae	Boletus	0	12	1	1	0	0	0	0
Boledp1	7	Ectomycorrhizae	Basidiomycota	Agaricomycetes	Boletales	Boletaceae	Boletus	0	15	1	0	0	0	0	0
Xerba1	8	Ectomycorrhizae	Basidiomycota	Agaricomycetes	Boletales	Boletaceae	Xerocomus	2	7	1	0	0	0	0	0
Pismi1	9	Ectomycorrhizae	Basidiomycota	Agaricomycetes	Boletales	Pisolithaceae	Pisolithus	0	1	1	2	0	0	0	0
Pisti1	10	Ectomycorrhizae	Basidiomycota	Agaricomycetes	Boletales	Pisolithaceae	Pisolithus	0	1	1	1	0	0	0	0
Sclci1	11	Ectomycorrhizae	Basidiomycota	Agaricomycetes	Boletales	Sclerodermataceae	Scleroderma	0	6	0	1	0	0	0	0
Rhivi1	12	Ectomycorrhizae	Basidiomycota	Agaricomycetes	Boletales	Rhizopogonaceae	Rhizopogon	0	10	1	0	0	0	0	0
Rhives1	13	Ectomycorrhizae	Basidiomycota	Agaricomycetes	Boletales	Rhizopogonaceae	Rhizopogon	0	14	0	0	0	0	0	0
Suilu4	14	Ectomycorrhizae	Basidiomycota	Agaricomycetes	Boletales	Suillaceae	Suillus	0	4	1	0	0	1	0	0
Suibr2	15	Ectomycorrhizae	Basidiomycota	Agaricomycetes	Boletales	Suillaceae	Suillus	0	4	1	2	0	0	0	0
Lacam2	16	Ectomycorrhizae	Basidiomycota	Agaricomycetes	Agaricales	Tricholomataceae	Laccaria	0	6	1	1	0	0	0	0
Lacbi2	17	Ectomycorrhizae	Basidiomycota	Agaricomycetes	Agaricales	Tricholomataceae	Laccaria	0	12	1	4	0	0	0	0
Hebcy2	18	Ectomycorrhizae	Basidiomycota	Agaricomycetes	Agaricales	Cortinariaceae	Hebeloma	0	11	1	3	0	0	0	0
Corgl3	19	Ectomycorrhizae	Basidiomycota	Agaricomycetes	Agaricales	Cortinariaceae	Cortinarius	1	6	1	4	0	0	0	0
Trima3	20	Ectomycorrhizae	Basidiomycota	Agaricomycetes	Agaricales	Tricholomataceae	Tricholoma	0	2	1	2	0	0	0	0
Amarub1	21	Ectomycorrhizae	Basidiomycota	Agaricomycetes	Agaricales	Amanitaceae	Amanita	0	8	1	1	0	0	0	0
Amamu1	22	Ectomycorrhizae	Basidiomycota	Agaricomycetes	Agaricales	Amanitaceae	Amanita	0	8	1	2	0	0	0	0
Pilcr1	23	Ectomycorrhizae	Basidiomycota	Agaricomycetes	Atheliales	Atheliaceae	Piloderma	4	11	1	2	0	0	0	0
Rusoch1	24	Ectomycorrhizae	Basidiomycota	Agaricomycetes	Russulales	Russulaceae	Russula	3	8	0	1	0	0	0	0
Ruseme1	25	Ectomycorrhizae	Basidiomycota	Agaricomycetes	Russulales	Russulaceae	Russula	4	5	1	3	0	0	0	0
Lacqui1	26	Ectomycorrhizae	Basidiomycota	Agaricomycetes	Russulales	Russulaceae	Lactarius	0	26	1	3	0	0	0	0
Thega1	27	Ectomycorrhizae	Basidiomycota	Agaricomycetes	Thelephorales	Thelephoraceae	Thelephora	1	1	1	4	0	0	0	0
Theter1	28	Ectomycorrhizae	Basidiomycota	Agaricomycetes	Thelephorales	Thelephoraceae	Thelephora	0	6	1	3	0	0	0	0
Hyssto1	29	Ectomycorrhizae	Basidiomycota	Agaricomycetes	Hysterangiales	Hysterangiaceae	Hysterangium	6	7	1	4	1	0	0	0
Gaumor1_1	30	Ectomycorrhizae	Basidiomycota	Agaricomycetes	Gomphales	Gautieriaceae	Gautieria	2	10	1	2	0	0	0	0
Hydru2	31	Ectomycorrhizae	Basidiomycota	Agaricomycetes	Cantharellales	Hydnaceae	Hydnum	0	4	0	0	0	0	0	0
Cananz1	32	Ectomycorrhizae	Basidiomycota	Agaricomycetes	Cantharellales	Cantharellaceae	Cantharellus	0	15	1	0	0	0	0	0
Tulca1	33	Orchid mycorrhizae	Basidiomycota	Agaricomycetes	Cantharellales	Tulasnellaceae	Tulasnella	1	1	0	2	0	0	0	0
CerAGI	34	Orchid mycorrhizae	Basidiomycota	Agaricomycetes	Cantharellales	Ceratobasidiaceae	Ceratobasidium	3	20	1	4	0	0	0	0
Sebve1	35	Orchid mycorrhizae	Basidiomycota	Agaricomycetes	Sebacinales	Serendipitaceae	Serendipita	1	2	1	1	0	0	0	0
Tubma1	36	Ectomycorrhizae	Ascomycota	Pezizomycetes	Pezizales	Tuberaceae	Tuber	0	1	0	3	0	0	0	0
Tubae1	37	Ectomycorrhizae	Ascomycota	Pezizomycetes	Pezizales	Tuberaceae	Tuber	0	0	1	2	0	0	1	0
Tubme1v2	38	Ectomycorrhizae	Ascomycota	Pezizomycetes	Pezizales	Tuberaceae	Tuber	0	1	1	3	0	0	0	0
Tubbor1	39	Ectomycorrhizae	Ascomycota	Pezizomycetes	Pezizales	Tuberaceae	Tuber	0	6	1	2	0	1	0	1
Chove1	40	Ectomycorrhizae	Ascomycota	Pezizomycetes	Pezizales	Tuberaceae	Choiromyces	0	2	1	3	0	0	0	0
Wilmi1	41	Ectomycorrhizae	Ascomycota	Pezizomycetes	Pezizales	Pyronemataceae	Wilcoxina	3	1	1	1	0	0	0	0
Trihyb1	42	Ectomycorrhizae	Ascomycota	Pezizomycetes	Pezizales	Pyronemataceae	Trichophaea	5	2	1	1	0	0	0	0
Tercla1	43	Ectomycorrhizae	Ascomycota	Pezizomycetes	Pezizales	Pezizaceae	Terfezia	1	0	1	0	0	0	0	0
Terbo2	44	Ectomycorrhizae	Ascomycota	Pezizomycetes	Pezizales	Pezizaceae	Terfezia	1	0	0	1	0	0	0	0
Tirniv1	45	Ectomycorrhizae	Ascomycota	Pezizomycetes	Pezizales	Pezizaceae	Tirmania	1	0	1	2	0	0	0	0
Kalpfe1	46	Ectomycorrhizae	Ascomycota	Pezizomycetes	Pezizales	Pezizaceae	Kalaharituber	8	2	0	2	0	0	0	0
Melva1	47	Ericoid mycorrhizae	Ascomycota	Leotiomycetes	Helotiales	Helotiaceae	Meliniomyces	12	17	1	3	0	0	0	0
Melbi2	48	Ericoid mycorrhizae	Ascomycota	Leotiomycetes	Helotiales	Hyaloscyphaceae	Hyaloscypha	11	13	1	1	0	0	0	0
Rhier1	49	Ericoid mycorrhizae	Ascomycota	Leotiomycetes	Helotiales	Leotiaceae	Pezoloma	6	10	1	2	0	0	0	0
Acema1	50	Ectomycorrhizae	Ascomycota	Leotiomycetes	Helotiales		Acephala	9	21	1	3	0	0	0	0
Oidma1	51	Ericoid mycorrhizae	Ascomycota	Leotiomycetes		Myxotrichaceae	Oidiodendron	17	16	0	4	0	0	0	0
Cenge3	52	Ectomycorrhizae	Ascomycota	Dothideomycetes		Gloniaceae	Cenococcum	2	8	1	2	0	0	0	0
RhiirB3	53	Arbuscular mycorrhizae	Mucoromycota	Glomeromycetes	Glomerales	Glomeraceae	Rhizophagus	0	0	0	3	0	0	0	0
RhiirA5	54	Arbuscular mycorrhizae	Mucoromycota	Glomeromycetes	Glomerales	Glomeraceae	Rhizophagus	0	0	0	2	0	0	0	0
RhiirA1_1	55	Arbuscular mycorrhizae	Mucoromycota	Glomeromycetes	Glomerales	Glomeraceae	Rhizophagus	0	0	0	1	0	0	0	0
Gloin1	56	Arbuscular mycorrhizae	Mucoromycota	Glomeromycetes	Glomerales	Glomeraceae	Rhizophagus	0	0	0	1	0	0	0	0
Rhiir2_1	57	Arbuscular mycorrhizae	Mucoromycota	Glomeromycetes	Glomerales	Glomeraceae	Rhizophagus	0	0	0	2	0	0	0	0
RhiirC2	58	Arbuscular mycorrhizae	Mucoromycota	Glomeromycetes	Glomerales	Glomeraceae	Rhizophagus	0	0	0	2	0	0	0	0
RhiirA4	59	Arbuscular mycorrhizae	Mucoromycota	Glomeromycetes	Glomerales	Glomeraceae	Rhizophagus	0	0	0	3	0	0	0	0
Rhidi1	60	Arbuscular mycorrhizae	Mucoromycota	Glomeromycetes	Glomerales	Glomeraceae	Oehlia	0	0	1	1	0	0	0	0
Rhice1_1	61	Arbuscular mycorrhizae	Mucoromycota	Glomeromycetes	Glomerales	Glomeraceae	Glomus	0	0	1	1	0	0	0	0
Gigro1	62	Arbuscular mycorrhizae	Mucoromycota	Glomeromycetes	Diversisporales	Gigasporaceae	Gigaspora	0	0	0	4	0	0	0	0

## Sheet: j - CAZyme secreted 62 Myc
Supplementary Data 6 - Count of proteomes and related statistics
i) The table contains the number of predicted secreted CAZyme coding genes present in the genomes of 62 mycorrhizal fungi.
JGI ID	Phylogenetic Order	Ecology	Phylum	Class	Order	Family	Genus	AA1	AA1_1	AA1_2	AA1_3	AA2	AA3	AA3_1	AA3_2	AA3_4	AA5	AA5_1	AA5_2	AA7	AA8	AA9	AA11	AA12	AA14	CBM1	CBM5	CBM6	CBM13	CBM14	CBM18	CBM19	CBM20	CBM21	CBM24	CBM32	CBM35	CBM38	CBM42	CBM43	CBM48	CBM50	CBM52	CBM63	CBM67	CE1	CE2	CE3	CE4
Paxam1	1	Ectomycorrhizae	Basidiomycota	Agaricomycetes	Boletales	Paxillaceae	Paxillus	0	10	0	0	0	0	0	0	0	0	3	0	0	0	3	0	0	2	0	9	0	0	0	1	0	1	0	0	0	0	0	0	0	0	6	0	0	0	0	0	0	0
Paxin1	2	Ectomycorrhizae	Basidiomycota	Agaricomycetes	Boletales	Paxillaceae	Paxillus	0	12	1	0	0	0	0	0	0	0	2	0	0	0	3	0	0	0	0	8	0	0	0	1	0	2	0	0	0	0	0	0	0	0	0	0	0	0	0	0	0	1
Paxru2	3	Ectomycorrhizae	Basidiomycota	Agaricomycetes	Boletales	Paxillaceae	Paxillus	0	13	0	0	0	0	0	1	0	0	2	0	0	0	3	0	0	0	0	6	0	0	0	1	0	1	0	0	0	0	0	0	0	0	2	0	0	0	0	0	0	1
Gyrli1	4	Ectomycorrhizae	Basidiomycota	Agaricomycetes	Boletales	Gyrodontaceae	Gyrodon	0	6	0	0	0	0	0	0	0	0	2	0	0	0	4	0	0	0	1	5	0	0	0	1	0	0	0	0	0	0	0	0	0	0	2	0	0	0	0	0	0	1
Melbro1	5	Ectomycorrhizae	Basidiomycota	Agaricomycetes	Boletales	Melanogastraceae	Melanogaster	0	13	0	0	0	0	0	1	0	0	0	0	0	1	9	0	0	1	1	1	0	0	0	1	0	0	0	0	0	1	0	0	1	0	4	0	0	0	0	0	0	5
Boled5	6	Ectomycorrhizae	Basidiomycota	Agaricomycetes	Boletales	Boletaceae	Boletus	0	4	0	0	0	0	0	0	0	0	3	0	0	0	2	0	0	2	0	7	0	0	0	1	0	1	0	0	0	0	0	0	0	0	8	0	0	0	0	0	0	1
Boledp1	7	Ectomycorrhizae	Basidiomycota	Agaricomycetes	Boletales	Boletaceae	Boletus	0	6	0	0	0	0	0	0	0	0	4	0	0	0	2	0	0	2	0	9	0	0	0	1	0	1	0	0	0	0	0	0	0	0	10	0	0	0	0	0	0	1
Xerba1	8	Ectomycorrhizae	Basidiomycota	Agaricomycetes	Boletales	Boletaceae	Xerocomus	0	9	0	0	0	0	0	0	0	0	5	0	0	0	3	0	0	0	0	6	0	0	0	1	0	0	0	0	0	0	0	0	0	0	4	0	0	0	0	0	0	4
Pismi1	9	Ectomycorrhizae	Basidiomycota	Agaricomycetes	Boletales	Pisolithaceae	Pisolithus	0	8	0	0	0	0	0	0	0	0	2	0	0	0	3	0	0	0	0	0	0	0	0	1	0	0	0	0	0	0	0	0	0	0	2	0	0	0	0	0	0	5
Pisti1	10	Ectomycorrhizae	Basidiomycota	Agaricomycetes	Boletales	Pisolithaceae	Pisolithus	0	7	0	0	0	0	0	1	0	0	3	0	0	0	4	0	0	2	0	1	0	0	0	1	0	0	0	0	0	0	0	0	0	0	0	0	0	0	0	0	0	4
Sclci1	11	Ectomycorrhizae	Basidiomycota	Agaricomycetes	Boletales	Sclerodermataceae	Scleroderma	0	8	0	0	0	0	0	0	0	0	3	0	0	0	2	0	0	0	0	1	0	0	0	1	0	1	0	0	0	0	0	0	0	0	2	0	0	0	0	0	0	3
Rhivi1	12	Ectomycorrhizae	Basidiomycota	Agaricomycetes	Boletales	Rhizopogonaceae	Rhizopogon	0	14	0	0	0	0	0	1	0	0	2	0	0	0	2	0	0	1	0	3	0	0	0	1	0	1	0	0	0	0	0	0	1	0	6	0	0	0	0	0	0	1
Rhives1	13	Ectomycorrhizae	Basidiomycota	Agaricomycetes	Boletales	Rhizopogonaceae	Rhizopogon	0	11	0	0	0	0	0	0	0	0	1	0	0	0	3	0	0	0	0	4	0	0	0	1	0	0	0	0	0	0	0	0	1	0	6	0	0	0	0	0	0	1
Suilu4	14	Ectomycorrhizae	Basidiomycota	Agaricomycetes	Boletales	Suillaceae	Suillus	0	16	0	0	0	0	0	1	0	0	3	0	0	0	2	0	0	2	0	7	0	0	0	0	0	1	0	0	0	0	0	0	0	0	4	0	0	0	0	0	0	3
Suibr2	15	Ectomycorrhizae	Basidiomycota	Agaricomycetes	Boletales	Suillaceae	Suillus	0	14	0	0	0	0	0	2	0	0	3	0	0	0	2	0	0	0	0	3	0	0	0	0	0	1	0	0	0	0	0	0	0	0	4	0	0	0	0	0	0	3
Lacam2	16	Ectomycorrhizae	Basidiomycota	Agaricomycetes	Agaricales	Tricholomataceae	Laccaria	0	5	0	0	1	0	0	8	0	0	4	0	0	0	2	0	0	0	1	0	0	4	0	0	0	1	0	0	0	0	0	0	0	1	2	0	0	0	0	0	0	7
Lacbi2	17	Ectomycorrhizae	Basidiomycota	Agaricomycetes	Agaricales	Tricholomataceae	Laccaria	1	9	1	0	1	0	0	6	0	0	3	0	0	0	4	0	0	0	1	0	0	4	0	0	0	0	0	0	0	0	0	0	0	1	0	1	0	0	0	0	0	6
Hebcy2	18	Ectomycorrhizae	Basidiomycota	Agaricomycetes	Agaricales	Cortinariaceae	Hebeloma	0	2	0	0	3	0	0	10	0	0	3	0	1	0	1	0	0	0	2	3	0	7	0	0	0	3	0	0	0	0	0	0	0	0	0	0	0	0	0	0	0	7
Corgl3	19	Ectomycorrhizae	Basidiomycota	Agaricomycetes	Agaricales	Cortinariaceae	Cortinarius	0	5	1	0	9	0	0	10	0	0	4	0	2	0	2	0	0	0	3	1	0	6	0	2	0	3	0	0	0	0	0	0	0	0	8	0	0	0	0	0	0	7
Trima3	20	Ectomycorrhizae	Basidiomycota	Agaricomycetes	Agaricales	Tricholomataceae	Tricholoma	0	10	0	0	0	0	0	6	0	0	3	0	0	0	2	0	0	0	1	4	0	1	0	1	0	1	0	0	0	1	0	0	1	0	4	2	0	0	0	0	0	3
Amarub1	21	Ectomycorrhizae	Basidiomycota	Agaricomycetes	Agaricales	Amanitaceae	Amanita	0	8	0	0	0	0	0	2	0	0	5	0	5	0	1	0	0	4	0	0	0	3	0	0	0	3	0	0	0	0	0	0	0	0	6	0	0	21	0	0	0	4
Amamu1	22	Ectomycorrhizae	Basidiomycota	Agaricomycetes	Agaricales	Amanitaceae	Amanita	0	12	0	0	0	0	0	2	0	0	2	0	3	0	2	0	0	0	0	3	0	4	0	1	0	1	0	0	0	0	0	0	1	0	2	0	0	4	0	0	0	5
Pilcr1	23	Ectomycorrhizae	Basidiomycota	Agaricomycetes	Atheliales	Atheliaceae	Piloderma	5	9	2	0	0	0	1	3	0	0	3	0	5	0	1	0	0	0	0	2	0	4	0	0	0	3	0	0	0	0	0	0	0	0	0	0	0	0	2	0	0	6
Rusoch1	24	Ectomycorrhizae	Basidiomycota	Agaricomycetes	Russulales	Russulaceae	Russula	0	10	0	0	2	0	0	2	0	0	4	0	0	0	2	0	0	1	0	1	0	0	0	0	0	1	0	0	0	0	0	0	0	0	2	0	0	0	0	0	0	3
Ruseme1	25	Ectomycorrhizae	Basidiomycota	Agaricomycetes	Russulales	Russulaceae	Russula	0	9	0	0	2	0	0	1	0	0	3	0	0	0	1	0	0	2	0	0	0	0	0	0	0	2	0	0	0	0	0	0	0	0	2	0	0	0	0	0	0	3
Lacqui1	26	Ectomycorrhizae	Basidiomycota	Agaricomycetes	Russulales	Russulaceae	Lactarius	0	14	0	0	1	0	0	7	0	0	11	0	0	0	2	0	0	0	0	0	0	0	0	1	0	3	0	0	0	0	0	0	0	0	6	0	0	0	0	0	0	4
Thega1	27	Ectomycorrhizae	Basidiomycota	Agaricomycetes	Thelephorales	Thelephoraceae	Thelephora	1	0	0	0	0	0	0	2	0	0	2	0	0	0	3	0	0	0	0	3	0	0	0	1	0	1	0	0	0	0	0	0	1	0	2	0	0	0	0	0	0	1
Theter1	28	Ectomycorrhizae	Basidiomycota	Agaricomycetes	Thelephorales	Thelephoraceae	Thelephora	0	0	0	0	0	0	0	3	0	0	2	0	0	0	3	0	0	3	1	1	0	0	0	1	0	2	0	0	0	0	0	0	0	0	2	0	0	0	0	0	0	2
Hyssto1	29	Ectomycorrhizae	Basidiomycota	Agaricomycetes	Hysterangiales	Hysterangiaceae	Hysterangium	1	13	0	0	5	0	0	7	0	0	1	0	1	0	1	0	1	1	0	2	0	2	0	0	1	2	1	0	0	0	0	0	0	0	4	0	0	0	0	0	0	5
Gaumor1_1	30	Ectomycorrhizae	Basidiomycota	Agaricomycetes	Gomphales	Gautieriaceae	Gautieria	0	10	0	0	25	0	0	6	0	0	9	0	1	0	1	0	0	0	3	3	0	4	0	1	0	1	0	0	0	1	0	0	0	0	10	0	0	0	0	0	0	5
Hydru2	31	Ectomycorrhizae	Basidiomycota	Agaricomycetes	Cantharellales	Hydnaceae	Hydnum	4	0	1	0	0	0	0	4	0	0	1	0	0	0	2	0	0	0	1	2	0	1	0	1	0	1	0	0	0	0	0	0	0	0	0	0	0	0	0	0	0	8
Cananz1	32	Ectomycorrhizae	Basidiomycota	Agaricomycetes	Cantharellales	Cantharellaceae	Cantharellus	0	7	1	0	0	0	0	4	0	0	3	0	0	0	7	0	0	0	1	2	0	0	0	0	0	1	0	0	0	0	0	0	0	0	2	0	0	0	0	0	0	5
Tulca1	33	Orchid mycorrhizae	Basidiomycota	Agaricomycetes	Cantharellales	Tulasnellaceae	Tulasnella	1	0	0	0	0	1	2	4	0	0	2	0	2	2	28	0	0	0	76	0	0	0	0	0	0	0	0	0	0	2	0	0	1	0	2	0	0	0	2	0	0	14
CerAGI	34	Orchid mycorrhizae	Basidiomycota	Agaricomycetes	Cantharellales	Ceratobasidiaceae	Ceratobasidium	10	6	0	0	0	1	4	7	0	0	5	0	0	5	27	0	3	0	50	6	0	2	0	2	0	5	1	0	0	3	0	0	0	0	12	0	0	0	3	0	0	15
Sebve1	35	Orchid mycorrhizae	Basidiomycota	Agaricomycetes	Sebacinales	Serendipitaceae	Serendipita	0	5	0	0	0	0	2	10	0	0	4	0	1	4	24	0	1	0	47	1	0	3	0	0	0	1	0	0	0	0	0	0	0	0	19	0	0	0	6	0	1	12
Tubma1	36	Ectomycorrhizae	Ascomycota	Pezizomycetes	Pezizales	Tuberaceae	Tuber	0	0	1	2	0	0	1	2	0	1	0	0	1	0	1	8	0	0	0	0	0	0	0	12	0	0	0	0	1	0	0	0	1	0	3	2	0	0	0	0	0	3
Tubae1	37	Ectomycorrhizae	Ascomycota	Pezizomycetes	Pezizales	Tuberaceae	Tuber	0	0	1	4	0	0	1	2	0	1	0	0	1	0	2	10	1	0	2	0	0	0	0	18	0	0	0	0	1	0	0	0	1	0	0	3	0	0	0	0	0	5
Tubme1v2	38	Ectomycorrhizae	Ascomycota	Pezizomycetes	Pezizales	Tuberaceae	Tuber	0	0	1	2	0	0	1	3	0	1	0	0	0	0	3	9	1	0	1	0	0	0	0	14	0	0	0	0	0	0	0	0	1	0	1	2	0	0	0	0	0	5
Tubbor1	39	Ectomycorrhizae	Ascomycota	Pezizomycetes	Pezizales	Tuberaceae	Tuber	0	0	1	2	0	0	0	1	0	1	0	0	0	0	3	10	0	0	1	0	0	0	0	15	0	0	0	0	1	0	0	0	1	0	0	3	0	0	0	0	0	4
Chove1	40	Ectomycorrhizae	Ascomycota	Pezizomycetes	Pezizales	Tuberaceae	Choiromyces	0	0	1	2	0	0	1	1	0	1	0	0	0	1	8	13	1	0	4	0	0	0	0	14	0	0	1	0	1	0	0	0	1	0	2	1	0	0	0	0	0	4
Wilmi1	41	Ectomycorrhizae	Ascomycota	Pezizomycetes	Pezizales	Pyronemataceae	Wilcoxina	0	0	0	2	1	0	2	5	0	1	0	0	1	0	2	3	0	0	2	0	0	0	2	8	0	0	1	0	0	1	0	0	0	0	16	2	0	0	0	0	0	2
Trihyb1	42	Ectomycorrhizae	Ascomycota	Pezizomycetes	Pezizales	Pyronemataceae	Trichophaea	0	0	1	3	0	0	2	3	0	1	1	0	1	0	3	4	0	0	1	0	0	0	3	12	0	0	1	0	1	1	0	0	0	0	12	2	0	0	0	0	0	4
Tercla1	43	Ectomycorrhizae	Ascomycota	Pezizomycetes	Pezizales	Pezizaceae	Terfezia	0	0	0	1	0	0	0	1	0	1	0	0	1	0	2	5	0	4	2	0	0	0	0	6	0	0	0	0	1	0	0	0	0	0	0	2	0	0	0	0	0	0
Terbo2	44	Ectomycorrhizae	Ascomycota	Pezizomycetes	Pezizales	Pezizaceae	Terfezia	0	0	0	0	0	0	0	1	0	1	0	0	1	0	2	6	0	0	3	0	0	0	0	9	0	0	0	0	1	0	0	0	0	0	0	0	0	0	0	0	0	2
Tirniv1	45	Ectomycorrhizae	Ascomycota	Pezizomycetes	Pezizales	Pezizaceae	Tirmania	0	0	0	1	0	0	2	1	0	1	0	0	1	2	5	7	1	3	5	0	0	0	0	13	0	0	0	0	1	0	0	0	0	0	0	2	0	0	0	0	0	2
Kalpfe1	46	Ectomycorrhizae	Ascomycota	Pezizomycetes	Pezizales	Pezizaceae	Kalaharituber	1	0	0	0	0	0	2	1	0	1	0	0	2	2	7	6	1	0	8	0	0	0	0	10	0	0	1	0	1	1	0	0	0	0	12	3	0	0	0	0	0	1
Melva1	47	Ericoid mycorrhizae	Ascomycota	Leotiomycetes	Helotiales	Helotiaceae	Meliniomyces	2	0	7	5	1	5	2	6	0	1	6	0	2	5	18	1	4	0	11	0	0	3	0	20	0	3	0	0	1	2	1	1	2	0	15	0	1	0	4	0	6	4
Melbi2	48	Ericoid mycorrhizae	Ascomycota	Leotiomycetes	Helotiales	Hyaloscyphaceae	Hyaloscypha	2	0	4	10	1	3	1	5	0	0	3	3	2	2	3	2	1	0	10	0	0	2	0	19	0	3	0	0	3	1	0	1	0	0	18	1	0	0	4	0	3	2
Rhier1	49	Ericoid mycorrhizae	Ascomycota	Leotiomycetes	Helotiales	Leotiaceae	Pezoloma	3	0	3	4	0	3	1	2	0	0	3	0	0	1	6	2	1	0	11	0	0	1	0	17	0	2	0	0	1	2	0	1	2	0	10	0	1	0	1	0	1	2
Acema1	50	Ectomycorrhizae	Ascomycota	Leotiomycetes	Helotiales		Acephala	3	0	7	8	0	3	3	6	0	1	4	0	2	3	12	4	1	0	17	0	0	1	0	34	0	3	0	0	1	2	0	1	1	0	8	0	1	0	3	0	0	4
Oidma1	51	Ericoid mycorrhizae	Ascomycota	Leotiomycetes		Myxotrichaceae	Oidiodendron	0	0	1	10	0	0	1	3	0	0	2	1	0	1	8	2	1	0	30	0	2	1	0	4	0	2	0	2	2	2	2	1	3	0	1	0	1	0	4	1	1	0
Cenge3	52	Ectomycorrhizae	Ascomycota	Dothideomycetes		Gloniaceae	Cenococcum	0	0	0	5	1	1	0	4	0	1	1	0	1	0	5	5	1	0	3	0	0	0	0	17	0	0	0	0	1	1	0	0	1	0	8	0	1	0	1	0	2	1
RhiirB3	53	Arbuscular mycorrhizae	Mucoromycota	Glomeromycetes	Glomerales	Glomeraceae	Rhizophagus	4	0	1	0	0	0	0	0	0	0	8	0	2	0	0	1	0	0	0	0	0	0	0	2	1	0	0	0	0	0	0	0	0	0	0	0	0	0	0	0	0	7
RhiirA5	54	Arbuscular mycorrhizae	Mucoromycota	Glomeromycetes	Glomerales	Glomeraceae	Rhizophagus	8	0	0	0	0	0	0	0	0	0	7	0	2	0	0	1	0	0	0	0	0	0	0	2	1	0	0	0	0	0	0	0	0	0	0	0	0	0	0	0	0	6
RhiirA1_1	55	Arbuscular mycorrhizae	Mucoromycota	Glomeromycetes	Glomerales	Glomeraceae	Rhizophagus	4	0	0	0	0	0	0	0	0	0	7	0	2	0	0	1	0	0	0	0	0	0	0	2	1	0	0	0	0	0	0	0	0	0	0	0	0	0	0	0	0	7
Gloin1	56	Arbuscular mycorrhizae	Mucoromycota	Glomeromycetes	Glomerales	Glomeraceae	Rhizophagus	3	0	0	0	0	0	0	0	0	0	5	0	2	0	0	0	0	0	0	0	0	0	0	1	0	0	0	0	0	0	0	0	0	0	0	0	0	0	0	0	0	4
Rhiir2_1	57	Arbuscular mycorrhizae	Mucoromycota	Glomeromycetes	Glomerales	Glomeraceae	Rhizophagus	5	0	0	0	0	0	0	0	0	1	5	0	3	0	0	1	0	0	0	0	0	0	0	2	1	0	0	0	0	0	0	0	0	0	0	0	0	0	0	0	0	7
RhiirC2	58	Arbuscular mycorrhizae	Mucoromycota	Glomeromycetes	Glomerales	Glomeraceae	Rhizophagus	7	0	0	0	0	0	0	0	0	0	7	0	2	0	0	1	0	0	0	0	0	0	0	2	1	0	0	0	0	0	0	0	0	0	0	0	0	0	0	0	0	7
RhiirA4	59	Arbuscular mycorrhizae	Mucoromycota	Glomeromycetes	Glomerales	Glomeraceae	Rhizophagus	6	0	0	0	0	0	0	0	0	0	6	0	4	0	0	1	0	0	0	0	0	0	0	1	1	0	0	0	0	0	0	0	0	0	0	0	0	0	0	0	0	5
Rhidi1	60	Arbuscular mycorrhizae	Mucoromycota	Glomeromycetes	Glomerales	Glomeraceae	Oehlia	3	0	0	0	0	0	0	0	0	0	5	0	4	0	0	1	0	0	0	0	0	0	0	0	1	0	0	0	0	0	0	0	0	0	0	0	0	0	0	0	0	6
Rhice1_1	61	Arbuscular mycorrhizae	Mucoromycota	Glomeromycetes	Glomerales	Glomeraceae	Glomus	5	0	1	0	0	0	0	0	0	0	9	0	2	0	0	1	0	0	0	0	0	0	0	0	0	0	0	0	0	0	0	0	0	0	0	0	0	0	0	0	0	5
Gigro1	62	Arbuscular mycorrhizae	Mucoromycota	Glomeromycetes	Diversisporales	Gigasporaceae	Gigaspora	16	0	0	0	0	0	0	0	2	0	2	0	6	0	0	1	0	0	0	0	0	0	1	5	1	0	0	0	0	0	0	0	0	0	0	0	0	0	0	0	0	8
[truncated: 122 more columns]

[truncated: 6 more sheets: k - SSP 62 Myc, l - CAZyme total 62 Myc, m - Protease total 62 Myc, n - Lipase total 62 Myc, o - Protein Stats 112 fungi, p - Peroxidases 135 fungi]
