# Supplementary material for: Large-scale genome sequencing of mycorrhizal fungi provides insights into the early evolution of symbiotic traits
Source: Nat Commun. 2020 Oct 12;11:5125. doi: 10.1038/s41467-020-18795-w (PMC7550596; doi:10.1038/s41467-020-18795-w)
Supplement: Supplementary file 11 — Supplementary Dataset 7 [file 41467_2020_18795_MOESM11_ESM.xlsx]

## Sheet: a-Total 112 fungi count
Supplementary Data 7 - Count of substrate-specific secretomes with statistics
a) The table contains the count of total CAZymes acting on different substrates in 112 fungi. PCWDE: Plant cell wall degrading enzymes. Fungal Cell Wall Degrading Enzymes (FCWDEs). Microbial cell wall degrading enzymes (MCWDEs) = FCWDEs + enzymes acting on bacterial peptidoglycans.
JGI ID	Species	Ecology	Phylogenetic order	Phylum	Class	Order	Family	Genus	PCWDE	FCWDE	Cellulose	Hemicellulose	Lignin	Pectin	Peptidoglycan	Mannan	Glucans	Chitin	PCWDE ratio	FCWDE ratio
Chalo1	Chalara longipes	Saprotroph	1	Ascomycota	Leotiomycetes	Helotiales	Hamatocanthoscyphaceae	Chalara	239	189	84	81	2	55	2	25	79	75	0.558411	0.441589
Melva1	Meliniomyces variabilis	Ericoid mycorrhizae	2	Ascomycota	Leotiomycetes	Helotiales	Helotiaceae	Meliniomyces	245	175	81	82	1	60	2	25	84	56	0.583333	0.416667
Melbi2	Meliniomyces bicolor	Ericoid mycorrhizae	3	Ascomycota	Leotiomycetes	Helotiales	Helotiaceae	Meliniomyces	165	163	49	54	1	49	1	20	70	63	0.503049	0.496951
Rhier1	Rhizoscyphus ericae	Ericoid mycorrhizae	4	Ascomycota	Leotiomycetes	Helotiales	Leotiaceae	Pezoloma	134	119	44	43	0	38	2	20	61	33	0.529644	0.470356
Acema1	Acephala macrosclerotiorum	Ectomycorrhizae	5	Ascomycota	Leotiomycetes	Helotiales	Leotiaceae	Acephala	222	173	82	61	0	61	2	27	69	68	0.562025	0.437975
Phisc1	Phialocephala scopiformis	Endophyte	6	Ascomycota	Leotiomycetes	Helotiales	Vibrisseaceae	Phialocephala	224	171	78	63	2	56	1	31	75	58	0.567089	0.432911
Ascsa1	Ascocoryne sarcoides	Endophyte	7	Ascomycota	Leotiomycetes	Helotiales	Helotiaceae	Ascocoryne	127	119	61	29	0	23	0	18	63	34	0.51626	0.48374
Glalo1	Glarea lozoyensis	Saprotroph	8	Ascomycota	Leotiomycetes	Helotiales	Helotiaceae	Glarea	163	134	61	48	5	27	2	20	51	56	0.548822	0.451178
Amore1	Amorphotheca resinae	Saprotroph	9	Ascomycota	Leotiomycetes Helotiales		Myxotrichaceae	Amorphotheca	32	91	6	9	0	12	0	18	49	22	0.260163	0.739837
Oidma1	Oidiodendron maius	Ericoid mycorrhizae	10	Ascomycota	Leotiomycetes Helotiales		Myxotrichaceae	Oidiodendron	232	166	75	65	0	66	8	26	74	45	0.582915	0.417085
Bissp1	Bisporella sp.	Saprotroph	11	Ascomycota	Leotiomycetes	Helotiales	Helotiaceae	Bisporella	235	150	76	71	3	53	0	20	73	53	0.61039	0.38961
Sclsc1	Sclerotinia sclerotiorum	Pathogen	12	Ascomycota	Leotiomycetes	Helotiales	Sclerotiniaceae	Sclerotinia	119	113	46	26	0	34	1	20	55	34	0.512931	0.487069
Botci1	Botrytis cinerea	Pathogen	13	Ascomycota	Leotiomycetes	Helotiales	Sclerotiniaceae	Botrytis	131	113	44	30	0	42	1	23	59	28	0.536885	0.463115
Maggr1	Magnaporthe grisea	Pathogen	14	Ascomycota	Sordariomycetes	Magnaporthales	Magnaporthaceae	Magnaporthe	171	148	69	66	2	19	1	18	48	77	0.53605	0.46395
Neucr_trp3_1	Neurospora crassa	Saprotroph	15	Ascomycota	Sordariomycetes	Sordariales	Sordariaceae	Neurospora	93	91	49	25	0	9	1	16	48	24	0.505435	0.494565
Trire2	Trichoderma reesei	Saprotroph	16	Ascomycota	Sordariomycetes	Hypocreales	Hypocreaceae	Trichoderma	65	107	25	20	0	7	2	17	49	34	0.377907	0.622093
Xylhyp1	Xylaria hypoxylon	Saprotroph	17	Ascomycota	Sordariomycetes	Xylariales	Xylariaceae	Xylaria	149	122	63	48	2	23	2	20	57	40	0.549815	0.450185
Cenge3	Cenococcum geophilum	Ectomycorrhizae	18	Ascomycota	Dothideomycetes Gloniales		Gloniaceae	Cenococcum	58	92	22	11	1	16	2	11	45	31	0.386667	0.613333
Glost2	Glonium stellatum	Saprotroph	19	Ascomycota	Dothideomycetes Gloniales		Gloniaceae	Glonium	138	115	56	35	6	34	1	14	61	38	0.545455	0.454545
Leppa1	Lepidopterella palustris	Saprotroph	20	Ascomycota	Dothideomycetes	Mytilinidiales	Argynnaceae	Lepidopterella	44	117	10	12	2	17	2	16	52	42	0.273292	0.726708
Stasp1	Stagonospora sp.	Pathogen	21	Ascomycota	Dothideomycetes	Pleosporales	Massarinaceae	Stagonospora	207	142	78	75	4	30	1	16	50	69	0.593123	0.406877
Altal1	Alternaria alternata	Pathogen	22	Ascomycota	Dothideomycetes	Pleosporales	Pleosporaceae	Alternaria	191	150	69	65	4	36	0	20	53	73	0.560117	0.439883
Aurpu_var_pul1	Aureobasidium pullulans	Saprotroph	23	Ascomycota	Dothideomycetes	Dothideales	Saccotheciaceae	Aureobasidium	150	92	27	62	3	40	0	13	55	21	0.619835	0.380165
Clafu1	Cladosporium fulvum	Pathogen	24	Ascomycota	Dothideomycetes	Capnodiales	Mycosphaerellaceae	Passalora	115	106	14	45	3	36	2	19	55	24	0.520362	0.479638
Aspcl1	Aspergillus clavatus	Saprotroph	25	Ascomycota	Eurotiomycetes	Eurotiales	Aspergillaceae	Aspergillus	100	90	37	37	0	17	3	13	38	29	0.526316	0.473684
Aspfl1	Aspergillus flavus	Pathogen	26	Ascomycota	Eurotiomycetes	Eurotiales	Aspergillaceae	Aspergillus	161	109	29	54	0	57	3	19	48	29	0.596296	0.403704
Artbe1	Arthroderma benhamiae	Pathogen	27	Ascomycota	Eurotiomycetes	Onygenales	Arthrodermataceae	Trichophyton	10	61	0	3	0	0	3	6	24	26	0.140845	0.859155
Usnflo1	Usnea florida	Endophyte	28	Ascomycota	Lecanoromycetes	Lecanorales	Parmeliaceae	Usnea	28	92	13	5	0	4	1	10	49	32	0.233333	0.766667
Xylhe1	Xylona heveae	Endophyte	29	Ascomycota	Xylonomycetes	Xylonomycetales	Xylonomycetaceae	Xylona	6	56	1	0	0	0	1	4	34	16	0.0967742	0.903226
Tubma1	Tuber magnatum	Ectomycorrhizae	30	Ascomycota	Pezizomycetes	Pezizales	Tuberaceae	Tuber	30	59	10	6	0	9	2	6	27	23	0.337079	0.662921
Tubae1	Tuber aestivum	Ectomycorrhizae	31	Ascomycota	Pezizomycetes	Pezizales	Tuberaceae	Tuber	37	61	13	4	0	12	3	7	23	27	0.377551	0.622449
Tubme1v2	Tuber melanosporum	Ectomycorrhizae	32	Ascomycota	Pezizomycetes	Pezizales	Tuberaceae	Tuber	25	59	11	2	0	6	2	8	26	22	0.297619	0.702381
Tubbor1	Tuber borchii	Ectomycorrhizae	33	Ascomycota	Pezizomycetes	Pezizales	Tuberaceae	Tuber	30	65	12	4	0	8	2	7	32	23	0.315789	0.684211
Chove1	Choiromyces venosus	Ectomycorrhizae	34	Ascomycota	Pezizomycetes	Pezizales	Tuberaceae	Choiromyces	92	72	35	23	0	25	2	8	34	28	0.560976	0.439024
Morco1	Morchella importuna.C	Saprotroph	35	Ascomycota	Pezizomycetes	Pezizales	Morchellaceae	Morchella	122	66	53	34	0	26	0	9	33	25	0.648936	0.351064
Morimp1	Morchella importuna	Saprotroph	36	Ascomycota	Pezizomycetes	Pezizales	Morchellaceae	Morchella	121	66	51	35	0	26	0	9	33	25	0.647059	0.352941
Gyresc1	Gyromitra esculenta	Saprotroph	37	Ascomycota	Pezizomycetes	Pezizales	Discinaceae	Gyromitra	126	77	60	33	0	25	2	9	35	32	0.62069	0.37931
Calful1	Caloscypha fulgens	Saprotroph	38	Ascomycota	Pezizomycetes	Pezizales	Caloscyphaceae	Caloscypha	71	61	23	19	0	21	1	8	26	25	0.537879	0.462121
Wilmi1	Wilcoxina mikolae	Ectomycorrhizae	39	Ascomycota	Pezizomycetes	Pezizales	Pyronemataceae	Wilcoxina	40	61	12	12	1	10	2	10	31	16	0.39604	0.60396
Trihyb1	Trichophaea hybrida	Ectomycorrhizae	40	Ascomycota	Pezizomycetes	Pezizales	Pyronemataceae	Trichophaea	36	61	11	10	0	10	1	10	31	16	0.371134	0.628866
Pyrco1	Pyronema confluens	Saprotroph	41	Ascomycota	Pezizomycetes	Pezizales	Pyronemataceae	Pyronema	66	86	24	23	1	11	2	10	42	21	0.434211	0.565789
Sarco1	Sarcoscypha coccinea	Saprotroph	42	Ascomycota	Pezizomycetes	Pezizales	Sarcoscyphaceae	Sarcoscypha	113	96	48	30	0	27	2	12	51	29	0.54067	0.45933
Kalpfe1	Kalaharituber pfeilii	Ectomycorrhizae	43	Ascomycota	Pezizomycetes	Pezizales	Pezizaceae	Kalaharituber	74	55	39	16	0	8	1	4	26	24	0.573643	0.426357
Terbo2	Terfezia boudieri	Ectomycorrhizae	44	Ascomycota	Pezizomycetes	Pezizales	Pezizaceae	Terfezia	30	55	11	7	1	4	1	7	28	18	0.352941	0.647059
Ascim1	Ascobolus immersus	Saprotroph	45	Ascomycota	Pezizomycetes	Pezizales	Ascobolaceae	Ascobolus	152	71	94	44	0	6	1	6	33	31	0.681614	0.318386
Monha1	Monacrosporium haptotylum	Parasite	46	Ascomycota	Orbiliomycetes	Orbiliales	Orbiliaceae	Dactylellina	261	82	160	43	0	48	0	9	45	21	0.760933	0.239067
Artol1	Arthrobotrys oligospora	Parasite	47	Ascomycota	Orbiliomycetes	Orbiliales	Orbiliaceae	Arthrobotrys	223	108	151	34	0	29	0	10	52	41	0.673716	0.326284
Wican1	Wickerhamomyces anomalus	Yeast	48	Ascomycota	Saccharomycetes	Saccharomycetales	Phaffomycetaceae	Wickerhamomyces	6	41	0	0	0	0	0	8	24	6	0.12766	0.87234
SacceM3837_1	Saccharomyces cerevisiae	Yeast	49	Ascomycota	Saccharomycetes	Saccharomycetales	Saccharomycetaceae	Saccharomyces	1	32	0	0	0	1	0	2	24	4	0.030303	0.969697
Canta1	Candida tanzawaensis	Yeast	50	Ascomycota	Saccharomycetes	Saccharomycetales	Debaryomycetaceae Candida		5	38	1	0	0	1	0	8	24	4	0.116279	0.883721
Tapde1_1	Taphrina deformans	Pathogen	51	Ascomycota	Taphrinomycetes	Taphrinales	Taphrinaceae	Taphrina	9	34	2	1	0	4	0	3	26	2	0.209302	0.790698
Lacam2	Laccaria amethystina	Ectomycorrhizae	52	Basidiomycota	Agaricomycetes	Agaricales	Tricholomataceae	Laccaria	28	94	7	1	1	10	5	2	67	14	0.229508	0.770492
Lacbi2	Laccaria bicolor	Ectomycorrhizae	53	Basidiomycota	Agaricomycetes	Agaricales	Tricholomataceae	Laccaria	50	103	19	1	1	17	4	2	67	16	0.326797	0.673203
Copci1	Coprinopsis cinerea	Saprotroph	54	Basidiomycota	Agaricomycetes	Agaricales	Psathyrellaceae	Coprinopsis	178	90	92	49	1	13	7	4	59	15	0.664179	0.335821
Copmic2	Coprinellus micaceus	Saprotroph	55	Basidiomycota	Agaricomycetes	Agaricales	Psathyrellaceae	Coprinellus	213	112	117	45	3	23	8	3	80	17	0.655385	0.344615
Hypsu1	Hypholoma sublateritium	Wood decayer	56	Basidiomycota	Agaricomycetes	Agaricales	Strophariaceae	Hypholoma	147	92	63	22	14	30	3	6	58	19	0.615063	0.384937
Hebcy2	Hebeloma cylindrosporum	Ectomycorrhizae	57	Basidiomycota	Agaricomycetes	Agaricales	Cortinariaceae	Hebeloma	42	80	14	6	3	12	5	3	50	18	0.344262	0.655738
Corgl3	Cortinarius glaucopus	Ectomycorrhizae	58	Basidiomycota	Agaricomycetes	Agaricales	Cortinariaceae	Cortinarius	48	80	12	5	12	9	6	6	45	18	0.375	0.625
Crula1	Crucibulum laeve	Saprotroph	59	Basidiomycota	Agaricomycetes	Agaricales	Nidulariaceae	Crucibulum	235	107	114	46	15	43	9	8	60	23	0.687135	0.312865
Trima3	Tricholoma matsutake	Ectomycorrhizae	60	Basidiomycota	Agaricomycetes	Agaricales	Tricholomataceae	Tricholoma	41	80	12	2	0	10	0	8	47	20	0.338843	0.661157
Amath1	Amanita thiersii	Saprotroph	61	Basidiomycota	Agaricomycetes	Agaricales	Amanitaceae	Amanita	111	97	42	19	0	29	9	7	45	33	0.533654	0.466346
Amamu1	Amanita muscaria	Ectomycorrhizae	62	Basidiomycota	Agaricomycetes	Agaricales	Amanitaceae	Amanita	39	73	3	3	0	11	4	6	36	23	0.348214	0.651786
Plucer1	Pluteus cervinus	Saprotroph	63	Basidiomycota	Agaricomycetes	Agaricales	Pluteaceae	Pluteus	157	106	73	25	16	23	4	11	53	34	0.596958	0.403042
Gyman1	Gymnopus androsaceus	Saprotroph	64	Basidiomycota	Agaricomycetes	Agaricales	Omphalotaceae	Gymnopus	241	156	82	44	10	58	1	14	98	32	0.607053	0.392947
Ompol1	Omphalotus olearius	Saprotroph	65	Basidiomycota	Agaricomycetes	Agaricales	Omphalotaceae	Omphalotus	112	92	47	16	6	29	1	10	55	22	0.54902	0.45098
Marfi1	Marasmius fiardii	Saprotroph	66	Basidiomycota	Agaricomycetes	Agaricales	Marasmiaceae	Marasmius	167	115	51	45	1	39	4	12	67	26	0.592199	0.407801
Monpe1_1	Moniliophthora perniciosa	Pathogen	67	Basidiomycota	Agaricomycetes	Agaricales	Marasmiaceae	Moniliophthora	180	131	49	47	4	36	3	15	81	27	0.578778	0.421222
Armga1	Armillaria gallica	Pathogen	68	Basidiomycota	Agaricomycetes	Agaricales	Physalacriaceae	Armillaria	214	115	52	35	8	87	2	10	74	23	0.650456	0.349544
Mycgal1	Mycena galopus	Saprotroph	69	Basidiomycota	Agaricomycetes	Agaricales	Mycenaceae	Mycena	393	309	108	99	19	114	5	33	176	69	0.559829	0.440171
PleosPC15_2	Pleurotus ostreatus	Wood decayer	70	Basidiomycota	Agaricomycetes	Agaricales	Pleurotaceae	Pleurotus	196	87	95	26	9	45	6	9	52	16	0.69258	0.30742
Schco3	Schizophyllum commune	Wood decayer	71	Basidiomycota	Agaricomycetes	Agaricales	Schizophyllaceae	Schizophyllum	113	106	38	40	0	22	3	11	65	23	0.515982	0.484018
Paxru2	Paxillus adelphus	Ectomycorrhizae	72	Basidiomycota	Agaricomycetes	Boletales	Paxillaceae	Paxillus	38	70	9	4	0	7	3	3	32	29	0.351852	0.648148
Paxin1	Paxillus involutus	Ectomycorrhizae	73	Basidiomycota	Agaricomycetes	Boletales	Paxillaceae	Paxillus	41	88	10	7	0	8	6	5	39	34	0.317829	0.682171
Gyrli1	Gyrodon lividus	Ectomycorrhizae	74	Basidiomycota	Agaricomycetes	Boletales	Gyrodontaceae	Gyrodon	44	72	14	5	0	12	3	4	36	26	0.37931	0.62069
Xerba1	Xerocomus badius	Ectomycorrhizae	75	Basidiomycota	Agaricomycetes	Boletales	Boletaceae	Xerocomus	45	89	12	7	0	9	5	6	38	37	0.335821	0.664179
Boled5	Boletus edulis	Ectomycorrhizae	76	Basidiomycota	Agaricomycetes	Boletales	Boletaceae	Boletus	49	94	19	8	0	10	9	4	36	42	0.342657	0.657343
Pismi1	Pisolithus microcarpus	Ectomycorrhizae	77	Basidiomycota	Agaricomycetes	Boletales	Pisolithaceae	Pisolithus	23	49	4	3	0	3	2	1	30	12	0.319444	0.680556
Sclci1	Scleroderma citrinum	Ectomycorrhizae	78	Basidiomycota	Agaricomycetes	Boletales	Sclerodermataceae	Scleroderma	27	54	4	0	0	10	3	3	32	12	0.333333	0.666667
Suilu4	Suillus luteus	Ectomycorrhizae	79	Basidiomycota	Agaricomycetes	Boletales	Suillaceae	Suillus	50	73	9	5	0	9	3	5	39	23	0.406504	0.593496
Suibr2	Suillus brevipes	Ectomycorrhizae	80	Basidiomycota	Agaricomycetes	Boletales	Suillaceae	Suillus	48	78	9	4	0	9	3	5	42	25	0.380952	0.619048
Conpu1	Coniophora puteana	Wood decayer	81	Basidiomycota	Agaricomycetes	Boletales	Coniophoraceae	Coniophora	88	120	30	19	0	23	3	9	56	44	0.423077	0.576923
SerlaS7_3_2	Serpula lacrymans	Wood decayer	82	Basidiomycota	Agaricomycetes	Boletales	Serpulaceae	Serpula	65	73	23	10	0	18	2	6	43	18	0.471014	0.528986
Fibsp1	Fibulorhizoctonia sp.	Saprotroph	83	Basidiomycota	Agaricomycetes	Atheliales	Atheliaceae	Fibularhizoctonia	253	251	99	51	0	58	5	27	150	58	0.501984	0.498016
Pilcr1	Piloderma croceum	Ectomycorrhizae	84	Basidiomycota	Agaricomycetes	Atheliales	Atheliaceae	Piloderma	52	83	8	5	1	18	2	8	50	21	0.385185	0.614815
Plicr1	Plicaturopsis crispa	Wood decayer	85	Basidiomycota	Agaricomycetes	Amylocorticiales	Amylocorticiaceae	Plicaturopsis	87	83	30	12	7	25	1	7	48	18	0.511765	0.488235
Phchr2	Phanerochaete chrysosporium	Wood decayer	86	Basidiomycota	Agaricomycetes	Polyporales	Phanerochaetaceae	Phanerochaete	134	74	72	23	15	16	2	6	42	20	0.644231	0.355769
Phlbr1	Phlebia brevispora	Wood decayer	87	Basidiomycota	Agaricomycetes	Polyporales	Meruliaceae	Phlebia	127	106	62	19	15	16	2	7	52	39	0.545064	0.454936
PosplRSB12_1	Postia placenta	Wood decayer	88	Basidiomycota	Agaricomycetes	Polyporales	Dacryobolaceae	Postia	43	75	9	9	1	17	1	5	43	20	0.364407	0.635593
Thega1	Thelephora ganbajun	Ectomycorrhizae	89	Basidiomycota	Agaricomycetes	Thelephorales	Thelephoraceae	Thelephora	20	69	9	0	0	7	2	5	44	15	0.224719	0.775281
Lenvul1	Lentinellus vulpinus	Wood decayer	90	Basidiomycota	Agaricomycetes	Russulales	Auriscalpiaceae	Lentinellus	100	70	46	15	11	12	2	7	39	18	0.588235	0.411765
Lacqui1	Lactarius quietus	Ectomycorrhizae	91	Basidiomycota	Agaricomycetes	Russulales	Russulaceae	Lactarius	43	73	15	0	1	3	7	18	32	13	0.37069	0.62931
Hetan2	Heterobasidion annosum	Pathogen	92	Basidiomycota	Agaricomycetes	Russulales	Bondarzewiaceae	Heterobasidion	113	67	43	12	8	25	1	6	37	20	0.627778	0.372222
Neole1	Neolentinus lepideus	Wood decayer	93	Basidiomycota	Agaricomycetes	Gloeophyllales	Gloeophyllaceae	Neolentinus	61	89	12	15	0	24	2	10	53	20	0.406667	0.593333
Jaaar1	Jaapia argillacea	Wood decayer	94	Basidiomycota	Agaricomycetes	Jaapiales	Jaapiaceae	Jaapia	121	65	74	18	1	20	2	3	40	17	0.650538	0.349462
Punst1	Punctularia strigosozonata	Pathogen	95	Basidiomycota	Agaricomycetes	Corticiales	Punctulariaceae	Punctularia	154	85	51	28	11	41	2	9	46	25	0.644351	0.355649
Sisni1	Sistotremastrum niveocremeum	Wood decayer	96	Basidiomycota	Agaricomycetes	Trechisporales	Hydnodontaceae	Sistotremastrum	162	56	101	24	15	4	4	4	28	17	0.743119	0.256881
Ramac1	Ramaria rubella	Saprotroph	97	Basidiomycota	Agaricomycetes	Gomphales	Gomphaceae	Ramaria	127	84	50	19	13	29	3	7	47	23	0.601896	0.398104
Gaumor1_1	Gautieria morchelliformis	Ectomycorrhizae	98	Basidiomycota	Agaricomycetes	Gomphales	Gautieriaceae	Gautieria	92	71	19	5	32	21	1	5	35	27	0.564417	0.435583
Sphst1	Sphaerobolus stellatus	Wood decayer	99	Basidiomycota	Agaricomycetes	Geastrales	Sphaerobolaceae	Sphaerobolus	421	137	158	102	66	49	11	13	71	36	0.75448	0.24552
Aurde3_1	Auricularia subglabra	Wood decayer	100	Basidiomycota	Agaricomycetes	Auriculariales	Auriculariaceae	Auricularia	217	175	89	57	19	41	3	12	100	55	0.553571	0.446429
Pirin1	Piriformospora indica	Endophyte	101	Basidiomycota	Agaricomycetes	Sebacinales	Serendipitaceae	Serendipita	194	62	111	55	0	17	4	1	49	7	0.757812	0.242188
Sebve1	Sebacina vermifera	Orchid mycorrhizae	102	Basidiomycota	Agaricomycetes	Sebacinales	Serendipitaceae	Serendipita	205	71	116	47	0	31	8	3	54	7	0.742754	0.257246
Hydru2	Hydnum rufescens	Ectomycorrhizae	103	Basidiomycota	Agaricomycetes	Cantharellales	Hydnaceae	Hydnum	26	63	6	2	0	7	1	3	40	17	0.292135	0.707865
Cananz1	Cantharellus anzutake	Ectomycorrhizae	104	Basidiomycota	Agaricomycetes	Cantharellales	Cantharellaceae	Cantharellus	51	57	19	0	0	8	6	2	38	9	0.472222	0.527778
ClaPMI390	Sistotrema sp.	Saprotroph	105	Basidiomycota	Agaricomycetes	Cantharellales	Clavulinaceae Sistotrema		207	142	112	44	0	41	3	13	81	40	0.593123	0.406877
Botbo1	Botryobasidium botryosum	Saprotroph	106	Basidiomycota	Agaricomycetes	Cantharellales	Botryobasidiaceae	Botryobasidium	120	86	81	20	0	12	3	5	47	24	0.582524	0.417476
Tulca1	Tulasnella calospora	Orchid mycorrhizae	107	Basidiomycota	Agaricomycetes	Cantharellales	Tulasnellaceae	Tulasnella	323	65	196	67	0	48	2	1	50	7	0.832474	0.167526
CerAGI	Ceratobasidium sp.	Orchid mycorrhizae	108	Basidiomycota	Agaricomycetes	Cantharellales	Ceratobasidiaceae	Ceratobasidium	271	108	140	48	0	68	4	6	63	29	0.71504	0.28496
Rhiso1	Rhizoctonia solani	Pathogen	109	Basidiomycota	Agaricomycetes	Cantharellales	Ceratobasidiaceae	Rhizoctonia	275	108	115	58	0	85	3	8	67	24	0.718016	0.281984
Dacsp1	Dacryopinax primogenitus	Wood decayer	110	Basidiomycota	Dacrymycetes	Dacrymycetales	Dacrymycetaceae	Dacryopinax	49	51	9	15	0	14	2	6	32	12	0.49	0.51
Treme1	Tremella mesenterica	Wood decayer	111	Basidiomycota	Tremellomycetes	Tremellales	Tremellaceae	Tremella	5	36	1	0	0	1	1	1	27	6	0.121951	0.878049
Walse1	Wallemia sebi	Saprotroph	112	Basidiomycota	Wallemiomycetes	Wallemiales	Wallemiaceae	Wallemia	15	19	10	1	0	0	0	0	16	3	0.441176	0.558824

## Sheet: b-Secreted 112 fungi count
Supplementary Data 7 - Count of substrate-specific secretomes with statistics
b) The table contains the count of secreted CAZymes acting on different substrates in 112 fungi. PCWDE: Plant cell wall degrading enzymes. Fungal Cell Wall Degrading Enzymes (FCWDEs). Microbial cell wall degrading enzymes (MCWDEs) = FCWDEs + enzymes acting on bacterial peptidoglycans.
JGI ID	Species	Ecology	Phylogenetic order	Phylum	Class	Order	Family	Genus	PCWDE	FCWDE	Cellulose	Hemicellulose	Lignin	Pectin	Peptidoglycan	Mannan	Glucan	Chitin	PCWDE ratio	FCWDE ratio
Chalo1	Chalara longipes	Saprotroph	1	Ascomycota	Leotiomycetes	Helotiales	Hamatocanthoscyphaceae	Chalara	164	102	66	55	1	33	2	10	39	49	0.616541	0.383459
Melva1	Meliniomyces variabilis	Ericoid mycorrhizae	2	Ascomycota	Leotiomycetes	Helotiales	Helotiaceae	Meliniomyces	157	91	58	52	1	34	1	13	40	34	0.633065	0.366935
Melbi2	Meliniomyces bicolor	Ericoid mycorrhizae	3	Ascomycota	Leotiomycetes	Helotiales	Helotiaceae	Meliniomyces	86	71	30	24	1	26	1	7	29	33	0.547771	0.452229
Rhier1	Rhizoscyphus ericae	Ericoid mycorrhizae	4	Ascomycota	Leotiomycetes	Helotiales	Leotiaceae	Pezoloma	78	74	30	21	0	21	2	9	36	25	0.513158	0.486842
Acema1	Acephala macrosclerotiorum	Ectomycorrhizae	5	Ascomycota	Leotiomycetes	Helotiales	Vibrisseaceae	Acephala	128	96	52	36	0	34	1	13	33	47	0.571429	0.428571
Phisc1	Phialocephala scopiformis	Endophyte	6	Ascomycota	Leotiomycetes	Helotiales	Vibrisseaceae	Phialocephala	161	86	67	47	1	34	1	16	36	32	0.651822	0.348178
Ascsa1	Ascocoryne sarcoides	Endophyte	7	Ascomycota	Leotiomycetes	Helotiales	Helotiaceae	Ascocoryne	100	68	54	22	0	17	0	9	34	23	0.595238	0.404762
Glalo1	Glarea lozoyensis	Saprotroph	8	Ascomycota	Leotiomycetes	Helotiales	Helotiaceae	Glarea	123	93	52	37	4	18	2	11	37	43	0.569444	0.430556
Amore1	Amorphotheca resinae	Saprotroph	9	Ascomycota	Leotiomycetes Helotiales		Myxotrichaceae	Amorphotheca	23	51	5	6	0	10	0	9	25	16	0.310811	0.689189
Oidma1	Oidiodendron maius	Ericoid mycorrhizae	10	Ascomycota	Leotiomycetes Helotiales		Myxotrichaceae	Oidiodendron	161	90	63	48	0	38	6	14	38	23	0.641434	0.358566
Bissp1	Bisporella sp.	Saprotroph	11	Ascomycota	Leotiomycetes	Helotiales	Helotiaceae	Bisporella	147	79	60	50	3	24	0	14	34	31	0.650442	0.349558
Sclsc1	Sclerotinia sclerotiorum	Pathogen	12	Ascomycota	Leotiomycetes	Helotiales	Sclerotiniaceae	Sclerotinia	88	59	38	18	0	29	1	11	28	18	0.598639	0.401361
Botci1	Botrytis cinerea	Pathogen	13	Ascomycota	Leotiomycetes	Helotiales	Sclerotiniaceae	Botrytis	86	59	31	21	0	27	1	9	31	19	0.593103	0.406897
Maggr1	Magnaporthe grisea	Pathogen	14	Ascomycota	Sordariomycetes	Magnaporthales	Magnaporthaceae	Magnaporthe	125	92	51	51	1	12	1	7	26	57	0.576037	0.423963
Neucr_trp3_1	Neurospora crassa	Saprotroph	15	Ascomycota	Sordariomycetes	Sordariales	Sordariaceae	Neurospora	75	42	42	20	0	8	1	6	23	11	0.641026	0.358974
Trire2	Trichoderma reesei	Saprotroph	16	Ascomycota	Sordariomycetes	Hypocreales	Hypocreaceae	Trichoderma	47	64	22	15	0	5	2	9	26	22	0.423423	0.576577
Xylhyp1	Xylaria hypoxylon	Saprotroph	17	Ascomycota	Sordariomycetes	Xylariales	Xylariaceae	Xylaria	111	67	52	32	1	17	2	9	25	30	0.623596	0.376404
Cenge3	Cenococcum geophilum	Ectomycorrhizae	18	Ascomycota	Dothideomycetes. Gloniales		Gloniaceae	Cenococcum	37	59	19	5	1	10	2	5	26	25	0.385417	0.614583
Glost2	Glonium stellatum	Saprotroph	19	Ascomycota	Dothideomycetes. Gloniales		Gloniaceae	Glonium	93	56	47	20	5	18	0	8	26	21	0.624161	0.375839
Leppa1	Lepidopterella palustris	Saprotroph	20	Ascomycota	Dothideomycetes	Mytilinidiales	Argynnaceae	Lepidopterella	19	51	7	4	0	8	1	7	23	19	0.271429	0.728571
Stasp1	Stagonospora sp.	Pathogen	21	Ascomycota	Dothideomycetes	Pleosporales	Massarinaceae	Stagonospora	153	86	67	57	3	19	1	9	27	49	0.640167	0.359833
Altal1	Alternaria alternata	Pathogen	22	Ascomycota	Dothideomycetes	Pleosporales	Pleosporaceae	Alternaria	143	89	57	48	4	24	0	11	31	46	0.616379	0.383621
Aurpu_var_pul1	Aureobasidium pullulans	Saprotroph	23	Ascomycota	Dothideomycetes	Dothideales	Saccotheciaceae	Aureobasidium	103	48	18	44	2	30	0	6	31	10	0.682119	0.317881
Clafu1	Cladosporium fulvum	Pathogen	24	Ascomycota	Dothideomycetes	Capnodiales	Mycosphaerellaceae	Passalora	75	52	11	33	2	18	0	7	29	14	0.590551	0.409449
Aspcl1	Aspergillus clavatus	Saprotroph	25	Ascomycota	Eurotiomycetes	Eurotiales	Aspergillaceae	Aspergillus	72	53	32	27	0	11	2	6	25	15	0.576	0.424
Aspfl1	Aspergillus flavus	Pathogen	26	Ascomycota	Eurotiomycetes	Eurotiales	Aspergillaceae	Aspergillus	117	58	25	44	0	37	2	10	28	14	0.668571	0.331429
Artbe1	Arthroderma benhamiae	Pathogen	27	Ascomycota	Eurotiomycetes	Onygenales	Arthrodermataceae	Trichophyton	4	23	0	2	0	0	3	3	10	5	0.148148	0.851852
Usnflo1	Usnea florida	Endophyte	28	Ascomycota	Lecanoromycetes	Lecanorales	Parmeliaceae	Usnea	14	42	7	2	0	3	1	6	25	10	0.25	0.75
Xylhe1	Xylona heveae	Endophyte	29	Ascomycota	Xylonomycetes	Xylonomycetales	Xylonomycetaceae	Xylona	3	30	1	0	0	0	1	1	17	10	0.0909091	0.909091
Tubma1	Tuber magnatum	Ectomycorrhizae	30	Ascomycota	Pezizomycetes	Pezizales	Tuberaceae	Tuber	16	32	6	4	0	6	2	1	13	15	0.333333	0.666667
Tubae1	Tuber aestivum	Ectomycorrhizae	31	Ascomycota	Pezizomycetes	Pezizales	Tuberaceae	Tuber	16	33	8	2	0	5	1	1	9	21	0.326531	0.673469
Tubme1v2	Tuber melanosporum	Ectomycorrhizae	32	Ascomycota	Pezizomycetes	Pezizales	Tuberaceae	Tuber	16	36	8	1	0	5	2	1	13	19	0.307692	0.692308
Tubbor1	Tuber borchii	Ectomycorrhizae	33	Ascomycota	Pezizomycetes	Pezizales	Tuberaceae	Tuber	17	38	7	1	0	7	2	2	14	19	0.309091	0.690909
Chove1	Choiromyces venosus	Ectomycorrhizae	34	Ascomycota	Pezizomycetes	Pezizales	Tuberaceae	Choiromyces	48	44	16	12	0	16	2	1	21	19	0.521739	0.478261
Morco1	Morchella importuna.C	Saprotroph	35	Ascomycota	Pezizomycetes	Pezizales	Morchellaceae	Morchella	96	42	47	27	0	19	0	5	21	17	0.695652	0.304348
Morimp1	Morchella importuna	Saprotroph	36	Ascomycota	Pezizomycetes	Pezizales	Morchellaceae	Morchella	95	44	44	30	0	19	0	5	21	19	0.683453	0.316547
Gyresc1	Gyromitra esculenta	Saprotroph	37	Ascomycota	Pezizomycetes	Pezizales	Discinaceae	Gyromitra	96	43	50	28	0	16	1	2	18	24	0.690647	0.309353
Calful1	Caloscypha fulgens	Saprotroph	38	Ascomycota	Pezizomycetes	Pezizales	Caloscyphaceae	Caloscypha	50	37	23	11	0	13	0	2	14	20	0.574713	0.425287
Wilmi1	Wilcoxina mikolae	Ectomycorrhizae	39	Ascomycota	Pezizomycetes	Pezizales	Pyronemataceae	Wilcoxina	24	29	8	7	1	6	1	1	16	9	0.45283	0.54717
Trihyb1	Trichophaea hybrida	Ectomycorrhizae	40	Ascomycota	Pezizomycetes	Pezizales	Pyronemataceae	Trichophaea	16	31	6	3	0	4	1	0	13	14	0.340426	0.659574
Pyrco1	Pyronema confluens	Saprotroph	41	Ascomycota	Pezizomycetes	Pezizales	Pyronemataceae	Pyronema	48	61	22	18	1	4	2	4	25	19	0.440367	0.559633
Sarco1	Sarcoscypha coccinea	Saprotroph	42	Ascomycota	Pezizomycetes	Pezizales	Sarcoscyphaceae	Sarcoscypha	87	53	41	23	0	17	1	6	30	15	0.621429	0.378571
Kalpfe1	Kalaharituber pfeilii	Ectomycorrhizae	43	Ascomycota	Pezizomycetes	Pezizales	Pezizaceae	Kalaharituber	29	26	18	6	0	2	0	1	13	13	0.527273	0.472727
Terbo2	Terfezia boudieri	Ectomycorrhizae	44	Ascomycota	Pezizomycetes	Pezizales	Pezizaceae	Terfezia	15	25	7	4	0	3	1	1	12	11	0.375	0.625
Ascim1	Ascobolus immersus	Saprotroph	45	Ascomycota	Pezizomycetes	Pezizales	Ascobolaceae	Ascobolus	123	51	82	34	0	5	1	2	20	28	0.706897	0.293103
Monha1	Monacrosporium haptotylum	Parasite	46	Ascomycota	Orbiliomycetes	Orbiliales	Orbiliaceae	Dactylellina	204	42	135	34	0	32	0	4	23	13	0.829268	0.170732
Artol1	Arthrobotrys oligospora	Parasite	47	Ascomycota	Orbiliomycetes	Orbiliales	Orbiliaceae	Arthrobotrys	195	68	141	29	0	21	0	4	27	36	0.741445	0.258555
Wican1	Wickerhamomyces anomalus	Yeast	48	Ascomycota	Saccharomycetes	Saccharomycetales	Phaffomycetaceae	Wickerhamomyces	2	16	0	0	0	0	0	1	12	2	0.111111	0.888889
SacceM3837_1	Saccharomyces cerevisiae	Yeast	49	Ascomycota	Saccharomycetes	Saccharomycetales	Saccharomycetaceae	Saccharomyces	1	22	0	0	0	1	0	0	18	3	0.0434783	0.956522
Canta1	Candida tanzawaensis	Yeast	50	Ascomycota	Saccharomycetes	Saccharomycetales	Debaryomycetaceae		0	17	0	0	0	0	0	4	12	0	0	1
Tapde1_1	Taphrina deformans	Pathogen	51	Ascomycota	Taphrinomycetes	Taphrinales	Taphrinaceae	Taphrina	5	18	1	1	0	1	0	1	12	2	0.217391	0.782609
Lacam2	Laccaria amethystina	Ectomycorrhizae	52	Basidiomycota	Agaricomycetes	Agaricales	Tricholomataceae	Laccaria	20	33	7	0	1	6	2	1	24	6	0.377358	0.622642
Lacbi2	Laccaria bicolor	Ectomycorrhizae	53	Basidiomycota	Agaricomycetes	Agaricales	Tricholomataceae	Laccaria	27	38	7	1	1	9	3	1	25	4	0.415385	0.584615
Copci1	Coprinopsis cinerea	Saprotroph	54	Basidiomycota	Agaricomycetes	Agaricales	Psathyrellaceae	Coprinopsis	142	41	75	42	1	6	4	4	18	12	0.775956	0.224044
Copmic2	Coprinellus micaceus	Saprotroph	55	Basidiomycota	Agaricomycetes	Agaricales	Psathyrellaceae	Coprinellus	163	57	95	33	3	14	6	2	33	12	0.740909	0.259091
Hypsu1	Hypholoma sublateritium	Wood decayer	56	Basidiomycota	Agaricomycetes	Agaricales	Strophariaceae	Hypholoma	122	47	55	19	14	23	1	3	25	13	0.721893	0.278107
Hebcy2	Hebeloma cylindrosporum	Ectomycorrhizae	57	Basidiomycota	Agaricomycetes	Agaricales	Cortinariaceae	Hebeloma	26	43	5	6	3	9	5	3	23	9	0.376812	0.623188
Corgl3	Cortinarius glaucopus	Ectomycorrhizae	58	Basidiomycota	Agaricomycetes	Agaricales	Cortinariaceae	Cortinarius	35	41	10	4	9	6	6	2	21	10	0.460526	0.539474
Crula1	Crucibulum laeve	Saprotroph	59	Basidiomycota	Agaricomycetes	Agaricales	Nidulariaceae	Crucibulum	182	68	96	32	13	29	8	7	29	18	0.728	0.272
Trima3	Tricholoma matsutake	Ectomycorrhizae	60	Basidiomycota	Agaricomycetes	Agaricales	Tricholomataceae	Tricholoma	29	37	9	1	0	6	0	4	16	14	0.439394	0.560606
Amath1	Amanita thiersii	Saprotroph	61	Basidiomycota	Agaricomycetes	Agaricales	Amanitaceae	Amanita	83	57	30	17	0	22	8	6	20	21	0.592857	0.407143
Amamu1	Amanita muscaria	Ectomycorrhizae	62	Basidiomycota	Agaricomycetes	Agaricales	Amanitaceae	Amanita	22	46	2	2	0	5	4	2	21	17	0.323529	0.676471
Plucer1	Pluteus cervinus	Saprotroph	63	Basidiomycota	Agaricomycetes	Agaricales	Pluteaceae	Pluteus	124	51	62	19	12	19	3	8	19	20	0.708571	0.291429
Gyman1	Gymnopus androsaceus	Saprotroph	64	Basidiomycota	Agaricomycetes	Agaricales	Omphalotaceae	Gymnopus	171	60	54	32	9	45	0	6	31	14	0.74026	0.25974
Ompol1	Omphalotus olearius	Saprotroph	65	Basidiomycota	Agaricomycetes	Agaricales	Omphalotaceae	Omphalotus	73	41	34	11	4	19	0	7	20	13	0.640351	0.359649
Marfi1	Marasmius fiardii	Saprotroph	66	Basidiomycota	Agaricomycetes	Agaricales	Marasmiaceae	Marasmius	131	65	45	37	0	29	3	10	31	16	0.668367	0.331633
Monpe1_1	Moniliophthora perniciosa	Pathogen	67	Basidiomycota	Agaricomycetes	Agaricales	Marasmiaceae	Moniliophthora	42	16	16	10	1	9	1	1	7	5	0.724138	0.275862
Armga1	Armillaria gallica	Pathogen	68	Basidiomycota	Agaricomycetes	Agaricales	Physalacriaceae	Armillaria	172	64	46	29	8	65	2	6	37	16	0.728814	0.271186
Mycgal1	Mycena galopus	Saprotroph	69	Basidiomycota	Agaricomycetes	Agaricales	Mycenaceae	Mycena	283	131	84	68	17	76	2	17	65	34	0.683575	0.316425
PleosPC15_2	Pleurotus ostreatus	Wood decayer	70	Basidiomycota	Agaricomycetes	Agaricales	Pleurotaceae	Pleurotus	153	41	86	17	9	25	4	7	23	5	0.78866	0.21134
Schco3	Schizophyllum commune	Wood decayer	71	Basidiomycota	Agaricomycetes	Agaricales	Schizophyllaceae	Schizophyllum	87	61	32	30	0	17	3	8	34	13	0.587838	0.412162
Paxru2	Paxillus adelphus	Ectomycorrhizae	72	Basidiomycota	Agaricomycetes	Boletales	Paxillaceae	Paxillus	27	40	5	4	0	5	3	2	15	19	0.402985	0.597015
Paxin1	Paxillus involutus	Ectomycorrhizae	73	Basidiomycota	Agaricomycetes	Boletales	Paxillaceae	Paxillus	25	49	5	4	0	5	5	1	19	23	0.337838	0.662162
Gyrli1	Gyrodon lividus	Ectomycorrhizae	74	Basidiomycota	Agaricomycetes	Boletales	Gyrodontaceae	Gyrodon	29	38	10	4	0	8	3	2	19	13	0.432836	0.567164
Xerba1	Xerocomus badius	Ectomycorrhizae	75	Basidiomycota	Agaricomycetes	Boletales	Boletaceae	Xerocomus	28	47	9	3	0	5	2	2	21	21	0.373333	0.626667
Boled5	Boletus edulis	Ectomycorrhizae	76	Basidiomycota	Agaricomycetes	Boletales	Boletaceae	Boletus	26	56	7	7	0	5	8	0	21	26	0.317073	0.682927
Pismi1	Pisolithus microcarpus	Ectomycorrhizae	77	Basidiomycota	Agaricomycetes	Boletales	Pisolithaceae	Pisolithus	14	17	3	1	0	1	1	1	12	3	0.451613	0.548387
Sclci1	Scleroderma citrinum	Ectomycorrhizae	78	Basidiomycota	Agaricomycetes	Boletales	Sclerodermataceae	Scleroderma	18	25	3	0	0	6	1	1	14	9	0.418605	0.581395
Suilu4	Suillus luteus	Ectomycorrhizae	79	Basidiomycota	Agaricomycetes	Boletales	Suillaceae	Suillus	37	37	7	5	0	7	2	3	14	17	0.5	0.5
Suibr2	Suillus brevipes	Ectomycorrhizae	80	Basidiomycota	Agaricomycetes	Boletales	Suillaceae	Suillus	34	38	6	4	0	7	3	3	15	16	0.472222	0.527778
Conpu1	Coniophora puteana	Wood decayer	81	Basidiomycota	Agaricomycetes	Boletales	Coniophoraceae	Coniophora	65	81	25	16	0	18	3	5	33	34	0.445205	0.554795
SerlaS7_3_2	Serpula lacrymans	Wood decayer	82	Basidiomycota	Agaricomycetes	Boletales	Serpulaceae	Serpula	48	44	18	10	0	14	1	5	22	13	0.521739	0.478261
Fibsp1	Fibulorhizoctonia sp.	Saprotroph	83	Basidiomycota	Agaricomycetes	Atheliales	Atheliaceae	Fibularhizoctonia	180	126	89	31	0	30	4	17	60	37	0.588235	0.411765
Pilcr1	Piloderma croceum	Ectomycorrhizae	84	Basidiomycota	Agaricomycetes	Atheliales	Atheliaceae	Piloderma	31	39	5	1	0	10	2	5	23	9	0.442857	0.557143
Plicr1	Plicaturopsis crispa	Wood decayer	85	Basidiomycota	Agaricomycetes	Amylocorticiales	Amylocorticiaceae	Plicaturopsis	72	49	25	11	7	20	0	4	23	15	0.595041	0.404959
Phchr2	Phanerochaete chrysosporium	Wood decayer	86	Basidiomycota	Agaricomycetes	Polyporales	Phanerochaetaceae	Phanerochaete	112	39	64	19	14	11	2	4	18	14	0.741722	0.258278
Phlbr1	Phlebia brevispora	Wood decayer	87	Basidiomycota	Agaricomycetes	Polyporales	Meruliaceae	Phlebia	98	65	49	18	11	12	2	5	27	27	0.601227	0.398773
PosplRSB12_1	Postia placenta	Wood decayer	88	Basidiomycota	Agaricomycetes	Polyporales	Dacryobolaceae	Postia	31	41	7	6	0	14	1	2	22	13	0.430556	0.569444
Thega1	Thelephora ganbajun	Ectomycorrhizae	89	Basidiomycota	Agaricomycetes	Thelephorales	Thelephoraceae	Thelephora	9	34	3	0	0	4	2	2	17	11	0.209302	0.790698
Lenvul1	Lentinellus vulpinus	Wood decayer	90	Basidiomycota	Agaricomycetes	Russulales	Auriscalpiaceae	Lentinellus	83	36	41	13	11	9	2	4	16	13	0.697479	0.302521
Lacqui1	Lactarius quietus	Ectomycorrhizae	91	Basidiomycota	Agaricomycetes	Russulales	Russulaceae	Lactarius	33	24	13	0	1	2	5	1	13	5	0.578947	0.421053
Hetan2	Heterobasidion annosum	Pathogen	92	Basidiomycota	Agaricomycetes	Russulales	Bondarzewiaceae	Heterobasidion	85	36	38	12	7	11	1	3	15	16	0.702479	0.297521
Neole1	Neolentinus lepideus	Wood decayer	93	Basidiomycota	Agaricomycetes	Gloeophyllales	Gloeophyllaceae	Neolentinus	45	54	9	11	0	18	2	6	26	17	0.454545	0.545455
Jaaar1	Jaapia argillacea	Wood decayer	94	Basidiomycota	Agaricomycetes	Jaapiales	Jaapiaceae	Jaapia	98	38	65	16	1	14	0	2	21	13	0.720588	0.279412
Punst1	Punctularia strigosozonata	Pathogen	95	Basidiomycota	Agaricomycetes	Corticiales	Punctulariaceae	Punctularia	121	39	45	20	11	28	1	4	20	12	0.75625	0.24375
Sisni1	Sistotremastrum niveocremeum	Wood decayer	96	Basidiomycota	Agaricomycetes	Trechisporales	Hydnodontaceae	Sistotremastrum	137	38	90	20	14	2	4	3	17	13	0.782857	0.217143
Ramac1	Ramaria rubella	Saprotroph	97	Basidiomycota	Agaricomycetes	Gomphales	Gomphaceae	Ramaria	97	45	36	17	13	20	2	4	22	15	0.683099	0.316901
Gaumor1_1	Gautieria morchelliformis	Ectomycorrhizae	98	Basidiomycota	Agaricomycetes	Gomphales	Gautieriaceae	Gautieria	66	40	11	5	25	13	1	3	16	19	0.622642	0.377358
Sphst1	Sphaerobolus stellatus	Wood decayer	99	Basidiomycota	Agaricomycetes	Geastrales	Sphaerobolaceae	Sphaerobolus	253	60	109	56	41	30	9	8	23	18	0.808307	0.191693
Aurde3_1	Auricularia subglabra	Wood decayer	100	Basidiomycota	Agaricomycetes	Auriculariales	Auriculariaceae	Auricularia	181	96	79	45	15	36	3	11	46	34	0.65343	0.34657
Pirin1	Piriformospora indica	Endophyte	101	Basidiomycota	Agaricomycetes	Sebacinales	Serendipitaceae	Serendipita	154	32	97	43	0	8	4	1	20	6	0.827957	0.172043
Sebve1	Sebacina vermifera	Orchid mycorrhizae	102	Basidiomycota	Agaricomycetes	Sebacinales	Serendipitaceae	Serendipita	163	24	97	38	0	21	2	2	18	3	0.871658	0.128342
Hydru2	Hydnum rufescens	Ectomycorrhizae	103	Basidiomycota	Agaricomycetes	Cantharellales	Hydnaceae	Hydnum	12	24	5	2	0	3	0	1	13	10	0.333333	0.666667
Cananz1	Cantharellus anzutake	Ectomycorrhizae	104	Basidiomycota	Agaricomycetes	Cantharellales	Cantharellaceae	Cantharellus	29	29	14	0	0	3	5	0	17	6	0.5	0.5
ClaPMI390	Sistotrema sp.	Saprotroph	105	Basidiomycota	Agaricomycetes	Cantharellales	Clavulinaceae		155	86	87	31	0	31	3	11	36	33	0.643154	0.356846
Botbo1	Botryobasidium botryosum	Saprotroph	106	Basidiomycota	Agaricomycetes	Cantharellales	Botryobasidiaceae	Botryobasidium	98	51	73	13	0	8	3	4	23	20	0.657718	0.342282
Tulca1	Tulasnella calospora	Orchid mycorrhizae	107	Basidiomycota	Agaricomycetes	Cantharellales	Tulasnellaceae	Tulasnella	209	21	144	39	0	22	1	1	15	2	0.908696	0.0913043
CerAGI	Ceratobasidium sp.	Orchid mycorrhizae	108	Basidiomycota	Agaricomycetes	Cantharellales	Ceratobasidiaceae	Ceratobasidium	197	59	107	36	0	45	3	4	34	15	0.769531	0.230469
Rhiso1	Rhizoctonia solani	Pathogen	109	Basidiomycota	Agaricomycetes	Cantharellales	Ceratobasidiaceae	Rhizoctonia	205	42	92	37	0	68	2	3	25	10	0.82996	0.17004
Dacsp1	Dacryopinax primogenitus	Wood decayer	110	Basidiomycota	Dacrymycetes	Dacrymycetales	Dacrymycetaceae	Dacryopinax	24	27	6	8	0	5	1	4	14	8	0.470588	0.529412
Treme1	Tremella mesenterica	Wood decayer	111	Basidiomycota	Tremellomycetes	Tremellales	Tremellaceae	Tremella	2	14	0	0	0	1	1	0	11	2	0.125	0.875
Walse1	Wallemia sebi	Saprotroph	112	Basidiomycota	Wallemiomycetes	Wallemiales	Wallemiaceae	Wallemia	11	7	8	0	0	0	0	0	6	1	0.611111	0.388889

## Sheet: c-112 fungi secretome
Supplementary Data 7 - Count of substrate-specific secretomes with statistics
c) The table shows the count of secreted proteins and the proportions per secretome for 112 fungi.
JGI ID	Clade Order	Species	Ecology	Phylum	Class	Order	Family	Genus	CAZymes	Lipases	Proteases	Other proteins	Total secreted proteins	SSPs	Proteins/Genome	CAZymes/Secretome.ratio	Lipases/Secretome.ratio	Proteases/Secretome.ratio	Others/Secretome.ratio	SSP/Secretome.ratio	Secretome/Genome
Chalo1	1	Chalara longipes	Saprotroph	Ascomycota	Leotiomycetes	Helotiales		Chalara	413	40	87	1024	1564	676	19765	0.264066	0.0255754	0.0556266	0.654731	0.432225	0.079
Melva1	2	Meliniomyces variabilis	Ericoid mycorrhizae	Ascomycota	Leotiomycetes	Helotiales	Helotiaceae	Meliniomyces	393	33	69	862	1357	565	20389	0.289609	0.0243183	0.0508475	0.635225	0.41636	0.067
Melbi2	3	Meliniomyces bicolor	Ericoid mycorrhizae	Ascomycota	Leotiomycetes	Helotiales	Helotiaceae	Meliniomyces	265	26	44	699	1034	445	18619	0.256286	0.0251451	0.0425532	0.676015	0.430368	0.056
Rhier1	4	Rhizoscyphus ericae	Ericoid mycorrhizae	Ascomycota	Leotiomycetes	Helotiales	Leotiaceae	Pezoloma	223	19	41	527	810	351	16784	0.275309	0.0234568	0.0506173	0.650617	0.433333	0.048
Acema1	5	Acephala macrosclerotiorum	Ectomycorrhizae	Ascomycota	Leotiomycetes	Helotiales	Vibrisseaceae	Acephala	342	34	49	793	1218	534	21024	0.280788	0.0279146	0.0402299	0.651067	0.438424	0.058
Phisc1	6	Phialocephala scopiformis	Endophyte	Ascomycota	Leotiomycetes	Helotiales	Vibrisseaceae	Phialocephala	375	37	73	880	1365	585	18573	0.274725	0.0271062	0.0534799	0.644689	0.428571	0.073
Ascsa1	7	Ascocoryne sarcoides	Endophyte	Ascomycota	Leotiomycetes	Helotiales	Helotiaceae	Ascocoryne	238	6	36	344	624	227	10672	0.38141	0.00961538	0.0576923	0.551282	0.363782	0.058
Glalo1	8	Glarea lozoyensis	Saprotroph	Ascomycota	Leotiomycetes	Helotiales	Helotiaceae	Glarea	342	19	62	672	1095	425	13083	0.312329	0.0173516	0.056621	0.613699	0.388128	0.084
Amore1	9	Amorphotheca resinae	Saprotroph	Ascomycota	Leotiomycetes	Helotiales	Myxotrichaceae	Amorphotheca	120	9	25	262	416	152	9642	0.288462	0.0216346	0.0600962	0.629808	0.365385	0.043
Oidma1	10	Oidiodendron maius	Ericoid mycorrhizae	Ascomycota	Leotiomycetes	Helotiales	Myxotrichaceae	Oidiodendron	384	37	61	681	1163	445	16703	0.330181	0.0318143	0.0524506	0.585555	0.382631	0.07
Bissp1	11	Bisporella sp.	Saprotroph	Ascomycota	Leotiomycetes	Helotiales	Helotiaceae	Bisporella	380	26	74	791	1271	542	17945	0.298977	0.0204563	0.0582219	0.622345	0.426436	0.071
Sclsc1	12	Sclerotinia sclerotiorum	Pathogen	Ascomycota	Leotiomycetes	Helotiales	Sclerotiniaceae	Sclerotinia	220	10	36	384	650	272	14503	0.338462	0.0153846	0.0553846	0.590769	0.418462	0.045
Botci1	13	Botrytis cinerea	Pathogen	Ascomycota	Leotiomycetes	Helotiales	Sclerotiniaceae	Botrytis	228	20	39	447	734	326	16447	0.310627	0.027248	0.0531335	0.608992	0.444142	0.045
Maggr1	14	Magnaporthe grisea	Pathogen	Ascomycota	Sordariomycetes	Magnaporthales	Magnaporthaceae	Magnaporthe	327	17	91	771	1206	618	11054	0.271144	0.0140962	0.0754561	0.639303	0.512438	0.11
Neucr_trp3_1	15	Neurospora crassa	Saprotroph	Ascomycota	Sordariomycetes	Sordariales	Sordariaceae	Neurospora	199	9	37	410	655	303	11978	0.303817	0.0137405	0.0564885	0.625954	0.462595	0.055
Trire2	16	Trichoderma reesei	Saprotroph	Ascomycota	Sordariomycetes	Hypocreales	Hypocreaceae	Trichoderma	176	12	43	313	544	210	9129	0.323529	0.0220588	0.0790441	0.575368	0.386029	0.06
Xylhyp1	17	Xylaria hypoxylon	Saprotroph	Ascomycota	Sordariomycetes	Xylariales	Xylariaceae	Xylaria	300	16	66	559	941	411	13084	0.31881	0.0170032	0.0701382	0.594049	0.436769	0.072
Cenge3	18	Cenococcum geophilum	Ectomycorrhizae	Ascomycota	Dothideomycetes	Gloniales	Gloniaceae	Cenococcum	148	13	28	407	596	252	14748	0.248322	0.0218121	0.0469799	0.682886	0.422819	0.04
Glost2	19	Glonium stellatum	Saprotroph	Ascomycota	Dothideomycetes	Gloniales	Gloniaceae	Glonium	256	19	39	509	823	341	14362	0.311057	0.0230863	0.0473876	0.618469	0.414338	0.057
Leppa1	20	Lepidopterella palustris	Saprotroph	Ascomycota	Dothideomycetes	Mytilinidiales	Argynnaceae	Lepidopterella	130	14	28	416	588	269	13870	0.221088	0.0238095	0.047619	0.707483	0.457483	0.042
Stasp1	21	Stagonospora sp.	Pathogen	Ascomycota	Dothideomycetes	Pleosporales	Massarinaceae	Stagonospora	367	24	71	742	1204	510	14430	0.304817	0.0199336	0.0589701	0.616279	0.423588	0.083
Altal1	22	Alternaria alternata	Pathogen	Ascomycota	Dothideomycetes	Pleosporales	Pleosporaceae	Alternaria	389	23	60	646	1118	449	13469	0.347943	0.0205725	0.0536673	0.577818	0.40161	0.083
Aurpu_var_pul1	23	Aureobasidium pullulans	Saprotroph	Ascomycota	Dothideomycetes	Dothideales	Saccotheciaceae	Aureobasidium	247	20	29	457	753	260	11866	0.328021	0.0265604	0.0385126	0.606906	0.345286	0.063
Clafu1	24	Cladosporium fulvum	Pathogen	Ascomycota	Dothideomycetes	Capnodiales	Mycosphaerellaceae	Passalora	219	13	47	649	928	397	14127	0.235991	0.0140086	0.0506466	0.699353	0.427802	0.066
Aspcl1	25	Aspergillus clavatus	Saprotroph	Ascomycota	Eurotiomycetes	Eurotiales	Aspergillaceae	Aspergillus	214	9	38	317	578	236	9121	0.370242	0.0155709	0.0657439	0.548443	0.408304	0.063
Aspfl1	26	Aspergillus flavus	Pathogen	Ascomycota	Eurotiomycetes	Eurotiales	Aspergillaceae	Aspergillus	289	21	57	600	967	398	12604	0.298862	0.0217166	0.0589452	0.620476	0.411582	0.077
Artbe1	27	Arthroderma benhamiae	Pathogen	Ascomycota	Eurotiomycetes	Onygenales	Arthrodermataceae	Trichophyton	57	7	54	209	327	115	7980	0.174312	0.0214067	0.165138	0.639144	0.351682	0.041
Usnflo1	28	Usnea florida	Endophyte	Ascomycota	Lecanoromycetes	Lecanorales	Parmeliaceae	Usnea	110	10	24	681	825	420	12649	0.133333	0.0121212	0.0290909	0.825455	0.509091	0.065
Xylhe1	29	Xylona heveae	Endophyte	Ascomycota	Xylonomycetes	Xylonomycetales	Xylonomycetaceae	Xylona	76	6	19	164	265	102	8205	0.286792	0.0226415	0.0716981	0.618868	0.384906	0.032
Tubma1	30	Tuber magnatum	Ectomycorrhizae	Ascomycota	Pezizomycetes	Pezizales	Tuberaceae	Tuber	81	4	23	258	366	187	9433	0.221311	0.010929	0.0628415	0.704918	0.510929	0.039
Tubae1	31	Tuber aestivum	Ectomycorrhizae	Ascomycota	Pezizomycetes	Pezizales	Tuberaceae	Tuber	93	4	20	226	343	144	9344	0.271137	0.0116618	0.058309	0.658892	0.419825	0.037
Tubme1v2	32	Tuber melanosporum	Ectomycorrhizae	Ascomycota	Pezizomycetes	Pezizales	Tuberaceae	Tuber	93	5	24	236	358	164	10058	0.259777	0.0139665	0.0670391	0.659218	0.458101	0.036
Tubbor1	33	Tuber borchii	Ectomycorrhizae	Ascomycota	Pezizomycetes	Pezizales	Tuberaceae	Tuber	89	11	21	416	537	351	12346	0.165736	0.0204842	0.0391061	0.774674	0.653631	0.043
Chove1	34	Choiromyces venosus	Ectomycorrhizae	Ascomycota	Pezizomycetes	Pezizales	Tuberaceae	Choiromyces	144	6	32	434	616	369	17986	0.233766	0.00974026	0.0519481	0.704545	0.599026	0.034
Morco1	35	Morchella importuna.C	Saprotroph	Ascomycota	Pezizomycetes	Pezizales	Morchellaceae	Morchella	217	10	26	414	667	338	11600	0.325337	0.0149925	0.0389805	0.62069	0.506747	0.058
Morimp1	36	Morchella importuna	Saprotroph	Ascomycota	Pezizomycetes	Pezizales	Morchellaceae	Morchella	223	10	26	423	682	341	11971	0.326979	0.0146628	0.0381232	0.620235	0.5	0.057
Gyresc1	37	Gyromitra esculenta	Saprotroph	Ascomycota	Pezizomycetes	Pezizales	Discinaceae	Gyromitra	220	11	31	345	607	288	11202	0.362438	0.0181219	0.0510708	0.568369	0.474465	0.054
Calful1	38	Caloscypha fulgens	Saprotroph	Ascomycota	Pezizomycetes	Pezizales	Caloscyphaceae	Caloscypha	134	6	24	265	429	204	9203	0.312354	0.013986	0.0559441	0.617716	0.475524	0.047
Wilmi1	39	Wilcoxina mikolae	Ectomycorrhizae	Ascomycota	Pezizomycetes	Pezizales	Pyronemataceae	Wilcoxina	108	6	19	452	585	332	13093	0.184615	0.0102564	0.0324786	0.77265	0.567521	0.045
Trihyb1	40	Trichophaea hybrida	Ectomycorrhizae	Ascomycota	Pezizomycetes	Pezizales	Pyronemataceae	Trichophaea	102	9	19	394	524	305	13308	0.194656	0.0171756	0.0362595	0.751908	0.582061	0.039
Pyrco1	41	Pyronema confluens	Saprotroph	Ascomycota	Pezizomycetes	Pezizales	Pyronemataceae	Pyronema	158	9	36	473	676	387	13367	0.233728	0.0133136	0.0532544	0.699704	0.572485	0.051
Sarco1	42	Sarcoscypha coccinea	Saprotroph	Ascomycota	Pezizomycetes	Pezizales	Sarcoscyphaceae	Sarcoscypha	217	18	39	628	902	499	13738	0.240576	0.0199557	0.0432373	0.696231	0.553215	0.066
Kalpfe1	43	Kalaharituber pfeilii	Ectomycorrhizae	Ascomycota	Pezizomycetes	Pezizales	Pezizaceae	Kalaharituber	106	12	36	457	611	389	15190	0.173486	0.0196399	0.0589198	0.747954	0.636661	0.04
Terbo2	44	Terfezia boudieri	Ectomycorrhizae	Ascomycota	Pezizomycetes	Pezizales	Pezizaceae	Terfezia	60	2	12	293	367	218	12114	0.163488	0.00544959	0.0326975	0.798365	0.594005	0.03
Ascim1	45	Ascobolus immersus	Saprotroph	Ascomycota	Pezizomycetes	Pezizales	Ascobolaceae	Ascobolus	262	5	25	690	982	531	17877	0.266802	0.00509165	0.0254582	0.702648	0.540733	0.055
Monha1	46	Monacrosporium haptotylum	Parasite	Ascomycota	Orbiliomycetes	Orbiliales	Orbiliaceae	Dactylellina	343	14	76	749	1182	433	10959	0.290186	0.0118443	0.0642978	0.633672	0.366328	0.11
Artol1	47	Arthrobotrys oligospora	Parasite	Ascomycota	Orbiliomycetes	Orbiliales	Orbiliaceae	Arthrobotrys	360	13	45	609	1027	386	11479	0.350536	0.0126582	0.0438169	0.592989	0.375852	0.089
Wican1	48	Wickerhamomyces anomalus	Yeast	Ascomycota	Saccharomycetes	Saccharomycetales	Phaffomycetaceae	Wickerhamomyces	26	5	13	136	180	80	6423	0.144444	0.0277778	0.0722222	0.755556	0.444444	0.028
SacceM3837_1	49	Saccharomyces cerevisiae	Yeast	Ascomycota	Saccharomycetes	Saccharomycetales	Saccharomycetaceae	Saccharomyces	29	0	13	91	133	60	5969	0.218045	0	0.0977444	0.684211	0.451128	0.022
Canta1	50	Candida tanzawaensis	Yeast	Ascomycota	Saccharomycetes	Saccharomycetales	Debaryomycetaceae		22	0	15	120	157	63	5895	0.140127	0	0.0955414	0.764331	0.401274	0.027
Tapde1_1	51	Taphrina deformans	Pathogen	Ascomycota	Taphrinomycetes	Taphrinales	Taphrinaceae	Taphrina	32	6	11	131	180	65	4609	0.177778	0.0333333	0.0611111	0.727778	0.361111	0.039
Lacam2	52	Laccaria amethystina	Ectomycorrhizae	Basidiomycota	Agaricomycetes	Agaricales	Tricholomataceae	Laccaria	112	8	40	556	716	426	17553	0.156425	0.0111732	0.0558659	0.776536	0.594972	0.041
Lacbi2	53	Laccaria bicolor	Ectomycorrhizae	Basidiomycota	Agaricomycetes	Agaricales	Tricholomataceae	Laccaria	124	17	37	675	853	486	23132	0.145369	0.0199297	0.0433763	0.791325	0.569754	0.037
Copci1	54	Coprinopsis cinerea	Saprotroph	Basidiomycota	Agaricomycetes	Agaricales	Psathyrellaceae	Coprinopsis	298	13	67	540	918	478	13393	0.324619	0.0141612	0.0729847	0.588235	0.520697	0.069
Copmic2	55	Coprinellus micaceus	Saprotroph	Basidiomycota	Agaricomycetes	Agaricales	Psathyrellaceae	Coprinellus	350	23	73	775	1221	624	23559	0.28665	0.018837	0.0597871	0.634726	0.511057	0.052
Hypsu1	56	Hypholoma sublateritium	Wood decayer	Basidiomycota	Agaricomycetes	Agaricales	Strophariaceae	Hypholoma	270	34	67	605	976	461	17911	0.276639	0.0348361	0.0686475	0.619877	0.472336	0.054
Hebcy2	57	Hebeloma cylindrosporum	Ectomycorrhizae	Basidiomycota	Agaricomycetes	Agaricales	Cortinariaceae	Hebeloma	127	15	47	452	641	322	15382	0.198128	0.0234009	0.0733229	0.705148	0.50234	0.042
Corgl3	58	Cortinarius glaucopus	Ectomycorrhizae	Basidiomycota	Agaricomycetes	Agaricales	Cortinariaceae	Cortinarius	148	12	35	534	729	401	20377	0.203018	0.0164609	0.048011	0.73251	0.550069	0.036
Crula1	59	Crucibulum laeve	Saprotroph	Basidiomycota	Agaricomycetes	Agaricales	Nidulariaceae	Crucibulum	397	26	64	564	1051	522	14218	0.377735	0.0247383	0.0608944	0.536632	0.49667	0.074
Trima3	60	Tricholoma matsutake	Ectomycorrhizae	Basidiomycota	Agaricomycetes	Agaricales	Tricholomataceae	Tricholoma	118	5	30	525	678	398	22885	0.174041	0.00737463	0.0442478	0.774336	0.587021	0.03
Amath1	61	Amanita thiersii	Saprotroph	Basidiomycota	Agaricomycetes	Agaricales	Amanitaceae	Amanita	200	19	76	354	649	280	10354	0.308166	0.0292758	0.117103	0.545455	0.431433	0.063
Amamu1	62	Amanita muscaria	Ectomycorrhizae	Basidiomycota	Agaricomycetes	Agaricales	Amanitaceae	Amanita	115	11	57	468	651	381	18153	0.176651	0.0168971	0.0875576	0.718894	0.585253	0.036
Plucer1	63	Pluteus cervinus	Saprotroph	Basidiomycota	Agaricomycetes	Agaricales	Pluteaceae	Pluteus	267	20	65	642	994	504	19818	0.268612	0.0201207	0.0653924	0.645875	0.507042	0.05
Gyman1	64	Gymnopus androsaceus	Saprotroph	Basidiomycota	Agaricomycetes	Agaricales	Omphalotaceae	Gymnopus	368	38	65	1085	1556	825	29375	0.236504	0.0244216	0.0417738	0.697301	0.530206	0.053
Ompol1	65	Omphalotus olearius	Saprotroph	Basidiomycota	Agaricomycetes	Agaricales	Omphalotaceae	Omphalotus	181	10	42	302	535	192	8171	0.338318	0.0186916	0.0785047	0.564486	0.358879	0.065
Marfi1	66	Marasmius fiardii	Saprotroph	Basidiomycota	Agaricomycetes	Agaricales	Marasmiaceae	Marasmius	374	42	68	763	1247	584	17098	0.29992	0.0336808	0.0545309	0.611868	0.468324	0.073
Monpe1_1	67	Moniliophthora perniciosa	Pathogen	Basidiomycota	Agaricomycetes	Agaricales	Marasmiaceae	Moniliophthora	97	8	14	376	495	433	13560	0.19596	0.0161616	0.0282828	0.759596	0.874747	0.037
Armga1	68	Armillaria gallica	Pathogen	Basidiomycota	Agaricomycetes	Agaricales	Physalacriaceae	Armillaria	404	25	72	779	1280	611	25704	0.315625	0.0195312	0.05625	0.608594	0.477344	0.05
Mycgal1	69	Mycena galopus	Saprotroph	Basidiomycota	Agaricomycetes	Agaricales	Mycenaceae	Mycena	761	84	149	2414	3408	1873	49694	0.223298	0.0246479	0.0437207	0.708333	0.549589	0.069
PleosPC15_2	70	Pleurotus ostreatus	Wood decayer	Basidiomycota	Agaricomycetes	Agaricales	Pleurotaceae	Pleurotus	300	21	49	515	885	388	12330	0.338983	0.0237288	0.0553672	0.581921	0.438418	0.072
Schco3	71	Schizophyllum commune	Wood decayer	Basidiomycota	Agaricomycetes	Agaricales	Schizophyllaceae	Schizophyllum	255	17	57	563	892	437	16319	0.285874	0.0190583	0.0639013	0.631166	0.48991	0.055
Paxru2	72	Paxillus adelphus	Ectomycorrhizae	Basidiomycota	Agaricomycetes	Boletales	Paxillaceae	Paxillus	107	13	30	454	604	377	18999	0.177152	0.0215232	0.0496689	0.751656	0.624172	0.032
Paxin1	73	Paxillus involutus	Ectomycorrhizae	Basidiomycota	Agaricomycetes	Boletales	Paxillaceae	Paxillus	105	20	37	326	488	253	17968	0.215164	0.0409836	0.0758197	0.668033	0.518443	0.027
Gyrli1	74	Gyrodon lividus	Ectomycorrhizae	Basidiomycota	Agaricomycetes	Boletales	Gyrodontaceae	Gyrodon	99	6	156	330	591	237	11779	0.167513	0.0101523	0.263959	0.558376	0.401015	0.05
Xerba1	75	Xerocomus badius	Ectomycorrhizae	Basidiomycota	Agaricomycetes	Boletales	Boletaceae	Xerocomus	117	10	39	432	598	348	14938	0.195652	0.0167224	0.0652174	0.722408	0.58194	0.04
Boled5	76	Boletus edulis	Ectomycorrhizae	Basidiomycota	Agaricomycetes	Boletales	Boletaceae	Boletus	135	14	87	519	755	470	18722	0.178808	0.018543	0.115232	0.687417	0.622517	0.04
Pismi1	77	Pisolithus microcarpus	Ectomycorrhizae	Basidiomycota	Agaricomycetes	Boletales	Pisolithaceae	Pisolithus	56	4	19	340	419	255	21064	0.133652	0.00954654	0.0453461	0.811456	0.608592	0.02
Sclci1	78	Scleroderma citrinum	Ectomycorrhizae	Basidiomycota	Agaricomycetes	Boletales	Sclerodermataceae	Scleroderma	72	7	32	412	523	325	21012	0.137667	0.0133843	0.0611855	0.787763	0.621415	0.025
Suilu4	79	Suillus luteus	Ectomycorrhizae	Basidiomycota	Agaricomycetes	Boletales	Suillaceae	Suillus	122	6	42	378	548	270	16588	0.222628	0.0109489	0.0766423	0.689781	0.492701	0.033
Suibr2	80	Suillus brevipes	Ectomycorrhizae	Basidiomycota	Agaricomycetes	Boletales	Suillaceae	Suillus	122	7	50	462	641	348	21458	0.190328	0.0109204	0.0780031	0.720749	0.542902	0.03
Conpu1	81	Coniophora puteana	Wood decayer	Basidiomycota	Agaricomycetes	Boletales	Coniophoraceae	Coniophora	216	32	71	467	786	326	13761	0.274809	0.0407125	0.0903308	0.594148	0.414758	0.057
SerlaS7_3_2	82	Serpula lacrymans	Wood decayer	Basidiomycota	Agaricomycetes	Boletales	Serpulaceae	Serpula	145	16	36	287	484	223	14495	0.299587	0.0330579	0.0743802	0.592975	0.460744	0.033
Fibsp1	83	Fibulorhizoctonia sp.	Saprotroph	Basidiomycota	Agaricomycetes	Atheliales	Atheliaceae	Fibularhizoctonia	460	30	112	1090	1692	889	32946	0.271868	0.0177305	0.0661939	0.644208	0.525414	0.051
Pilcr1	84	Piloderma croceum	Ectomycorrhizae	Basidiomycota	Agaricomycetes	Atheliales	Atheliaceae	Piloderma	137	18	49	556	760	429	21583	0.180263	0.0236842	0.0644737	0.731579	0.564474	0.035
Plicr1	85	Plicaturopsis crispa	Wood decayer	Basidiomycota	Agaricomycetes	Amylocorticiales	Amylocorticiaceae	Plicaturopsis	208	14	55	434	711	276	13626	0.292546	0.0196906	0.0773558	0.610408	0.388186	0.052
Phchr2	86	Phanerochaete chrysosporium	Wood decayer	Basidiomycota	Agaricomycetes	Polyporales	Phanerochaetaceae	Phanerochaete	211	10	84	412	717	324	13602	0.294282	0.013947	0.117155	0.574616	0.451883	0.053
Phlbr1	87	Phlebia brevispora	Wood decayer	Basidiomycota	Agaricomycetes	Polyporales	Meruliaceae	Phlebia	251	16	69	484	820	368	16170	0.306098	0.0195122	0.0841463	0.590244	0.44878	0.051
PosplRSB12_1	88	Postia placenta	Wood decayer	Basidiomycota	Agaricomycetes	Polyporales	Dacryobolaceae	Postia	116	10	54	413	593	230	12541	0.195616	0.0168634	0.0910624	0.696459	0.387858	0.047
Thega1	89	Thelephora ganbajun	Ectomycorrhizae	Basidiomycota	Agaricomycetes	Thelephorales	Thelephoraceae	Thelephora	70	7	36	248	361	170	12643	0.193906	0.0193906	0.099723	0.686981	0.470914	0.029
Lenvul1	90	Lentinellus vulpinus	Wood decayer	Basidiomycota	Agaricomycetes	Russulales	Auriscalpiaceae	Lentinellus	186	13	55	329	583	232	13477	0.319039	0.0222985	0.0943396	0.564322	0.397942	0.043
Lacqui1	91	Lactarius quietus	Ectomycorrhizae	Basidiomycota	Agaricomycetes	Russulales	Russulaceae	Lactarius	132	30	89	907	1158	552	18943	0.11399	0.0259067	0.0768566	0.783247	0.476684	0.061
Hetan2	92	Heterobasidion annosum	Pathogen	Basidiomycota	Agaricomycetes	Russulales	Bondarzewiaceae	Heterobasidion	201	17	42	328	588	239	13405	0.341837	0.0289116	0.0714286	0.557823	0.406463	0.044
Neole1	93	Neolentinus lepideus	Wood decayer	Basidiomycota	Agaricomycetes	Gloeophyllales	Gloeophyllaceae	Neolentinus	155	19	41	388	603	243	13164	0.257048	0.0315091	0.0679934	0.643449	0.402985	0.046
Jaaar1	94	Jaapia argillacea	Wood decayer	Basidiomycota	Agaricomycetes	Jaapiales	Jaapiaceae	Jaapia	191	14	45	462	712	336	16419	0.268258	0.0196629	0.0632022	0.648876	0.47191	0.043
Punst1	95	Punctularia strigosozonata	Pathogen	Basidiomycota	Agaricomycetes	Corticiales	Punctulariaceae	Punctularia	241	18	54	426	739	276	11538	0.326116	0.0243572	0.0730717	0.576455	0.373478	0.064
Sisni1	96	Sistotremastrum niveocremeum	Wood decayer	Basidiomycota	Agaricomycetes	Trechisporales	Hydnodontaceae	Sistotremastrum	247	7	43	413	710	319	13080	0.347887	0.00985915	0.0605634	0.58169	0.449296	0.054
Ramac1	97	Ramaria rubella	Saprotroph	Basidiomycota	Agaricomycetes	Gomphales	Gomphaceae	Ramaria	249	21	45	600	915	445	19287	0.272131	0.0229508	0.0491803	0.655738	0.486339	0.047
Gaumor1_1	98	Gautieria morchelliformis	Ectomycorrhizae	Basidiomycota	Agaricomycetes	Gomphales	Gautieriaceae	Gautieria	193	15	41	702	951	552	20331	0.202944	0.0157729	0.0431125	0.73817	0.580442	0.047
Sphst1	99	Sphaerobolus stellatus	Wood decayer	Basidiomycota	Agaricomycetes	Geastrales	Sphaerobolaceae	Sphaerobolus	494	43	85	1093	1715	916	35274	0.288047	0.0250729	0.0495627	0.637318	0.534111	0.049
Aurde3_1	100	Auricularia subglabra	Wood decayer	Basidiomycota	Agaricomycetes	Auriculariales	Auriculariaceae	Auricularia	467	16	114	1225	1822	890	25459	0.256312	0.00878156	0.0625686	0.672338	0.488474	0.072
Pirin1	101	Piriformospora indica	Endophyte	Basidiomycota	Agaricomycetes	Sebacinales	Serendipitaceae	Serendipita	320	11	52	273	656	314	11767	0.487805	0.0167683	0.0792683	0.416159	0.478659	0.056
Sebve1	102	Sebacina vermifera	Orchid mycorrhizae	Basidiomycota	Agaricomycetes	Sebacinales	Serendipitaceae	Serendipita	276	5	48	401	730	342	15312	0.378082	0.00684932	0.0657534	0.549315	0.468493	0.048
Hydru2	103	Hydnum rufescens	Ectomycorrhizae	Basidiomycota	Agaricomycetes	Cantharellales	Hydnaceae	Hydnum	77	4	34	507	622	358	18665	0.123794	0.00643087	0.0546624	0.815113	0.575563	0.033
Cananz1	104	Cantharellus anzutake	Ectomycorrhizae	Basidiomycota	Agaricomycetes	Cantharellales	Cantharellaceae	Cantharellus	96	16	45	545	702	437	16968	0.136752	0.022792	0.0641026	0.776353	0.622507	0.041
ClaPMI390	105	Sistotrema sp.	Saprotroph	Basidiomycota	Agaricomycetes	Cantharellales	Clavulinaceae	Sistotrema	320	19	55	493	887	399	15452	0.360767	0.0214205	0.0620068	0.555806	0.449831	0.057
Botbo1	106	Botryobasidium botryosum	Saprotroph	Basidiomycota	Agaricomycetes	Cantharellales	Botryobasidiaceae	Botryobasidium	248	7	73	520	848	441	16526	0.292453	0.00825472	0.0860849	0.613208	0.520047	0.051
Tulca1	107	Tulasnella calospora	Orchid mycorrhizae	Basidiomycota	Agaricomycetes	Cantharellales	Tulasnellaceae	Tulasnella	310	4	51	404	769	454	19659	0.403121	0.00520156	0.0663199	0.525358	0.590377	0.039
CerAGI	108	Ceratobasidium sp.	Orchid mycorrhizae	Basidiomycota	Agaricomycetes	Cantharellales	Ceratobasidiaceae	Ceratobasidium	431	30	102	565	1128	481	18060	0.382092	0.0265957	0.0904255	0.500887	0.426418	0.062
Rhiso1	109	Rhizoctonia solani	Pathogen	Basidiomycota	Agaricomycetes	Cantharellales	Ceratobasidiaceae	Rhizoctonia	444	20	113	487	1064	426	15157	0.417293	0.018797	0.106203	0.457707	0.400376	0.07
Dacsp1	110	Dacryopinax primogenitus	Wood decayer	Basidiomycota	Dacrymycetes	Dacrymycetales	Dacrymycetaceae	Dacryopinax	89	19	29	377	514	233	10242	0.173152	0.036965	0.0564202	0.733463	0.453307	0.05
Treme1	111	Tremella mesenterica	Wood decayer	Basidiomycota	Tremellomycetes	Tremellales	Tremellaceae	Tremella	53	4	15	202	274	127	8313	0.193431	0.0145985	0.0547445	0.737226	0.463504	0.033
Walse1	112	Wallemia sebi	Saprotroph	Basidiomycota	Wallemiomycetes	Wallemiales	Wallemiaceae	Wallemia	39	2	8	135	184	102	5284	0.211957	0.0108696	0.0434783	0.733696	0.554348	0.035

## Sheet: d-Total 62 Myc count
Supplementary Data 7 - Count of substrate-specific secretomes with statistics
d) The table contains the count of total CAZymes present in 62 mycorrhizal fungi. PCWDE: Plant cell wall degrading enzymes. Fungal Cell Wall Degrading Enzymes (FCWDEs). Microbial cell wall degrading enzymes (MCWDEs) = FCWDEs + enzymes acting on bacterial peptidoglycans.
JGI ID	Species	Ecology	Phylogenetic Order	Phylum	Class	Order	Family	Genus	PCWDE	MCWDE	LPMO	Cellulose	Hemicellulose	Lignin	Pectin	Peptidoglycan	Mannan	Glucan	Chitin	PCWDE.ratio	MCWDE.ratio
Paxam1	Paxillus ammoniavirescens	Ectomycorrhizae	1	Basidiomycota	Agaricomycetes	Boletales	Paxillaceae	Paxillus	41	72	5	9	6	0	9	3	3	33	30	0.362832	0.637168
Paxin1	Paxillus involutus	Ectomycorrhizae	2	Basidiomycota	Agaricomycetes	Boletales	Paxillaceae	Paxillus	41	88	5	10	7	0	8	6	5	39	34	0.317829	0.682171
Paxru2	Paxillus adelphus	Ectomycorrhizae	3	Basidiomycota	Agaricomycetes	Boletales	Paxillaceae	Paxillus	38	70	3	9	4	0	7	3	3	32	29	0.351852	0.648148
Gyrli1	Gyrodon lividus	Ectomycorrhizae	4	Basidiomycota	Agaricomycetes	Boletales	Gyrodontaceae	Gyrodon	44	72	4	14	5	0	12	3	4	36	26	0.37931	0.62069
Melbro1	Melanogaster broomeianus	Ectomycorrhizae	5	Basidiomycota	Agaricomycetes	Boletales	Melanogastraceae	Melanogaster	54	70	10	20	4	0	11	3	4	37	21	0.435484	0.564516
Boled5	Boletus edulis	Ectomycorrhizae	6	Basidiomycota	Agaricomycetes	Boletales	Boletaceae	Boletus	49	94	9	19	8	0	10	9	4	36	42	0.342657	0.657343
Boledp1	Boletus edulis P	Ectomycorrhizae	7	Basidiomycota	Agaricomycetes	Boletales	Boletaceae	Boletus	53	91	10	22	9	0	10	5	5	36	42	0.368056	0.631944
Xerba1	Xerocomus badius	Ectomycorrhizae	8	Basidiomycota	Agaricomycetes	Boletales	Boletaceae	Xerocomus	45	89	3	12	7	0	9	5	6	38	37	0.335821	0.664179
Pismi1	Pisolithus microcarpus	Ectomycorrhizae	9	Basidiomycota	Agaricomycetes	Boletales	Pisolithaceae	Pisolithus	23	49	4	4	3	0	3	2	1	30	12	0.319444	0.680556
Pisti1	Pisolithus tinctorius	Ectomycorrhizae	10	Basidiomycota	Agaricomycetes	Boletales	Pisolithaceae	Pisolithus	32	46	7	4	6	0	2	1	1	30	11	0.410256	0.589744
Sclci1	Scleroderma citrinum	Ectomycorrhizae	11	Basidiomycota	Agaricomycetes	Boletales	Sclerodermataceae	Scleroderma	27	54	3	4	0	0	10	3	3	32	12	0.333333	0.666667
Rhivi1	Rhizopogon vinicolor	Ectomycorrhizae	12	Basidiomycota	Agaricomycetes	Boletales	Rhizopogonaceae	Rhizopogon	49	69	4	9	5	0	10	3	6	32	24	0.415254	0.584746
Rhives1	Rhizopogon vesiculosus	Ectomycorrhizae	13	Basidiomycota	Agaricomycetes	Boletales	Rhizopogonaceae	Rhizopogon	50	76	3	9	3	0	11	2	7	32	31	0.396825	0.603175
Suilu4	Suillus luteus	Ectomycorrhizae	14	Basidiomycota	Agaricomycetes	Boletales	Suillaceae	Suillus	50	73	4	9	5	0	9	3	5	39	23	0.406504	0.593496
Suibr2	Suillus brevipes	Ectomycorrhizae	15	Basidiomycota	Agaricomycetes	Boletales	Suillaceae	Suillus	48	78	2	9	4	0	9	3	5	42	25	0.380952	0.619048
Lacam2	Laccaria amethystina	Ectomycorrhizae	16	Basidiomycota	Agaricomycetes	Agaricales	Tricholomataceae	Laccaria	28	94	2	7	1	1	10	5	2	67	14	0.229508	0.770492
Lacbi2	Laccaria bicolor	Ectomycorrhizae	17	Basidiomycota	Agaricomycetes	Agaricales	Tricholomataceae	Laccaria	50	103	13	19	1	1	17	4	2	67	16	0.326797	0.673203
Hebcy2	Hebeloma cylindrosporum	Ectomycorrhizae	18	Basidiomycota	Agaricomycetes	Agaricales	Cortinariaceae	Hebeloma	42	80	3	14	6	3	12	5	3	50	18	0.344262	0.655738
Corgl3	Cortinarius glaucopus	Ectomycorrhizae	19	Basidiomycota	Agaricomycetes	Agaricales	Cortinariaceae	Cortinarius	48	80	2	12	5	12	9	6	6	45	18	0.375	0.625
Trima3	Tricholoma matsutake	Ectomycorrhizae	20	Basidiomycota	Agaricomycetes	Agaricales	Tricholomataceae	Tricholoma	41	80	2	12	2	0	10	0	8	47	20	0.338843	0.661157
Amarub1	Amanita rubescens	Ectomycorrhizae	21	Basidiomycota	Agaricomycetes	Agaricales	Amanitaceae	Amanita	50	76	5	4	5	1	27	2	3	51	16	0.396825	0.603175
Amamu1	Amanita muscaria	Ectomycorrhizae	22	Basidiomycota	Agaricomycetes	Agaricales	Amanitaceae	Amanita	39	73	2	3	3	0	11	4	6	36	23	0.348214	0.651786
Pilcr1	Piloderma croceum	Ectomycorrhizae	23	Basidiomycota	Agaricomycetes	Atheliales	Atheliaceae	Piloderma	52	83	1	8	5	1	18	2	8	50	21	0.385185	0.614815
Rusoch1	Russula ochroleuca	Ectomycorrhizae	24	Basidiomycota	Agaricomycetes	Russulales	Russulaceae	Russula	42	42	6	13	2	2	2	1	0	30	9	0.5	0.5
Ruseme1	Russula emetica	Ectomycorrhizae	25	Basidiomycota	Agaricomycetes	Russulales	Russulaceae	Russula	28	52	5	7	2	3	3	2	1	33	12	0.35	0.65
Lacqui1	Lactarius quietus	Ectomycorrhizae	26	Basidiomycota	Agaricomycetes	Russulales	Russulaceae	Lactarius	43	73	2	15	0	1	3	7	18	32	13	0.37069	0.62931
Thega1	Thelephora ganbajun	Ectomycorrhizae	27	Basidiomycota	Agaricomycetes	Thelephorales	Thelephoraceae	Thelephora	20	69	4	9	0	0	7	2	5	44	15	0.224719	0.775281
Theter1	Thelephora terrestris	Ectomycorrhizae	28	Basidiomycota	Agaricomycetes	Thelephorales	Thelephoraceae	Thelephora	20	58	6	7	3	0	6	5	2	37	10	0.25641	0.74359
Hyssto1	Hysterangium stoloniferum	Ectomycorrhizae	29	Basidiomycota	Agaricomycetes	Hysterangiales	Hysterangiaceae	Hysterangium	49	73	2	5	2	5	15	7	4	38	20	0.401639	0.598361
Gaumor1_1	Gautieria morchelliformis	Ectomycorrhizae	30	Basidiomycota	Agaricomycetes	Gomphales	Gautieriaceae	Gautieria	92	71	2	19	5	32	21	1	5	35	27	0.564417	0.435583
Hydru2	Hydnum rufescens	Ectomycorrhizae	31	Basidiomycota	Agaricomycetes	Cantharellales	Hydnaceae	Hydnum	26	63	2	6	2	0	7	1	3	40	17	0.292135	0.707865
Cananz1	Cantharellus anzutake	Ectomycorrhizae	32	Basidiomycota	Agaricomycetes	Cantharellales	Cantharellaceae	Cantharellus	51	57	8	19	0	0	8	6	2	38	9	0.472222	0.527778
Tulca1	Tulasnella calospora	Orchid mycorrhizae	33	Basidiomycota	Agaricomycetes	Cantharellales	Tulasnellaceae	Tulasnella	323	65	34	196	67	0	48	2	1	50	7	0.832474	0.167526
CerAGI	Ceratobasidium sp.	Orchid mycorrhizae	34	Basidiomycota	Agaricomycetes	Cantharellales	Ceratobasidiaceae	Ceratobasidium	271	108	40	140	48	0	68	4	6	63	29	0.71504	0.28496
Sebve1	Sebacina vermifera	Orchid mycorrhizae	35	Basidiomycota	Agaricomycetes	Sebacinales	Serendipitaceae	Serendipita	205	71	34	116	47	0	31	8	3	54	7	0.742754	0.257246
Tubma1	Tuber magnatum	Ectomycorrhizae	36	Ascomycota	Pezizomycetes	Pezizales	Tuberaceae	Tuber	30	59	3	10	6	0	9	2	6	27	23	0.337079	0.662921
Tubae1	Tuber aestivum	Ectomycorrhizae	37	Ascomycota	Pezizomycetes	Pezizales	Tuberaceae	Tuber	37	61	4	13	4	0	12	3	7	23	27	0.377551	0.622449
Tubme1v2	Tuber melanosporum	Ectomycorrhizae	38	Ascomycota	Pezizomycetes	Pezizales	Tuberaceae	Tuber	25	59	4	11	2	0	6	2	8	26	22	0.297619	0.702381
Tubbor1	Tuber borchii	Ectomycorrhizae	39	Ascomycota	Pezizomycetes	Pezizales	Tuberaceae	Tuber	30	65	6	12	4	0	8	2	7	32	23	0.315789	0.684211
Chove1	Choiromyces venosus	Ectomycorrhizae	40	Ascomycota	Pezizomycetes	Pezizales	Tuberaceae	Choiromyces	92	72	17	35	23	0	25	2	8	34	28	0.560976	0.439024
Wilmi1	Wilcoxina mikolae	Ectomycorrhizae	41	Ascomycota	Pezizomycetes	Pezizales	Pyronemataceae	Wilcoxina	40	61	4	12	12	1	10	2	10	31	16	0.39604	0.60396
Trihyb1	Trichophaea hybrida	Ectomycorrhizae	42	Ascomycota	Pezizomycetes	Pezizales	Pyronemataceae	Trichophaea	36	61	3	11	10	0	10	1	10	31	16	0.371134	0.628866
Tercla1	Terfezia claveryi	Ectomycorrhizae	43	Ascomycota	Pezizomycetes	Pezizales	Pezizaceae	Terfezia	37	53	9	13	14	1	2	1	4	31	17	0.411111	0.588889
Terbo2	Terfezia boudieri	Ectomycorrhizae	44	Ascomycota	Pezizomycetes	Pezizales	Pezizaceae	Terfezia	30	55	3	11	7	1	4	1	7	28	18	0.352941	0.647059
Tirniv1	Tirmania nivea	Ectomycorrhizae	45	Ascomycota	Pezizomycetes	Pezizales	Pezizaceae	Tirmania	46	57	12	21	13	0	3	3	5	30	19	0.446602	0.553398
Kalpfe1	Kalaharituber pfeilii	Ectomycorrhizae	46	Ascomycota	Pezizomycetes	Pezizales	Pezizaceae	Kalaharituber	74	55	13	39	16	0	8	1	4	26	24	0.573643	0.426357
Melva1	Meliniomyces variabilis	Ericoid mycorrhizae	47	Ascomycota	Leotiomycetes	Helotiales	Helotiaceae	Meliniomyces	245	175	24	81	82	1	60	2	25	84	56	0.583333	0.416667
Melbi2	Meliniomyces bicolor	Ericoid mycorrhizae	48	Ascomycota	Leotiomycetes	Helotiales	Hyaloscyphaceae	Hyaloscypha	165	163	6	49	54	1	49	1	20	70	63	0.503049	0.496951
Rhier1	Rhizoscyphus ericae	Ericoid mycorrhizae	49	Ascomycota	Leotiomycetes	Helotiales	Leotiaceae	Pezoloma	134	119	10	44	43	0	38	2	20	61	33	0.529644	0.470356
Acema1	Acephala macrosclerotiorum	Ectomycorrhizae	50	Ascomycota	Leotiomycetes	Helotiales		Acephala	222	173	20	82	61	0	61	2	27	69	68	0.562025	0.437975
Oidma1	Oidiodendron maius	Ericoid mycorrhizae	51	Ascomycota	Leotiomycetes Helotiales		Myxotrichaceae	Oidiodendron	232	166	8	75	65	0	66	8	26	74	45	0.582915	0.417085
Cenge3	Cenococcum geophilum	Ectomycorrhizae	52	Ascomycota	Dothideomycetes Glonales		Gloniaceae	Cenococcum	58	92	5	22	11	1	16	2	11	45	31	0.386667	0.613333
RhiirB3	Rhizophagus irregularis B3	Arbuscular mycorrhizae	53	Mucoromycota	Glomeromycetes	Glomerales	Glomeraceae	Rhizophagus	1	11	0	0	1	0	0	5	2	0	4	0.0833333	0.916667
RhiirA5	Rhizophagus irregularis A5	Arbuscular mycorrhizae	54	Mucoromycota	Glomeromycetes	Glomerales	Glomeraceae	Rhizophagus	1	10	0	0	1	0	0	5	1	0	4	0.0909091	0.909091
RhiirA1_1	Rhizophagus irregularis A1	Arbuscular mycorrhizae	55	Mucoromycota	Glomeromycetes	Glomerales	Glomeraceae	Rhizophagus	1	10	0	0	1	0	0	4	2	0	4	0.0909091	0.909091
Gloin1	Rhizophagus irregularis DAOM	Arbuscular mycorrhizae	56	Mucoromycota	Glomeromycetes	Glomerales	Glomeraceae	Rhizophagus	2	13	0	0	1	0	0	6	3	0	5	0.133333	0.866667
Rhiir2_1	Rhizophagus irregularis	Arbuscular mycorrhizae	57	Mucoromycota	Glomeromycetes	Glomerales	Glomeraceae	Rhizophagus	1	13	0	0	1	0	0	6	2	0	5	0.0714286	0.928571
RhiirC2	Rhizophagus irregularis C2	Arbuscular mycorrhizae	58	Mucoromycota	Glomeromycetes	Glomerales	Glomeraceae	Rhizophagus	1	10	0	0	1	0	0	6	0	0	4	0.0909091	0.909091
RhiirA4	Rhizophagus irregularis A4	Arbuscular mycorrhizae	59	Mucoromycota	Glomeromycetes	Glomerales	Glomeraceae	Rhizophagus	2	12	0	0	2	0	0	6	3	0	3	0.142857	0.857143
Rhidi1	Rhizophagus diaphanus	Arbuscular mycorrhizae	60	Mucoromycota	Glomeromycetes	Glomerales	Glomeraceae	Oehlia	1	8	0	0	1	0	0	4	2	0	2	0.111111	0.888889
Rhice1_1	Rhizophagus cerebriforme	Arbuscular mycorrhizae	61	Mucoromycota	Glomeromycetes	Glomerales	Glomeraceae	Glomus	1	13	0	0	1	0	0	7	1	1	4	0.0714286	0.928571
Gigro1	Gigaspora rosea	Arbuscular mycorrhizae	62	Mucoromycota	Glomeromycetes	Diversisporales	Gigasporaceae	Gigaspora	2	65	0	0	2	0	0	9	10	11	15	0.0298507	0.970149

## Sheet: e-Secreted 62 Myc count
Supplementary Data 7 - Count of substrate-specific secretomes with statistics
e) The table contains the count of putatively secreted CAZymes present in 62 mycorrhizal fungi. PCWDE: Plant cell wall degrading enzymes. Fungal Cell Wall Degrading Enzymes (FCWDEs). Microbial cell wall degrading enzymes (MCWDEs) = FCWDEs + enzymes acting on bacterial peptidoglycans.
JGI ID	Species	Ecology	Phylogenetic Order	Phylum	Class	Order	Family	Genus	PCWDE	MCWDE	LPMO	Cellulose	Hemicellulose	Lignin	Pectin	Peptidoglycan	Mannan	Glucan	Chitin	PCWDE.ratio	MCWDE.ratio
Paxam1	Paxillus ammoniavirescens	Ectomycorrhizae	1	Basidiomycota	Agaricomycetes	Boletales	Paxillaceae	Paxillus	28	48	5	5	5	0	7	3	2	17	25	0.368421	0.631579
Paxin1	Paxillus involutus	Ectomycorrhizae	2	Basidiomycota	Agaricomycetes	Boletales	Paxillaceae	Paxillus	25	49	3	5	4	0	5	5	1	19	23	0.337838	0.662162
Paxru2	Paxillus adelphus	Ectomycorrhizae	3	Basidiomycota	Agaricomycetes	Boletales	Paxillaceae	Paxillus	27	40	3	5	4	0	5	3	2	15	19	0.402985	0.597015
Gyrli1	Gyrodon lividus	Ectomycorrhizae	4	Basidiomycota	Agaricomycetes	Boletales	Gyrodontaceae	Gyrodon	29	38	4	10	4	0	8	3	2	19	13	0.432836	0.567164
Melbro1	Melanogaster broomeianus	Ectomycorrhizae	5	Basidiomycota	Agaricomycetes	Boletales	Melanogastraceae	Melanogaster	37	34	10	16	4	0	5	3	3	14	12	0.521127	0.478873
Boled5	Boletus edulis	Ectomycorrhizae	6	Basidiomycota	Agaricomycetes	Boletales	Boletaceae	Boletus	26	56	4	7	7	0	5	8	0	21	26	0.317073	0.682927
Boledp1	Boletus edulis P	Ectomycorrhizae	7	Basidiomycota	Agaricomycetes	Boletales	Boletaceae	Boletus	31	52	4	9	6	0	7	4	0	19	28	0.373494	0.626506
Xerba1	Xerocomus badius	Ectomycorrhizae	8	Basidiomycota	Agaricomycetes	Boletales	Boletaceae	Xerocomus	28	47	3	9	3	0	5	2	2	21	21	0.373333	0.626667
Pismi1	Pisolithus microcarpus	Ectomycorrhizae	9	Basidiomycota	Agaricomycetes	Boletales	Pisolithaceae	Pisolithus	14	17	3	3	1	0	1	1	1	12	3	0.451613	0.548387
Pisti1	Pisolithus tinctorius	Ectomycorrhizae	10	Basidiomycota	Agaricomycetes	Boletales	Pisolithaceae	Pisolithus	17	20	6	4	4	0	1	0	0	12	7	0.459459	0.540541
Sclci1	Scleroderma citrinum	Ectomycorrhizae	11	Basidiomycota	Agaricomycetes	Boletales	Sclerodermataceae	Scleroderma	18	25	2	3	0	0	6	1	1	14	9	0.418605	0.581395
Rhivi1	Rhizopogon vinicolor	Ectomycorrhizae	12	Basidiomycota	Agaricomycetes	Boletales	Rhizopogonaceae	Rhizopogon	26	39	3	5	1	0	4	2	4	11	19	0.4	0.6
Rhives1	Rhizopogon vesiculosus	Ectomycorrhizae	13	Basidiomycota	Agaricomycetes	Boletales	Rhizopogonaceae	Rhizopogon	27	35	3	6	1	0	7	2	3	11	18	0.435484	0.564516
Suilu4	Suillus luteus	Ectomycorrhizae	14	Basidiomycota	Agaricomycetes	Boletales	Suillaceae	Suillus	37	37	4	7	5	0	7	2	3	14	17	0.5	0.5
Suibr2	Suillus brevipes	Ectomycorrhizae	15	Basidiomycota	Agaricomycetes	Boletales	Suillaceae	Suillus	34	38	2	6	4	0	7	3	3	15	16	0.472222	0.527778
Lacam2	Laccaria amethystina	Ectomycorrhizae	16	Basidiomycota	Agaricomycetes	Agaricales	Tricholomataceae	Laccaria	20	33	2	7	0	1	6	2	1	24	6	0.377358	0.622642
Lacbi2	Laccaria bicolor	Ectomycorrhizae	17	Basidiomycota	Agaricomycetes	Agaricales	Tricholomataceae	Laccaria	27	38	4	7	1	1	9	3	1	25	4	0.415385	0.584615
Hebcy2	Hebeloma cylindrosporum	Ectomycorrhizae	18	Basidiomycota	Agaricomycetes	Agaricales	Cortinariaceae	Hebeloma	26	43	1	5	6	3	9	5	3	23	9	0.376812	0.623188
Corgl3	Cortinarius glaucopus	Ectomycorrhizae	19	Basidiomycota	Agaricomycetes	Agaricales	Cortinariaceae	Cortinarius	35	41	2	10	4	9	6	6	2	21	10	0.460526	0.539474
Trima3	Tricholoma matsutake	Ectomycorrhizae	20	Basidiomycota	Agaricomycetes	Agaricales	Tricholomataceae	Tricholoma	29	37	2	9	1	0	6	0	4	16	14	0.439394	0.560606
Amarub1	Amanita rubescens	Ectomycorrhizae	21	Basidiomycota	Agaricomycetes	Agaricales	Amanitaceae	Amanita	43	24	5	3	5	0	25	2	2	13	5	0.641791	0.358209
Amamu1	Amanita muscaria	Ectomycorrhizae	22	Basidiomycota	Agaricomycetes	Agaricales	Amanitaceae	Amanita	22	46	2	2	2	0	5	4	2	21	17	0.323529	0.676471
Pilcr1	Piloderma croceum	Ectomycorrhizae	23	Basidiomycota	Agaricomycetes	Atheliales	Atheliaceae	Piloderma	31	39	1	5	1	0	10	2	5	23	9	0.442857	0.557143
Rusoch1	Russula ochroleuca	Ectomycorrhizae	24	Basidiomycota	Agaricomycetes	Russulales	Russulaceae	Russula	26	20	3	9	1	2	1	1	0	14	5	0.565217	0.434783
Ruseme1	Russula emetica	Ectomycorrhizae	25	Basidiomycota	Agaricomycetes	Russulales	Russulaceae	Russula	20	21	3	5	2	2	1	0	1	15	5	0.487805	0.512195
Lacqui1	Lactarius quietus	Ectomycorrhizae	26	Basidiomycota	Agaricomycetes	Russulales	Russulaceae	Lactarius	33	24	2	13	0	1	2	5	1	13	5	0.578947	0.421053
Thega1	Thelephora ganbajun	Ectomycorrhizae	27	Basidiomycota	Agaricomycetes	Thelephorales	Thelephoraceae	Thelephora	9	34	3	3	0	0	4	2	2	17	11	0.209302	0.790698
Theter1	Thelephora terrestris	Ectomycorrhizae	28	Basidiomycota	Agaricomycetes	Thelephorales	Thelephoraceae	Thelephora	14	29	6	6	3	0	5	5	1	15	7	0.325581	0.674419
Hyssto1	Hysterangium stoloniferum	Ectomycorrhizae	29	Basidiomycota	Agaricomycetes	Hysterangiales	Hysterangiaceae	Hysterangium	34	38	2	5	2	5	7	4	3	18	12	0.472222	0.527778
Gaumor1_1	Gautieria morchelliformis	Ectomycorrhizae	30	Basidiomycota	Agaricomycetes	Gomphales	Gautieriaceae	Gautieria	66	40	1	11	5	25	13	1	3	16	19	0.622642	0.377358
Hydru2	Hydnum rufescens	Ectomycorrhizae	31	Basidiomycota	Agaricomycetes	Cantharellales	Hydnaceae	Hydnum	12	24	2	5	2	0	3	0	1	13	10	0.333333	0.666667
Cananz1	Cantharellus anzutake	Ectomycorrhizae	32	Basidiomycota	Agaricomycetes	Cantharellales	Cantharellaceae	Cantharellus	29	29	7	14	0	0	3	5	0	17	6	0.5	0.5
Tulca1	Tulasnella calospora	Orchid mycorrhizae	33	Basidiomycota	Agaricomycetes	Cantharellales	Tulasnellaceae	Tulasnella	209	21	28	144	39	0	22	1	1	15	2	0.908696	0.0913043
CerAGI	Ceratobasidium sp.	Orchid mycorrhizae	34	Basidiomycota	Agaricomycetes	Cantharellales	Ceratobasidiaceae	Ceratobasidium	197	59	27	107	36	0	45	3	4	34	15	0.769531	0.230469
Sebve1	Sebacina vermifera	Orchid mycorrhizae	35	Basidiomycota	Agaricomycetes	Sebacinales	Serendipitaceae	Serendipita	163	24	24	97	38	0	21	2	2	18	3	0.871658	0.128342
Tubma1	Tuber magnatum	Ectomycorrhizae	36	Ascomycota	Pezizomycetes	Pezizales	Tuberaceae	Tuber	16	32	1	6	4	0	6	2	1	13	15	0.333333	0.666667
Tubae1	Tuber aestivum	Ectomycorrhizae	37	Ascomycota	Pezizomycetes	Pezizales	Tuberaceae	Tuber	16	33	2	8	2	0	5	1	1	9	21	0.326531	0.673469
Tubme1v2	Tuber melanosporum	Ectomycorrhizae	38	Ascomycota	Pezizomycetes	Pezizales	Tuberaceae	Tuber	16	36	3	8	1	0	5	2	1	13	19	0.307692	0.692308
Tubbor1	Tuber borchii	Ectomycorrhizae	39	Ascomycota	Pezizomycetes	Pezizales	Tuberaceae	Tuber	17	38	3	7	1	0	7	2	2	14	19	0.309091	0.690909
Chove1	Choiromyces venosus	Ectomycorrhizae	40	Ascomycota	Pezizomycetes	Pezizales	Tuberaceae	Choiromyces	48	44	8	16	12	0	16	2	1	21	19	0.521739	0.478261
Wilmi1	Wilcoxina mikolae	Ectomycorrhizae	41	Ascomycota	Pezizomycetes	Pezizales	Pyronemataceae	Wilcoxina	24	29	2	8	7	1	6	1	1	16	9	0.45283	0.54717
Trihyb1	Trichophaea hybrida	Ectomycorrhizae	42	Ascomycota	Pezizomycetes	Pezizales	Pyronemataceae	Trichophaea	16	31	3	6	3	0	4	1	0	13	14	0.340426	0.659574
Tercla1	Terfezia claveryi	Ectomycorrhizae	43	Ascomycota	Pezizomycetes	Pezizales	Pezizaceae	Terfezia	17	26	6	6	9	0	1	1	0	18	7	0.395349	0.604651
Terbo2	Terfezia boudieri	Ectomycorrhizae	44	Ascomycota	Pezizomycetes	Pezizales	Pezizaceae	Terfezia	15	25	2	7	4	0	3	1	1	12	11	0.375	0.625
Tirniv1	Tirmania nivea	Ectomycorrhizae	45	Ascomycota	Pezizomycetes	Pezizales	Pezizaceae	Tirmania	20	34	8	12	5	0	1	3	1	16	14	0.37037	0.62963
Kalpfe1	Kalaharituber pfeilii	Ectomycorrhizae	46	Ascomycota	Pezizomycetes	Pezizales	Pezizaceae	Kalaharituber	29	26	7	18	6	0	2	0	1	13	13	0.527273	0.472727
Melva1	Meliniomyces variabilis	Ericoid mycorrhizae	47	Ascomycota	Leotiomycetes	Helotiales	Helotiaceae	Meliniomyces	157	91	18	58	52	1	34	1	13	40	34	0.633065	0.366935
Melbi2	Meliniomyces bicolor	Ericoid mycorrhizae	48	Ascomycota	Leotiomycetes	Helotiales	Hyaloscyphaceae	Hyaloscypha	86	71	3	30	24	1	26	1	7	29	33	0.547771	0.452229
Rhier1	Rhizoscyphus ericae	Ericoid mycorrhizae	49	Ascomycota	Leotiomycetes	Helotiales	Leotiaceae	Pezoloma	78	74	6	30	21	0	21	2	9	36	25	0.513158	0.486842
Acema1	Acephala macrosclerotiorum	Ectomycorrhizae	50	Ascomycota	Leotiomycetes	Helotiales		Acephala	128	96	12	52	36	0	34	1	13	33	47	0.571429	0.428571
Oidma1	Oidiodendron maius	Ericoid mycorrhizae	51	Ascomycota	Leotiomycetes. Helotiales		Myxotrichaceae	Oidiodendron	161	90	8	63	48	0	38	6	14	38	23	0.641434	0.358566
Cenge3	Cenococcum geophilum	Ectomycorrhizae	52	Ascomycota	Dothideomycetes. Glonales		Gloniaceae	Cenococcum	37	59	5	19	5	1	10	2	5	26	25	0.385417	0.614583
RhiirB3	Rhizophagus irregularis B3	Arbuscular mycorrhizae	53	Mucoromycota	Glomeromycetes	Glomerales	Glomeraceae	Rhizophagus	0	2	0	0	0	0	0	0	0	0	2	0	1
RhiirA5	Rhizophagus irregularis A5	Arbuscular mycorrhizae	54	Mucoromycota	Glomeromycetes	Glomerales	Glomeraceae	Rhizophagus	0	2	0	0	0	0	0	0	0	0	2	0	1
RhiirA1_1	Rhizophagus irregularis A1	Arbuscular mycorrhizae	55	Mucoromycota	Glomeromycetes	Glomerales	Glomeraceae	Rhizophagus	0	2	0	0	0	0	0	0	0	0	2	0	1
Gloin1	Rhizophagus irregularis DAOM	Arbuscular mycorrhizae	56	Mucoromycota	Glomeromycetes	Glomerales	Glomeraceae	Rhizophagus	0	2	0	0	0	0	0	1	0	0	1	0	1
Rhiir2_1	Rhizophagus irregularis	Arbuscular mycorrhizae	57	Mucoromycota	Glomeromycetes	Glomerales	Glomeraceae	Rhizophagus	0	3	0	0	0	0	0	1	0	0	2	0	1
RhiirC2	Rhizophagus irregularis C2	Arbuscular mycorrhizae	58	Mucoromycota	Glomeromycetes	Glomerales	Glomeraceae	Rhizophagus	0	2	0	0	0	0	0	0	0	0	2	0	1
RhiirA4	Rhizophagus irregularis A4	Arbuscular mycorrhizae	59	Mucoromycota	Glomeromycetes	Glomerales	Glomeraceae	Rhizophagus	0	2	0	0	0	0	0	1	0	0	1	0	1
Rhidi1	Rhizophagus diaphanus	Arbuscular mycorrhizae	60	Mucoromycota	Glomeromycetes	Glomerales	Glomeraceae	Oehlia	0	1	0	0	0	0	0	1	0	0	0	0	1
Rhice1_1	Rhizophagus cerebriforme	Arbuscular mycorrhizae	61	Mucoromycota	Glomeromycetes	Glomerales	Glomeraceae	Glomus	0	1	0	0	0	0	0	0	0	1	0	0	1
Gigro1	Gigaspora rosea	Arbuscular mycorrhizae	62	Mucoromycota	Glomeromycetes	Diversisporales	Gigasporaceae	Gigaspora	0	19	0	0	0	0	0	4	1	2	6	0	1

## Sheet: f-62 Myc secretome
Supplementary Data 7 - Count of substrate-specific secretomes with statistics
f) The table shows the count of putatively secreted proteins and the proportions per secretome for 62 mycorrhizal fungi.
JGI ID	Clade Order	Ecology	Phylum	Class	Order	Family	Genus	CAZymes	Lipases	Proteases	Other proteins >300AA	SSPs (<300AA)	Total Secreted Proteins	Proteins/Genome
Paxam1	1	Ectomycorrhizae	Basidiomycota	Agaricomycetes	Boletales	Paxillaceae	Paxillus	114	15	32	367	272	800	13473
Paxin1	2	Ectomycorrhizae	Basidiomycota	Agaricomycetes	Boletales	Paxillaceae	Paxillus	105	20	35	328	253	741	17968
Paxru2	3	Ectomycorrhizae	Basidiomycota	Agaricomycetes	Boletales	Paxillaceae	Paxillus	107	13	30	454	377	981	18999
Gyrli1	4	Ectomycorrhizae	Basidiomycota	Agaricomycetes	Boletales	Gyrodontaceae	Gyrodon	99	6	157	329	237	828	11779
Melbro1	5	Ectomycorrhizae	Basidiomycota	Agaricomycetes	Boletales	Melanogastraceae	Melanogaster	106	11	41	344	219	721	14167
Boled5	6	Ectomycorrhizae	Basidiomycota	Agaricomycetes	Boletales	Boletaceae	Boletus	135	14	87	519	470	1225	18722
Boledp1	7	Ectomycorrhizae	Basidiomycota	Agaricomycetes	Boletales	Boletaceae	Boletus	139	16	99	445	401	1100	18123
Xerba1	8	Ectomycorrhizae	Basidiomycota	Agaricomycetes	Boletales	Boletaceae	Xerocomus	117	10	43	428	348	946	14938
Pismi1	9	Ectomycorrhizae	Basidiomycota	Agaricomycetes	Boletales	Pisolithaceae	Pisolithus	56	4	20	339	255	674	21064
Pisti1	10	Ectomycorrhizae	Basidiomycota	Agaricomycetes	Boletales	Pisolithaceae	Pisolithus	61	3	34	420	337	855	22701
Sclci1	11	Ectomycorrhizae	Basidiomycota	Agaricomycetes	Boletales	Sclerodermataceae	Scleroderma	72	7	32	412	325	848	21012
Rhivi1	12	Ectomycorrhizae	Basidiomycota	Agaricomycetes	Boletales	Rhizopogonaceae	Rhizopogon	106	11	57	373	291	838	14469
Rhives1	13	Ectomycorrhizae	Basidiomycota	Agaricomycetes	Boletales	Rhizopogonaceae	Rhizopogon	100	14	44	280	221	659	14218
Suilu4	14	Ectomycorrhizae	Basidiomycota	Agaricomycetes	Boletales	Suillaceae	Suillus	122	6	42	378	270	818	16588
Suibr2	15	Ectomycorrhizae	Basidiomycota	Agaricomycetes	Boletales	Suillaceae	Suillus	122	7	51	461	348	989	21458
Lacam2	16	Ectomycorrhizae	Basidiomycota	Agaricomycetes	Agaricales	Tricholomataceae	Laccaria	112	8	46	550	426	1142	17553
Lacbi2	17	Ectomycorrhizae	Basidiomycota	Agaricomycetes	Agaricales	Tricholomataceae	Laccaria	124	17	45	667	486	1339	23132
Hebcy2	18	Ectomycorrhizae	Basidiomycota	Agaricomycetes	Agaricales	Cortinariaceae	Hebeloma	127	15	47	452	322	963	15382
Corgl3	19	Ectomycorrhizae	Basidiomycota	Agaricomycetes	Agaricales	Cortinariaceae	Cortinarius	148	12	36	533	401	1130	20377
Trima3	20	Ectomycorrhizae	Basidiomycota	Agaricomycetes	Agaricales	Tricholomataceae	Tricholoma	118	5	31	524	398	1076	22885
Amarub1	21	Ectomycorrhizae	Basidiomycota	Agaricomycetes	Agaricales	Amanitaceae	Amanita	127	10	60	624	467	1288	16076
Amamu1	22	Ectomycorrhizae	Basidiomycota	Agaricomycetes	Agaricales	Amanitaceae	Amanita	115	11	58	467	381	1032	18153
Pilcr1	23	Ectomycorrhizae	Basidiomycota	Agaricomycetes	Atheliales	Atheliaceae	Piloderma	137	18	52	553	429	1189	21583
Rusoch1	24	Ectomycorrhizae	Basidiomycota	Agaricomycetes	Russulales	Russulaceae	Russula	92	12	47	379	264	794	12048
Ruseme1	25	Ectomycorrhizae	Basidiomycota	Agaricomycetes	Russulales	Russulaceae	Russula	93	13	49	403	287	845	13215
Lacqui1	26	Ectomycorrhizae	Basidiomycota	Agaricomycetes	Russulales	Russulaceae	Lactarius	132	30	95	901	552	1710	18943
Thega1	27	Ectomycorrhizae	Basidiomycota	Agaricomycetes	Thelephorales	Thelephoraceae	Thelephora	70	7	39	245	170	531	12643
Theter1	28	Ectomycorrhizae	Basidiomycota	Agaricomycetes	Thelephorales	Thelephoraceae	Thelephora	76	10	34	243	150	513	13338
Hyssto1	29	Ectomycorrhizae	Basidiomycota	Agaricomycetes	Hysterangiales	Hysterangiaceae	Hysterangium	138	19	59	391	264	871	15017
Gaumor1_1	30	Ectomycorrhizae	Basidiomycota	Agaricomycetes	Gomphales	Gautieriaceae	Gautieria	193	15	45	698	552	1503	20331
Hydru2	31	Ectomycorrhizae	Basidiomycota	Agaricomycetes	Cantharellales	Hydnaceae	Hydnum	77	4	34	507	358	980	18665
Cananz1	32	Ectomycorrhizae	Basidiomycota	Agaricomycetes	Cantharellales	Cantharellaceae	Cantharellus	96	16	51	537	436	1136	16968
Tulca1	33	Orchid mycorrhizae	Basidiomycota	Agaricomycetes	Cantharellales	Tulasnellaceae	Tulasnella	310	4	51	404	454	1223	19659
CerAGI	34	Orchid mycorrhizae	Basidiomycota	Agaricomycetes	Cantharellales	Ceratobasidiaceae	Ceratobasidium	431	28	112	557	481	1609	18060
Sebve1	35	Orchid mycorrhizae	Basidiomycota	Agaricomycetes	Sebacinales	Serendipitaceae	Serendipita	276	5	53	396	342	1072	15312
Tubma1	36	Ectomycorrhizae	Ascomycota	Pezizomycetes	Pezizales	Tuberaceae	Tuber	81	4	24	257	187	553	9433
Tubae1	37	Ectomycorrhizae	Ascomycota	Pezizomycetes	Pezizales	Tuberaceae	Tuber	93	4	20	226	144	487	9344
Tubme1v2	38	Ectomycorrhizae	Ascomycota	Pezizomycetes	Pezizales	Tuberaceae	Tuber	93	5	25	235	164	522	10058
Tubbor1	39	Ectomycorrhizae	Ascomycota	Pezizomycetes	Pezizales	Tuberaceae	Tuber	89	11	23	414	351	888	12346
Chove1	40	Ectomycorrhizae	Ascomycota	Pezizomycetes	Pezizales	Tuberaceae	Choiromyces	144	6	36	430	369	985	17986
Wilmi1	41	Ectomycorrhizae	Ascomycota	Pezizomycetes	Pezizales	Pyronemataceae	Wilcoxina	108	6	24	447	332	917	13093
Trihyb1	42	Ectomycorrhizae	Ascomycota	Pezizomycetes	Pezizales	Pyronemataceae	Trichophaea	102	9	24	389	305	829	13308
Tercla1	43	Ectomycorrhizae	Ascomycota	Pezizomycetes	Pezizales	Pezizaceae	Terfezia	64	2	15	378	301	760	12765
Terbo2	44	Ectomycorrhizae	Ascomycota	Pezizomycetes	Pezizales	Pezizaceae	Terfezia	60	2	15	290	218	585	12114
Tirniv1	45	Ectomycorrhizae	Ascomycota	Pezizomycetes	Pezizales	Pezizaceae	Tirmania	90	4	22	319	253	688	10591
Kalpfe1	46	Ectomycorrhizae	Ascomycota	Pezizomycetes	Pezizales	Pezizaceae	Kalaharituber	106	12	41	452	389	1000	15190
Melva1	47	Ericoid mycorrhizae	Ascomycota	Leotiomycetes	Helotiales	Helotiaceae	Meliniomyces	393	33	71	860	565	1922	20389
Melbi2	48	Ericoid mycorrhizae	Ascomycota	Leotiomycetes	Helotiales	Hyaloscyphaceae	Hyaloscypha	265	26	51	692	445	1479	18619
Rhier1	49	Ericoid mycorrhizae	Ascomycota	Leotiomycetes	Helotiales	Leotiaceae	Pezoloma	223	19	41	527	351	1161	16784
Acema1	50	Ectomycorrhizae	Ascomycota	Leotiomycetes	Helotiales		Acephala	342	34	52	790	534	1752	21024
Oidma1	51	Ericoid mycorrhizae	Ascomycota	Leotiomycetes	Helotiales	Myxotrichaceae	Oidiodendron	384	37	65	677	445	1608	16703
Cenge3	52	Ectomycorrhizae	Ascomycota	Dothideomycetes	Glonales	Gloniaceae	Cenococcum	148	13	30	405	252	848	14748
RhiirB3	53	Arbuscular mycorrhizae	Mucoromycota	Glomeromycetes	Glomerales	Glomeraceae	Rhizophagus	32	3	17	436	365	853	25164
RhiirA5	54	Arbuscular mycorrhizae	Mucoromycota	Glomeromycetes	Glomerales	Glomeraceae	Rhizophagus	32	2	17	421	361	833	26585
RhiirA1_1	55	Arbuscular mycorrhizae	Mucoromycota	Glomeromycetes	Glomerales	Glomeraceae	Rhizophagus	31	1	21	414	349	816	26659
Gloin1	56	Arbuscular mycorrhizae	Mucoromycota	Glomeromycetes	Glomerales	Glomeraceae	Rhizophagus	18	1	15	414	337	785	30282
Rhiir2_1	57	Arbuscular mycorrhizae	Mucoromycota	Glomeromycetes	Glomerales	Glomeraceae	Rhizophagus	34	2	24	464	398	922	26183
RhiirC2	58	Arbuscular mycorrhizae	Mucoromycota	Glomeromycetes	Glomerales	Glomeraceae	Rhizophagus	32	2	21	381	323	759	26756
RhiirA4	59	Arbuscular mycorrhizae	Mucoromycota	Glomeromycetes	Glomerales	Glomeraceae	Rhizophagus	29	3	20	435	369	856	25760
Rhidi1	60	Arbuscular mycorrhizae	Mucoromycota	Glomeromycetes	Glomerales	Glomeraceae	Oehlia	26	2	17	333	291	669	23252
Rhice1_1	61	Arbuscular mycorrhizae	Mucoromycota	Glomeromycetes	Glomerales	Glomeraceae	Glomus	29	2	19	303	252	605	21549
Gigro1	62	Arbuscular mycorrhizae	Mucoromycota	Glomeromycetes	Diversisporales	Gigasporaceae	Gigaspora	69	4	49	755	601	1478	31291

## Sheet: g-CAZy annotations
Supplementary Data 7 - Count of substrate-specific secretomes with statistics
g) The table contains the functional annotations of CAZymes based on their potential substrate specificity*.
PCWDE: Plant cell wall degrading enzymes.
FCWDEs: Fungal cell wall degrading enzymes
* Manual curation by the curator of CAZy database: Prof. Bernard Henrissat.
CAZyme	Family	Type	Substrate	Detailed substrates notes	References
AA	AA1_1	PCW	Phenols	Lignin Phenols	MN Rosso (personal communication)
LPMO	AA10	PCW	Cellulose		B. Henrissat (personal communication)
LPMO	AA13	Storage	Starch		MN Rosso (personal communication)
LPMO	AA14	PCW	Hemicellulose	xylan associated to cellulose	MN Rosso (personal communication)
LPMO	AA15	FCW	Chitin	none in Fungi	MN Rosso (personal communication)
LPMO	AA16	PCW	Cellulose		MN Rosso (personal communication)
AA	AA2	PCW	Lignin	Please be carefull not to consider AA2_Cyt as lignin active enzymes. AA2_Cyt are General Peroxidases that are not active on lignin nor on PCW	Zifcakova 2017
AA	AA3	Auxiliary Activity	Partial PCW degradation	Predicted secreted enzymes may play indirect role in PCW degradation; These enzymes do not have PCW as a substrate. AA3s that are secreted are undirectly contributing to PCW degradation by the cycling of redox mediators (alcohols, quinones, monosaccharides). The reduction of these mediators is associated with the production of H2O2 in the case of oxidases. However, all AA3s are not oxidases. Some…	MN Rosso (personal communication)
AA	AA4	Auxiliary Activity	Partial PCW degradation	Predicted secreted enzymes may play indirect role in PCW degradation; Some are not secreted and have yet unknown function, probably the cycling of other intracellular redox mediators.	MN Rosso (personal communication)
AA	AA5	Auxiliary Activity	Partial PCW degradation	Predicted secreted enzymes may play indirect role in PCW degradation; AA5s can oxidize aldehydes, monosaccharides or aliphatic alcohols and produce H2O2	MN Rosso (personal communication)
AA	AA6	Auxiliary Activity	Partial PCW degradation	Predicted secreted enzymes may play indirect role in PCW degradation; 1,4-benzoquinone reductase	MN Rosso (personal communication)
AA	AA7	Auxiliary Activity	Partial PCW degradation	Predicted secreted enzymes may play indirect role in PCW degradation; glycooligosaccharide oxidase other activities ?	MN Rosso (personal communication)
AA	AA8	Auxiliary Activity	Partial PCW degradation	Predicted secreted enzymes may play indirect role in PCW degradation; iron reductase; AA8 is the iron reductase domain- only the fused to AA8-AA3 protein (cellobiohydrolase) is active on cellulose	MN Rosso (personal communication)
LPMO	AA9	PCW	Cellulose		Zifcakova 2017
CBM	CBM1	PCW	Cellulose		Martino 2018
CBM	CBM12	FCW			B. Henrissat (personal communication)
CBM	CBM14	FCW			B. Henrissat (personal communication)
CBM	CBM18	FCW	Chitin		Martino 2018
CBM	CBM20	Storage	Starch		B. Henrissat (personal communication)
CBM	CBM21	Storage	Starch		B. Henrissat (personal communication)
CBM	CBM43	FCW			B. Henrissat (personal communication)
CBM	CBM5	FCW	Chitin		Martino 2018
CBM	CBM63	PCW	Cellulose		Martino 2018
CBM	CBM67	PCW	Pectin		Sipos 2017
CE	CE12	PCW	Pectin		Massonnet 2018
CE	CE15	PCW	Hemicellulose		Marinovic 2017
CE	CE5	PCW	Hemicellulose/Cutin		Martino 2018
CE	CE8	PCW	Pectin		Massonnet 2018
GH	GH10	PCW	Hemicellulose		Zifcakova 2017
GH	GH105	PCW	Pectin		Zifcakova 2017
GH	GH106	PCW	Pectin		Zifcakova 2017
GH	GH11	PCW	Hemicellulose		Zifcakova 2017
GH	GH113	PCW	Hemicellulose		MN Rosso (personal communication)
GH	GH115	PCW	Hemicellulose		Zifcakova 2017
GH	GH12	PCW	Cellulose		Zifcakova 2017
GH	GH125	FCW	Mannan	_-1,6-mannosidase	Martino 2018
GH	GH128	FCW	Glucan	_-1,3-glucanase	B. Henrissat (personal communication)
GH	GH13	Storage	Starch/Glycogen		Zifcakova 2017
GH	GH131	PCW	Cellulose		MN Rosso (personal communication).
GH	GH132	FCW	Glucan	_-1,3-glucanase	B. Henrissat (personal communication)
GH	GH134	PCW	Hemicellulose	Mannan	B. Henrissat (personal communication)
GH	GH135	FCW	Galactosaminogalactan	_-1,4-galactosaminogalactan hydrolase	B. Henrissat (personal communication)
GH	GH15	Storage	Starch/Glycogen		Zifcakova 2017
GH	GH16	FCW	Glucan	few _-1,3-glucanases characterized in Fungi. Some fungal GH16s are fused to CBM18 (chitin binding)	B. Henrissat (personal communication)
GH	GH17	FCW	Glucan	_-1,3-glucanase	B. Henrissat (personal communication)
GH	GH18	FCW	Chitin		Martino 2018
GH	GH19	FCW	Chitin		B. Henrissat (personal communication)
GH	GH20	FCW	Chitin	_-N-acetylhexosaminidase, _-N-acetylglucosaminidase	Martino 2018
GH	GH23	BCW	Peptidoglycan		Zifcakova 2017
GH	GH24	BCW	Peptidoglycan		Zifcakova 2017
GH	GH25	BCW	Peptidoglycan		Zifcakova 2017
GH	GH26	PCW	Mannan		Zhao 2013
GH	GH28	PCW	Pectin		Martino 2018
GH	GH3	PCW		depends on the sub-family; characterized in Phytophthora infestans	MN Rosso (personal communication)
GH	GH30_3	FCW		a-1,6-maltooligosyltransferase; a-xylosidase; [retaining] oligo-a-1,6-glucosidase; a-glucosidase; a-mannosidase; [retaining] sucrose a-glucosidase; exo-a-1,3-glucanase / a-1,3-glucosidase; exo-a-1,4-glucan lyase; oligosaccharide a-4-glucosyltransferase	B. Henrissat (personal communication)
GH	GH30_5	FCW		not characterized in Fungi	B. Henrissat (personal communication)
GH	GH30_7	PCW	Hemicellulose	glucuronoxylan/arabinoxylan; characterized in Thalaromyces cellulolyticus	MN Rosso (personal communication)
GH	GH31	Storage	Starch/Glycogen		Zifcakova 2017
GH	GH32	Storage	sucrose		B. Henrissat (personal communication)
GH	GH37	Storage	Trehalose		Zifcakova 2017
GH	GH43	PCW	Hemicellulose		Marinovic 2017
GH	GH44	PCW	Cellulose		Zifcakova 2017
GH	GH45	PCW	Cellulose		Zifcakova 2017
GH	GH46	FCW	Chitin	chitosanase	B. Henrissat (personal communication)
GH	GH48	PCW	Cellulose		Gruninger 2018
GH	GH5 _4	PCW	Cellulose		MN Rosso (personal communication)
GH	GH5_1	PCW	Cellulose/HemiCellulose	Cellulose/mannan	Gruninger 2018
GH	GH5_15	FCW	Glucan	beta-1,6 glucanases	B. Henrissat (personal communication)
GH	GH5_22	PCW	Cellulose/HemiCellulose	Cellulose/xylan (only 2 characterized)	Zifcakova 2017
GH	GH5_31	FCW	Mannan	b-1,3-mannanase (Asperborg et al., 2012)	B. Henrissat (personal communication)
GH	GH5_5	PCW	Cellulose		Zifcakova 2017
GH	GH5_7	PCW	Hemicellulose		MN Rosso (personal communication)
GH	GH5_9	FCW	Glucan	fungal b-1,3-glucan	B. Henrissat (personal communication)
GH	GH51	PCW	Hemicellulose/Pectin		Massonnet 2018
GH	GH52	PCW	Hemicellulose		B. Henrissat (personal communication)
GH	GH53	PCW	Pectin		Massonnet 2018
GH	GH54	PCW	Hemicellulose		Martino 2018
GH	GH55	FCW	Glucan	potential chitinase Gruber and Seidl-Seiboth Microbiology 2012	Martino 2018
GH	GH6	PCW	Cellulose		Zifcakova 2017
GH	GH62	PCW	Hemicellulose		Massonnet 2018
GH	GH64	FCW	Glucan	_-1,3-glucanase potential chitinase Gruber and Seidl-Seiboth Microbiology 2012	B. Henrissat (personal communication)
GH	GH65	Storage	Trehalose		Zifcakova 2017
GH	GH67	PCW	Hemicellulose		Zifcakova 2017
GH	GH7	PCW	Cellulose		Zifcakova 2017
GH	GH71	FCW	Glucan	alpha-1,3-glucanase potential chitinase Gruber and Seidl-Seiboth Microbiology 2012	B. Henrissat (personal communication)
GH	GH72	FCW	Glucan	_-1,3-glucanosyltransglycosylase beta-1,3-glucanase Aimanianda et al., Fungal Genet Biol 2018; Bibekananda et al., Fung Genetics and Biol 2019	Martino 2018
GH	GH74	PCW	Hemicellulose		Zifcakova 2017
GH	GH75	FCW	Chitin	chitosanase potential chitinase Gruber and Seidl-Seiboth Microbiology 2012	B. Henrissat (personal communication)
GH	GH76	FCW	Mannan	_-1,6-mannanase	Sipos 2017
GH	GH78	PCW	Pectin		Martino 2018
GH	GH8	PCW	Hemicellulose		Gruninger 2018
GH	GH81	FCW	Glucan	endo-_-1,3-glucanase	B. Henrissat (personal communication)
GH	GH88	PCW	Pectin		Zifcakova 2017
GH	GH92	FCW	Mannan	alpha mannosidase	B. Henrissat (personal communication)
GH	GH93	PCW	Hemicellulose		Zhao 2013
PL	PL1	PCW	Pectin		Massonnet 2018
PL	PL11	PCW	Pectin		MN Rosso (personal communication)
PL	PL14_4	PCW	Pectin		MN Rosso (personal communication)
PL	PL26	PCW	Pectin		B. Henrissat (personal communication)
PL	PL3	PCW	Pectin		Massonnet 2018
PL	PL4	PCW	Pectin		Martino 2018
PL	PL8_4	PCW	Pectin		MN Rosso (personal communication)
PL	PL9	PCW	Pectin		Massonnet 2018

## Sheet: h-CAZy substrate groups
Supplementary Data 7 - Count of substrate-specific secretomes with statistics
h) The table contains CAZymes grouped based on substrate specificity (see the CAZy database at: http://www.cazy.org).
PCWDE: Plant cell wall degrading enzymes.
FCWDEs: Fungal cell wall degrading enzymes
Substrate specificity*	Grouped CAZymes
PCWDE	AA1_1 AA2 AA9 AA10 AA14 AA16 CBM1 CBM63 CBM67 CE5 CE8 CE12 CE15 GH3 GH5 _4 GH5_1 GH5_5 GH5_7 GH5_22 GH6 GH7 GH8 GH10 GH11 GH12 GH26 GH28 GH30_7 GH43 GH44 GH45 GH48 GH51 GH52 GH53 GH54 GH62 GH67 GH74 GH78 GH88 GH93 GH105 GH106 GH113 GH115 GH131 GH134 PL1 PL3 PL4 PL8_4 PL9 PL11 PL14_4 PL26
FCWDE	AA15 CBM5 CBM12 CBM14 CBM18 CBM43 GH5_9 GH5_15 GH5_31 GH16 GH17 GH18 GH19 GH20 GH23 GH24 GH25 GH30_3 GH30_5 GH46 GH55 GH64 GH71 GH72 GH75 GH76 GH81 GH92 GH125 GH128 GH132 GH135
Cellulose	AA9 AA10 AA16 CBM1 CBM63 GH5 _4 GH5_1 GH5_5 GH5_22 GH6 GH7 GH12 GH44 GH45 GH48 GH131
Hemicellulose	AA14 CE5 CE15 GH5_7 GH8 GH10 GH11 GH30_7 GH43 GH51 GH52 GH54 GH62 GH67 GH74 GH93 GH113 GH115 GH134
Lignin	AA2 (= class II PODs)
Pectin	CBM67 CE8 CE12 GH28 GH51 GH53 GH78 GH88 GH105 GH106 PL1 PL3 PL4 PL8_4 PL9 PL11 PL14_4 PL26
Peptidoglycan	GH23 GH24 GH25
Mannan	GH5_31 GH26 GH76 GH92 GH125
Glucan	GH5_9 GH5_15 GH16 GH17 GH55 GH64 GH71 GH72 GH81 GH128 GH132
Chitin	AA15 CBM5 CBM18 GH18 GH19 GH20 GH46 GH75
sucrose	GH32
* Manual curation by the curator of CAZy database: Prof. Bernard Henrissat.
