# Supplementary material for: Large-scale genome sequencing of mycorrhizal fungi provides insights into the early evolution of symbiotic traits
Source: Nat Commun. 2020 Oct 12;11:5125. doi: 10.1038/s41467-020-18795-w (PMC7550596; doi:10.1038/s41467-020-18795-w)
Supplement: Supplementary file 12 — Supplementary Dataset 8 [file 41467_2020_18795_MOESM12_ESM.xlsx]

## Sheet: Ascomycota clusters
Supplementary Data 8 - Annotations and gene copy numbers of plant cell wall degrading enzymes (PCWDEs) used for COMPARE analysis
The table contains annotations for plant cell wall degrading enzymes found in Ascomycota clusters
Ascomycota_Cluster	PCWDE_family_classification	Substrate
1118	AA3/CDH	cellulose
5925	AA3/CDH	cellulose
445	AA3_1/CDH	cellulose
14681	AA9/GH61/LPMO	cellulose
10	AA9/GH61/LPMO	cellulose
7005	CBM1	cellulose
14753	CBM1	cellulose
6256	CBM1 (CBM35, GH26)	cellulose
8548	CBM1-expansin	cellulose
217	GH1	cellulose
15106	GH1	cellulose
8040	GH12	cellulose
7416	GH12	cellulose
7884	GH12	cellulose
719	GH12	cellulose
1030	GH45	cellulose
9253	GH45	cellulose
516	GH6-CBM1	cellulose
220	GH7-CBM1	cellulose
14640	GH141	cellulose, hemicellulose
5468	GH29	cellulose, hemicellulose
11980	GH29	cellulose, hemicellulose
306	GH31	cellulose, hemicellulose
3672	GH31	cellulose, hemicellulose
6194	GH31	cellulose, hemicellulose
6306	GH31	cellulose, hemicellulose
4916	GH31	cellulose, hemicellulose
6005	GH31	cellulose, hemicellulose
1486	GH31	cellulose, hemicellulose
10657	GH31	cellulose, hemicellulose
10729	GH5	cellulose, hemicellulose
7969	GH5	cellulose, hemicellulose
14819	GH5	cellulose, hemicellulose
2353	GH5	cellulose, hemicellulose
6579	GH5	cellulose, hemicellulose
3925	GH5	cellulose, hemicellulose
4051	GH5	cellulose, hemicellulose
1032	GH5	cellulose, hemicellulose
6322	GH5	cellulose, hemicellulose
6613	GH5	cellulose, hemicellulose
5083	GH5	cellulose, hemicellulose
162	GH5	cellulose, hemicellulose
620	GH5	cellulose, hemicellulose
234	GH5	cellulose, hemicellulose
591	GH51	cellulose, hemicellulose
3966	GH51	cellulose, hemicellulose
114	GH55	cellulose, hemicellulose
8638	GH55	cellulose, hemicellulose
4995	GH5	cellulose, hemicellulose
13973	GH5	cellulose, hemicellulose
4912	GH74-CBM1	cellulose, hemicellulose
15109	GH10	hemicellulose
210	GH10	hemicellulose
301	GH11	hemicellulose
296	GH16	hemicellulose
479	GH16	hemicellulose
4172	GH16	hemicellulose
4236	GH16	hemicellulose
9804	GH16	hemicellulose
6131	GH16	hemicellulose
7113	GH16	hemicellulose
2570	GH2	hemicellulose
7439	GH2	hemicellulose
379	GH2	hemicellulose
5952	GH2	hemicellulose
7029	GH2	hemicellulose
8438	GH2	hemicellulose
12826	GH2	hemicellulose
8012	GH26	hemicellulose
6298	GH27	hemicellulose
226	GH27	hemicellulose
6303	GH27-CBM13	hemicellulose
5231	GH27-CBM35	hemicellulose
222	GH3	hemicellulose
1189	GH3	hemicellulose
4366	GH3	hemicellulose
8127	GH3	hemicellulose
9424	GH3	hemicellulose
14465	GH3	hemicellulose
13335	GH3	hemicellulose
49	GH3	hemicellulose
6689	GH30	hemicellulose
8229	GH30	hemicellulose
4288	GH30	hemicellulose
5572	GH35	hemicellulose
267	GH35	hemicellulose
8379	GH35	hemicellulose
758	GH36	hemicellulose
9343	GH36	hemicellulose
9942	GH36	hemicellulose
13364	GH36	hemicellulose
14083	GH39	hemicellulose
5047	GH39	hemicellulose
4678	GH43	hemicellulose
474	GH43	hemicellulose
653	GH43	hemicellulose
5374	GH43	hemicellulose
9557	GH43	hemicellulose
5584	GH43	hemicellulose
5187	GH43	hemicellulose
7216	GH43	hemicellulose
10275	GH43	hemicellulose
8457	GH43	hemicellulose
11685	GH43	hemicellulose
4950	GH43-CBM35	hemicellulose
8907	GH43-CBM6	hemicellulose
14713	GH43-CBM66	hemicellulose
6163	GH67	hemicellulose
62	GH72	hemicellulose
11236	GH72	hemicellulose
5975	GH95	hemicellulose
4910	GH95	hemicellulose
10898	GH95	hemicellulose
4985	AA1/MCO	lignin
5589	AA1/MCO	lignin
5310	AA1/MCO	lignin
43	AA1/MCO	lignin
4078	AA2/POD	lignin
866	AA5/CRO	lignin
7206	DyP	lignin
7239	DyP	lignin
6805	HTP	lignin
7798	HTP	lignin
8316	HTP	lignin
10490	HTP	lignin
669	HTP	lignin
528	HTP	lignin
452	OXO/ ODC	lignin
522	CE8	pectin
5013	CE8	pectin
8650	CE8	pectin
4371	GH105	pectin
5101	GH105	pectin
12887	GH28	pectin
9528	GH28	pectin
8048	GH28	pectin
471	GH28	pectin
709	GH28	pectin
4437	GH28	pectin
5567	GH28	pectin
7204	GH28	pectin
256	GH28	pectin
14576	GH49	pectin
2541	GH53	pectin
10278	GH79	pectin
11380	GH79	pectin
4604	GH88	pectin
6462	GH88	pectin
10723	PL1	pectin
10905	PL1	pectin
6334	PL1	pectin
1664	PL1	pectin
503	PL1	pectin
648	PL3	pectin
3337	PL4	pectin
10290	PL9	pectin

## Sheet: Ascomycota copy number
Supplementary Data 8 - Annotations and gene copy numbers of plant cell wall degrading enzymes (PCWDEs) used for COMPARE analysis
The table contains the gene copy number for plant cell wall degrading enzymes in Ascomycota fungi
JGI ID	cellulose_hemicellulose	lignin	pectin	AA3/CDH	AA9/GH61/LPMO	CBM1	GH1	GH12	GH45	GH6	GH7	GH141	GH29	GH31	GH5	GH51	GH55	GH74-CBM1	GH10	GH11	GH16	GH2	GH26	GH27	GH3	GH30	GH35	GH36	GH39	GH43	GH67	GH72	GH95	AA1/MCO	AA2/POD	AA5/CRO	DyP	HTP	OXO/ODC	CE8	GH105	GH28	GH49	GH53	GH79	GH88	PL1	PL3	PL4
Acema1	198	43	41	7	17	3	6	5	3	2	3	0	3	11	31	4	8	2	6	6	10	6	0	9	19	2	8	2	4	9	0	9	3	18	0	5	2	14	4	4	3	22	0	2	0	2	5	2	1
Altal1	164	26	38	4	29	2	3	5	3	3	4	0	0	10	17	2	4	0	7	5	6	6	0	3	15	3	6	2	0	16	1	6	2	7	4	1	0	11	3	3	2	8	0	1	1	3	11	7	1
Amore1	57	12	5	4	1	0	2	1	0	0	0	0	0	3	10	2	3	0	1	0	5	3	0	5	5	0	2	1	0	1	0	7	1	8	0	2	0	0	2	1	0	3	0	1	0	0	0	0	0
Artbe1	20	6	0	1	0	0	0	0	0	0	0	0	0	2	3	0	1	0	0	0	2	2	0	0	3	0	0	1	0	1	0	4	0	3	0	1	0	0	2	0	0	0	0	0	0	0	0	0	0
Artol1	108	6	28	2	21	1	2	1	4	2	5	0	0	2	20	1	3	3	4	2	7	1	0	2	7	1	2	1	0	7	0	5	2	3	0	0	0	2	1	6	1	7	0	1	0	0	8	3	1
Ascim1	102	6	6	2	33	3	1	0	1	4	5	0	0	4	9	1	2	1	7	2	5	2	0	1	7	2	0	2	0	5	0	3	0	5	0	1	0	0	0	1	0	0	0	1	0	1	1	1	1
Ascsa1	119	10	16	4	6	3	4	1	3	2	5	0	1	4	20	3	5	1	2	2	8	5	0	4	14	2	5	2	3	4	0	5	1	7	0	1	1	1	0	3	0	9	0	1	0	2	1	0	0
Aspcl1	93	4	10	3	7	0	3	3	0	2	4	0	0	5	9	3	4	1	2	2	3	3	0	2	8	2	2	3	1	13	1	6	1	2	0	0	0	1	1	1	2	3	0	0	0	0	2	1	1
Aspfl1	128	14	44	5	4	0	3	5	0	1	3	0	0	7	15	4	3	0	4	4	5	7	0	3	19	0	7	3	0	15	1	8	2	8	0	0	1	3	2	4	4	17	0	2	0	2	11	3	1
Aurpu_var_pul1	141	19	30	3	6	0	6	2	0	1	1	0	2	8	20	4	3	0	4	3	12	4	0	2	20	1	4	2	0	25	1	5	2	8	3	0	0	6	2	3	2	13	1	2	1	0	5	2	1
Bissp1	197	31	35	4	24	2	7	4	2	4	3	0	3	7	20	3	7	2	5	2	13	7	0	6	29	2	10	1	2	19	1	5	3	21	3	2	0	3	2	5	3	8	0	2	0	3	8	4	1
Botci1	101	22	33	8	7	2	3	2	2	1	3	0	0	3	14	3	4	0	2	2	8	2	1	4	13	0	3	2	1	6	0	4	1	11	0	1	1	7	2	4	2	17	0	2	0	0	7	1	0
Calful1	66	5	19	3	11	0	2	0	0	2	0	0	0	5	7	2	3	1	2	0	4	3	0	2	9	0	2	0	1	4	0	3	0	3	0	0	0	1	1	3	2	4	0	0	0	1	7	0	2
Canta1	14	0	1	0	0	0	1	0	0	0	0	0	0	1	5	0	0	0	0	0	1	0	0	0	2	0	0	0	0	0	0	4	0	0	0	0	0	0	0	0	0	0	0	0	0	1	0	0	0
Cenge3	66	17	9	3	4	0	2	3	1	1	1	0	1	7	8	1	6	0	0	0	6	3	0	2	9	0	1	1	0	1	0	5	0	11	1	1	2	2	0	2	0	4	0	1	0	1	0	1	0
Chalo1	243	43	38	6	25	0	4	4	1	3	10	0	1	8	37	8	14	1	7	8	13	13	2	11	21	6	8	2	1	16	1	10	2	17	2	6	1	13	4	6	2	22	0	2	1	2	1	2	0
Chove1	80	7	18	2	13	1	2	1	1	3	0	0	0	7	11	2	3	1	2	0	4	3	0	1	8	0	4	2	0	5	0	4	0	5	0	0	0	0	2	2	1	4	0	1	0	1	4	2	3
Clafu1	98	48	28	4	1	0	3	3	1	0	2	0	1	8	13	2	4	0	1	2	5	4	0	1	16	1	5	2	0	12	1	6	0	16	2	1	1	23	5	2	4	10	0	2	1	4	2	2	1
Glalo1	140	27	25	6	23	1	3	2	1	3	5	0	0	4	15	2	3	1	7	3	7	5	1	6	19	3	4	1	0	8	0	6	1	9	5	2	1	7	3	5	1	6	0	2	0	2	6	1	1
Glost2	139	35	22	4	16	0	6	2	4	2	5	0	1	9	20	3	4	0	5	2	11	5	0	7	9	2	4	1	1	9	1	5	1	18	6	2	1	4	4	2	2	11	0	1	0	2	3	1	0
Gyresc1	125	5	31	2	27	4	2	1	1	2	2	0	0	6	16	5	4	1	4	0	4	4	0	6	10	0	4	1	2	11	0	4	2	3	0	0	0	0	2	2	2	4	0	1	1	3	9	5	4
Kalpfe1	68	6	4	3	10	1	2	1	1	1	1	0	0	7	10	1	1	1	2	1	4	2	0	1	9	0	3	1	0	1	0	4	0	3	0	0	0	0	3	1	0	0	0	0	0	0	0	2	1
Leppa1	56	15	12	2	1	0	2	1	1	0	0	0	0	7	10	2	3	0	0	0	8	2	0	2	6	0	0	1	0	4	0	4	0	10	2	2	0	1	0	2	0	7	0	1	0	1	0	1	0
Maggr1	145	18	12	7	20	1	2	3	1	3	6	0	2	6	13	3	3	1	6	5	9	8	0	4	17	1	0	2	1	14	1	5	1	9	2	1	0	4	2	1	3	3	0	1	0	1	2	1	0
Melbi2	165	37	36	5	5	2	4	4	3	2	3	1	1	8	24	5	10	1	4	4	12	6	0	10	15	2	5	3	1	12	1	8	4	20	1	3	3	7	3	8	2	18	0	2	1	3	2	0	0
Melva1	248	42	38	5	23	1	5	4	3	4	9	0	1	9	33	9	12	1	5	8	13	11	2	12	26	7	6	4	5	16	2	9	3	16	1	6	1	15	3	5	2	22	1	3	1	2	1	1	0
Monha1	125	9	45	1	21	2	3	1	4	2	5	0	0	4	20	1	3	3	5	5	9	2	0	5	8	2	4	1	0	7	0	5	2	4	0	0	0	4	1	6	1	18	0	1	0	0	11	5	2
Morco1	122	5	32	3	21	4	3	1	1	3	2	0	0	8	15	5	2	1	3	0	4	4	0	7	11	0	5	2	1	10	0	4	2	3	0	0	0	0	2	2	2	5	0	1	1	3	10	4	4
Morimp1	121	5	33	3	20	4	3	1	1	3	2	0	0	8	16	5	2	1	3	0	4	4	0	6	11	0	5	2	1	10	0	4	2	3	0	0	0	0	2	2	2	5	0	1	1	3	10	4	5
Neucr_trp3_1	91	12	8	3	14	1	1	1	1	3	5	0	0	5	5	1	6	1	4	2	9	5	1	0	8	2	2	1	0	4	1	5	0	8	0	1	1	1	1	1	1	2	0	1	0	0	1	1	1
Oidma1	254	34	44	4	8	1	13	7	3	2	8	2	6	13	20	8	17	1	2	8	8	18	1	19	28	7	10	4	5	14	1	8	8	23	0	3	1	4	3	5	3	25	1	2	1	5	2	0	0
Phisc1	201	52	34	7	20	2	4	4	2	3	7	0	3	10	27	3	7	2	6	7	10	6	2	10	22	6	7	1	1	10	1	9	2	23	2	5	2	17	3	5	2	23	0	2	0	0	1	1	0
Pyrco1	63	5	9	4	7	0	1	1	0	1	2	0	0	5	11	2	1	0	2	0	3	2	0	3	7	0	1	2	0	4	0	3	1	2	1	0	0	1	1	1	1	2	0	0	0	0	2	2	1
Rhier1	127	23	24	4	5	1	4	3	1	1	2	0	1	9	21	5	7	1	2	3	8	5	0	6	11	1	5	2	1	6	1	9	2	9	0	3	1	7	3	5	1	13	0	2	1	1	1	0	0
SacceM3837_1	12	0	1	0	0	0	0	0	0	0	0	0	0	1	5	0	0	0	0	0	0	0	0	1	0	0	0	0	0	0	0	5	0	0	0	0	0	0	0	0	0	1	0	0	0	0	0	0	0
Sarco1	106	8	29	6	17	1	2	2	2	1	2	0	2	5	14	2	3	0	3	0	6	3	0	3	10	0	3	2	0	12	0	4	1	4	0	0	0	2	2	4	2	6	0	2	1	1	6	4	2
Sclsc1	100	16	29	6	9	1	3	3	2	1	3	0	0	6	13	2	4	0	2	3	8	1	1	3	11	0	4	2	0	5	0	6	1	7	0	2	1	4	2	5	1	17	0	2	0	0	4	0	0
Stasp1	188	31	20	6	35	1	4	3	2	5	4	1	1	10	14	2	3	0	9	8	6	9	0	7	21	3	4	2	1	19	1	6	1	12	4	1	1	10	3	3	3	5	0	1	0	1	4	2	1
Tapde1_1	14	2	0	0	0	0	0	0	0	0	0	0	0	3	4	0	0	0	0	0	2	0	0	0	2	1	0	0	0	0	0	2	0	0	0	0	0	2	0	0	0	0	0	0	0	0	0	0	0
Terbo2	35	5	3	0	1	0	1	0	0	0	1	0	0	5	6	0	1	1	0	0	5	2	0	0	5	0	1	1	0	1	0	4	0	2	1	0	0	0	2	1	0	1	0	0	0	0	0	0	1
Trihyb1	39	9	8	3	3	0	1	0	1	1	0	0	0	3	5	1	1	0	0	0	4	2	0	2	5	0	0	2	0	2	0	3	0	6	0	1	0	1	1	1	2	1	0	0	0	0	2	1	1
Trire2	90	13	6	1	3	1	2	2	1	1	2	0	0	4	8	0	6	1	1	2	8	7	0	8	11	5	1	2	1	2	1	5	4	6	0	1	1	2	3	0	1	4	0	0	0	1	0	0	0
Tubae1	38	6	8	2	4	0	2	1	0	1	0	0	0	5	4	0	2	0	1	0	3	1	0	0	5	0	0	2	0	1	0	4	0	5	0	0	0	0	1	1	1	3	0	0	0	1	1	0	1
Tubbor1	38	5	5	1	4	0	1	1	0	0	0	0	0	5	6	0	2	0	1	0	4	2	0	0	4	0	0	2	0	1	0	4	0	4	0	0	0	0	1	1	0	2	0	0	0	0	1	0	1
Tubma1	40	5	7	1	3	0	2	1	0	2	0	0	0	4	5	1	2	0	1	0	4	2	0	0	5	0	0	2	0	1	0	4	0	4	0	0	0	0	1	1	1	2	0	0	0	0	2	0	1
Tubme1	39	5	5	2	2	0	2	1	1	0	0	0	0	5	6	0	2	0	1	0	3	2	0	0	5	0	0	2	0	1	0	4	0	4	0	0	0	0	1	0	0	2	0	0	0	0	2	0	1
Usnflo1	43	18	4	1	1	0	0	6	1	0	0	0	0	4	7	0	3	0	0	0	6	3	0	2	3	0	0	1	0	1	0	4	0	9	0	1	1	6	1	0	0	3	0	0	0	1	0	0	0
Wican1	18	1	0	0	0	0	0	0	0	0	0	0	0	2	4	0	0	0	0	0	0	0	0	0	6	0	0	0	0	0	0	6	0	1	0	0	0	0	0	0	0	0	0	0	0	0	0	0	0
Wilmi1	48	8	9	4	4	0	1	0	1	2	0	0	0	4	7	2	1	0	1	0	5	2	0	3	5	0	0	1	0	2	0	3	0	5	0	1	0	1	1	1	1	1	0	0	0	0	3	2	1
Xylhe1	28	6	0	0	1	0	0	0	0	0	0	0	0	6	5	0	1	0	0	0	4	1	0	1	4	0	0	1	0	0	0	4	0	5	0	0	0	1	0	0	0	0	0	0	0	0	0	0	0
Xylhyp1	137	22	22	6	18	0	2	3	2	3	5	0	1	5	18	2	6	1	2	5	8	9	0	1	13	3	2	2	0	13	1	5	1	9	2	2	2	4	3	1	3	7	1	1	0	0	5	1	2
[truncated: 1 more columns]

## Sheet: Basidiomycota clusters
Supplementary Data 8 - Annotations and gene copy numbers of plant cell wall degrading enzymes (PCWDEs) used for COMPARE analysis
The table contains annotations for plant cell wall degrading enzymes found in Basidiomycota clusters
Basidiomycota_Cluster	PCWDE_family_classification	Substrate
62	AA9/GH61/LPMO	cellulose
313	AA9/GH61/LPMO	cellulose
2141	CBM1	cellulose
1089	CBM1	cellulose
17885	CBM1	cellulose
14675	CBM1	cellulose
17563	CBM1	cellulose
19863	GH1	cellulose
13182	GH1	cellulose
16954	GH1	cellulose
746	GH1	cellulose
697	GH12	cellulose
7126	GH45	cellulose
12003	GH45	cellulose
20311	GH45-CBM1	cellulose
1079	GH6	cellulose
238	GH7	cellulose
1818	GH29	cellulose, hemicellulose
18703	GH29	cellulose, hemicellulose
5243	GH31	cellulose, hemicellulose
7452	GH31	cellulose, hemicellulose
568	GH31	cellulose, hemicellulose
3429	GH31	cellulose, hemicellulose
6551	GH44	cellulose, hemicellulose
11350	GH5	cellulose, hemicellulose
8675	GH5	cellulose, hemicellulose
9954	GH5	cellulose, hemicellulose
1757	GH5	cellulose, hemicellulose
1753	GH5	cellulose, hemicellulose
19609	GH5	cellulose, hemicellulose
1007	GH5	cellulose, hemicellulose
958	GH5	cellulose, hemicellulose
1173	GH5	cellulose, hemicellulose
5832	GH5	cellulose, hemicellulose
12979	GH5	cellulose, hemicellulose
359	GH5	cellulose, hemicellulose
946	GH5	cellulose, hemicellulose
649	GH5	cellulose, hemicellulose
474	GH5	cellulose, hemicellulose
250	GH5	cellulose, hemicellulose
7120	GH51	cellulose, hemicellulose
1046	GH51	cellulose, hemicellulose
428	GH55	cellulose, hemicellulose
4925	GH74	cellulose, hemicellulose
9825	GH10	hemicellulose
11761	GH10	hemicellulose
278	GH10-CBM1	hemicellulose
1112	GH11	hemicellulose
7119	GH16	hemicellulose
9929	GH16	hemicellulose
6775	GH16	hemicellulose
571	GH16	hemicellulose
13192	GH16	hemicellulose
13505	GH2	hemicellulose
918	GH2	hemicellulose
4653	GH2	hemicellulose
15361	GH26-CBM35	hemicellulose
16006	GH27	hemicellulose
385	GH27-CBM35	hemicellulose
5257	GH3	hemicellulose
10597	GH3	hemicellulose
5622	GH3	hemicellulose
5387	GH3	hemicellulose
16018	GH3	hemicellulose
13718	GH3	hemicellulose
18134	GH3	hemicellulose
233	GH3	hemicellulose
460	GH3	hemicellulose
6887	GH30	hemicellulose
756	GH30	hemicellulose
15526	GH30	hemicellulose
7995	GH30	hemicellulose
420	GH35	hemicellulose
20210	GH36	hemicellulose
11679	GH39	hemicellulose
5170	GH43	hemicellulose
7767	GH43	hemicellulose
7386	GH43	hemicellulose
14087	GH43	hemicellulose
6571	GH43	hemicellulose
9938	GH43	hemicellulose
10481	GH43	hemicellulose
19569	GH43	hemicellulose
1090	GH43	hemicellulose
17216	GH43	hemicellulose
4728	GH43-CBM35	hemicellulose
13165	GH72	hemicellulose
1439	GH72-CBM43	hemicellulose
18002	GH95	hemicellulose
3947	GH95	hemicellulose
19736	AA1_1/MCO	lignin
46	AA1_3/MCO	lignin
1266	AA1/MCO (laccase precursor)	lignin
6879	AA1/MCO (laccase)	lignin
143	AA2/POD	lignin
1201	AA5_1/CRO	lignin
319	AA5_1/CRO	lignin
519	AA5_1/CRO	lignin
16226	DyP	lignin
454	DyP	lignin
5080	HTP	lignin
626	HTP	lignin
11226	HTP	lignin
7800	HTP	lignin
161	HTP	lignin
467	HTP	lignin
400	OXO/ ODC	lignin
4890	CE8	pectin
730	CE8	pectin
8141	GH105	pectin
6756	GH105	pectin
8111	GH28	pectin
7240	GH28	pectin
19660	GH28	pectin
448	GH28	pectin
552	GH28	pectin
1351	GH28	pectin
5540	GH53	pectin
342	GH79	pectin
1639	GH88	pectin
16318	PL1	pectin
8566	PL1_2	pectin
6825	PL1_4	pectin
1013	PL1_7	pectin
1096	PL3_2	pectin
20014	PL4_1	pectin
4964	PL4_1	pectin
13501	PL9_3	pectin

## Sheet: Basidiomycota copy number
Supplementary Data 8 - Annotations and gene copy numbers of plant cell wall degrading enzymes (PCWDEs) used for COMPARE analysis
The table contains the gene copy numbers for plant cell wall degrading enzymes for Basidiomycota fungi
JGI ID	cellulose_hemicellulose	lignin	pectin	AA9/GH61/LPMO	CBM1	GH1	GH12	GH45	GH6	GH7	GH29	GH31	GH44	GH5	GH51	GH55	GH74	GH10	GH11	GH16	GH2	GH26-CBM35	GH27	GH3	GH30	GH35	GH36	GH39	GH43	GH72	GH95	AA1/MCO	AA2/POD	AA5_1/CRO	DyP	HTP	OXO/ ODC	CE8	GH105	GH28	GH53	GH79	GH88	PL1	PL3_2	PL4_1	PL9_3
Amamu1	32	29	2	1	0	0	0	0	0	0	0	2	0	12	0	1	0	0	0	3	1	0	2	4	1	1	0	0	2	1	1	18	0	4	2	4	1	0	0	0	0	2	0	0	0	0	0
Amath1	95	27	20	15	2	3	3	1	1	1	1	5	1	20	1	1	1	4	0	4	2	0	4	11	2	4	0	0	6	1	1	15	0	6	1	4	1	2	2	5	1	4	1	2	2	1	0
Armga1	133	54	50	16	2	12	4	0	2	4	4	5	0	19	4	5	2	6	1	6	2	0	6	12	4	5	0	1	9	1	1	25	8	5	3	6	7	9	2	16	1	4	3	6	7	2	0
Aurde3_1	162	60	37	16	5	1	2	2	2	6	2	9	1	35	3	5	1	4	3	7	5	0	4	13	1	6	0	0	27	1	1	7	18	8	11	13	3	3	3	13	1	11	2	2	1	1	0
Boled1	46	34	7	4	0	4	2	0	0	0	1	2	0	13	1	2	0	2	0	2	1	0	2	6	1	1	0	0	0	1	1	8	0	6	0	18	2	2	0	4	1	0	0	0	0	0	0
Botbo1	121	20	13	31	4	2	0	0	3	7	2	7	1	29	1	3	0	9	0	1	2	1	3	7	3	1	0	0	1	1	2	4	0	5	3	7	1	2	1	2	1	0	1	3	2	1	0
Cananz1	47	27	6	7	0	0	0	2	0	1	1	3	0	14	0	0	0	0	0	1	1	0	0	14	1	1	0	0	0	1	0	9	0	9	0	9	0	1	0	2	0	3	0	0	0	0	0
CerAGI	175	70	76	38	8	1	2	3	6	16	4	3	0	26	5	3	2	11	0	2	2	0	4	13	3	8	1	0	11	2	1	18	0	15	5	9	23	9	3	20	1	5	3	17	11	6	1
Chove1	64	7	17	12	1	2	1	1	3	0	0	4	0	9	2	3	1	2	0	1	2	1	1	9	0	4	0	0	4	1	0	5	0	0	0	0	2	2	1	3	1	0	1	4	2	3	0
ClaPMI390	144	23	41	25	8	1	1	4	2	5	2	6	1	34	2	4	2	4	2	2	3	0	2	11	5	3	0	2	11	1	1	1	0	10	5	7	0	7	0	19	2	6	4	2	0	1	0
Conpu1	104	17	18	8	1	3	4	0	1	2	4	11	0	20	3	4	0	3	0	2	5	0	3	13	6	3	0	0	6	1	1	7	0	6	0	2	2	2	0	13	1	1	1	0	0	0	0
Copci1	115	37	12	31	5	2	1	0	5	6	0	3	1	26	1	1	1	5	5	4	2	0	0	7	3	0	0	0	4	2	0	17	1	6	4	8	1	0	0	2	1	3	1	1	2	2	0
Copmic2	142	54	20	44	5	3	2	0	2	7	0	2	1	27	1	3	1	8	6	4	3	0	1	8	5	4	0	0	4	1	0	18	3	6	2	23	2	0	0	7	1	7	1	1	1	2	0
Corgl3	49	41	8	2	0	2	1	0	0	0	0	5	0	16	1	2	0	2	0	3	1	0	2	6	3	1	0	0	0	1	1	5	12	6	5	11	2	3	0	3	0	2	0	0	0	0	0
Crula1	157	54	27	33	4	4	5	1	4	11	1	6	1	24	7	4	1	9	1	4	4	0	6	10	3	5	0	0	7	1	1	16	14	7	3	10	4	3	3	5	1	4	1	5	3	2	0
Dacsp1	54	14	12	0	0	1	1	0	0	0	2	3	0	17	2	2	0	3	0	0	3	0	2	8	4	1	1	0	3	1	0	3	0	3	0	6	2	3	0	5	1	2	1	0	0	0	0
Fibsp1	205	82	41	12	6	1	4	4	1	21	3	6	2	53	5	17	1	4	4	4	8	0	7	16	8	2	0	1	13	1	1	34	0	12	2	30	4	4	1	19	1	15	1	0	0	0	0
Gaumor1_1	53	91	10	2	0	1	1	0	2	1	3	4	0	14	1	2	1	2	0	2	2	0	4	5	1	1	0	0	1	1	2	11	36	16	11	16	1	2	0	6	0	1	1	0	0	0	0
Gyman1	146	77	30	5	2	7	6	0	1	11	2	7	1	25	4	5	1	6	5	10	3	0	6	17	8	5	0	1	6	1	1	28	10	14	2	19	4	6	1	18	2	1	1	1	0	0	0
Gyrli1	48	22	9	4	0	1	2	0	0	0	1	4	0	13	1	4	0	1	0	2	2	0	3	4	1	2	0	0	1	1	1	11	0	4	0	4	3	2	0	4	0	2	1	0	0	0	0
Hebcy2	49	24	11	3	0	2	2	0	0	1	0	3	0	17	0	2	0	1	0	4	1	0	1	5	3	1	0	0	2	1	0	3	3	7	2	7	2	2	0	3	1	4	1	0	0	0	0
Hetan2	84	37	20	10	3	2	4	1	1	1	2	5	0	16	1	1	1	2	0	3	3	0	4	12	2	4	0	0	4	1	1	16	8	5	1	4	3	3	2	8	1	2	1	2	0	1	0
Hydru2	36	23	5	1	0	0	0	0	0	1	1	2	0	14	1	0	1	0	0	1	1	0	1	8	1	1	0	0	0	1	1	13	0	3	0	7	0	0	0	0	0	3	1	1	0	0	0
Hypsu1	106	54	22	13	5	3	1	0	1	4	0	4	1	26	2	4	1	6	2	3	3	0	5	9	5	3	0	0	3	1	1	11	14	10	2	13	4	4	0	7	1	6	1	2	0	1	0
Jaaar1	116	18	13	14	4	3	8	0	3	5	1	5	0	33	3	2	1	5	0	3	3	0	5	10	1	2	0	0	3	1	1	2	1	4	1	8	2	2	0	7	2	1	1	0	0	0	0
Lacam2	47	28	8	2	0	0	2	0	0	0	0	3	0	24	0	2	0	0	0	3	2	0	1	2	3	1	0	0	0	2	0	7	1	8	2	8	2	2	0	3	0	2	1	0	0	0	0
Lacbi2	48	29	12	3	0	0	3	0	0	0	0	3	0	20	0	2	0	0	0	3	2	0	1	2	5	1	0	0	0	2	1	10	1	10	2	5	1	4	0	4	0	3	1	0	0	0	0
Lacqui1	30	43	3	2	0	0	0	0	0	0	0	4	0	11	0	0	0	0	0	2	1	0	1	7	0	1	0	0	0	1	0	21	1	16	0	4	1	0	0	0	0	2	1	0	0	0	0
Lenvul1	76	31	7	10	4	2	2	0	1	3	0	4	0	18	1	2	1	3	0	3	3	0	2	10	2	1	0	0	2	1	1	8	11	6	1	4	1	2	0	2	0	1	2	0	0	0	0
Marfi1	134	46	27	16	3	3	5	1	3	3	1	6	1	21	3	4	1	4	1	6	5	0	4	11	3	6	0	1	18	1	3	22	1	7	1	12	3	7	4	7	1	0	2	4	1	1	0
Monpe1_1	50	36	15	10	1	2	3	1	2	3	1	0	0	3	0	1	0	4	2	1	2	0	2	9	1	0	0	0	2	0	0	21	1	0	2	12	0	2	1	2	1	1	1	5	2	0	0
Mycgal1	253	138	63	13	5	3	5	0	2	12	3	6	1	56	7	6	2	8	8	20	7	0	7	26	11	7	0	1	24	10	3	33	19	26	10	48	2	8	3	29	2	11	1	8	0	1	0
Neole1	75	19	16	3	0	2	2	0	0	0	1	3	0	22	3	2	1	2	0	6	3	0	3	9	5	2	0	0	4	1	1	4	0	2	0	8	5	2	1	10	1	1	1	0	0	0	0
Ompol1	73	29	17	6	3	3	1	1	1	4	1	2	0	16	0	2	1	4	0	5	3	0	3	7	1	4	0	0	3	1	1	6	4	8	1	8	2	3	2	6	0	3	1	1	0	1	0
Paxin1	44	26	6	3	0	1	0	0	0	0	3	3	0	15	1	3	0	1	0	2	1	0	2	4	2	1	0	0	0	1	1	15	0	4	0	4	3	0	0	3	0	2	1	0	0	0	0
Paxru2	40	25	5	3	0	1	0	0	0	0	1	2	0	15	1	2	0	1	0	2	1	0	3	4	1	1	0	0	0	1	1	15	0	4	0	4	2	0	0	2	0	2	1	0	0	0	0
Phchr2	100	39	12	13	6	2	2	0	1	8	0	6	0	19	2	2	3	6	1	3	2	0	3	10	2	3	0	0	4	1	1	4	16	7	0	5	7	2	0	5	1	3	1	0	0	0	0
Phlbr1	92	49	18	11	4	2	2	0	1	4	1	5	1	23	1	4	1	8	0	2	2	0	2	8	2	4	0	0	2	1	1	10	17	8	3	2	9	3	0	5	1	7	1	0	0	1	0
Pilcr1	52	38	18	1	0	1	2	0	0	1	1	3	0	13	2	4	0	0	0	1	3	0	3	11	0	2	0	0	2	1	1	16	1	5	4	10	2	2	0	6	0	8	2	0	0	0	0
Pirin1	121	14	21	21	8	1	1	1	2	1	1	4	2	20	0	1	1	14	16	3	2	1	3	8	1	3	0	0	4	1	1	2	0	8	2	2	0	4	0	4	1	0	1	2	6	2	1
Pismi1	34	17	2	3	0	0	0	0	0	0	1	1	0	10	0	2	0	0	0	2	1	0	2	5	1	1	0	0	2	2	1	8	0	4	0	3	2	0	0	1	0	1	0	0	0	0	0
PleosPC15_2	141	47	28	29	2	3	2	2	3	16	0	8	1	21	3	2	3	3	2	5	3	0	7	10	2	4	0	0	8	1	1	11	9	16	4	4	3	2	2	6	1	2	1	9	3	2	0
Plicr1	82	21	22	9	1	3	2	0	2	1	1	4	0	16	2	3	1	2	0	3	4	0	2	10	7	2	0	0	3	2	2	5	7	5	0	2	2	3	2	10	0	2	1	2	0	2	0
Plucer1	113	45	19	24	4	3	0	0	2	5	0	5	1	24	2	2	1	9	0	3	1	0	2	11	2	5	0	0	5	1	1	12	16	7	3	4	3	2	2	6	1	2	1	2	2	1	0
PosplRSB12_1	58	19	13	2	0	2	2	0	0	0	0	4	0	17	1	3	0	3	0	5	3	0	3	6	3	1	0	0	1	1	1	3	1	3	2	5	5	2	0	8	1	1	1	0	0	0	0
Punst1	105	45	31	14	4	1	2	0	1	5	1	6	1	16	3	3	2	5	1	3	4	0	5	13	3	4	0	0	6	1	1	12	11	8	5	7	2	5	2	12	2	4	1	4	0	1	0
Ramac1	101	58	18	9	3	2	3	1	2	3	2	7	1	18	2	2	1	4	0	6	3	0	7	8	2	5	0	0	7	1	2	14	13	12	7	11	1	3	0	8	2	2	2	1	0	0	0
Rhiso1	164	59	118	31	4	3	3	4	3	13	1	4	0	31	4	2	1	11	0	3	2	0	4	10	2	9	1	0	13	2	3	23	0	11	6	8	11	10	3	29	1	8	3	30	23	9	2
Schco3	114	15	22	15	7	3	1	1	1	2	2	4	0	16	2	2	1	5	1	4	4	0	1	12	5	4	0	0	18	1	2	5	0	2	0	3	5	2	2	2	1	1	1	5	4	3	1
Sclci1	33	23	7	3	0	3	1	0	0	0	1	1	0	10	0	2	0	0	0	2	1	0	2	3	1	1	0	0	0	1	1	10	0	7	1	4	1	0	0	3	0	2	2	0	0	0	0
Sebve1	139	18	20	31	10	1	1	1	5	5	2	4	5	28	5	1	3	8	7	3	2	1	3	8	1	1	0	0	2	1	0	5	0	9	2	2	0	6	0	6	0	0	1	3	1	3	0
SerlaS7_3_2	71	14	13	5	1	3	1	0	1	0	1	5	0	20	1	5	1	1	0	1	3	0	3	10	2	3	0	0	2	1	1	5	0	3	0	3	3	2	0	7	1	2	1	0	0	0	0
Sisni1	94	68	4	22	4	1	2	0	3	3	0	5	1	24	1	1	2	5	2	1	2	0	1	8	0	1	1	0	2	1	1	13	15	6	0	33	1	0	0	2	0	2	0	0	0	0	0
Sphst1	208	297	27	43	12	2	5	0	4	10	2	7	2	30	5	1	1	12	4	6	3	0	7	22	5	11	0	0	12	1	1	27	63	6	28	170	3	5	0	13	1	4	1	1	1	1	0
Suibr2	58	31	7	2	0	7	2	0	0	0	1	3	0	19	1	2	0	0	0	2	2	0	2	10	1	1	0	0	1	1	1	20	0	4	1	5	1	2	0	3	0	2	0	0	0	0	0
Suilu3	50	29	7	2	0	1	2	0	0	0	1	3	0	18	1	2	0	0	0	2	3	0	2	8	1	1	0	0	1	1	1	18	0	4	1	5	1	2	0	3	0	2	0	0	0	0	0
Thega1	34	6	4	4	0	1	0	0	0	0	0	3	0	14	0	2	0	0	0	2	1	0	1	4	1	0	0	0	0	1	0	0	0	3	0	2	1	0	0	1	0	2	1	0	0	0	0
Treme1	19	4	1	0	0	1	0	0	0	0	0	2	0	10	0	0	0	0	0	1	1	0	0	3	0	0	0	0	0	1	0	2	0	2	0	0	0	0	0	0	0	1	0	0	0	0	0
Trima3	51	39	7	2	0	2	1	0	0	2	0	5	0	14	1	3	0	0	0	4	3	0	2	6	2	1	0	0	0	1	2	14	0	5	7	5	8	1	0	2	0	3	1	0	0	0	0
Tulca1	188	9	49	32	10	1	0	2	5	25	1	3	2	43	2	3	3	10	9	0	3	1	3	10	5	2	0	0	10	2	1	1	0	4	2	2	0	6	0	7	1	10	2	9	10	3	1
Walse1	26	2	0	7	0	1	0	0	0	0	0	3	0	8	0	0	0	0	0	0	2	0	1	4	0	0	0	0	0	0	0	0	0	1	0	0	1	0	0	0	0	0	0	0	0	0	0
Xerba1	48	28	6	3	0	1	3	0	0	0	2	3	0	12	1	3	0	1	0	2	2	0	3	7	1	2	0	0	0	1	1	12	0	5	0	9	2	1	0	3	1	1	0	0	0	0	0

## Sheet: Annotations
Supplementary Data 8 - Annotations and gene copy numbers of plant cell wall degrading enzymes (PCWDEs) used for COMPARE analysis
The table contains annotations of enzyme domains for plant cell wall degrading enzymes obtained from InterPro
IPR_domain	PCWDE_class	PCWDE_class_name
IPR000254	CBM1	Cellulose_binding_domain_fungal
IPR003610	CBM12, CBM5	Carbohydrate_binding_module_family_5_12
IPR005084	CBM6	Carbohydrate_binding_module_family_6
IPR000172	CDH	Glucose_methanol_choline_oxidoreductase_N_terminal
IPR007867	CDH	Glucose_methanol_choline_oxidoreductase_C_terminal
IPR008960	CDH	Carbohydrate_binding_family_9_or_cellobiose_dehydrogenase_cytochrome
IPR015920	CDH	Cellobiose_dehydrogenase_cytochrome_domain
IPR000070	CE8	Pectinesterase_catalytic
IPR011050	CE8	Pectin_lyase
IPR018040	CE8	Pectinesterase_Tyr_active_site
IPR009880	CRO	Glyoxal_oxidase_N_terminal
IPR015202	CRO	Domain_of_unknown_function_DUF1929
IPR006314	DyP	Dyp_type_peroxidase
IPR001360	GH1	Glycoside_hydrolase_family_1
IPR001000	GH10	Glycoside_hydrolase_family_10
IPR003790	GH10	Glycosyl_hydrolase_like_10
IPR013319	GH11	Glycoside_hydrolase_family_11_12
IPR018208	GH11	Glycoside_hydrolase_family_11_active_site_1
IPR033119	GH11	Glycoside_hydrolase_family_11_active_site_2
IPR033123	GH11	Glycosyl_hydrolases_family_11_GH11_domain
IPR001137	GH11	Glycoside_hydrolase_family_11
IPR002594	GH12	Glycoside_hydrolase_family_12
IPR000757	GH16	Glycoside_hydrolase_family_16
IPR006102	GH2	Glycoside_hydrolase_family_2_immunoglobulin_like_beta_sandwich
IPR022790	GH26	Glycosyl_hydrolase_family_26_domain
IPR002241	GH27	Glycoside_hydrolase_family_27
IPR000743	GH28	Glycoside_hydrolase_family_28
IPR000933	GH29	Glycoside_hydrolase_family_29
IPR001764	GH3	Glycoside_hydrolase_family_3_N_terminal
IPR002772	GH3	Glycoside_hydrolase_family_3_C_terminal
IPR017853	GH	Glycoside_hydrolase_catalytic_core
IPR019800	GH3	Glycoside_hydrolase_family_3
IPR001139	GH30	Glycoside_hydrolase_family_30
IPR033452	GH30	Glycosyl_hydrolase_family_30_beta_sandwich_domain
IPR033453	GH30	Glycosyl_hydrolase_family_30_TIM_barrel_domain
IPR001944	GH35	Glycoside_hydrolase_family_35
IPR025300	GH35	Beta_galactosidase_jelly_roll_domain
IPR031330	GH35	Glycoside_hydrolase_35_catalytic_domain
IPR006710	GH43	Glycoside_hydrolase_family_43
IPR016840	GH43	Glycoside_hydrolase_family_43
IPR024745	GH44	Glycoside_hydrolase_family_44
IPR000334	GH45	Glycoside_hydrolase_family_45
IPR005102	GH5	Carbohydrate_binding_X2_domain
IPR001547	GH5	Glycoside_hydrolase_family_5
IPR001524	GH6	Glycoside_hydrolase_family_6
IPR016288	GH6	1_4_beta_cellobiohydrolase_O_Glycosyl_hydrolases
IPR005103	GH61, LPMO	Glycoside_hydrolase_family_61
IPR001722	GH7	Glycoside_hydrolase_family_7
IPR010905	GH88	Glycosyl_hydrolase_family_88
IPR001701	GH9	Glycoside_hydrolase_family_9
IPR016518	GH95	Alpha_L_fucosidase
IPR000028	HTP	Chloroperoxidase_CPO_also_known_as_Heme_haloperoxidase
IPR001117	MCO	Multicopper_oxidase_type_1
IPR011706	MCO	Multicopper_oxidase_type_2
IPR011707	MCO	Multicopper_oxidase_type_3
IPR033138	MCO	Multicopper_oxidases_conserved_site
IPR001621	MnP	Fungal_lignin_peroxidase
IPR002016	MnP	Haem_peroxidase_plant_or_fungal_or_bacterial
IPR017774	OXO	Bicupin_oxalate_decarboxylase_or_oxidase
IPR002022	PL1	Pectate_lyase_or_Amb_allergen
IPR004898	PL1	Pectate_lyase_catalytic
IPR015364	PL4	Rhamnogalacturonase_B_N_terminal
IPR029411	PL4	Rhamnogalacturonan_lyase_domain_III
IPR029413	PL4	Rhamnogalacturonan_lyase_domain_II
IPR003159	PL8	Polysaccharide_lyase_family_8_central_domain
IPR024589	POD	Fungal_ligninase_C_terminal
IPR010255	POD_classII	Haem_peroxidase_superfamily
