# Supplementary material for: Large-scale genome sequencing of mycorrhizal fungi provides insights into the early evolution of symbiotic traits
Source: Nat Commun. 2020 Oct 12;11:5125. doi: 10.1038/s41467-020-18795-w (PMC7550596; doi:10.1038/s41467-020-18795-w)
Supplement: Supplementary file 13 — Supplementary Dataset 9 [file 41467_2020_18795_MOESM13_ESM.xlsx]

## Sheet: Amamu1
Supplementary Data 9A - Summary of the phylostratigraphy analysis of symbiosis-induced genes of 10 ECM fungi
The table contains JGI protein IDs of the genes, annotations of CAZyme, InterPro domain, and secreted status, RPKM normalized count values of differentially up-regulated genes with statistical significance under the ectomycorizal condition. PS: Phylostrata group, Backbone PS: Phylostrata groups which the species belong to are marked as "X", FLM: Free living mycelia, ECM: ectomycorrhizal state.
This is for Amanita muscaria Koide.
Protein ID	PS	Backbone PS	Secretome class	Cazyme	Interpro	FLM mean rpkm	ECM mean rpkm	Fold Change	FDR- P-value	Up-regulated FC>2 FDR p <0.05
6001	1	x			Cytochrome c oxidase, subunit Va ; Cytochrome c oxidase, subunit Va ; Cytochrome c oxidase, subunit Va
6085	1	x			MIT ; MIT
6117	1	x			Calcium-binding EF-hand ; Calcium-binding EF-hand ; Calcium-binding EF-hand ; Calcium-binding EF-hand ; Calcium-binding EF-hand
6174	1	x			Brix ; Brix
6217	1	x			Adenosine kinase ; Carbohydrate/purine kinase ; Protein-tyrosine phosphatase, catalytic ; Protein-tyrosine phosphatase, receptor/non-receptor type ; Protein-tyrosine phosphatase ; Carbohydrate/puine kinase, PfkB, conserved site
6379	1	x			Glycine cleavage system P-protein ; Glycine cleavage system P-protein ; Pyridoxal phosphate-dependent transferase, major region
6417	1	x			Small-subunit processome, Utp11
6435	1	x			AMP-dependent synthetase and ligase ; AMP-dependent synthetase and ligase ; AMP-dependent synthetase and ligase	18.4851	41.4105	2.24021	3.24641e-08	ECMup
6536	1	x			Mitochondrial ribosome
6583	1	x			Cell division/GTP binding protein ; Cell division/GTP binding protein ; Septin
6604	1	x			Ubiquitin ; Ubiquitin ; Ubiquitin ; Ubiquitin ; Ubiquitin
6625	1	x
6637	1	x			Fumarate lyase ; Fumarate lyase ; Fumarate hydratase, class II ; Fumarate lyase ; L-Aspartase-like
6664	1	x			Peptidase M16, N-terminal ; Peptidase M16, C-terminal ; Metalloenzyme, LuxS/M16 peptidase-like, metal-binding
6712	1	x			Metal-dependent protein hydrolase ; Metal-dependent protein hydrolase
6748	1	x			Dihydrofolate reductase region ; Dihydrofolate reductase region ; Dihydrofolate reductase region
6785	1	x			Cytochrome b5 ; Fatty acid desaturase, type 1, N-terminal ; Cytochrome b5 ; Fatty acid desaturase, type 1 ; Fatty acid/sphingolipid desaturase ; Cytochrome b5 ; Cytochrome b5
6831	1	x
6858	1	x		GH18	Glycoside hydrolase, family 18, catalytic domain ; Glycoside hydrolase, chitinase active site ; Glycoside hydrolase, catalytic core
6914	1	x			Glucose/ribitol dehydrogenase ; Short-chain dehydrogenase/reductase SDR ; NAD(P)-binding
6915	1	x			Mandelate racemase/muconate lactonizing enzyme, C-terminal ; Mandelate racemase/muconate lactonizing enzyme, N-terminal ; Mandelate racemase/muconate lactonizing enzyme
6935	1	x			DNA/RNA helicase, C-terminal ; Helicase-associated region ; Region of unknown function DUF1605 ; DEAD-like helicase, N-terminal ; DNA/RNA helicase, C-terminal ; Helicase, superfamily 1 and 2, ATP-binding ; DNA/RNA helicase, C-terminal ; DNA/RNA helicase, ATP-dependent, DEAH-box type, conserved site
7019	1	x			Protein synthesis factor, GTP-binding ; Yeast eukaryotic release factor ; Protein synthesis factor, GTP-binding ; Translation elongation factor EFTu/EF1A, C-terminal ; Translation elongation factor EFTu/EF1A, domain 2 ; Protein synthesis factor, GTP-binding ; Translation elongation and initiation factors/Ribosomal, beta-barrel ; Translation elongation factor EF1A/initiation factor IF2gamma, C-ter…
7050	1	x			MFS general substrate transporter	2.42431	9.26746	3.82271	0.000318013	ECMup
7124	1	x			RNA recognition motif, RNP-1 ; RNA recognition motif, RNP-1 ; RNA recognition motif, RNP-1
7149	1	x			ARP2/3 complex, 21 kDa p21-Arc subunit ; ARP2/3 complex, 21 kDa p21-Arc subunit ; ARP2/3 complex, 21 kDa p21-Arc subunit
7155	1	x			Protein phosphatase 2C, N-terminal ; Protein phosphatase 2C-related ; Protein phosphatase 2C-related
7190	1	x			TIP41-like protein
7214	1	x			Eukaryotic translation initiation factor 3, subunit 7 ; Eukaryotic translation initiation factor 3, subunit 7 ; ATPase, F1/V1/A1 complex, alpha/beta subunit, nucleotide-binding
7215	1	x			RNA recognition motif, RNP-1 ; RNA recognition motif, RNP-1 ; RNA recognition motif, RNP-1
7221	1	x			GatB, central region ; GatB/Yqey ; GatB N-terminal region ; Glutamyl-tRNA(Gln) amidotransferase B subunit ; Glutamyl-tRNA(Gln) amidotransferase B subunit ; GatB/Yqey
7264	1	x			Proteasome component region PCI ; PCI/PINT associated module
7337	1	x			Zinc finger, MYND-type ; Zinc finger, MYND-type ; Zinc finger, MYND-type
7423	1	x			Region of unknown function DUF1747, eukaryote ; FACT complex subunit Spt16p/Cdc68p ; Peptidase M24, catalytic core
7430	1	x			Translation elongation factor EF1B, gamma chain, conserved ; Glutathione S-transferase, C-terminal ; Translation elongation factor EF1B, gamma chain, conserved ; Translation elongation factor EF1B, gamma chain, conserved ; Glutathione S-transferase, C-terminal-like ; Translation elongation factor EF1B, gamma chain, conserved
7449	1	x			Vitamin B6 biosynthesis protein ; Vitamin B6 biosynthesis protein ; Vitamin B6 biosynthesis protein ; Vitamin B6 biosynthesis protein ; Vitamin B6 biosynthesis protein ; Ribulose-phosphate binding barrel
7539	1	x			CBF ; Nucleolar complex-associated
7561	1	x			AAA ATPase, core ; Peptidase M41 ; AAA+ ATPase, core ; Peptidase M41, FtsH ; AAA ATPase, conserved site
7587	1	x
7595	1	x			Histone H2B ; Histone H2B ; Histone core ; Histone H2B ; Histone H2B ; Histone-fold
7614	1	x			Dihydrodipicolinate synthetase ; Dihydrodipicolinate synthetase ; Dihydrodipicolinate synthetase
7631	1	x			Myristoyl-CoA:protein N-myristoyltransferase ; Myristoyl-CoA:protein N-myristoyltransferase ; Myristoyl-CoA:protein N-myristoyltransferase ; Acyl-CoA N-acyltransferase
7639	1	x			Crotonase, core
7645	1	x			Pyruvate carboxyltransferase ; 2-isopropylmalate synthase LeuA, allosteric (dimerisation) domain ; Yeast 2-isopropylmalate synthase ; Pyruvate carboxyltransferase ; Alpha-isopropylmalate/homocitrate synthase, conserved site ; Alpha-isopropylmalate/homocitrate synthase, conserved site ; 2-isopropylmalate synthase LeuA, allosteric (dimerisation) domain
7655	1	x			Protein kinase, core ; Serine/threonine protein kinase-related ; Tyrosine protein kinase ; Serine/threonine protein kinase ; Protein kinase, core ; Protein kinase-like
7667	1	x			Ribosomal protein L30, core ; Ribosomal protein L30, N-terminal ; Ribosomal protein L7, eukaryotic ; Ribosomal protein L30, core ; Ribosomal protein L30, C-terminal
7700	1	x			Nitrogen permease regulator 2
7734	1	x
7754	1	x			Major facilitator superfamily MFS-1 ; MFS general substrate transporter
7790	1	x			Cytoskeleton-associated protein, CAP-Gly ; Cytoskeleton-associated protein, CAP-Gly ; Cytoskeleton-associated protein, CAP-Gly
7850	1	x			Gpi16 subunit, GPI transamidase component
7866	1	x			Amidase signature enzyme ; Amidase signature enzyme ; Amidase signature enzyme
7890	1	x			Ribosomal protein S8 ; Ribosomal protein S8
7934	1	x			Pyridoxal phosphate-dependent enzyme, beta subunit ; Cysteine synthase/cystathionine beta-synthase P-phosphate-binding site ; Pyridoxal phosphate-dependent enzyme, beta subunit
7939	1	x			Haem peroxidase, animal ; Haem peroxidase, animal ; Haem peroxidase ; Cytochrome P450
7941	1	x			Ankyrin ; Ankyrin ; DNA-binding, yeast ; Ankyrin ; Ankyrin ; Ankyrin ; Ankyrin ; Mlu1-box-binding protein, DNA-binding
7994	1	x			Phosphatidylinositol 3- and 4-kinase, catalytic ; PIK-related kinase, FAT ; HEAT ; FKBP12-rapamycin-associated protein, FKBP12-rapamycin-binding ; Phosphatidylinositol 3- and 4-kinase, catalytic ; Phosphatidylinositol 3- and 4-kinase, catalytic ; PIK-related kinase ; Phosphatidylinositol 3- and 4-kinase, catalytic ; Phosphatidylinositol 3- and 4-kinase, catalytic ; FKBP12-rapamycin-associated pro…
8013	1	x		CE4	Pleckstrin/ G-protein, interacting region ; Dbl homology (DH) domain ; Citron-like ; Polysaccharide deacetylase ; Citron-like ; Pleckstrin/ G-protein, interacting region ; Dbl homology (DH) domain ; Dbl homology (DH) domain ; Pleckstrin/ G-protein, interacting region ; Dbl homology (DH) domain ; Glycoside hydrolase/deacetylase, beta/alpha-barrel
8062	1	x			Cystinosin/ERS1p repeat ; Cystinosin/ERS1p repeat
8063	1	x			Cystinosin/ERS1p repeat ; Cystinosin/ERS1p repeat ; MFS general substrate transporter
8117	1	x			Mrp, conserved site
8136	1	x			Mitochondrial substrate carrier ; Mitochondrial substrate carrier ; Mitochondrial substrate carrier
8141	1	x			FAD-dependent pyridine nucleotide-disulphide oxidoreductase ; Pyridine nucleotide-disulphide oxidoreductase, class I ; Aromatic-ring hydroxylase ; Fumarate reductase/succinate dehydrogenase flavoprotein, N-terminal
8198	1	x			Aminoglycoside phosphotransferase ; Serine/threonine protein kinase, active site ; Protein kinase-like
8246	1	x			Exonuclease, RNase T and DNA polymerase III ; Exonuclease ; Polynucleotidyl transferase, Ribonuclease H fold
8259	1	x			ATP-NAD/AcoX kinase ; ATP-NAD kinase, PpnK-type
8286	1	x			Peptidyl-prolyl cis-trans isomerase, cyclophilin-type ; Peptidyl-prolyl cis-trans isomerase, cyclophilin-type ; Peptidyl-prolyl cis-trans isomerase, cyclophilin-type ; Peptidyl-prolyl cis-trans isomerase, cyclophilin-type ; Cyclophilin-like
8398	1	x			Proteasome component region PCI ; Eukaryotic translation initiation factor 3 subunit 8, C-terminal ; Eukaryotic translation initiation factor 3 subunit 8, N-terminal ; Proteasome component region PCI
8454	1	x			WD40 repeat ; WD40 repeat ; WD40 repeat ; Cyclin-like F-box ; WD40 repeat ; WD40 repeat ; WD40 repeat ; WD40 repeat ; WD40 repeat-like
8473	1	x			Batten's disease protein Cln3 ; Batten's disease protein Cln3 ; MFS general substrate transporter
8493	1	x			Protein of unknown function DUF1688
8534	1	x			Eukaryotic translation initiation factor 2A, central region ; Translation initiation factor eIF-2A ; Immunoglobulin-like ; WD40 repeat-like
8605	1	x	other		Aldehyde dehydrogenase ; Aldehyde dehydrogenase, conserved site ; Aldehyde dehydrogenase, conserved site ; Aldehyde/histidinol dehydrogenase
8640	1	x			DNA mismatch repair protein MutS, C-terminal ; DNA mismatch repair protein MutS, C-terminal ; DNA mismatch repair protein MutS-like, N-terminal ; DNA mismatch repair protein MutS, connector ; DNA mismatch repair protein MutS, core ; DNA mismatch repair protein MutS, core ; DNA mismatch repair protein MutS, C-terminal ; DNA mismatch repair protein MutS, C-terminal ; DNA mismatch repair protein Mut…
8790	1	x			1-aminocyclopropane-1-carboxylate synthase ; Aminotransferase, class I and II ; Aminotransferases, class-I, pyridoxal-phosphate-binding site ; Pyridoxal phosphate-dependent transferase, major region
8797	1	x
8816	1	x	Cazyme	GH128	Glycoside hydrolase, catalytic core
8869	1	x			Regulator of G protein signalling ; Regulator of G protein signalling ; Pleckstrin/ G-protein, interacting region ; Regulator of G protein signalling ; Regulator of G protein signalling ; Pleckstrin/ G-protein, interacting region ; Regulator of G protein signalling superfamily
8883	1	x			Not CCR4-Not complex component, N-terminal ; NOT2/NOT3/NOT5 ; CCR4-NOT complex, subunits 3 and 5
8925	1	x
8939	1	x			Aminotransferase class-III ; Acetylornithine and succinylornithine aminotransferase ; Aminotransferase class-III ; Pyridoxal phosphate-dependent transferase, major region
8955	1	x			Ubiquitin-activating enzyme, E1 ; UBA/THIF-type NAD/FAD binding fold ; Ubiquitin-activating enzyme repeat ; Ubiquitin-activating enzyme, E1 ; Molybdenum cofactor biosynthesis
9020	1	x
9027	1	x			Protein of unknown function DUF1253
9045	1	x			AAA ATPase, core ; AAA+ ATPase, core ; AAA ATPase, conserved site
9095	1	x			Peptidase M3A and M3B, thimet/oligopeptidase F ; Peptidase M, neutral zinc metallopeptidases, zinc-binding site
9103	1	x			Ribosomal protein S12, bacterial-type ; Ribosomal protein S12/S23 ; Ribosomal protein S12/S23 ; Ribosomal protein S12, bacterial-type ; Ribosomal protein S12/S23 ; Nucleic acid-binding, OB-fold-like
9105	1	x			Alternative oxidase ; Alternative oxidase
9116	1	x			Malic oxidoreductase ; Malic enzyme, N-terminal ; Malic enzyme, NAD-binding ; Malic enzyme, conserved site ; NAD(P)-binding
9192	1	x			Protein synthesis factor, GTP-binding ; Protein synthesis factor, GTP-binding ; Translation elongation factor EFG/EF2, C-terminal ; Translation elongation and initiation factors/Ribosomal, beta-barrel ; Elongation factor G, III and V
9212	1	x	SSP	AA14	EGF-like region, conserved site
9255	1	x			Fructose-2,6-bisphosphatase ; Phosphoglycerate mutase ; 6-phosphofructo-2-kinase ; Bifunctional 6-phosphofructo-2-kinase/fructose-2, 6-bisphosphate 2-phosphatase ; Phosphoglycerate/bisphosphoglycerate mutase
9276	1	x			Cobalamin (vitamin B12) biosynthesis CobW-like
9292	1	x			Appr-1-p processing ; Appr-1-p processing ; Appr-1-p processing
9392	1	x			Cytochrome P450, E-class, group I ; Cytochrome P450 ; Cytochrome P450 ; Cytochrome P450
9452	1	x			Peptidase, trypsin-like serine and cysteine
9463	1	x			Alpha/beta hydrolase fold-1 ; Lipase, active site
9467	1	x			Suppressor Mra1
9568	1	x			ERG2 and sigma1 receptor-like
9570	1	x			WD40 repeat ; WD40 repeat ; WD40 repeat ; WD40 repeat ; WD40 repeat ; WD40 repeat ; WD40 repeat-like
9592	1	x			PP-loop ; PP-loop ATPase, YdaO-related ; Protein of unknown function UPF0021
9754	1	x		AA3_3	Glucose-methanol-choline oxidoreductase, N-terminal ; Glucose-methanol-choline oxidoreductase, C-terminal ; Glucose-methanol-choline oxidoreductase ; Glucose-methanol-choline oxidoreductase, N-terminal ; Glucose-methanol-choline oxidoreductase, N-terminal	24.2458	120.519	4.97071	0	ECMup
9838	1	x			3-oxo-5-alpha-steroid 4-dehydrogenase, C-terminal ; 3-oxo-5-alpha-steroid 4-dehydrogenase, C-terminal
9857	1	x			Pre-mRNA processing ribonucleoprotein, binding region ; Pre-mRNA processing ribonucleoprotein, binding region ; NOSIC ; NOP5, N-terminal
9869	1	x			Alcohol dehydrogenase, zinc-binding ; GroES-like ; NAD(P)-binding
9886	1	x			Short-chain dehydrogenase/reductase SDR ; Glucose/ribitol dehydrogenase ; Short-chain dehydrogenase/reductase SDR ; NAD(P)-binding
9889	1	x			Protein of unknown function DUF6, transmembrane	5.54484	58.1769	10.4921	0	ECMup
9902	1	x			Sodium/hydrogen exchanger
9939	1	x				35.7621	414.542	11.5917	0	ECMup
9959	1	x		Myosin_motor-GT2	Myosin head, motor region ; Myosin head, motor region ; Fungal chitin synthase ; DEK C terminal ; Myosin head, motor region ; Cytochrome b5	20.2926	49.2464	2.42682	1.31391e-10	ECMup
9973	1	x			Vacuolar protein sorting-associated, VPS28 ; Vacuolar protein sorting-associated, VPS28
10046	1	x			MCM ; MCM ; MCM protein 4 ; MCM ; MCM ; MCM ; MCM
10116	1	x			Leucine-rich repeat ; Leucine-rich repeat ; Endonuclease/exonuclease/phosphatase ; Leucine-rich repeat, typical subtype ; Endonuclease/exonuclease/phosphatase
10123	1	x			Spc97/Spc98
10165	1	x			SecY protein ; SecY protein ; SecY protein ; SecY protein ; SecY protein
10191	1	x			RNA recognition motif, RNP-1 ; RNA recognition motif, RNP-1 ; RNA recognition motif, RNP-1
10192	1	x			Phosphatidylinositol 3- and 4-kinase, catalytic ; Phosphatidylinositol 3- and 4-kinase, catalytic
10198	1	x			Amino acid transporter, transmembrane
10221	1	x			Nonaspanin (TM9SF)
10243	1	x			Chloride channel, voltage gated ; Chloride channel, core ; Chloride channel, core
10297	1	x			Beta-lactamase-like ; RNA-metabolising metallo-beta-lactamase
10305	1	x			Protein kinase, core ; WD40 repeat ; WD40 repeat ; Serine/threonine protein kinase-related ; WD40 repeat ; HEAT ; Serine/threonine protein kinase ; WD40 repeat ; Protein kinase, core ; HEAT ; WD40 repeat ; WD40 repeat ; Serine/threonine protein kinase, active site ; WD40 repeat ; Armadillo-type fold ; WD40 repeat-like ; Protein kinase-like
10342	1	x			Ankyrin ; Ankyrin ; Ankyrin
10361	1	x	other		HhH-GPD ; 8-oxoguanine DNA glycosylase, N-terminal ; HhH-GPD ; DNA glycosylase ; Transcription factor TFIID, C-terminal/DNA glycosylase, N-terminal
10380	1	x			Amidase signature enzyme ; Amidase, fungi type ; Amidase signature enzyme ; Amidase signature enzyme	5.2512	27.8545	5.30441	2.84239e-12	ECMup
10405	1	x			ATPase, F1 complex, gamma subunit ; ATPase, F1 complex, gamma subunit ; ATPase, F1 complex, gamma subunit ; ATPase, F1 complex, gamma subunit ; ATPase, F1 complex, gamma subunit
10508	1	x			Bromodomain ; Bromodomain ; GCN5-related N-acetyltransferase ; Bromodomain ; Bromodomain ; GCN5-related N-acetyltransferase ; Bromodomain ; Bromodomain ; Acyl-CoA N-acyltransferase
10534	1	x			SNF2-related ; DNA/RNA helicase, C-terminal ; Chromo domain ; Chromo domain ; DEAD-like helicase, N-terminal ; DNA/RNA helicase, C-terminal ; Chromo domain ; Helicase, superfamily 1 and 2, ATP-binding ; DNA/RNA helicase, C-terminal ; Homeodomain-like ; Chromo domain-like
10536	1	x
10572	1	x			Pyridine nucleotide-disulphide oxidoreductase, NAD-binding region ; Pyridine nucleotide-disulphide oxidoreductase, NAD-binding region ; Monooxygenase, FAD-binding ; Lipocalin	17.7438	113.304	6.38555	0	ECMup
10575	1	x			Protein of unknown function DUF410
10689	1	x			Barren ; Barren
10695	1	x			Histone H3 ; Histone core ; Histone H3 ; Histone H3 ; Histone H3 ; Histone-fold	91.7184	194.274	2.11816	1.89666e-05	ECMup
10730	1	x			Histidine triad (HIT) protein ; Histidine triad (HIT) protein ; Histidine triad (HIT) protein ; Histidine triad (HIT) protein ; Histidine triad-like motif
10735	1	x			BRCT ; Pescadillo, N-terminal ; BRCT ; BRCT ; BRCT
10809	1	x				32.5773	145.284	4.45968	8.4311e-09	ECMup
10893	1	x			Glucose/ribitol dehydrogenase ; Short-chain dehydrogenase/reductase SDR ; Short-chain dehydrogenase/reductase SDR ; NAD(P)-binding	7.01465	17.236	2.45715	0.00012358	ECMup
10913	1	x			Peptidase C19, ubiquitin carboxyl-terminal hydrolase 2 ; Ubiquitin-associated/translation elongation factor EF1B, N-terminal ; Zinc finger, UBP-type ; Ubiquitinyl hydrolase ; Ubiquitin-associated/translation elongation factor EF1B, N-terminal, eukaryote ; Zinc finger, UBP-type ; Ubiquitin-associated/translation elongation factor EF1B, N-terminal, eukaryote ; Peptidase C19, ubiquitin carboxyl-term…
10979	1	x	Cazyme	AA1_1	Multicopper oxidase, type 1 ; Multicopper oxidase, type 2 ; Multicopper oxidase, type 3 ; Multicopper oxidase, copper-binding site ; Multicopper oxidase, copper-binding site ; Cupredoxin
11013	1	x			Na+/solute symporter ; Na+/solute symporter ; Na+/solute symporter ; Haem peroxidase, plant/fungal/bacterial
11134	1	x			Preprotein translocase Sec, Sec61-beta subunit ; Preprotein translocase Sec, Sec61-beta subunit, eukarya
11189	1	x			NADH:flavin oxidoreductase/NADH oxidase, N-terminal
11190	1	x			NADH:flavin oxidoreductase/NADH oxidase, N-terminal
11192	1	x	other		Phosphoesterase
11257	1	x			Phosphoglucose isomerase (PGI) ; Phosphoglucose isomerase (PGI) ; Phosphoglucose isomerase (PGI)
11275	1	x			Cytochrome P450, E-class, group I ; Cytochrome P450 ; Cytochrome P450 ; Cytochrome P450
11277	1	x			Short-chain dehydrogenase/reductase SDR ; Glucose/ribitol dehydrogenase ; Short-chain dehydrogenase/reductase SDR ; Short-chain dehydrogenase/reductase SDR ; NAD(P)-binding	6.95404	156.982	22.5742	0	ECMup
11344	1	x			Ribosomal RNA adenine methylase transferase ; Ribosomal RNA adenine methylase transferase ; rRNA adenine dimethylase ; Ribosomal RNA adenine methylase transferase
11360	1	x
11376	1	x			Aldo/keto reductase ; Aldo/keto reductase ; Aldo/keto reductase
11400	1	x			Translation elongation factor EF1B, gamma chain, conserved ; Glutathione S-transferase, C-terminal ; Translation elongation factor EF1B, gamma chain, conserved ; Glutathione S-transferase, N-terminal ; Translation elongation factor EF1B, gamma chain, conserved ; Glutathione S-transferase, C-terminal-like ; Thioredoxin-like fold ; Translation elongation factor EF1B, gamma chain, conserved
11467	1	x			Skb1 methyltransferase ; Skb1 methyltransferase
11485	1	x			CoA-transferase family III ; CoA-transferase family III
11490	1	x			NmrA-like ; NAD(P)-binding
11492	1	x			NAD(P)-binding
11522	1	x			NAD-dependent epimerase/dehydratase ; NAD(P)-binding	27.192	69.6283	2.56061	1.9984e-15	ECMup
11565	1	x			Prefoldin alpha-like ; Prefoldin, subunit 3 ; Prefoldin
11588	1	x			Sugar transporter ; General substrate transporter ; Sugar transporter ; Major facilitator superfamily ; MFS general substrate transporter	194.317	400.213	2.05959	3.24532e-10	ECMup
11611	1	x			ABC transporter-like ; ABC transporter-like ; Cyclin-like F-box ; ABC transporter, transmembrane region ; Cyclin-like F-box ; AAA+ ATPase, core ; Cyclin-like F-box ; ABC transporter-like ; ABC transporter, transmembrane region, type 1 ; ABC transporter-like ; ABC transporter, transmembrane region, type 1	27.345	69.0422	2.52486	4.88498e-15	ECMup
11618	1	x
11622	1	x			Xeroderma pigmentosum group B protein (XP-B) ; DNA/RNA helicase, C-terminal ; Restriction endonuclease, type I, R subunit/Type III, Res subunit ; DEAD-like helicase, N-terminal ; DNA/RNA helicase, C-terminal ; Xeroderma pigmentosum group B protein (XP-B) ; Helicase, superfamily 1 and 2, ATP-binding ; DNA/RNA helicase, C-terminal ; Pyruvate/Phosphoenolpyruvate kinase, catalytic core
11635	1	x			UMUC-like DNA-repair protein ; UMUC-like DNA-repair protein
11723	1	x			Homoserine dehydrogenase, catalytic ; Aspartate/homoserine dehydrogenase, NAD-binding ; NAD(P)-binding
11854	1	x			Beta-ketoacyl synthase, N-terminal ; Phosphopantetheine-binding ; Acyl transferase ; Beta-ketoacyl synthase, C-terminal ; Phosphopantetheine-binding ; Phosphopantetheine attachment site ; Acyl carrier protein-like ; Acyl transferase/acyl hydrolase/lysophospholipase ; Thiolase-like ; Malonyl-CoA ACP transacylase, ACP-binding
11917	1	x			Histone H4 ; Histone core ; Histone H4 ; Histone-fold
11974	1	x			ABC transporter-like ; ABC transporter-like ; AAA+ ATPase, core ; ABC transporter-like ; ABC transporter-like
12005	1	x			MAP kinase, conserved site
12020	1	x			Lactate/malate dehydrogenase ; Lactate/malate dehydrogenase ; L-lactate/malate dehydrogenase ; Malate dehydrogenase, NAD-dependent, eukaryotes and gamma proteobacteria ; Malate dehydrogenase, active site ; NAD(P)-binding ; Lactate dehydrogenase/glycoside hydrolase, family 4, C-terminal
12116	1	x			Cyclin, N-terminal ; Cyclin, C-terminal ; Cyclin ; Aldo/keto reductase ; Cyclin, N-terminal ; Cyclin-like
12149	1	x			Aldehyde dehydrogenase ; Aldehyde dehydrogenase NAD(P)-dependent ; Aldehyde dehydrogenase, conserved site ; Aldehyde dehydrogenase, conserved site ; Aldehyde/histidinol dehydrogenase
12162	1	x		GT20	Glycosyl transferase, family 20 ; Trehalose-phosphatase ; Trehalose-phosphatase ; HAD-superfamily hydrolase, subfamily IIB
12233	1	x			Ribosomal protein S19/S15 ; Ribosomal protein S19/S15 ; Ribosomal protein S19/S15 ; Ribosomal protein S19/S15 ; Ribosomal protein S19/S15 ; Ribosomal protein S19/S15
12263	1	x			Dihydroxy-acid and 6-phosphogluconate dehydratase ; Dihydroxy-acid and 6-phosphogluconate dehydratase ; Dihydroxy-acid dehydratase ; Dihydroxy-acid and 6-phosphogluconate dehydratase
12368	1	x			Protein kinase, core ; Serine/threonine protein kinase-related ; Tyrosine protein kinase ; Serine/threonine protein kinase ; Protein kinase, core ; Protein kinase ATP binding, conserved site ; Serine/threonine protein kinase, active site ; Protein kinase-like
12376	1	x			Alcohol dehydrogenase, zinc-binding ; Alcohol dehydrogenase GroES-like ; GroES-like ; NAD(P)-binding
12437	1	x			Spermine synthase ; Saccharopine dehydrogenase ; Spermine synthase ; Spermine synthase ; Spermine synthase ; NAD(P)-binding
12454	1	x		GT15	Glycosyl transferase, family 15 ; Glycosyl transferase, family 15	24.529	86.3397	3.5199	0	ECMup
12519	1	x			Iron permease FTR1
12524	1	x		AA1_1	Multicopper oxidase, type 1 ; Multicopper oxidase, type 2 ; Multicopper oxidase, copper-binding site ; Cupredoxin	8.12451	117.878	14.509	8.72513e-07	ECMup
12540	1	x			Chs5p-Arf1p binding ; Tetratricopeptide region
12571	1	x			DNA-directed DNA polymerase, family B, conserved region ; DNA-directed DNA polymerase, family B, exonuclease ; Region of unknown function DUF1744 ; DNA-directed DNA polymerase, family B ; Polynucleotidyl transferase, Ribonuclease H fold
12576	1	x			Haem peroxidase, animal ; Haem peroxidase, animal ; Haem peroxidase, animal ; Haem peroxidase ; Cytochrome P450
12585	1	x				12.1465	70.4433	5.79949	0	ECMup
12620	1	x			Polyprenyl synthetase ; Polyprenyl synthetase ; Polyprenyl synthetase ; Terpenoid synthase
12657	1	x			WD40 repeat ; WD40 repeat ; WD40 repeat ; WD40 repeat ; WD40 repeat ; WD40 repeat ; WD40 repeat ; WD40 repeat-like
12727	1	x
12729	1	x
12735	1	x
12756	1	x			Mitochondrial carrier protein ; Mitochondrial substrate carrier ; Mitochondrial substrate carrier ; Lipocalin ; Mitochondrial substrate carrier
12774	1	x			Glutamate-cysteine ligase catalytic subunit
12776	1	x			UMUC-like DNA-repair protein ; UMUC-like DNA-repair protein
12817	1	x	other		Platelet-activating factor acetylhydrolase, plasma/intracellular isoform II
12894	1	x
12998	1	x			Isocitrate lyase and phosphorylmutase, core ; Isocitrate lyase and phosphorylmutase ; Isocitrate lyase ; Isocitrate lyase ; Isocitrate lyase and phosphorylmutase ; Pyruvate/Phosphoenolpyruvate kinase, catalytic core
13002	1	x		GT59	DIE2/ALG10
13007	1	x			RNA polymerase, alpha subunit ; RNA polymerase Rpb1, domain 3 ; RNA polymerase Rpb1, domain 7 ; RNA polymerase Rpb1, domain 6 ; RNA polymerase Rpb1, domain 1 ; RNA polymerase Rpb1, domain 5 ; RNA polymerase Rpb1, domain 4 ; RNA polymerase II, heptapeptide repeat, eukaryotic ; RNA polymerase, N-terminal ; RNA polymerase II, heptapeptide repeat, eukaryotic
13035	1	x
13036	1	x			Protein kinase, core ; Serine/threonine protein kinase-related ; Protein kinase, C-terminal ; Tyrosine protein kinase ; Serine/threonine protein kinase ; Protein kinase, core ; Protein kinase ATP binding, conserved site ; Serine/threonine protein kinase, active site ; Protein kinase-like
13114	1	x			Dehydrogenase, E1 component ; Transketolase, central region ; 2-oxoglutarate dehydrogenase, E1 component ; 2-oxoglutarate dehydrogenase, E1 component
13136	1	x			Zinc/iron permease
13165	1	x			Myo-inositol-1-phosphate synthase, GAPDH-like ; Myo-inositol-1-phosphate synthase ; Myo-inositol-1-phosphate synthase ; NAD(P)-binding	156.977	341.633	2.17632	5.77316e-15	ECMup
13169	1	x	Cazyme	CE16
13183	1	x			Amidase signature enzyme ; Amidase signature enzyme
13203	1	x			Cytochrome P450 ; Cytochrome P450, E-class, group IV ; Cytochrome P450 ; Cytochrome P450 ; Serine/threonine dehydratase, pyridoxal-phosphate-binding site ; Cytochrome P450
13210	1	x			Acyltransferase ChoActase/COT/CPT ; Acyltransferase ChoActase/COT/CPT
13300	1	x	other		FAD linked oxidase, N-terminal ; FAD-binding, type 2
13333	1	x			WD40 repeat ; WD40 repeat ; WD40 repeat ; WD40 repeat ; WD40 repeat ; WD40 repeat-like
13351	1	x			Major facilitator superfamily MFS-1 ; Major facilitator superfamily ; MFS general substrate transporter
13404	1	x			Profilin/allergen ; Profilin, plant ; Profilin/allergen ; Profilin/allergen ; Profilin/allergen ; Profilin/allergen
13426	1	x			Sugar transporter ; General substrate transporter ; Sugar transporter ; Major facilitator superfamily ; Sugar transporter, conserved site ; MFS general substrate transporter
13479	1	x			Isocitrate lyase and phosphorylmutase, core ; Isocitrate lyase and phosphorylmutase ; Isocitrate lyase ; Isocitrate lyase ; Isocitrate lyase and phosphorylmutase ; Pyruvate/Phosphoenolpyruvate kinase, catalytic core
13534	1	x			Cytochrome P450, E-class, group IV ; Cytochrome P450 ; Cytochrome P450 ; Cytochrome P450	42.2602	458.14	10.8409	0	ECMup
13569	1	x			Cystinosin/ERS1p repeat ; Mannose-P-dolichol utilization defect 1 protein ; Cystinosin/ERS1p repeat
13609	1	x			D-tyrosyl-tRNA(Tyr) deacylase ; D-tyrosyl-tRNA(Tyr) deacylase ; D-tyrosyl-tRNA(Tyr) deacylase ; D-tyrosyl-tRNA(Tyr) deacylase
13610	1	x
13629	1	x			WD40 repeat ; WD40 repeat ; WD40 repeat ; WD40 repeat ; WD40 repeat ; WD40 repeat ; WD40 repeat ; WD40 repeat-like
13755	1	x			General substrate transporter ; Major facilitator superfamily ; Sugar transporter, conserved site ; MFS general substrate transporter
13782	1	x	Protease		Peptidase S8 and S53, subtilisin, kexin, sedolisin ; Peptidase S8 and S53, subtilisin, kexin, sedolisin ; Proteinase inhibitor I9, subtilisin propeptide ; Peptidase S8 and S53, subtilisin, kexin, sedolisin ; Peptidase S8 and S53, subtilisin, kexin, sedolisin ; Peptidase S8 and S53, subtilisin, kexin, sedolisin ; Orn/DAP/Arg decarboxylase 2 ; Peptidase S8 and S53, subtilisin, kexin, sedolisin ; Pr…
13797	1	x			Ribosomal protein L7Ae/L30e/S12e/Gadd45 ; Ribosomal protein S12e ; Ribosomal protein L7Ae/L30e/S12e/Gadd45 ; Ribosomal protein S12e
13913	1	x			NAD-dependent epimerase/dehydratase ; NAD(P)-binding
13938	1	x	Cazyme	GH16	Concanavalin A-like lectin/glucanase
14013	1	x			Translation initiation factor SUI1 ; Translation initiation factor SUI1 ; Translation initiation factor SUI1
14045	1	x			Mitochondrial carrier protein ; Mitochondrial substrate carrier ; Mitochondrial substrate carrier ; Mitochondrial substrate carrier
14168	1	x
14230	1	x			DNA repair nuclease, XPF-type/Helicase ; Restriction endonuclease, type II-like, core
14248	1	x			Cytochrome P450, E-class, group IV ; Cytochrome P450 ; Cytochrome P450 ; Cytochrome P450	28.4908	79.201	2.77988	2.25948e-10	ECMup
14480	1	x			ATP-citrate lyase/succinyl-CoA ligase ; CoA-binding ; ATP-grasp fold, succinyl-CoA synthetase-type ; ATP-citrate synthase ; ATP-citrate lyase/succinyl-CoA ligase, active site ; Succinyl-CoA ligase, alpha subunit ; Succinyl-CoA synthetase, beta subunit ; Citrate synthase-like, core ; NAD(P)-binding ; Succinyl-CoA synthetase-like
14534	1	x			Membrane bound O-acyl transferase, MBOAT
14588	1	x			Calcium-binding EF-hand ; Calcium-binding EF-hand ; Calcium-binding EF-hand ; Calcium-binding EF-hand ; Calcium-binding EF-hand
14589	1	x			N-acetyl-gamma-glutamyl-phosphate reductase ; Aspartate/glutamate/uridylate kinase ; Semialdehyde dehydrogenase, NAD-binding ; Semialdehyde dehydrogenase, dimerisation region ; Protein of unknown function DUF619 ; NAGK-NAGSA, bifunctional ; Acetylglutamate kinase ; N-acetyl-gamma-glutamyl-phosphate reductase ; N-acetyl-gamma-glutamyl-phosphate reductase ; NAD(P)-binding ; Aspartate/glutamate/urid…
14683	1	x			PRP1 splicing factor, N-terminal ; Tetratricopeptide region ; RNA-processing protein, HAT helix ; Tetratricopeptide region
14705	1	x			Taurine catabolism dioxygenase TauD/TfdA ; Trimethyllysine dioxygenase
14724	1	x			TonB box, conserved site ; Cytochrome P450
14768	1	x			Ketose-bisphosphate aldolase, class-II ; Ketose-bisphosphate aldolase, class-II ; Ketose-bisphosphate aldolase, class-II ; Ketose-bisphosphate aldolase, class-II ; Fructose-bisphosphate aldolase, class II, yeast/E. coli subtype ; Ketose-bisphosphate aldolase, class-II ; Ketose-bisphosphate aldolase, class-II
14775	1	x			WD40 repeat ; WD40 repeat ; WD40 repeat ; WD40 repeat ; WD40 repeat ; WD40 repeat ; Soluble quinoprotein glucose dehydrogenase ; WD40 repeat-like
14798	1	x			Major facilitator superfamily MFS-1 ; Major facilitator superfamily ; MFS general substrate transporter
14820	1	x			DNA/RNA helicase, DEAD/DEAH box type, N-terminal ; DNA/RNA helicase, C-terminal ; DEAD-like helicase, N-terminal ; DNA/RNA helicase, C-terminal ; Helicase, superfamily 1 and 2, ATP-binding ; DNA/RNA helicase, C-terminal	16.1507	76.9628	4.76529	0	ECMup
14847	1	x	Cazyme	CE16	Esterase, SGNH hydrolase-type	3.65343	23.5891	6.4567	1.31557e-11	ECMup
14989	1	x			AMP-dependent synthetase and ligase ; AMP-dependent synthetase and ligase	5.92051	45.6459	7.70979	0	ECMup
15030	1	x	Protease		Peptidase S10, serine carboxypeptidase ; Peptidase S10, serine carboxypeptidase ; Peptidase S10, serine carboxypeptidase ; Peptidase S10, serine carboxypeptidase	28.1109	204.263	7.26633	0	ECMup
15036	1	x	Protease		Peptidase S10, serine carboxypeptidase ; Peptidase S10, serine carboxypeptidase ; Peptidase S10, serine carboxypeptidase	13.1696	141.131	10.7165	3.79252e-13	ECMup
15039	1	x			Major facilitator superfamily MFS-1 ; MFS general substrate transporter
15104	1	x	other		FAD linked oxidase, N-terminal ; Berberine/berberine-like ; FAD-binding, type 2
15105	1	x	other		FAD linked oxidase, N-terminal ; Berberine/berberine-like ; FAD-binding, type 2
15168	1	x			Peptidase M24, catalytic core ; Peptidase M24, catalytic core
15174	1	x			Tubulin ; Beta tubulin ; Tubulin/FtsZ, GTPase ; Tubulin/FtsZ, C-terminal ; Tubulin ; Beta tubulin, autoregulation binding site ; Tubulin/FtsZ, GTPase ; Tubulin/FtsZ, C-terminal
15176	1	x			Protein of unknown function DUF6, transmembrane
15220	1	x		AA1_1	Multicopper oxidase, type 1 ; Multicopper oxidase, type 2 ; Multicopper oxidase, type 3 ; Multicopper oxidase, copper-binding site ; Multicopper oxidase, copper-binding site ; Peptidase M14, carboxypeptidase A ; Cupredoxin	0.788888	74.2222	94.0846	3.63497e-07	ECMup
15240	1	x			MFS general substrate transporter
15276	1	x			Protein of unknown function DUF6, transmembrane
15344	1	x			WD40 repeat ; WD40 repeat ; WD40 repeat ; WD40 repeat ; WD40 repeat ; WD40 repeat ; WD40 repeat ; WD40 repeat-like
15360	1	x	Cazyme		FAD linked oxidase, N-terminal ; Berberine/berberine-like ; FAD-binding, type 2	5.51158	13.7584	2.49627	0.000510871	ECMup
15367	1	x			Pyridine nucleotide-disulphide oxidoreductase, NAD-binding region ; Pyridine nucleotide-disulphide oxidoreductase, NAD-binding region
15395	1	x			Mago nashi protein ; Mago nashi protein ; Mago nashi protein
15446	1	x			Glutamine amidotransferase superfamily ; Anthranilate synthase component II/delta crystallin ; Carbamoyl phosphate synthase, large subunit ; Carbamoyl phosphate synthase, GATase region ; Aspartate/ornithine carbamoyltransferase ; Aspartate carbamoyltransferase, eukaryotic ; Glutamine amidotransferase class-I, C-terminal ; Aspartate/ornithine carbamoyltransferase, Asp/Orn-binding region ; Carbamoy…	9.89319	20.6884	2.09118	0.000241892	ECMup
15535	1	x
15592	1	x			Cytochrome P450
15628	1	x			Signal transduction response regulator, receiver region ; Signal transduction histidine kinase-related protein, C-terminal ; Signal transduction response regulator, receiver region ; Signal transduction histidine kinase, HAMP region ; ATP-binding region, ATPase-like ; Signal transduction histidine kinase, HAMP region ; ATP-binding region, ATPase-like ; Signal transduction response regulator, rece…
15687	1	x			RNA recognition motif, RNP-1 ; Translation initiation factor 3, RNA-binding subunit ; RNA recognition motif, RNP-1 ; RNA recognition motif, RNP-1
15708	1	x			Zinc finger, CCCH-type ; Zinc finger, CCCH-type
15770	1	x			Prephenate dehydrogenase ; Prephenate dehydrogenase ; NAD(P)-binding
15842	1	x			UBA/THIF-type NAD/FAD binding fold ; E1-like protein-activating enzyme Gsa7p/Apg7p ; Molybdenum cofactor biosynthesis
15965	1	x			HAD-superfamily phosphatase, subfamily IIIC ; Magnesium-dependent phosphatase-1
16019	1	x			Ribosomal protein L27e ; Ribosomal protein L27e
16069	1	x			Short-chain dehydrogenase/reductase SDR ; NAD(P)-binding
16146	1	x			Aromatic-ring hydroxylase ; FAD dependent oxidoreductase
16160	1	x			Cytochrome P450, E-class, group IV ; Cytochrome P450 ; Cytochrome P450 ; Cytochrome P450
16321	1	x			Protein synthesis factor, GTP-binding ; Translation elongation factor EFG/EF2, domain IV ; Translation elongation and initiation factors/Ribosomal, beta-barrel ; Elongation factor G, III and V
16356	1	x			Indoleamine 2,3-dioxygenase
16367	1	x			Tyrosyl-tRNA synthetase, class Ib, bacterial/mitochondrial ; Aminoacyl-tRNA synthetase, class Ib ; Tyrosine tRNA ligase, archaeal/eukaryotic ; Tyrosyl-tRNA synthetase, class Ib, bacterial/mitochondrial
16385	1	x		Myosin_motor-GT2	Myosin head, motor region ; Myosin head, motor region ; Cytochrome b5 ; Fungal chitin synthase ; DEK C terminal ; Myosin head, motor region ; Peptidase, cysteine peptidase active site ; Cytochrome b5
16396	1	x
16417	1	x			Ras ; Ras small GTPase, Rho type
16464	1	x			Cytochrome P450 ; Cytochrome P450, E-class, group I ; Cytochrome P450 ; Cytochrome P450 ; Cytochrome P450
16498	1	x			Kinesin light chain ; Tetratricopeptide region ; Tetratricopeptide region
16514	1	x			Flavodoxin-like ; Flavoprotein pyridine nucleotide cytochrome reductase ; Oxidoreductase FAD/NAD(P)-binding ; Flavodoxin/nitric oxide synthase ; FAD-binding, type 1 ; Flavodoxin/nitric oxide synthase
16548	1	x
16626	1	x
16666	1	x			Thiolase ; Thiolase ; Thiolase ; Thiolase ; Thiolase ; Thiolase ; Thiolase-like
16924	1	x			Dehydrogenase, E1 component
17155	1	x			Heat shock protein 70 ; Heat shock protein 70
17220	1	x			SNF2-related ; DNA/RNA helicase, C-terminal ; Nucleosome remodelling ATPase ISWI, HAND ; DEAD-like helicase, N-terminal ; DNA/RNA helicase, C-terminal ; Helicase, superfamily 1 and 2, ATP-binding ; DNA/RNA helicase, C-terminal ; Nucleosome remodelling ATPase ISWI, HAND
17443	1	x			Dynamin, GTPase region ; Dynamin, GTPase region ; Dynamin central region ; Dynamin GTPase effector ; Dynamin, GTPase region ; Dynamin GTPase effector
17448	1	x			Peptidase S9, prolyl oligopeptidase active site region ; Peptidase S9B, dipeptidylpeptidase IV N-terminal ; Peptidase S9, serine active site
17456	1	x			Cytochrome P450 ; Cytochrome P450
17486	1	x			Flavoprotein ; Flavoprotein
17510	1	x			Ras GTPase ; Ras ; Ras small GTPase, Ras type ; Ras small GTPase, Rho type ; Ras small GTPase, Rab type ; Small GTP-binding protein
17591	1	x			Fatty acid desaturase, type 1, N-terminal ; Fatty acid desaturase, type 1 ; Sphingolipid delta4-desaturase, N-terminal ; Peptidase M, neutral zinc metallopeptidases, zinc-binding site
17647	1	x			Homeodomain-like
17703	1	x			Amidase signature enzyme ; Amidase, fungi type ; Amidase signature enzyme ; Amidase signature enzyme
17704	1	x
17709	1	x			Homeodomain-like
17791	1	x		GT15	Glycosyl transferase, family 15 ; Glycosyl transferase, family 15	10.6944	33.3051	3.11425	5.82846e-10	ECMup
17937	1	x			DNA/pantothenate metabolism flavoprotein, C-terminal ; DNA/pantothenate metabolism flavoprotein, C-terminal
18284	1	x			WD40 repeat ; WD40 repeat ; WD40 repeat ; WD40 repeat ; WD40 repeat ; WD40 repeat ; TonB box, conserved site ; WD40 repeat ; ROK ; WD40 repeat-like
18297	1	x			GCN5-related N-acetyltransferase ; GCN5-related N-acetyltransferase ; Acyl-CoA N-acyltransferase
18603	1	x			Phospholipase/carboxylesterase
18913	1	x			Region of unknown function DUF1605
19071	1	x
19137	1	x			Alcohol dehydrogenase, zinc-binding ; Alcohol dehydrogenase GroES-like ; Phosphopantetheine attachment site ; GroES-like ; NAD(P)-binding
19312	1	x			WD40 repeat ; G-protein, beta subunit ; WD40 repeat ; WD40 repeat ; WD40 repeat ; WD40 repeat ; WD40 repeat ; WD40 repeat ; WD40 repeat-like
19534	1	x			WD40 repeat ; WD40 repeat ; WD40 repeat ; WD40 repeat ; WD40 repeat ; WD40 repeat ; WD40 repeat ; WD40 repeat-like
19871	1	x			Nuclear transport factor 2 ; Nuclear transport factor 2
19978	1	x			ABC-1 ; Protein kinase-like
20000	1	x			Seryl-tRNA synthetase, class IIa ; Aminoacyl-tRNA synthetase, class II (G, H, P and S) ; Seryl-tRNA synthetase, class IIa, N-terminal ; Seryl-tRNA synthetase, class IIa ; Seryl-tRNA synthetase, class IIa ; Aminoacyl-tRNA synthetase, class II ; tRNA-binding arm
20026	1	x			Zinc finger, U1-type ; Zinc finger, C2H2-type matrin
20139	1	x			Ubiquitin-conjugating enzyme, E2 ; Ubiquitin-conjugating enzyme, E2 ; Ubiquitin-conjugating enzyme, E2 ; Ubiquitin-conjugating enzyme, E2 ; Ubiquitin-conjugating enzyme/RWD-like
20212	1	x			Ribosomal protein L22e ; Ribosomal protein L22e
20321	1	x			Protein of unknown function UPF0041
20350	1	x			NUC153
20375	1	x			Adenine nucleotide translocator 1 ; Mitochondrial substrate carrier ; Mitochondrial substrate carrier ; Mitochondrial substrate carrier
20487	1	x			ATPase, V1 complex, subunit C
20506	1	x			Bromodomain ; SNF2-related ; DNA/RNA helicase, C-terminal ; Bromodomain ; HSA ; QLQ ; Bromodomain ; DEAD-like helicase, N-terminal ; DNA/RNA helicase, C-terminal ; HAS subgroup ; Bromodomain ; Helicase, superfamily 1 and 2, ATP-binding ; DNA/RNA helicase, C-terminal ; Helicase/SANT-associated, DNA binding ; Bromodomain
20513	1	x			Thiolase ; Thiolase-like
20602	1	x			ThiJ/PfpI
20658	1	x			Beta-lactamase-like
20696	1	x			Protein of unknown function DUF396
20903	1	x			Heat shock protein DnaJ ; Heat shock protein DnaJ, N-terminal ; Heat shock protein DnaJ, cysteine-rich region ; Chaperone DnaJ, C-terminal ; Heat shock protein DnaJ, N-terminal ; Heat shock protein DnaJ, N-terminal ; Heat shock protein DnaJ, cysteine-rich region ; Heat shock protein DnaJ, N-terminal ; Heat shock protein DnaJ, N-terminal ; HSP40/DnaJ peptide-binding ; Heat shock protein DnaJ, cyst…
20929	1	x			ATPase, F1/V1/A1 complex, alpha/beta subunit, nucleotide-binding ; ATPase, F1/V1/A1 complex, alpha/beta subunit, C-terminal ; ATPase, F1/V1/A1 complex, alpha/beta subunit, N-terminal ; ATPase, V1 complex, subunit A ; ATPase, F1/V1/A1 complex, alpha/beta subunit, nucleotide-binding ; ATPase, F1/V1/A1 complex, alpha/beta subunit, C-terminal ; ATPase, F1/V1/A1 complex, alpha/beta subunit, N-terminal
21164	1	x			Chaperonin Cpn60 ; Chaperonin Cpn60/TCP-1 ; Chaperonin Cpn60/TCP-1 ; T-complex protein 1, delta subunit ; Chaperonin TCP-1, conserved site ; Chaperonin TCP-1, conserved site ; GroEL-like chaperone, ATPase
21254	1	x			Thioredoxin-related ; Thioredoxin domain ; Thioredoxin-related ; Thioredoxin-like fold
21271	1	x			Calcium-binding EF-hand ; Pyridine nucleotide-disulphide oxidoreductase, NAD-binding region ; FAD-dependent pyridine nucleotide-disulphide oxidoreductase ; Calcium-binding EF-hand ; Calcium-binding EF-hand ; Calcium-binding EF-hand ; Ribosomal protein S8
21376	1	x			Methyltransferase type 12 ; Methyltransferase, METTL2, predicted
21621	1	x			Protein kinase, core ; Serine/threonine protein kinase-related ; Tyrosine protein kinase ; Serine/threonine protein kinase ; Protein kinase, core ; Serine/threonine protein kinase, active site ; MAP kinase, conserved site ; Protein kinase-like
21735	1	x			Cornichon ; Cornichon
21754	1	x			UTP--glucose-1-phosphate uridylyltransferase ; UTP--glucose-1-phosphate uridylyltransferase, subgroup
21792	1	x			HEAT ; Serine/threonine protein kinase ; Protein kinase, core ; Armadillo-type fold ; Protein kinase-like
21872	1	x			Adenylylsulphate kinase, C-terminal ; Adenylylsulphate kinase, C-terminal ; Adenylylsulphate kinase, C-terminal
21908	1	x			DNA/RNA helicase, DEAD/DEAH box type, N-terminal ; DNA/RNA helicase, C-terminal ; DEAD-like helicase, N-terminal ; DNA/RNA helicase, C-terminal ; Helicase, superfamily 1 and 2, ATP-binding ; DNA/RNA helicase, C-terminal ; RNA helicase, ATP-dependent, DEAD-box, conserved site
21950	1	x			Protein phosphatase 2C, N-terminal ; Protein phosphatase 2C-related ; Protein phosphatase 2C-related
22242	1	x			Protein kinase, core ; Serine/threonine protein kinase-related ; Tyrosine protein kinase ; Serine/threonine protein kinase ; Protein kinase, core ; Serine/threonine protein kinase, active site ; Protein kinase-like
22354	1	x			ARF/SAR superfamily ; Ras GTPase ; ARF/SAR superfamily ; ADP-ribosylation factor ; GTP-binding protein SAR1 ; Small GTP-binding protein ; ADP-ribosylation factor
22384	1	x			Chaperonin clpA/B ; AAA ATPase, core ; AAA+ ATPase, core ; AAA ATPase, conserved site
22411	1	x			Riboflavin kinase ; Riboflavin kinase ; Riboflavin kinase
22643	1	x			Anaphase-promoting complex, subunit 10 ; Galactose-binding like
22743	1	x			Cullin, N-terminal region ; Cullin homology ; Cullin homology ; Phosphoglycerate/bisphosphoglycerate mutase ; Cullin, conserved site ; Cullin repeat-like ; Cullin homology
22768	1	x			Amino acid permease-associated region ; Amino acid/polyamine transporter I	16.9321	34.8922	2.06072	2.59648e-06	ECMup
22805	1	x			Glycoside hydrolase, family 3, N-terminal	8.68179	60.079	6.92011	0	ECMup
22860	1	x			Ribosomal protein L18e
22923	1	x	Protease		Peptidase S10, serine carboxypeptidase ; Peptidase S10, serine carboxypeptidase ; Peptidase S10, serine carboxypeptidase ; Peptidase S10, serine carboxypeptidase ; Peptidase S10, serine carboxypeptidase
22962	1	x			Kinesin, motor region ; Pleckstrin-like ; Kinesin, motor region ; Forkhead-associated ; Kinesin, motor region ; Pleckstrin-like ; Forkhead-associated ; Pleckstrin-like ; Forkhead-associated ; Kinesin, motor region ; Kinesin, motor region ; SMAD/FHA domain
23021	1	x
23212	1	x			Cytochrome P450, E-class, group I ; Cytochrome P450 ; Cytochrome P450 ; Cytochrome P450	9.85559	29.2254	2.96536	1.63202e-08	ECMup
23216	1	x			Cytochrome P450, E-class, group I ; Cytochrome P450 ; Cytochrome P450 ; Cytochrome P450
23219	1	x			Cytochrome P450, E-class, group I ; Cytochrome P450 ; Cytochrome P450 ; Cytochrome P450
23224	1	x			Cytochrome P450, E-class, group I ; Cytochrome P450 ; Cytochrome P450 ; Cytochrome P450
23322	1	x			Major facilitator superfamily MFS-1 ; MFS general substrate transporter	13.2049	57.762	4.37427	8.54751e-10	ECMup
23325	1	x			Major facilitator superfamily MFS-1 ; Major facilitator superfamily ; MFS general substrate transporter	14.8636	56.2964	3.78754	4.3644e-11	ECMup
23382	1	x			Prefoldin beta-like ; Prefoldin, subunit 4 ; Prefoldin
23477	1	x			Tyrosyl-tRNA synthetase, class Ib, bacterial/mitochondrial ; Aminoacyl-tRNA synthetase, class Ib ; RNA-binding S4 ; Tyrosyl-tRNA synthetase, class Ib, bacterial/mitochondrial ; RNA-binding S4 ; Aminoacyl-tRNA synthetase, class I, conserved site
23632	1	x			Transcription antitermination protein, NusG, archaea ; KOW ; Transcription elongation factor Spt5 ; Transcription antitermination protein, NusG, N-terminal ; KOW ; Translation protein SH3-like ; Transcription antitermination protein, NusG, N-terminal
23645	1	x			Ribosomal protein L14b/L23e ; Ribosomal protein L14b/L23e ; Ribosomal protein L14, bacterial-type ; Ribosomal protein L14b/L23e ; Ribosomal protein L14b/L23e
23657	1	x			Cytochrome P450 ; Cytochrome P450, E-class, group I ; Cytochrome P450 ; Cytochrome P450
23727	1	x			RabGAP/TBC ; RabGAP/TBC ; RabGAP/TBC ; RabGAP/TBC
23778	1	x			Endoplasmic reticulum oxidoreductin 1 ; Endoplasmic reticulum oxidoreductin 1 ; Endoplasmic reticulum oxidoreductin 1
23793	1	x			Protein kinase, core ; Serine/threonine protein kinase-related ; Protein kinase, C-terminal ; Tyrosine protein kinase ; Serine/threonine protein kinase ; Protein kinase, core ; Protein kinase ATP binding, conserved site ; Serine/threonine protein kinase, active site ; Protein kinase-like
23888	1	x			2-nitropropane dioxygenase, NPD
23931	1	x			Histone H4 ; Histone H4 ; Histone core ; Histone H4 ; Histone H4 ; Histone-fold
23939	1	x	Protease		Peptidase S53, propeptide ; Peptidase S8 and S53, subtilisin, kexin, sedolisin ; Peptidase S8 and S53, subtilisin, kexin, sedolisin ; Proteinase inhibitor, propeptide
24043	1	x			Cytochrome P450, E-class, group IV ; Cytochrome P450 ; Cytochrome P450 ; Cytochrome P450	11.1536	243.538	21.8349	0	ECMup
24046	1	x			Cytochrome P450, E-class, group IV ; Cytochrome P450 ; Cytochrome P450 ; Cytochrome P450
24083	1	x		GH31	Glycoside hydrolase, family 31 ; Aldehyde dehydrogenase, conserved site ; Glycoside hydrolase, family 31 ; Glycoside hydrolase, family 31 ; Glycoside hydrolase, catalytic core	10.6618	39.2948	3.68557	1.74056e-09	ECMup
24439	1	x			Protein of unknown function DUF1253
24473	1	x			Oxysterol-binding protein ; Oxysterol-binding protein
24485	1	x			Translation elongation factor EF1B, gamma chain, conserved ; Glutathione S-transferase, C-terminal ; Translation elongation factor EF1B, gamma chain, conserved ; Glutathione S-transferase, N-terminal ; Translation elongation factor EF1B, gamma chain, conserved ; Glutathione S-transferase, C-terminal-like ; Thioredoxin-like fold ; Translation elongation factor EF1B, gamma chain, conserved
24585	1	x			NAD-dependent epimerase/dehydratase ; NAD(P)-binding
24590	1	x			Amino acid permease-associated region ; Amino acid/polyamine transporter I ; Amino acid permease, conserved site
24615	1	x	SSP		Ribonuclease T2 ; Ribonuclease T2	37.5862	111.876	2.97652	0	ECMup
24689	1	x			Pyridine nucleotide-disulphide oxidoreductase, NAD-binding region ; FAD-dependent pyridine nucleotide-disulphide oxidoreductase ; Pyridine nucleotide-disulphide oxidoreductase, class I ; Pyridine nucleotide-disulphide oxidoreductase, NAD-binding region ; Rieske [2Fe-2S] region ; FAD-dependent pyridine nucleotide-disulphide oxidoreductase ; Rieske [2Fe-2S] region ; FAD/NAD-linked reductase, dimeri…
24716	1	x			Mandelate racemase/muconate lactonizing enzyme, C-terminal ; Mandelate racemase/muconate lactonizing enzyme, N-terminal ; Mandelate racemase/muconate lactonizing enzyme ; Mandelate racemase/muconate lactonizing enzyme
24750	1	x			Gelsolin region ; Zinc finger, Sec23/Sec24-type ; Sec23/Sec24 trunk region ; Sec23/Sec24 helical region ; Sec23/Sec24 beta-sandwich ; Sec23/Sec24 helical region ; Zinc finger, Sec23/Sec24-type
24773	1	x			Translation initiation factor SUI1 ; Density-regulated protein DRP1 ; Translation initiation factor SUI1 ; Translation initiation factor SUI1
24833	1	x			WD40 repeat ; WD40 repeat ; WD40 repeat ; WD40 repeat ; WD40 repeat ; WD40 repeat ; WD40 repeat ; WD40 repeat-like
24899	1	x			Fructose-2,6-bisphosphatase ; Phosphoglycerate mutase ; 6-phosphofructo-2-kinase ; Bifunctional 6-phosphofructo-2-kinase/fructose-2, 6-bisphosphate 2-phosphatase
25127	1	x			Cytochrome P450, E-class, group I ; Cytochrome P450 ; Cytochrome P450 ; Cytochrome P450
25149	1	x			Der1-like
25165	1	x			C2 calcium-dependent membrane targeting ; WW/Rsp5/WWP ; HECT ; HECT ; C2 calcium-dependent membrane targeting ; WW/Rsp5/WWP ; C2 calcium-dependent membrane targeting ; WW/Rsp5/WWP ; HECT ; WW/Rsp5/WWP ; C2 calcium/lipid-binding region, CaLB ; WW/Rsp5/WWP ; HECT
25173	1	x			ABC transporter-like ; ABC transporter-like ; ABC transporter, transmembrane region ; AAA+ ATPase, core ; ABC transporter-like ; ABC transporter, transmembrane region, type 1 ; ABC transporter-like ; ABC transporter, transmembrane region, type 1
25184	1	x			Bile acid:sodium symporter ; Arsenical-resistance protein ACR3 ; Arsenical-resistance protein ACR3
25206	1	x			Proteasome component region PCI ; Tetratricopeptide TPR2 ; 26S proteasome regulatory subunit, C-terminal ; Proteasome component region PCI ; PCI/PINT associated module
25263	1	x
25416	1	x			Sugar transporter ; General substrate transporter ; Sugar transporter ; Major facilitator superfamily ; Sugar transporter, conserved site ; MFS general substrate transporter
25439	1	x			Glutamine amidotransferase, class-II ; Sugar isomerase (SIS) ; Glucosamine-fructose-6-phosphate aminotransferase, isomerising ; Glutamine amidotransferase, class-II	312.315	938.036	3.0035	0	ECMup
25493	1	x			Multi antimicrobial extrusion protein MatE ; Multi antimicrobial extrusion protein MatE	3.23665	26.5556	8.20465	2.30148e-05	ECMup
25603	1	x			Mevalonate and galactokinase ; GHMP kinase ; GHMP kinase, C-terminal ; Galactokinase ; Galactokinase ; Galactokinase ; GHMP kinase, ATP-binding, conserved site
25664	1	x			DNA mismatch repair protein MutS, C-terminal ; DNA mismatch repair protein MutS, C-terminal ; DNA mismatch repair protein MutS-like, N-terminal ; DNA mismatch repair protein MutS, connector ; DNA mismatch repair protein MutS, clamp ; DNA mismatch repair protein MutS, core ; DNA mismatch repair protein, MSH2 ; DNA mismatch repair protein MutS, core ; DNA mismatch repair protein MutS, C-terminal ; …
25865	1	x			Serine/threonine dehydratase, pyridoxal-phosphate-binding site ; Cytochrome P450
25895	1	x			Arf GTPase activating protein ; Arf GTPase activating protein ; Arf GTPase activating protein ; Arf GTPase activating protein ; Arf GTPase activating protein
26063	1	x			Malate synthase ; Malate synthase A ; Malate synthase A ; Malate synthase ; Malate synthase-like, core
26178	1	x
26290	1	x	Protease		Peptidase S8 and S53, subtilisin, kexin, sedolisin ; Peptidase S8 and S53, subtilisin, kexin, sedolisin ; Proteinase inhibitor I9, subtilisin propeptide ; Peptidase S8 and S53, subtilisin, kexin, sedolisin ; Peptidase S8 and S53, subtilisin, kexin, sedolisin ; Peptidase S8 and S53, subtilisin, kexin, sedolisin ; Proteinase inhibitor, propeptide
26525	1	x			WD40 repeat ; WD40 repeat ; WD40 repeat ; WD40 repeat ; WD40 repeat ; WD40 repeat ; WD40 repeat-like
26538	1	x			Peptidase S26B, eukaryotic signal peptidase ; Peptidase S24, S26A and S26B, C-terminal ; Peptidase S26B, eukaryotic signal peptidase ; Peptidase S26A, signal peptidase I ; Peptidase S24, S26A, S26B and S26C
26539	1	x			Ribosomal protein S30
26574	1	x			Pyridine nucleotide-disulphide oxidoreductase, NAD-binding region ; FAD-dependent pyridine nucleotide-disulphide oxidoreductase ; Pyridine nucleotide-disulphide oxidoreductase, class I ; Mercuric reductase ; Pyridine nucleotide-disulphide oxidoreductase, NAD-binding region ; Pyridine nucleotide-disulphide oxidoreductase, dimerisation ; FAD-dependent pyridine nucleotide-disulphide oxidoreductase ;…
26590	1	x			Cytochrome P450 ; Cytochrome P450
26609	1	x			Cytochrome P450, E-class, group IV ; Cytochrome P450 ; Cytochrome P450 ; Cytochrome P450	10.9086	47.7391	4.37629	0	ECMup
26751	1	x			ABC transporter-like ; ABC transporter-like ; ABC transporter, transmembrane region ; AAA+ ATPase, core ; ABC transporter-like ; ABC transporter, transmembrane region, type 1 ; ABC transporter-like ; ABC transporter, transmembrane region, type 1
26766	1	x			Protein of unknown function UPF0057 ; Protein of unknown function UPF0057
26898	1	x			Peptidase C12, ubiquitin carboxyl-terminal hydrolase 1 ; Peptidase C12, ubiquitin carboxyl-terminal hydrolase 1 ; Peptidase C12, ubiquitin carboxyl-terminal hydrolase 1 ; Peptidase C12, ubiquitin carboxyl-terminal hydrolase 1
26920	1	x			Acetohydroxy acid isomeroreductase C-terminal ; Acetohydroxy acid isomeroreductase, catalytic ; Ketol-acid reductoisomerase, fungi ; Acetohydroxy acid isomeroreductase ; 6-phosphogluconate dehydrogenase, C-terminal-like ; NAD(P)-binding
26963	1	x	other		Heterokaryon incompatibility Het-C
26985	1	x			WW/Rsp5/WWP ; Gelsolin region ; Zinc finger, Sec23/Sec24-type ; Sec23/Sec24 trunk region ; Sec23/Sec24 beta-sandwich ; WW/Rsp5/WWP ; WW/Rsp5/WWP ; WW/Rsp5/WWP ; Sec23/Sec24 helical region ; Zinc finger, Sec23/Sec24-type
27062	1	x			ABC transporter-like ; ABC transporter-like ; ABC transporter, transmembrane region ; AAA+ ATPase, core ; ABC transporter-like ; ABC transporter, transmembrane region, type 1 ; ABC transporter-like ; ABC transporter, transmembrane region, type 1
27105	1	x			Histone H2A ; Histone H2A ; Histone core ; Histone H2A ; Histone H2A ; Histone-fold
27110	1	x			Haem peroxidase, animal ; Haem peroxidase, animal ; Haem peroxidase ; Cytochrome P450
27129	1	x			AMP-dependent synthetase and ligase ; AMP-dependent synthetase and ligase ; AMP-dependent synthetase and ligase
27276	1	x			Glutathione S-transferase, N-terminal ; Glutathione S-transferase, C-terminal-like ; Thioredoxin-like fold
27540	1	x			NADH-ubiquinone oxidoreductase, 51 kDa subunit ; NADH-ubiquinone oxidoreductase, F subunit ; NADH-ubiquinone oxidoreductase, 51 kDa subunit, conserved site ; NADH-ubiquinone oxidoreductase, 51 kDa subunit, conserved site
27545	1	x			ABC transporter-like ; ABC transporter-like ; ABC transporter, transmembrane region ; AAA+ ATPase, core ; ABC transporter-like ; ABC transporter, transmembrane region, type 1 ; ABC transporter-like ; ABC transporter, transmembrane region, type 1	20.9381	44.1632	2.10923	6.29205e-08	ECMup
27631	1	x			AMP-dependent synthetase and ligase ; AMP-dependent synthetase and ligase ; AMP-dependent synthetase and ligase
27648	1	x			Calponin-like actin-binding ; Calponin-like actin-binding ; Calponin-like actin-binding ; Actinin-type, actin-binding, conserved site ; Actinin-type, actin-binding, conserved site ; Calponin-homology
27745	1	x			Major facilitator superfamily MFS-1 ; Major facilitator superfamily ; Phosphopantetheine attachment site ; MFS general substrate transporter
27790	1	x			GNS1/SUR4 membrane protein	3.56422	61.9707	17.3869	0	ECMup
27832	1	x	other
28230	1	x			Cys/Met metabolism, pyridoxal phosphate-dependent enzyme ; Pyridoxal phosphate-dependent transferase, major region	53.6339	173.572	3.23623	1.28786e-14	ECMup
28290	1	x
28365	1	x			Ribosomal protein L7Ae/L30e/S12e/Gadd45 ; Ribosomal protein L7Ae ; Ribosomal protein L7A ; Ribosomal protein L7Ae/L30e/S12e/Gadd45
28394	1	x			Phosphatidylserine decarboxylase-related
28628	1	x			Glucose/ribitol dehydrogenase ; Short-chain dehydrogenase/reductase SDR ; NAD(P)-binding	2.25318	11.1521	4.9495	1.45174e-05	ECMup
28787	1	x			Alcohol dehydrogenase, zinc-binding ; Alcohol dehydrogenase GroES-like ; Phosphopantetheine attachment site ; GroES-like ; NAD(P)-binding
28880	1	x			Ras GTPase ; Ras ; Ras small GTPase, Ras type ; Ras small GTPase, Rho type ; Ras small GTPase, Rab type ; Small GTP-binding protein
29171	1	x			Zinc finger, RING-type
29299	1	x
29338	1	x			Ribosomal protein S30
29830	1	x
31257	1	x			Ras GTPase ; Ras ; Ras small GTPase, Ras type ; Ras small GTPase, Rho type ; Ras small GTPase, Rab type ; Small GTP-binding protein
31624	1	x			Ubiquitin
31643	1	x			Protein-tyrosine phosphatase, dual specificity ; Protein-tyrosine phosphatase, dual specificity ; Protein-tyrosine phosphatase, dual specificity ; Protein-tyrosine phosphatase	21.064	144.928	6.88035	1.11022e-14	ECMup
32363	1	x			ARP23 complex 20 kDa subunit
32415	1	x
32555	1	x
32775	1	x			Ras GTPase ; Ras ; Ras small GTPase, Ras type ; Ras small GTPase, Rho type ; Ras small GTPase, Rab type ; Small GTP-binding protein
33235	1	x			RecF/RecN/SMC protein, N-terminal ; SMCs flexible hinge ; SMCs flexible hinge
33623	1	x
33627	1	x			Transposase, IS4-like
33779	1	x
35115	1	x			Ras GTPase ; Ras ; Ras small GTPase, Ras type ; Ras small GTPase, Rho type ; Ras small GTPase, Rab type ; Small GTP-binding protein
35161	1	x			Protein kinase, core ; Serine/threonine protein kinase-related ; Serine/threonine protein kinase ; Protein kinase, core ; Serine/threonine protein kinase, active site ; Protein kinase-like
35729	1	x
36498	1	x			HPP	16.6259	37.443	2.25209	1.35584e-07	ECMup
36666	1	x			Tudor ; Tudor
36725	1	x
36908	1	x			Ras GTPase ; Ras ; Ras small GTPase, Ras type ; Ras small GTPase, Rho type ; Ras small GTPase, Rab type ; Small GTP-binding protein
37076	1	x
37691	1	x	other		Heat shock protein DnaJ ; Heat shock protein DnaJ, N-terminal ; Tetratricopeptide TPR-1 ; Tetratricopeptide region ; Heat shock protein DnaJ, N-terminal ; Tetratricopeptide region ; Heat shock protein DnaJ, N-terminal ; Tetratricopeptide region ; Heat shock protein DnaJ, N-terminal
38189	1	x
38361	1	x			Ribosome-binding factor A
38709	1	x			Ribosomal protein S30
39669	1	x
39864	1	x
39886	1	x
40905	1	x			WD40 repeat ; WD40 repeat ; WD40 repeat ; WD40 repeat ; WD40 repeat ; WD40 repeat ; WD40 repeat
41231	1	x			ATPase, F1/V1/A1 complex, alpha/beta subunit, N-terminal
41478	1	x
41494	1	x
42265	1	x
43364	1	x			Ras GTPase ; Ras ; Ras small GTPase, Ras type ; Ras small GTPase, Rho type ; Ras small GTPase, Rab type ; Small GTP-binding protein
43459	1	x
43935	1	x			WD40 repeat ; G-protein, beta subunit ; WD40 repeat ; WD40 repeat ; WD40 repeat ; WD40 repeat ; WD40 repeat ; WD40 repeat ; WD40 repeat-like
44527	1	x
44704	1	x			WD40 repeat ; WD40 repeat ; WD40 repeat ; WD40 repeat ; WD40 repeat ; WD40 repeat ; WD40 repeat ; WD40 repeat-like
44860	1	x
45201	1	x			Ankyrin ; Ankyrin ; Ankyrin ; Ankyrin ; Ankyrin
45379	1	x
45438	1	x
46146	1	x			Ras GTPase ; Ras ; Ras small GTPase, Ras type ; Ras small GTPase, Rho type ; Ras small GTPase, Rab type ; Small GTP-binding protein
46730	1	x			Ankyrin ; Ankyrin ; Ankyrin ; Ankyrin
46886	1	x
46907	1	x
46942	1	x
47202	1	x
47227	1	x			Zinc finger, C2H2-type ; Zinc finger, C2H2-type
48403	1	x
48892	1	x
49037	1	x			Ras GTPase ; Ras ; Ras small GTPase, Rho type
49048	1	x
49460	1	x			Ankyrin ; Ankyrin ; Ankyrin ; Ankyrin ; Ankyrin ; Ankyrin
49547	1	x			CENP-B protein
49566	1	x
49822	1	x
49903	1	x			Glutaredoxin ; Monothiol glutaredoxin ; Glutaredoxin-related protein ; Thioredoxin-like fold
49997	1	x			CybS
50077	1	x
50337	1	x
50439	1	x			Zinc finger, C2H2-type ; Zinc finger, C2H2-like ; Zinc finger, C2H2-type ; Zinc finger, C2H2-type
50469	1	x
50525	1	x			Methylated-DNA-[protein]-cysteine S-methyltransferase, DNA binding ; Methylated-DNA-[protein]-cysteine S-methyltransferase, DNA binding
50592	1	x
50672	1	x
50875	1	x			Tetratricopeptide TPR-1 ; Tetratricopeptide TPR2 ; Tetratricopeptide region ; Tetratricopeptide region ; Tetratricopeptide region
51056	1	x			NUDIX hydrolase, core ; NUDIX
51282	1	x			WD40 repeat ; WD40 repeat ; WD40 repeat ; WD40 repeat ; WD40 repeat ; WD40 repeat ; WD40 repeat ; WD40 repeat-like
51403	1	x
51407	1	x			Ankyrin ; Ankyrin ; Ankyrin ; Ankyrin ; Ankyrin ; Ankyrin
51414	1	x			Snf7
51609	1	x	Cazyme	GT32	Glycosyltransferase sugar-binding region containing DXD motif
52318	1	x
52792	1	x			Zinc finger, CCHC-type ; Zinc finger, CCHC-type ; Zinc finger, CCHC-type ; Zinc finger, CCHC-type
52852	1	x
53496	1	x			Ankyrin ; Ankyrin ; Ankyrin ; Ankyrin ; Ankyrin
53965	1	x			Platelet-activating factor acetylhydrolase, plasma/intracellular isoform II
53985	1	x			Ankyrin ; Ankyrin ; Ankyrin ; Ankyrin ; Ankyrin ; Ankyrin
54183	1	x
54821	1	x
54873	1	x
54879	1	x
55046	1	x
55151	1	x
55862	1	x			CENP-B protein
56045	1	x
56593	1	x
56848	1	x
56865	1	x			NAD-dependent histone deacetylase, silent information regulator Sir2 ; NAD-dependent deacetylase sirtuin-2, eukaryota ; NAD-dependent histone deacetylase, silent information regulator Sir2
56947	1	x
57267	1	x
57765	1	x			TspO/MBR-related protein ; TspO/MBR-related protein	1.51492	6.4618	4.26544	0.00172939	ECMup
58494	1	x			Ras GTPase ; Ras ; Ras small GTPase, Ras type ; Ras small GTPase, Rho type ; Ras small GTPase, Rab type ; Small GTP-binding protein
58967	1	x			CENP-B protein
60844	1	x
60906	1	x			Ras GTPase ; Ras ; Ras small GTPase, Ras type ; Ras small GTPase, Rho type ; Ras small GTPase, Rab type ; Small GTP-binding protein
62003	1	x
63033	1	x			Ras GTPase ; Ras ; Ras small GTPase, Ras type ; Ras small GTPase, Rho type ; Ras small GTPase, Rab type ; Small GTP-binding protein
63110	1	x			WD40 repeat ; WD40 repeat ; WD40 repeat ; Transcriptional repressor Tup1, N-terminal ; WD40 repeat ; WD40 repeat ; WD40 repeat ; WD40 repeat ; WD40 repeat-like
64271	1	x
64520	1	x			CMP/dCMP deaminase, zinc-binding ; APOBEC/CMP deaminase, zinc-binding ; Cytidine deaminase-like
64647	1	x			Thiolase ; Thiolase ; Thiolase ; Thiolase ; Thiolase ; Thiolase ; Thiolase-like
64687	1	x		GT2	Cytochrome b5 ; Fungal chitin synthase
64719	1	x			Deoxyribonuclease, TatD-related ; Deoxyribonuclease, TatD Mg-dependent ; Deoxyribonuclease, TatD-related
64747	1	x			Gamma-glutamyltranspeptidase ; Gamma-glutamyltranspeptidase
64753	1	x			Proteasome component region PCI ; Proteasome component region PCI ; PCI/PINT associated module
64783	1	x
64788	1	x			NMD3
64793	1	x			Ureohydrolase ; Ureohydrolase ; Ureohydrolase
64796	1	x
64808	1	x			ATPase, F0 complex, subunit E, mitochondrial
64891	1	x			Guanine-specific ribonuclease N1 and T1 ; Ribonuclease/ribotoxin
64917	1	x			Rab GTPase activator ; Rab GDI protein ; Rab GTPase activator
64992	1	x			Peptidase M, neutral zinc metallopeptidases, zinc-binding site ; Blue (type 1) copper domain
65006	1	x	other		Ribonuclease T2 ; Ribonuclease T2 ; Ribonuclease T2 ; Ribonuclease T2	0.365222	3.16235	8.6587	0.00871449	ECMup
65056	1	x			BPG-independent PGAM, N-terminal ; Metalloenzyme ; BPG-independent PGAM, N-terminal ; Phosphoglycerate mutase, 2,3-bisphosphoglycerate-independent ; Phosphoglycerate mutase, 2,3-bisphosphoglycerate-independent ; Alkaline-phosphatase-like, core domain ; BPG-independent PGAM, N-terminal
65094	1	x			Aminoglycoside phosphotransferase ; Ketosamine-3-kinase ; Protein kinase-like	20.2192	59.6176	2.94857	8.88178e-16	ECMup
65118	1	x			Major facilitator superfamily MFS-1 ; Major facilitator superfamily ; MFS general substrate transporter
65150	1	x			Peptidase M3A and M3B, thimet/oligopeptidase F ; Peptidase M, neutral zinc metallopeptidases, zinc-binding site
65232	1	x			Protein of unknown function DUF1751, integral membrane, eukaryotic
65302	1	x			Deoxyribonuclease, TatD-related ; Deoxyribonuclease, TatD Mg-dependent
65303	1	x	Cazyme	GH72-CBM43	Glycolipid anchored surface protein GAS1 ; X8 ; X8 ; Glycoside hydrolase, family 5 ; Glycoside hydrolase, catalytic core
65318	1	x			Endoribonuclease L-PSP ; YjgF-like protein ; Endoribonuclease L-PSP/chorismate mutase-like	42.9725	101.757	2.36794	0	ECMup
65364	1	x			Dolichol-phosphate mannosyltransferase subunit 3
65391	1	x			Cellular retinaldehyde-binding/triple function, C-terminal ; Cellular retinaldehyde-binding/triple function, N-terminal ; Cellular retinaldehyde-binding/triple function, C-terminal ; Cellular retinaldehyde-binding/triple function, C-terminal ; Phosphatidylinositol transfer protein-like, N-terminal ; Cellular retinaldehyde-binding/triple function, C-terminal
65400	1	x			CDP-alcohol phosphatidyltransferase ; CDP-alcohol phosphatidyltransferase
65468	1	x			Src homology-3 ; Src homology-3 ; Src homology-3 ; Protein of unknown function DUF500 ; Src homology-3 ; Src homology-3 ; Src homology-3
65586	1	x			AAA ATPase, core ; Replication factor C ; AAA+ ATPase, core ; DNA polymerase III clamp loader subunit, C-terminal
65606	1	x			Dihydrouridine synthase, DuS ; Dihydrouridine synthase, DuS
65639	1	x			DNA/RNA helicase, DEAD/DEAH box type, N-terminal ; DNA/RNA helicase, C-terminal ; DSH, C-terminal ; RNA helicase, ATP-dependent, SK12/DOB1 ; DEAD-like helicase, N-terminal ; DNA/RNA helicase, C-terminal ; Helicase, superfamily 1 and 2, ATP-binding
65647	1	x			NIPSNAP
65687	1	x
65705	1	x			Calcium-binding EF-hand ; Calcium-binding EF-hand ; Calcium-binding EF-hand ; Calcium-binding EF-hand ; Calcium-binding EF-hand
65723	1	x			Calcium-binding EF-hand ; Mitochondrial carrier protein ; Adenine nucleotide translocator 1 ; Calcium-binding EF-hand ; Mitochondrial substrate carrier ; Calcium-binding EF-hand ; Calcium-binding EF-hand ; Mitochondrial substrate carrier ; Calcium-binding EF-hand ; Mitochondrial substrate carrier
65731	1	x			4-diphosphocytidyl-2C-methyl-D-erythritol synthase
65803	1	x			Peptidyl-prolyl cis-trans isomerase, cyclophilin-type ; Peptidyl-prolyl cis-trans isomerase, cyclophilin-type ; U box ; Peptidyl-prolyl cis-trans isomerase, cyclophilin-type ; Peptidyl-prolyl cis-trans isomerase, cyclophilin-type ; Cyclophilin-like
65809	1	x			Isochorismatase hydrolase ; Isochorismatase hydrolase
65810	1	x			Protein of unknown function Met10
65846	1	x			Dienelactone hydrolase
65852	1	x			Ribosome biogenesis factor, NIP7 ; PUA ; PUA ; PUA-like
65908	1	x			Octicosapeptide/Phox/Bem1p ; Cystathionine beta-synthase, core ; Cystathionine beta-synthase, core
65919	1	x			Protein kinase, core ; Serine/threonine protein kinase-related ; Tyrosine protein kinase ; Serine/threonine protein kinase ; Protein kinase, core ; Protein kinase ATP binding, conserved site ; Serine/threonine protein kinase, active site ; Protein kinase-like
65920	1	x			MCM ; MCM ; MCM protein 3 ; MCM ; MCM ; AAA+ ATPase, core ; MCM ; MCM ; Nucleic acid-binding, OB-fold-like
65928	1	x			WD40 repeat ; WD40 repeat ; WD40 repeat ; WD40 repeat ; WD40 repeat ; WD40 repeat ; WD40 repeat ; WD40 repeat-like
65965	1	x		GT2	Glycosyl transferase, family 2
66072	1	x			Ctr copper transporter
66112	1	x			DNA/RNA helicase, DEAD/DEAH box type, N-terminal ; DNA/RNA helicase, C-terminal ; DEAD-like helicase, N-terminal ; DNA/RNA helicase, C-terminal ; Helicase, superfamily 1 and 2, ATP-binding ; DNA/RNA helicase, C-terminal ; RNA helicase, DEAD-box type, Q motif ; RNA helicase, ATP-dependent, DEAD-box, conserved site
66165	1	x			Protein of unknown function UPF0047 ; Protein of unknown function UPF0047 ; Protein of unknown function UPF0047 ; Protein of unknown function UPF0047 ; Protein of unknown function UPF0047 ; Protein of unknown function UPF0047
66178	1	x			Aldose 1-epimerase ; Glycoside hydrolase-type carbohydrate-binding
66185	1	x			Mitochondrial carrier protein ; Adenine nucleotide translocator 1 ; Mitochondrial substrate carrier ; Mitochondrial substrate carrier ; Mitochondrial substrate carrier
66193	1	x			Protein kinase, core ; Serine/threonine protein kinase-related ; Tyrosine protein kinase ; Serine/threonine protein kinase ; Protein kinase, core ; Protein kinase ATP binding, conserved site ; Serine/threonine protein kinase, active site ; Protein kinase-like
66197	1	x			Eukaryotic translation initiation factor 4E (eIF-4E) ; Eukaryotic translation initiation factor 4E (eIF-4E) ; Eukaryotic translation initiation factor 4E (eIF-4E)
66214	1	x			S1, RNA binding
66237	1	x			Ras GTPase ; Ras ; Ras small GTPase, Ras type ; Ras small GTPase, Rho type ; Ras small GTPase, Rab type ; Ran GTPase ; Small GTP-binding protein
66242	1	x			DNA mismatch repair protein MutS, C-terminal ; DNA mismatch repair protein MutS, C-terminal ; DNA mismatch repair protein MutS-like, N-terminal ; DNA mismatch repair protein MutS, connector ; DNA mismatch repair protein MutS, core ; DNA mismatch repair protein MutS, core ; DNA mismatch repair protein MutS, C-terminal ; DNA mismatch repair protein MutS, C-terminal ; DNA mismatch repair protein Mut…
66277	1	x			XPA ; XPA ; XPA ; Alpha-helical ferredoxin ; Putative DNA binding
66319	1	x			Glutamine amidotransferase, class-II
66330	1	x			D-isomer specific 2-hydroxyacid dehydrogenase, catalytic region ; D-isomer specific 2-hydroxyacid dehydrogenase, NAD-binding ; D-isomer specific 2-hydroxyacid dehydrogenase, NAD-binding ; D-isomer specific 2-hydroxyacid dehydrogenase, NAD-binding ; D-isomer specific 2-hydroxyacid dehydrogenase, NAD-binding ; NAD(P)-binding
66331	1	x			Anion-transporting ATPase ; Anion-transporting ATPase
66367	1	x			Peptidase S26A, signal peptidase I ; Peptidase S24, S26A and S26B, C-terminal ; Peptidase S26A, signal peptidase I ; Pancreatic ribonuclease ; Peptidase S1 and S6, chymotrypsin/Hap ; Peptidase S26A, signal peptidase I ; Peptidase S26A, signal peptidase I ; Peptidase S24, S26A, S26B and S26C
66395	1	x			Poly(ADP-ribose) polymerase, catalytic region ; Poly(ADP-ribose) polymerase, regulatory region ; WGR ; WGR ; Poly(ADP-ribose) polymerase, catalytic region ; Poly(ADP-ribose) polymerase, regulatory region ; Poly(ADP-ribose) polymerase, regulatory region
66413	1	x			Thiolase ; Thiolase ; Thiolase ; Thiolase ; Thiolase ; Thiolase-like
66448	1	x			Cystathionine beta-synthase, core ; Cystathionine beta-synthase, core
66472	1	x			Frataxin-like ; Frataxin, subgroup ; Frataxin-like ; Frataxin-like ; Frataxin ; Frataxin-like ; Frataxin-like ; Frataxin-like
66577	1	x			Polynucleotide adenylyltransferase region
66626	1	x			NIF system FeS cluster assembly, NifU, C-terminal ; NIF system FeS cluster assembly, NifU, C-terminal ; NIF system FeS cluster assembly, NifU-like scaffold, N-terminal ; HIRA-interacting protein 5 ; NIF system FeS cluster assembly, NifU-like scaffold, N-terminal
66637	1	x			Pyruvate kinase, barrel ; Pyruvate kinase, barrel ; Pyruvate kinase, barrel ; Pyruvate kinase, alpha/beta ; Pyruvate kinase ; Pyruvate kinase, barrel ; Pyruvate kinase, beta-barrel-like ; Pyruvate/Phosphoenolpyruvate kinase, catalytic core ; Pyruvate kinase, C-terminal-like
66656	1	x			Breast carcinoma amplified sequence 2
66712	1	x			RNA polymerase, Rpb8 ; RNA polymerase, Rpb8 ; RNA polymerase, Rpb8 ; RNA polymerase, Rpb8 ; Nucleic acid-binding, OB-fold-like
66713	1	x
66726	1	x			Peptidase S14, ClpP ; Peptidase S14, ClpP ; Peptidase S14, ClpP ; Peptidase S14, ClpP
66729	1	x			K Homology, type 1 ; K Homology ; K Homology, type 1
66796	1	x			RIO kinase ; RIO2 kinase, winged helix, N-terminal ; RIO kinase ; Protein kinase-like
66832	1	x	Cazyme	EXPN	Rare lipoprotein A ; Barwin-related endoglucanase
66842	1	x			Like-Sm ribonucleoprotein, eukaryotic and archaea-type, core ; Like-Sm ribonucleoprotein, core ; Like-Sm ribonucleoprotein, eukaryotic and archaea-type, core ; Like-Sm ribonucleoprotein-related, core
66843	1	x			Cytochrome c oxidase, subunit Vb ; Cytochrome c oxidase, subunit Vb ; Zinc finger, C2H2-type
66847	1	x		GH16	Concanavalin A-like lectin/glucanase
66857	1	x			Dihydroorotate dehydrogenase, core	7.3454	30.0197	4.08687	2.83276e-11	ECMup
66923	1	x			Rhodanese-like ; Rhodanese-like ; Rhodanese-like ; Rhodanese-like
67024	1	x			LisH dimerisation motif, subgroup ; LisH dimerisation motif ; CTLH, C-terminal to LisH motif ; CT11-RanBPM ; LisH dimerisation motif ; CTLH, C-terminal to LisH motif
67056	1	x			PUA ; tRNA pseudouridine synthase B, N-terminal ; DKCLD ; PUA ; Putative rRNA pseudouridine synthase ; Uncharacterized domain 2 ; PUA ; PUA-like
67085	1	x			Cupin 2, conserved barrel ; Cupin, RmlC-type
67100	1	x			Phox-like ; Target SNARE coiled-coil region ; Phox-like ; Target SNARE coiled-coil region ; Target SNARE coiled-coil region ; Phox-like ; Phox-like
67142	1	x			Ribosomal protein L17 ; Ribosomal protein L17 ; Ribosomal protein L17 ; Ribosomal protein L17 ; Ribosomal protein L17
67153	1	x			Peroxisome membrane anchor protein Pex14p, N-terminal
67173	1	x			Phosphoglycerate mutase
67185	1	x			Oligopeptide transporter OPT superfamily ; Tetrapeptide transporter, OPT1/isp4 ; Oligopeptide transporter OPT superfamily	17.3708	42.0287	2.4195	1.81343e-06	ECMup
67282	1	x			von Willebrand factor, type A ; von Willebrand factor, type A ; von Willebrand factor, type A ; von Willebrand factor, type A
67289	1	x			Crotonase, core ; Crotonase, core
67330	1	x			Transcription factor TFIIB related ; Transcription factor TFIIB, cyclin-related ; Zinc finger, TFIIB-type ; Cyclin ; Zinc finger, TFIIB-type ; Transcription factor TFIIB related ; Cyclin-like
67365	1	x			Phospholipid/glycerol acyltransferase ; Phospholipid/glycerol acyltransferase ; 1-acyl-sn-glycerol-3-phosphate acyltransferase
67391	1	x			2OG-Fe(II) oxygenase ; Prolyl 4-hydroxylase, alpha subunit
67394	1	x			Zinc finger, MYND-type ; Zinc finger, MYND-type ; Zinc finger, MYND-type
67457	1	x			Epoxide hydrolase-like ; Alpha/beta hydrolase fold-1 ; Epoxide hydrolase, N-terminal ; Epoxide hydrolase
67505	1	x			Protein-tyrosine phosphatase, dual specificity ; Protein-tyrosine phosphatase, dual specificity ; Protein-tyrosine phosphatase, dual specificity ; Protein-tyrosine phosphatase ; Protein-tyrosine phosphatase, active site
67567	1	x			MCM ; MCM ; MCM protein 6 ; MCM ; MCM ; MCM ; MCM ; Nucleic acid-binding, OB-fold-like
67595	1	x			Phosphoribosyltransferase ; Adenine phosphoribosyl transferase ; Purine/pyrimidine phosphoribosyl transferase, conserved site
67648	1	x			Ribosomal protein L29 ; Ribosomal protein L29 ; Ribosomal protein L29 ; Ribosomal protein L29
67654	1	x			Ribosomal protein L7Ae/L30e/S12e/Gadd45 ; Ribosomal protein L7Ae ; High mobility group-like nuclear protein ; Ribosomal protein L7Ae/L30e/S12e/Gadd45 ; Ribosomal protein L7Ae
67674	1	x			YEATS ; YEATS
67690	1	x			Dihydroorotase homodimeric type ; Dihydroorotase homodimeric type ; Dihydroorotase, conserved site ; Dihydroorotase, conserved site
67692	1	x			Snf7
67698	1	x			Protein of unknown function, ATP binding
67737	1	x			Cleft lip and palate transmembrane 1
67758	1	x			SUA5/yciO/yrdC, N-terminal ; SUA5 ; Translation factor, SUA5 type ; Sua5/YciO/YrdC/YwlC ; SUA5/yciO/yrdC, N-terminal
67775	1	x			20S proteasome, A and B subunits ; Proteasome alpha-subunit, conserved site
67785	1	x		GH16	Beta-glucan synthesis-associated, SKN1 ; Concanavalin A-like lectin/glucanase
67804	1	x			Snf7
67830	1	x			Protein kinase, core ; Serine/threonine protein kinase-related ; Tyrosine protein kinase ; Serine/threonine protein kinase ; Protein kinase, core ; Protein kinase ATP binding, conserved site ; Serine/threonine protein kinase, active site ; Protein kinase-like
67933	1	x			Aldehyde dehydrogenase ; Delta-1-pyrroline-5-carboxylate dehydrogenase 1 ; Aldehyde dehydrogenase, conserved site ; Aldehyde dehydrogenase, conserved site ; Aldehyde/histidinol dehydrogenase
67995	1	x			Peptidase S53, propeptide ; Peptidase S8 and S53, subtilisin, kexin, sedolisin ; Peptidase S8 and S53, subtilisin, kexin, sedolisin ; Proteinase inhibitor, propeptide	20.3873	43.448	2.13113	5.83575e-05	ECMup
68009	1	x			Carboxyl transferase ; Acetyl-coenzyme A carboxyltransferase, N-terminal ; Acetyl-coenzyme A carboxyltransferase, C-terminal
68030	1	x	Protease		Peptidase A1 ; Peptidase A1 ; Peptidase aspartic, active site ; Peptidase aspartic, catalytic
68066	1	x			WD40 repeat ; WD40 repeat ; WD40 repeat ; WD40 repeat ; WD40 repeat ; WD40 repeat ; WD40 repeat-like
68144	1	x			ABC transporter-like ; AAA+ ATPase, core ; ABC transporter-like
68202	1	x		GT2	Chitin synthase ; Chitin synthase ; Chitin synthase N-terminal
68218	1	x			Transcription factor jumonji/aspartyl beta-hydroxylase ; Transcription factor jumonji/aspartyl beta-hydroxylase
68237	1	x	Protease		Peptidase S8 and S53, subtilisin, kexin, sedolisin ; Peptidase S53, propeptide ; Peptidase S8 and S53, subtilisin, kexin, sedolisin ; Peptidase S8 and S53, subtilisin, kexin, sedolisin ; Proteinase inhibitor, propeptide
68274	1	x			Nucleoside diphosphate kinase, core ; Nucleoside diphosphate kinase, core ; Nucleoside diphosphate kinase, core ; Nucleoside diphosphate kinase, core ; Nucleoside diphosphate kinase, core ; Nucleoside diphosphate kinase, core
68419	1	x			Nucleic acid binding, OB-fold, tRNA/helicase-type ; Replication factor-A protein 1, N-terminal ; Replication factor-A, C-terminal ; Replication factor-a protein 1 Rpa1 ; Nucleic acid-binding, OB-fold-like
68423	1	x			Protein of unknown function UPF0287
68425	1	x			Signal recognition particle, SRP54 subunit, GTPase ; Signal recognition particle, SRP54 subunit, GTPase ; Signal recognition particle, SRP54 subunit, helical bundle ; Signal recognition particle receptor, alpha subunit, N-terminal ; AAA+ ATPase, core ; Signal recognition particle, SRP54 subunit, GTPase ; Signal recognition particle, SRP54 subunit, helical bundle
68426	1	x			Haloacid dehalogenase-like hydrolase ; HAD-superfamily hydrolase, subfamily IA, variant 3 ; Predicted HAD-superfamily phosphatase, subfamily IA/Epoxide hydrolase, N-terminal
68477	1	x			Heat shock protein Hsp20 ; Heat shock protein Hsp20 ; HSP20-like chaperone
68546	1	x			NAD-dependent epimerase/dehydratase ; NAD(P)-binding
68552	1	x			Acyl-CoA oxidase/dehydrogenase, type 1 ; Acyl-CoA dehydrogenase/oxidase, central region ; Acyl-CoA dehydrogenase, N-terminal ; Acyl-CoA dehydrogenase, conserved site ; Acyl-CoA dehydrogenase, conserved site ; Acyl-CoA dehydrogenase/oxidase C-terminal ; Acyl-CoA dehydrogenase/oxidase, middle and N-terminal	32.9236	84.6819	2.57208	0	ECMup
68569	1	x			Protein of unknown function DUF395, YeeE/YedE
68584	1	x			Zinc finger, CCCH-type ; Zinc finger, CCCH-type ; RNA recognition motif, RNP-1 ; RNA recognition motif, RNP-1
68644	1	x			PRP38
68648	1	x		GT22	Alg9-like mannosyltransferase
68651	1	x			SKIP/SNW
68661	1	x			RNA 3'-terminal phosphate cyclase ; RNA 3'-terminal phosphate cyclase, insert region ; RNA 3'-terminal phosphate cyclase-like, eukaryotic ; RNA 3'-terminal phosphate cyclase-like, eukaryotic ; RNA 3'-terminal phosphate cyclase ; RNA 3'-terminal phosphate cyclase/enolpyruvate transferase, alpha/beta
68672	1	x			Pyridine nucleotide-disulphide oxidoreductase, NAD-binding region ; FAD-dependent pyridine nucleotide-disulphide oxidoreductase ; Nitrite and sulphite reductase iron-sulphur/siroheme-binding site ; Pyridine nucleotide-disulphide oxidoreductase, class I ; Pyridine nucleotide-disulphide oxidoreductase, NAD-binding region ; Rieske [2Fe-2S] region ; Nitrite and sulphite reductase 4Fe-4S region ; Nitr…
68677	1	x			Ubiquitin-conjugating enzyme, E2 ; Ubiquitin-conjugating enzyme, E2 ; Ubiquitin-conjugating enzyme, E2 ; Ubiquitin-conjugating enzyme, E2 ; Ubiquitin-conjugating enzyme, E2 ; Ubiquitin-conjugating enzyme/RWD-like
68726	1	x			CTLH, C-terminal to LisH motif ; CTLH, C-terminal to LisH motif
68739	1	x			Sodium/calcium exchanger membrane region ; Calcium/proton exchanger superfamily ; Calcium/proton exchanger
68757	1	x			CHORD ; CS ; CS domain ; HSP20-like chaperone
68760	1	x			Ribosomal protein L15 ; Ribosomal protein L15, bacterial-type
68799	1	x			Short-chain dehydrogenase/reductase SDR ; Glucose/ribitol dehydrogenase ; Short-chain dehydrogenase/reductase SDR ; Short-chain dehydrogenase/reductase SDR ; NAD(P)-binding
68808	1	x			tRNA isopentenyltransferase ; Isopentenyl transferase-like ; tRNA isopentenyltransferase ; tRNA isopentenyltransferase
68841	1	x			Cyclin-like
68924	1	x			Transcription factor jumonji/aspartyl beta-hydroxylase ; Transcription factor jumonji/aspartyl beta-hydroxylase	4.4534	10.2559	2.30294	0.00486567	ECMup
68936	1	x			Proprotein convertase, P ; Peptidase S8 and S53, subtilisin, kexin, sedolisin ; Peptidase S8 and S53, subtilisin, kexin, sedolisin ; Proprotein convertase, P ; Peptidase S8 and S53, subtilisin, kexin, sedolisin ; Peptidase S8 and S53, subtilisin, kexin, sedolisin ; Peptidase S8 and S53, subtilisin, kexin, sedolisin ; Galactose-binding like ; Peptidase S8 and S53, subtilisin, kexin, sedolisin
68994	1	x			CDP-alcohol phosphatidyltransferase ; CDP-diacylglycerol--serine O-phosphatidyltransferase ; CDP-alcohol phosphatidyltransferase
69015	1	x			Cyclin-dependent kinase, regulatory subunit ; Cyclin-dependent kinase, regulatory subunit ; Cyclin-dependent kinase, regulatory subunit ; Cyclin-dependent kinase, regulatory subunit ; Cyclin-dependent kinase, regulatory subunit ; Cyclin-dependent kinase, regulatory subunit
69046	1	x			Nucleotide-sugar transporter ; UDP-galactose transporter
69093	1	x
69203	1	x			Methylenetetrahydrofolate reductase ; Eukaryotic-type methylenetetrahydrofolate reductase
69225	1	x			rRNA subunit methyltransferase ; Bacterial Fmu (Sun)/eukaryotic nucleolar NOL1/Nop2p ; Nop2p ; Bacterial Fmu (Sun)/eukaryotic nucleolar NOL1/Nop2p
69288	1	x			Heat shock protein 9/12	5.43676	51.2547	9.42743	0.00621032	ECMup
69317	1	x			Sybindin-like protein ; Longin-like
69366	1	x			Phosphatidylinositol 3- and 4-kinase, catalytic ; Phosphatidylinositol 3- and 4-kinase, catalytic ; Phosphatidylinositol 3- and 4-kinase, catalytic ; Phosphatidylinositol 3- and 4-kinase, catalytic ; Armadillo-type fold ; Protein kinase-like
69459	1	x			Beta-lactamase-like ; Hydroxyacylglutathione hydrolase
69520	1	x			Pantoate-beta-alanine ligase ; Pantoate-beta-alanine ligase
69599	1	x			Hydroxymethylglutaryl-coenzyme A synthase, N-terminal ; Hydroxymethylglutaryl-coenzyme A synthase C-terminal ; Hydroxymethylglutaryl-CoA synthase, eukaryotic ; Thiolase-like	104.566	431.952	4.13091	0	ECMup
69606	1	x
69638	1	x			Haloacid dehalogenase-like hydrolase ; HAD-superfamily hydrolase, subfamily IA, variant 3
69651	1	x			Dopa 4,5-dioxygenase
69689	1	x			Mitochondrial carrier protein ; Mitochondrial substrate carrier ; Mitochondrial substrate carrier ; Mitochondrial substrate carrier
69699	1	x	SSP		emp24/gp25L/p24 ; GOLD
69704	1	x			Protein kinase, core ; Serine/threonine protein kinase-related ; Tyrosine protein kinase ; Serine/threonine protein kinase ; Protein kinase, core ; Protein kinase ATP binding, conserved site ; Serine/threonine protein kinase, active site ; Protein kinase-like
69747	1	x			Dihydroorotate dehydrogenase, core ; Dihydroorotate dehydrogenase, class 2 ; Dihydroorotate dehydrogenase, core ; Dihydroorotate dehydrogenase, core
69891	1	x			Actin/actin-like ; Actin/actin-like
69940	1	x	Cazyme	GH16	Concanavalin A-like lectin/glucanase
69945	1	x			Alcohol dehydrogenase, zinc-binding ; Alcohol dehydrogenase GroES-like ; GroES-like ; NAD(P)-binding
70053	1	x			ATPase, P-type, K/Mg/Cd/Cu/Zn/Na/Ca/Na/H-transporter ; Copper-transporting ATPase 1 ; E1-E2 ATPase-associated region ; Heavy metal transport/detoxification protein ; Haloacid dehalogenase-like hydrolase ; ATPase, P-type, K/Mg/Cd/Cu/Zn/Na/Ca/Na/H-transporter ; ATPase, P type cation/copper-transporter ; Heavy metal translocating P-type ATPase ; Heavy metal transport/detoxification protein ; ATPase,…
70058	1	x			Glutaredoxin subgroup ; Glutaredoxin ; Glutaredoxin, eukaryotic and viruses ; Thioredoxin-like fold
70069	1	x			Protein kinase, core ; Serine/threonine protein kinase-related ; Protein kinase, C-terminal ; Protein kinase, C-terminal ; Tyrosine protein kinase ; Serine/threonine protein kinase ; Protein kinase, core ; Protein kinase ATP binding, conserved site ; Serine/threonine protein kinase, active site ; Protein kinase-like
70127	1	x			Protein of unknown function DUF6, transmembrane ; Protein of unknown function DUF250
70216	1	x
70220	1	x			Sugar transporter ; General substrate transporter ; Sugar transporter ; Major facilitator superfamily ; Sugar transporter, conserved site ; Sugar transporter, conserved site ; MFS general substrate transporter	259.645	783.052	3.01585	0	ECMup
70250	1	x			FAD-dependent pyridine nucleotide-disulphide oxidoreductase ; Adrenodoxin reductase ; Aromatic-ring hydroxylase ; Monooxygenase, FAD-binding ; Phenol hydroxylase, C-terminal dimerisation ; Thioredoxin-like fold
70443	1	x			AMP-dependent synthetase and ligase ; AMP-dependent synthetase and ligase ; AMP-dependent synthetase and ligase
70453	1	x			Pyridoxal phosphate-dependent enzyme, beta subunit ; Bacterial transferase hexapeptide repeat ; Cysteine synthase/cystathionine beta-synthase P-phosphate-binding site ; Pyridoxal phosphate-dependent enzyme, beta subunit
70475	1	x			Ribosomal protein L35Ae ; Ribosomal protein L35Ae
70483	1	x			Immunoglobulin/major histocompatibility complex, conserved site ; Homeodomain-like	18.1738	43.0244	2.36739	3.73158e-09	ECMup
70509	1	x			Acetolactate synthase, small subunit ; Amino acid-binding ACT ; Acetolactate synthase, small subunit
70519	1	x			Mitochondrial import inner membrane translocase, subunit Tim17/22
70609	1	x			Crotonase, core ; Crotonase, core
70620	1	x
70621	1	x	Lipase		Palmitoyl protein thioesterase ; Palmitoyl protein thioesterase
70627	1	x			Cwf15/Cwc15 cell cycle control protein
70717	1	x			Got1-like protein
70724	1	x			Clathrin adaptor, sigma subunit/coatomer, zeta subunit ; Longin-like
70738	1	x			Chromatin associated protein KTI12
70800	1	x			Ribosomal protein S7 ; Ribosomal protein S7 ; Ribosomal protein S7, eukaryotic/archaeal ; Ribosomal protein S7 ; Ribosomal protein S7
70815	1	x			ATP-NAD/AcoX kinase ; ATP-NAD kinase, PpnK-type
70821	1	x			Phosphoenolpyruvate carboxykinase, N-terminal ; Phosphoenolpyruvate carboxykinase, ATP-utilising ; Phosphoenolpyruvate carboxykinase, ATP-utilising ; Phosphoenolpyruvate carboxykinase, ATP-utilising ; Phosphoenolpyruvate carboxykinase (ATP), conserved site ; Phosphoenolpyruvate carboxykinase, N-terminal
70850	1	x			Vesicle transport v-SNARE
70980	1	x			HAD-superfamily hydrolase, subfamily IIA, CECR5 ; HAD-superfamily hydrolase, subfamily IIA
71041	1	x			Peptidase M22, glycoprotease ; Peptidase M22, glycoprotease ; Peptidase M22, glycoprotease ; Peptidase M22, glycoprotease ; Peptidase M22, glycoprotease
71095	1	x			Dimeric alpha-beta barrel	171.218	424.972	2.48205	0	ECMup
71098	1	x
71103	1	x			Alanyl-tRNA synthetase, class IIc ; Alanyl-tRNA synthetase, class IIc ; Phosphoesterase, DHHA1 ; Threonyl/alanyl tRNA synthetase, SAD ; Alanyl-tRNA synthetase, class IIc ; Alanyl-tRNA synthetase, class IIc
71158	1	x	SSP		Cerato-platanin
71163	1	x		GT48	Glycosyl transferase, family 48
71186	1	x			Sulphate transporter ; Sulphate transporter/antisigma-factor antagonist STAS ; Sulphate anion transporter ; Sulphate transporter/antisigma-factor antagonist STAS ; Sulphate transporter/antisigma-factor antagonist STAS
71188	1	x			Sel1-like ; Sel1-like
71203	1	x			Protein of unknown function DUF1649
71275	1	x			Acyl-CoA N-acyltransferase
71318	1	x			Protein kinase, core ; Serine/threonine protein kinase-related ; Tyrosine protein kinase ; Serine/threonine protein kinase ; Protein kinase, core ; Protein kinase ATP binding, conserved site ; Serine/threonine protein kinase, active site ; Protein kinase-like
71397	1	x			Tetratricopeptide TPR-1 ; Tetratricopeptide TPR2 ; Tetratricopeptide region ; Tetratricopeptide region ; Tetratricopeptide region
71432	1	x		GH3	Glycoside hydrolase, family 3, N-terminal ; Glycoside hydrolase, family 3, N-terminal ; Glycoside hydrolase, family 3, C-terminal ; Glycoside hydrolase, catalytic core ; Glycoside hydrolase, family 3, C-terminal	18.3551	499.316	27.2032	0	ECMup
71453	1	x			Acyltransferase ChoActase/COT/CPT ; Acyltransferase ChoActase/COT/CPT
71456	1	x			FAD linked oxidase, N-terminal ; FAD-linked oxidase, C-terminal ; FAD-linked oxidase-like, C-terminal ; FAD-binding, type 2
71478	1	x			TENA/THI-4 protein/Coenzyme PQQ biosynthesis protein C ; Phosphomethylpyrimidine kinase type-1 ; Phosphomethylpyrimidine kinase type-2 ; Haem oxygenase-like, multi-helical
71489	1	x			20S proteasome, A and B subunits ; Proteasome, beta-type subunit, conserved site
71491	1	x			Adrenodoxin ; Ferredoxin ; Ferredoxin ; Adrenodoxin ; Ferredoxin
71529	1	x			Seryl-tRNA synthetase, class IIa ; Aminoacyl-tRNA synthetase, class II (G, H, P and S) ; Seryl-tRNA synthetase, class IIa, N-terminal ; Seryl-tRNA synthetase, class IIa ; Seryl-tRNA synthetase, class IIa ; Aminoacyl-tRNA synthetase, class II ; tRNA-binding arm
71536	1	x			ATP12 ATPase
71583	1	x			WD40 repeat ; Cdc20/Fizzy ; WD40 repeat ; WD40 repeat ; WD40 repeat ; WD40 repeat ; WD40 repeat ; WD40 repeat ; WD40 repeat-like
71612	1	x		GT4	Glycosyl transferase, group 1	113.922	1519.19	13.3354	0	ECMup
71634	1	x			Aspartyl-tRNA synthetase, class IIb ; Aminoacyl-tRNA synthetase, class II (D, K and N) ; Nucleic acid binding, OB-fold, tRNA/helicase-type ; Asparaginyl-tRNA synthetase, class IIb ; Aminoacyl-tRNA synthetase, class II ; Nucleic acid-binding, OB-fold-like
71638	1	x			Peptidase M1, membrane alanine aminopeptidase, N-terminal ; Peptidase M1, membrane alanine aminopeptidase, N-terminal ; Peptidase M, neutral zinc metallopeptidases, zinc-binding site
71674	1	x			DNA/RNA helicase, C-terminal ; Helicase-associated region ; Region of unknown function DUF1605 ; DEAD-like helicase, N-terminal ; DNA/RNA helicase, C-terminal ; Helicase, superfamily 1 and 2, ATP-binding ; DNA/RNA helicase, C-terminal ; DNA/RNA helicase, ATP-dependent, DEAH-box type, conserved site
71697	1	x		GT4	Glycosyl transferase, group 1
71720	1	x			Ubiquitin-conjugating enzyme, E2 ; Ubiquitin-conjugating enzyme, E2 ; Ubiquitin-conjugating enzyme, E2 ; Ubiquitin-conjugating enzyme, E2 ; Ubiquitin-conjugating enzyme/RWD-like
71727	1	x			WD40 repeat ; WD40 repeat ; WD40 repeat ; WD40 repeat ; WD40 repeat ; WD40 repeat ; WD40 repeat ; WD40 repeat-like
71732	1	x		GH5_12	Glycoside hydrolase, family 5 ; Glycoside hydrolase, catalytic core
71748	1	x			Myb, DNA-binding ; SANT, DNA-binding ; SANT, DNA-binding ; SANT, DNA-binding ; Prefoldin ; Homeodomain-like
71798	1	x			DNA/RNA helicase, C-terminal ; DNA/RNA helicase, C-terminal ; DNA/RNA helicase, C-terminal
71823	1	x			Aminotransferase, class I and II ; Pyridoxal phosphate-dependent transferase, major region	119.327	251.889	2.11091	0	ECMup
71848	1	x			Phosphoserine aminotransferase ; Aminotransferase, class V/Cysteine desulphurase ; Pyridoxal phosphate-dependent transferase, major region
71859	1	x			Beta-lactamase-like
71944	1	x
72019	1	x			Mur ligase, central ; Folylpolyglutamate synthetase ; Folylpolyglutamate synthetase ; Folylpolyglutamate synthetase ; Mur ligase, C-terminal ; Mur ligase, central
72104	1	x			Snf7
72132	1	x			Oxidoreductase, N-terminal ; NAD(P)-binding	162.386	336.691	2.0734	0	ECMup
72209	1	x			WD40 repeat ; WD40 repeat ; BOP1, N-terminal ; WD40 repeat ; WD40 repeat ; WD40 repeat ; WD40 repeat ; WD40 repeat-like
72210	1	x			Glucose/ribitol dehydrogenase ; Short-chain dehydrogenase/reductase SDR ; NAD(P)-binding
72236	1	x			Protein synthesis factor, GTP-binding ; Protein synthesis factor, GTP-binding ; Translation elongation factor EFTu/EF1A, domain 2 ; Translation elongation and initiation factors/Ribosomal, beta-barrel ; Translation elongation factor EF1A/initiation factor IF2gamma, C-terminal
72251	1	x			Ribosomal protein L11 ; Ribosomal protein L11 ; Ribosomal protein L11 ; Ribosomal protein L11 ; Ribosomal protein L11, bacterial-type ; Ribosomal protein L11 ; Ribosomal protein L11
72299	1	x			BolA-like protein ; BolA-like protein
72303	1	x			Translationally controlled tumour-associated TCTP ; Translationally controlled tumour-associated TCTP ; Translationally controlled tumour-associated TCTP ; Translationally controlled tumour-associated TCTP ; Mss4-like
72341	1	x			Cytochrome P450, E-class, group I ; Cytochrome P450 ; Cytochrome P450 ; Cytochrome P450
72380	1	x			Carbohydrate/purine kinase
72382	1	x	Cazyme	GH125	Uncharacterised conserved protein UCP028846 ; Uncharacterised conserved protein UCP028846 ; Six-hairpin glycosidase-like
72384	1	x			cAMP/cGMP-dependent protein kinase ; Cyclic nucleotide-binding ; cAMP-dependent protein kinase, regulatory subunit, type I/II alpha/beta ; cAMP-dependent protein kinase regulatory subunit ; Cyclic nucleotide-binding ; cAMP-dependent protein kinase, regulatory subunit, type I/II alpha/beta ; Cyclic nucleotide-binding ; Cyclic nucleotide-binding ; Cyclic nucleotide-binding ; cAMP-dependent protein …
72392	1	x			Aldo/keto reductase ; Aldo/keto reductase ; Aldo/keto reductase ; Aldo/keto reductase
72409	1	x			Ribosomal protein L6E ; Ribosomal protein L6E
72477	1	x			Haloacid dehalogenase-like hydrolase ; HAD-superfamily hydrolase, subfamily IA, variant 3 ; Pyrimidine 5-nucleotidase
72522	1	x			Protein kinase, core ; Serine/threonine protein kinase-related ; Protein kinase, C-terminal ; Protein kinase, C-terminal ; Tyrosine protein kinase ; Serine/threonine protein kinase ; C2 calcium-dependent membrane targeting ; Protein kinase, core ; Protein kinase ATP binding, conserved site ; Serine/threonine protein kinase, active site ; C2 calcium/lipid-binding region, CaLB ; Protein kinase-like
72557	1	x			Diphthamide synthesis, DPH1/DHP2 ; Diphthamide synthesis, DPH1/DHP2 ; Diphthamide synthesis, DHP1 ; Diphthamide synthesis, DPH1/DHP2
72565	1	x			Selenoprotein W-related
72567	1	x			Synaptobrevin ; Longin ; Synaptobrevin ; Longin-like
72594	1	x			Src homology-3 ; Src homology-3 ; Src homology-3 ; Phox-like ; Phox-like ; Src homology-3 ; Src homology-3 ; Phox-like ; Src homology-3 ; Phox-like
72602	1	x			Ribonuclease II and R
72673	1	x			Scavenger mRNA decapping enzyme ; Histidine triad (HIT) protein ; Scavenger mRNA decapping enzyme, N-terminal ; Histidine triad-like motif
72704	1	x			Zinc finger, C2H2-type ; Zinc finger, C2H2-type ; Zinc finger, C2H2-like ; Zinc finger, C2H2-type ; Zinc finger, C2H2-type	113.919	323.352	2.83843	0	ECMup
72735	1	x			Glutathione synthase, substrate-binding, eukaryotic ; Glutathione synthase, eukaryotic ; Glutathione synthase, eukaryotic ; Glutathione synthase, eukaryotic ; PreATP-grasp-like fold
72769	1	x			Ribosomal protein L10
72811	1	x			Pyridine nucleotide-disulphide oxidoreductase, NAD-binding region ; FAD-dependent pyridine nucleotide-disulphide oxidoreductase ; Adrenodoxin reductase ; Pyridine nucleotide-disulphide oxidoreductase, class-II ; Pyridine nucleotide-disulphide oxidoreductase, NAD-binding region ; FAD-dependent pyridine nucleotide-disulphide oxidoreductase ; Thioredoxin reductase ; Pyridine nucleotide-disulphide ox…
72830	1	x			AAA ATPase, core ; AAA+ ATPase, core ; 26S proteasome subunit P45 ; AAA ATPase, conserved site
72864	1	x			Thiamine pyrophosphate enzyme, central region ; Thiamine pyrophosphate enzyme, C-terminal TPP-binding ; Thiamine pyrophosphate enzyme, N-terminal TPP binding region ; Pyruvate decarboxylase/indolepyruvate decarboxylase	36.1327	256.709	7.10463	0	ECMup
72878	1	x			Protein phosphatase 2C, N-terminal ; Protein phosphatase 2C-related ; Protein phosphatase 2C, manganese/magnesium aspartate binding site ; Protein phosphatase 2C-related
72882	1	x			Zinc finger, Tim10/DDP-type
72886	1	x			DAHP synthetase I/KDSA ; DHAP synthase, class 1 ; DHAP synthase, class 1
72911	1	x			Alcohol dehydrogenase, zinc-binding ; Alcohol dehydrogenase GroES-like ; GroES-like ; NAD(P)-binding
72951	1	x			FMN-dependent alpha-hydroxy acid dehydrogenase ; Alpha-hydroxy acid dehydrogenase, FMN-dependent ; FMN-dependent alpha-hydroxy acid dehydrogenase, active site	121.07	280.806	2.31936	0	ECMup
72953	1	x			Protein kinase, core ; Serine/threonine protein kinase-related ; Tyrosine protein kinase ; Serine/threonine protein kinase ; Protein kinase, core ; N-6 adenine-specific DNA methylase, conserved site ; Protein kinase ATP binding, conserved site ; Serine/threonine protein kinase, active site ; Protein kinase-like
72960	1	x			Ras GTPase ; Calcium-binding EF-hand ; EF hand associated, type-1 ; EF hand associated, type-2 ; Miro-like ; Calcium-binding EF-hand ; Ras small GTPase, Ras type ; Ras small GTPase, Rho type ; Ras small GTPase, Rab type ; Small GTP-binding protein ; Calcium-binding EF-hand ; Calcium-binding EF-hand ; RNA polymerase sigma factor 54, interaction
72987	1	x		GH16	Beta-glucan synthesis-associated, SKN1 ; Concanavalin A-like lectin/glucanase
73040	1	x			Aldo/keto reductase ; Aldo/keto reductase ; Aldo/keto reductase ; Aldo/keto reductase ; Aldo/keto reductase ; Aldo/keto reductase	87.4951	270.333	3.08969	0	ECMup
73132	1	x			DEAD2 ; Helicase-like, DEXD box c2 type ; Helicase, ATP-dependent, c2 type ; DNA helicase (DNA repair), Rad3 type ; Helicase, superfamily 1 and 2, ATP-binding, DinG/Rad3-type
73175	1	x			Sodium/calcium exchanger membrane region
73192	1	x			Ribosomal protein L6 ; Ribosomal protein L6 ; Ribosomal protein L6 ; Ribosomal protein L6, conserved site-1 ; Ribosomal protein L6
73221	1	x			2-nitropropane dioxygenase, NPD
73245	1	x			ATPase, V0 complex, subunit E
73287	1	x	Cazyme	GH5_9	Glycoside hydrolase, family 5 ; Glycoside hydrolase, catalytic core
73316	1	x
73335	1	x			SPX, N-terminal
73377	1	x	other		Thioredoxin-related ; Thioredoxin domain ; Endoplasmic reticulum, protein ERp29, C-terminal ; Disulphide isomerase ; Thioredoxin-related ; Endoplasmic reticulum, protein ERp29, C-terminal ; Thioredoxin-like fold
73397	1	x			Cytochrome P450 ; Cytochrome P450 ; Cytochrome P450
73426	1	x			Metal-dependent phosphohydrolase, HD region, subdomain ; Metal-dependent phosphohydrolase, HD region
73490	1	x			DSBA oxidoreductase ; Thioredoxin-like fold
73495	1	x			Uridine kinase ; Phosphoribulokinase/uridine kinase ; Uridine kinase
73519	1	x			ERG4/ERG24 ergosterol biosynthesis protein ; ERG4/ERG24 ergosterol biosynthesis protein
73608	1	x			Crotonase, core ; Short-chain dehydrogenase/reductase SDR
73626	1	x
73640	1	x			GTP1/OBG ; GTP-binding protein, HSR1-related ; Protein of unknown function DUF933 ; Conserved hypothetical protein CHP00092 ; Conserved hypothetical protein CHP00092 ; TGS-like
73673	1	x			Peptidase C14, caspase catalytic
73687	1	x			Rhodanese-like ; UBA/THIF-type NAD/FAD binding fold ; MoeZ/MoeB ; Rhodanese-like ; Rhodanese-like ; Rhodanese-like ; Molybdenum cofactor biosynthesis
73711	1	x			Protein of unknown function DUF1000
73768	1	x			Protein of unknown function DUF1748, fungi
73781	1	x			Ras GTPase ; Ras ; Ras small GTPase, Ras type ; Ras small GTPase, Rho type ; Ras small GTPase, Rab type ; Small GTP-binding protein
73878	1	x			Carbohydrate kinase, FGGY ; Carbohydrate kinase, FGGY ; Pentulose kinase
73925	1	x	other		FAD linked oxidase, N-terminal ; Berberine/berberine-like ; FAD-binding, type 2
73951	1	x			Mitochondrial substrate carrier ; Mitochondrial substrate carrier ; Mitochondrial substrate carrier
73974	1	x			Transcription initiation Spt4 ; Transcription initiation Spt4
74002	1	x
74038	1	x			Membrane bound O-acyl transferase, MBOAT
74113	1	x
74154	1	x
74247	1	x		AA3_3	Glucose-methanol-choline oxidoreductase, N-terminal ; Glucose-methanol-choline oxidoreductase, C-terminal ; Glucose-methanol-choline oxidoreductase ; Glucose-methanol-choline oxidoreductase, N-terminal
74276	1	x		GT39	Glycosyl transferase, family 39 ; MIR ; MIR motif ; MIR motif ; Lipase, active site ; MIR
74281	1	x			NAD(P)-binding	122.429	331.454	2.70732	2.0999e-06	ECMup
74300	1	x			ATPase, P-type, K/Mg/Cd/Cu/Zn/Na/Ca/Na/H-transporter ; Haloacid dehalogenase-like hydrolase ; HAD superfamily hydrolase-like, type 3 ; ATPase, P-type, K/Mg/Cd/Cu/Zn/Na/Ca/Na/H-transporter ; Phospholipid-translocating P-type ATPase, flippase ; ATPase, P-type, K/Mg/Cd/Cu/Zn/Na/Ca/Na/H-transporter
74332	1	x			Proteasome component region PCI ; Proteasome component region PCI
74348	1	x		AA3_3	Glucose-methanol-choline oxidoreductase, N-terminal ; Glucose-methanol-choline oxidoreductase, C-terminal ; Glucose-methanol-choline oxidoreductase ; Glucose-methanol-choline oxidoreductase, N-terminal
74368	1	x			Mov34-1 ; Mov34/MPN/PAD-1 ; Mov34/MPN/PAD-1
74529	1	x			Mitochondrial carrier protein ; Mitochondrial substrate carrier ; Mitochondrial substrate carrier ; Mitochondrial substrate carrier
74530	1	x			2OG-Fe(II) oxygenase ; Prolyl 4-hydroxylase, alpha subunit
74629	1	x
74660	1	x			Taurine catabolism dioxygenase TauD/TfdA	69.6283	339.238	4.87213	0	ECMup
74681	1	x			CENP-B protein ; Centromere protein B, DNA-binding region sub-type ; Centromere protein B, helix-turn-helix ; Homeodomain-like
74716	1	x			AMP-dependent synthetase and ligase ; Male sterility, NAD-binding ; Phosphopantetheine-binding ; Phosphopantetheine attachment site ; AMP-dependent synthetase and ligase ; Acyl carrier protein-like ; NAD(P)-binding
74723	1	x			Actin/actin-like ; Actin/actin-like
74755	1	x	Cazyme	GH35	Glycoside hydrolase, family 35 ; Glycoside hydrolase, family 35 ; WD40 repeat ; Glycoside hydrolase, catalytic core	20.6973	57.0825	2.75797	3.9746e-14	ECMup
74777	1	x			Peptidase S8 and S53, subtilisin, kexin, sedolisin ; Peptidase S8 and S53, subtilisin, kexin, sedolisin ; Peptidase S8 and S53, subtilisin, kexin, sedolisin ; Peptidase S8 and S53, subtilisin, kexin, sedolisin ; Peptidase S8 and S53, subtilisin, kexin, sedolisin
74845	1	x			Thymidylate synthase, C-terminal ; Thymidylate synthase, C-terminal ; Thymidylate synthase, C-terminal ; Thymidylate synthase, C-terminal ; Thymidylate synthase, C-terminal ; Thymidylate synthase, C-terminal
74949	1	x			Aminotransferase, class I and II ; Pyridoxal phosphate-dependent transferase, major region
74968	1	x			Fungal transcriptional regulatory protein, N-terminal ; Fungal transcriptional regulatory protein, N-terminal ; Fungal transcriptional regulatory protein, N-terminal ; Fungal transcriptional regulatory protein, N-terminal ; Fungal transcriptional regulatory protein, N-terminal	34.5151	93.2413	2.70147	0	ECMup
74985	1	x			Cytochrome c oxidase subunit IV
75060	1	x			Alcohol dehydrogenase, zinc-binding ; Alcohol dehydrogenase GroES-like ; GroES-like ; NAD(P)-binding
75117	1	x			Major facilitator superfamily MFS-1 ; Major facilitator superfamily ; MFS general substrate transporter	1.36472	12.1748	8.92113	8.84399e-06	ECMup
75165	1	x			YL1 nuclear, C-terminal
75166	1	x			Haem peroxidase, plant/fungal/bacterial ; Plant ascorbate peroxidase ; Haem peroxidase, plant/fungal/bacterial ; Haem peroxidase, plant/fungal/bacterial ; Haem peroxidase, plant/fungal/bacterial ; Haem peroxidase, plant/fungal/bacterial ; Haem peroxidase
75173	1	x			Phosphoribosyltransferase ; Orotate phosphoribosyl transferase ; Purine/pyrimidine phosphoribosyl transferase, conserved site
75174	1	x			Heat shock protein Hsp20 ; Heat shock protein Hsp20 ; HSP20-like chaperone
75208	1	x
75216	1	x			Aldo/keto reductase ; Aldo/keto reductase ; Aldo/keto reductase ; Aldo/keto reductase
75295	1	x			Phytanoyl-CoA dioxygenase	16.5603	44.634	2.69525	4.49314e-11	ECMup
75305	1	x			Ras GTPase ; Ras ; Ras small GTPase, Ras type ; Ras small GTPase, Rho type ; Ras small GTPase, Rab type ; Small GTP-binding protein
75306	1	x			Ssl1-like ; TFIIH C1-like, C-terminal ; TFIIH basal transcription factor complex, subunit SSL1 ; von Willebrand factor, type A ; TFIIH C1-like, C-terminal ; von Willebrand factor, type A ; Zinc finger, C2H2-type
75336	1	x			FMN-binding split barrel, related
75366	1	x			Cytochrome b5 ; Cytochrome b5 ; Cytochrome b5 ; Fumarate reductase/succinate dehydrogenase flavoprotein, N-terminal ; Flavocytochrome c ; Cytochrome b5 ; Cytochrome b5 ; Cytochrome b5
75418	1	x			Spindle pole body interacting protein
75428	1	x			Amino acid transporter, transmembrane
75488	1	x			Mitochondrial carrier protein ; Mitochondrial substrate carrier ; Mitochondrial substrate carrier ; Mitochondrial substrate carrier
75509	1	x			Gamma-glutamyltranspeptidase ; Gamma-glutamyltranspeptidase ; Gamma-glutamyltranspeptidase
75536	1	x			Ankyrin ; Ankyrin ; Ankyrin ; Ankyrin ; Ankyrin
75568	1	x			DNA topoisomerase I, C-terminal ; DNA topoisomerase I, catalytic core, eukaryotic-type ; DNA topoisomerase I, DNA binding, eukaryotic-type ; DNA topoisomerase I, C-terminal, eukaryotic-type ; DNA topoisomerase I, C-terminal ; DNA topoisomerases I, dispensable insert, eukaryotic-type ; DNA breaking-rejoining enzyme, catalytic core ; DNA topoisomerase I, DNA binding, eukaryotic-type
75580	1	x			Phosphatidate cytidylyltransferase ; Phosphatidate cytidylyltransferase, eukaryota ; Phosphatidate cytidylyltransferase
75590	1	x			MCM ; MCM ; MCM protein 2 ; MCM ; MCM ; MCM ; MCM ; Nucleic acid-binding, OB-fold-like
75677	1	x			Threonyl-tRNA synthetase, class IIa ; Aminoacyl-tRNA synthetase, class II (G, H, P and S) ; TGS ; Anticodon-binding ; Threonyl/alanyl tRNA synthetase, SAD ; Threonyl-tRNA synthetase, class IIa ; Aminoacyl-tRNA synthetase, class II ; Anticodon-binding ; TGS-like
75691	1	x			SNF2-related ; DNA/RNA helicase, C-terminal ; DEAD-like helicase, N-terminal ; DNA/RNA helicase, C-terminal ; Helicase, superfamily 1 and 2, ATP-binding ; DNA/RNA helicase, C-terminal
75701	1	x			Isopentenyl-diphosphate delta-isomerase ; NUDIX hydrolase, core ; NUDIX
75735	1	x			Taurine catabolism dioxygenase TauD/TfdA
75756	1	x	Protease		Peptidase S10, serine carboxypeptidase ; Peptidase S10, serine carboxypeptidase ; Peptidase S10, serine carboxypeptidase ; Peptidase S10, serine carboxypeptidase	16.3582	56.4341	3.44989	0	ECMup
75791	1	x			Major facilitator superfamily MFS-1 ; Major facilitator superfamily ; MFS general substrate transporter	2.07413	17.8131	8.58823	1.00659e-06	ECMup
75796	1	x			Major facilitator superfamily MFS-1 ; MFS general substrate transporter
75815	1	x			Peptidase M20 ; Peptidase M20D, amidohydrolase, predicted ; Peptidase M20D, amidohydrolase ; Peptidase M20, dimerisation
75833	1	x			Dihydrouridine synthase, DuS ; Dihydrouridine synthase, DuS
75899	1	x			Glutamate-cysteine ligase catalytic subunit
75913	1	x
75922	1	x			Purine phosphorylase, family 2 ; Inosine guanosine and xanthosine phosphorylase
75950	1	x			Cytochrome b-245, heavy chain ; Ferric reductase-like transmembrane component, N-terminal ; FAD-binding 8 ; Ferric reductase, NAD binding
76007	1	x			MOZ/SAS-like protein ; Acyl-CoA N-acyltransferase
76124	1	x			Cysteinyl-tRNA synthetase, class Ia, N-terminal ; Cysteinyl-tRNA synthetase, class Ia, N-terminal ; Cysteinyl-tRNA synthetase, class Ia ; Aminoacyl-tRNA synthetase, class 1a, anticodon-binding
76186	1	x			Zinc finger, C2H2-type
76207	1	x			Protein kinase, core ; Serine/threonine protein kinase-related ; Tyrosine protein kinase ; Serine/threonine protein kinase ; Protein kinase, core ; Protein kinase ATP binding, conserved site ; Protein kinase-like
76240	1	x			Protein kinase, core ; Serine/threonine protein kinase-related ; Tyrosine protein kinase ; Serine/threonine protein kinase ; Protein kinase, core ; Protein kinase ATP binding, conserved site ; Serine/threonine protein kinase, active site ; Protein kinase-like
76250	1	x			ATP dependent DNA ligase, central ; DNA ligase, N-terminal ; ATP dependent DNA ligase, C-terminal ; ATP-dependent DNA ligase ; ATP dependent DNA ligase, central ; ATP-dependent DNA ligase, conserved site
76308	1	x
76338	1	x			EXS, C-terminal
76363	1	x			tRNAHis guanylyltransferase ; tRNAHis guanylyltransferase, eukarya
76380	1	x			Casein kinase II, regulatory subunit ; Casein kinase II, regulatory subunit ; Casein kinase II, regulatory subunit ; Casein kinase II, regulatory subunit
76430	1	x			Major facilitator superfamily MFS-1 ; Major facilitator superfamily ; MFS general substrate transporter	26.1156	118.63	4.54249	0	ECMup
76468	1	x			Orn/DAP/Arg decarboxylase 2 ; Ornithine decarboxylase ; Orn/DAP/Arg decarboxylase 2 ; Orn/DAP/Arg decarboxylase 2 ; Orn/DAP/Arg decarboxylase 2 ; Alanine racemase/group IV decarboxylase, C-terminal
76518	1	x	other		Cupin 1 ; Cupin 2, conserved barrel ; Bicupin, oxalate decarboxylase/oxidase ; Cupin, RmlC-type	1.45815	79.2959	54.3813	0	ECMup
76526	1	x			Uricase ; Uricase ; Uricase ; Uricase ; Uricase	87.4554	197.888	2.26273	0	ECMup
76527	1	x			Major intrinsic protein ; Major intrinsic protein ; Major intrinsic protein ; Major intrinsic protein
76541	1	x			3-oxo-5-alpha-steroid 4-dehydrogenase, C-terminal ; 3-oxo-5-alpha-steroid 4-dehydrogenase, C-terminal
76603	1	x			Chaperonin Cpn60/TCP-1 ; Chaperonin Cpn60/TCP-1 ; T-complex protein 1, theta subunit ; Chaperonin TCP-1, conserved site ; GroEL-like chaperone, ATPase
76707	1	x			S1, RNA binding ; Nucleic acid-binding, OB-fold-like
76708	1	x			Histone H3 ; Histone core ; Histone H3 ; Histone-fold
76734	1	x			Phox-like ; Phox-like ; Phox-like ; Phox-like
76739	1	x			Aminotransferase, class V/Cysteine desulphurase ; Aminotransferase, class V/Cysteine desulphurase ; Pyridoxal phosphate-dependent transferase, major region
76740	1	x			Histone H3 ; Histone core ; Histone H3 ; Histone H3 ; Histone H3 ; Histone-fold
76750	1	x			Phosphotransferase KptA/Tpt1 ; Phosphotransferase KptA/Tpt1
76802	1	x			tRNA intron endonuclease, catalytic domain-like ; tRNA intron endonuclease, catalytic domain-like
76806	1	x			NUDIX hydrolase, core ; NUDIX
76808	1	x			DNA-directed DNA polymerase, family B ; DNA-directed DNA polymerase, family B, conserved region ; DNA-directed DNA polymerase, family B, exonuclease ; Zinc finger, DNA-directed DNA polymerase, family B, alpha ; DNA-directed DNA polymerase, family B ; DNA-directed DNA polymerase, family B, pol2 ; Calcium-binding EF-hand ; DNA-directed DNA polymerase, family B ; Polynucleotidyl transferase, Ribonuc…
76827	1	x			Amino acid permease-associated region ; Amino acid/polyamine transporter I
76919	1	x
76959	1	x
76975	1	x
76984	1	x			Cytochrome P450, E-class, group IV ; Cytochrome P450 ; Cytochrome P450 ; Cytochrome P450	7.84382	44.2301	5.63884	2.56462e-13	ECMup
77004	1	x			ABC transporter-like ; ABC transporter, ABCE ; ABC transporter-like ; AAA+ ATPase, core ; ABC transporter-like ; ABC transporter-like
77005	1	x			Cytochrome P450, E-class, group IV ; Cytochrome P450 ; Cytochrome P450 ; Cytochrome P450	2.39157	11.9187	4.98363	7.0404e-06	ECMup
77029	1	x			Ubiquitin-conjugating enzyme, E2 ; Ubiquitin-conjugating enzyme, E2 ; Ubiquitin-conjugating enzyme, E2 ; Ubiquitin-conjugating enzyme, E2 ; Ubiquitin-conjugating enzyme, E2 ; Ubiquitin-conjugating enzyme/RWD-like
77050	1	x			FAD-dependent pyridine nucleotide-disulphide oxidoreductase ; Aromatic-ring hydroxylase ; Monooxygenase, FAD-binding ; Phenol hydroxylase, C-terminal dimerisation ; Thioredoxin-like fold
77052	1	x				53.7621	5167.39	96.1159	0	ECMup
77071	1	x			Crotonase, core
77085	1	x	other		FAD linked oxidase, N-terminal ; Berberine/berberine-like ; FAD-binding, type 2
77160	1	x			Chaperonin Cpn60 ; Chaperonin Cpn60/TCP-1 ; Chaperonin Cpn60/TCP-1 ; Chaperonin GroEL ; Chaperonin Cpn60 ; GroEL-like chaperone, ATPase
77195	1	x			Nucleosome assembly protein (NAP)
77216	1	x
77275	1	x
77281	1	x			Cytochrome P450, E-class, group I ; Cytochrome P450 ; Cytochrome P450 ; Cytochrome P450
77449	1	x			ATPase, P-type, K/Mg/Cd/Cu/Zn/Na/Ca/Na/H-transporter ; Haloacid dehalogenase-like hydrolase ; ATPase, P-type, K/Mg/Cd/Cu/Zn/Na/Ca/Na/H-transporter ; Phospholipid-translocating P-type ATPase, flippase ; ATPase, P-type, K/Mg/Cd/Cu/Zn/Na/Ca/Na/H-transporter
77466	1	x	other		Intradiol ring-cleavage dioxygenase, C-terminal ; Intradiol ring-cleavage dioxygenase, core	25.5143	221.747	8.6911	0	ECMup
77507	1	x			Regulator of G protein signalling ; Regulator of G protein signalling ; Regulator of G protein signalling superfamily
77528	1	x			Cytochrome P450, E-class, group IV ; Cytochrome P450 ; Cytochrome P450 ; Cytochrome P450
77623	1	x
77725	1	x			Clathrin adaptor, sigma subunit/coatomer, zeta subunit ; Adaptor protein complex, sigma subunit ; Longin-like
77732	1	x
77746	1	x
77809	1	x			HpcH/HpaI aldolase ; Pyruvate/Phosphoenolpyruvate kinase, catalytic core
77817	1	x			Ribosomal protein L18ae
77855	1	x			Prolyl 4-hydroxylase, alpha subunit
77858	1	x			Mov34-1 ; Mov34/MPN/PAD-1 ; Mov34/MPN/PAD-1
77900	1	x			Clathrin/coatomer adaptor, adaptin-like, N-terminal ; Adaptor protein complex, beta subunit ; Armadillo-type fold
77934	1	x			DNA-directed RNA polymerase, bacteriophage type ; DNA-directed RNA polymerase, bacteriophage type ; DNA-directed RNA polymerase, bacteriophage type
77996	1	x			High mobility group box, HMG1/HMG2 ; High mobility group box, HMG1/HMG2 ; High mobility group box, HMG1/HMG2 ; High mobility group box, HMG
78119	1	x			Synaptojanin, N-terminal ; Synaptojanin, N-terminal
78159	1	x			Ribonuclease P-related
78217	1	x	SSP		Signal peptidase 22 kDa subunit ; Signal peptidase 22 kDa subunit
78220	1	x			Cyclin, N-terminal ; Cyclin, C-terminal ; Cyclin, A/B/D/E ; Cyclin ; Cyclin, N-terminal ; Cyclin-like
78228	1	x
78251	1	x			Cytochrome P450 ; Cytochrome P450, E-class, group IV ; Cytochrome P450 ; Cytochrome P450 ; Cytochrome P450	33.7909	74.3199	2.19941	3.11307e-13	ECMup
78278	1	x			ABC transporter-like ; ABC transporter-like ; ABC transporter, transmembrane region ; AAA+ ATPase, core ; ABC transporter-like ; ABC transporter, transmembrane region, type 1 ; ABC transporter-like ; ABC transporter, transmembrane region, type 1	20.0714	43.7535	2.17989	2.88513e-08	ECMup
78317	1	x			Actin/actin-like ; Actin/actin-like ; Actin/actin-like
78338	1	x			Protein kinase, core ; Serine/threonine protein kinase-related ; Tyrosine protein kinase ; Serine/threonine protein kinase ; Protein kinase, core ; Protein kinase ATP binding, conserved site ; Serine/threonine protein kinase, active site ; Protein kinase-like
78373	1	x			Proteasome component region PCI ; Proteasome component region PCI
78395	1	x				15.0186	38.997	2.59658	1.88622e-09	ECMup
78458	1	x			NAD-dependent epimerase/dehydratase ; NAD(P)-binding	3.65395	52.4396	14.3515	0	ECMup
78634	1	x
78708	1	x			WD40 repeat ; WD40 repeat ; WD40 repeat ; WD40 repeat ; WD40 repeat ; WD40 repeat ; Quinoprotein amine dehydrogenase, beta chain-like
78711	1	x			Inositol polyphosphate kinase
78737	1	x			Ferritin/ribonucleotide reductase-like
78747	1	x				30.8964	65.5329	2.12105	3.53639e-11	ECMup
78766	1	x			Glutathione S-transferase, C-terminal ; Glutathione S-transferase, predicted ; Glutathione S-transferase, C-terminal-like ; Thioredoxin-like fold	79.2906	199.445	2.51537	0	ECMup
78794	1	x			GOLD
78803	1	x			WD40 repeat ; WD40 repeat ; WD40 repeat ; WD40 repeat ; WD40 repeat ; WD40 repeat ; WD40 repeat ; WD40 repeat-like
78810	1	x			Dihydroorotase homodimeric type ; Dihydroorotase homodimeric type ; Dihydroorotase, conserved site ; Dihydroorotase, conserved site
78945	1	x			GCN5-related N-acetyltransferase ; GCN5-related N-acetyltransferase ; Acyl-CoA N-acyltransferase
78981	1	x			Ferredoxin ; Molybdopterin oxidoreductase ; NADH-quinone oxidoreductase, chain G, C-terminal ; NADH-quinone oxidoreductase, chain G ; Ferredoxin ; NADH dehydrogenase 75 kDa subunit, conserved site ; NADH dehydrogenase 75 kDa subunit, conserved site ; NADH dehydrogenase 75 kDa subunit, conserved site ; Ferredoxin
79037	1	x			Mov34/MPN/PAD-1 ; Mov34/MPN/PAD-1
79100	1	x			Protein of unknown function DUF1000
79174	1	x	Cazyme	GH31	Glycoside hydrolase, family 31 ; Glycoside hydrolase, catalytic core
79194	1	x	other		Phosphoesterase
79282	1	x	Cazyme	GH55	Pectin lyase fold/virulence factor
79363	1	x			Glucose-inhibited division protein A ; FAD-dependent pyridine nucleotide-disulphide oxidoreductase ; Pyridine nucleotide-disulphide oxidoreductase, class I ; Glucose-inhibited division protein A ; Glucose-inhibited division protein A subfamily ; Glucose-inhibited division protein A
79406	1	x			Kinesin light chain ; Tetratricopeptide TPR-1 ; Tetratricopeptide region
79437	1	x			Dihydropteroate synthase, DHPS ; 7,8-Dihydro-6-hydroxymethylpterin-pyrophosphokinase, HPPK ; Dihydropteroate synthase ; 7,8-Dihydro-6-hydroxymethylpterin-pyrophosphokinase, HPPK ; Dihydropteroate synthase, DHPS ; Dihydropteroate synthase, DHPS ; 7,8-Dihydro-6-hydroxymethylpterin-pyrophosphokinase, HPPK ; Dihydropteroate synthase-like ; 7,8-Dihydro-6-hydroxymethylpterin-pyrophosphokinase, HPPK
79441	1	x			Peptidase S16, Lon protease ; AAA ATPase, core ; Peptidase S16, lon C-terminal ; AAA+ ATPase, core ; Peptidase S16, ATP-dependent protease La ; Peptidase S16, active site
79479	1	x
79521	1	x			WD40 repeat ; WD40 repeat ; WD40 repeat ; WD40 repeat ; WD40 repeat ; WD40 repeat ; WD40 repeat ; WD40 repeat-like
79528	1	x			Aminotransferase, class I and II ; Histidinol-phosphate aminotransferase ; Aminotransferase, class-II, pyridoxal-phosphate binding site ; Pyridoxal phosphate-dependent transferase, major region
79541	1	x			AMP-dependent synthetase and ligase ; AMP-dependent synthetase and ligase ; Phosphopantetheine-binding ; Condensation domain ; Male sterility, NAD-binding ; L-aminoadipate-semialdehyde dehydrogenase, large subunit ; Amino acid adenylation ; Thioester reductase ; L-aminoadipate-semialdehyde dehydrogenase, large subunit ; Phosphopantetheine-binding ; Phosphopantetheine attachment site ; AMP-depende…
79588	1	x			AAA ATPase, core ; AAA+ ATPase, core ; 26S proteasome subunit P45 ; AAA ATPase, conserved site
79600	1	x		GH13_40	Glycosyl hydrolase, family 13, catalytic region ; Glycosyl hydrolase, family 13, subfamily, catalytic region ; Glycoside hydrolase, catalytic core
79615	1	x			Cytochrome b5 ; Fatty acid desaturase, type 1, N-terminal ; Fatty acid desaturase, type 1, C-terminal ; Fatty acid desaturase, type 1, core ; Cytochrome b5 ; Fatty acid desaturase, type 1 ; Delta-9 acyl-CoA desaturase with haem/steroid binding region ; Cytochrome b5 ; Cytochrome b5 ; Fatty acid desaturase, type 1, C-terminal ; Glycoside hydrolase, catalytic core ; Cytochrome b5	108.95	224.969	2.06489	0	ECMup
79669	1	x			mRNA splicing factor, Cwf21
79683	1	x		GT24	UDP-glucose:Glycoprotein Glucosyltransferase
79703	1	x			Ubiquitin-conjugating enzyme, E2 ; Ubiquitin-conjugating enzyme, E2 ; Ubiquitin-conjugating enzyme, E2 ; Ubiquitin-conjugating enzyme, E2 ; Ubiquitin-conjugating enzyme, E2 ; Ubiquitin-conjugating enzyme/RWD-like
79714	1	x			Ribosomal protein S6e ; Ribosomal protein S6e ; Ribosomal protein S6, eukaryotic ; Ribosomal protein S6e
79734	1	x
79749	1	x
79769	1	x			Pyridine nucleotide-disulphide oxidoreductase, NAD-binding region ; FAD-dependent pyridine nucleotide-disulphide oxidoreductase ; Pyridine nucleotide-disulphide oxidoreductase, class I ; Pyridine nucleotide-disulphide oxidoreductase, NAD-binding region	12.7328	29.2951	2.30076	1.96696e-06	ECMup
79780	1	x			Major facilitator superfamily MFS-1 ; Major facilitator superfamily ; MFS general substrate transporter	10.4264	169.958	16.3008	9.96425e-12	ECMup
79792	1	x			MFS general substrate transporter	4.14546	46.2803	11.1641	2.12156e-07	ECMup
79918	1	x			Major facilitator superfamily MFS-1 ; Major facilitator superfamily ; MFS general substrate transporter
79922	1	x			Glucose/ribitol dehydrogenase ; Short-chain dehydrogenase/reductase SDR ; HEAT ; Short-chain dehydrogenase/reductase SDR ; NAD(P)-binding
79935	1	x			Cytochrome P450, E-class, group I ; Cytochrome P450 ; Cytochrome P450 ; Cytochrome P450	24.1997	83.4817	3.4497	0	ECMup
79950	1	x			U box ; U box
80002	1	x			Cdc37, N-terminal ; Cdc37, C-terminal ; Cdc37, Hsp90 binding
80036	1	x			ETC complex I subunit conserved region
80050	1	x			Terpenoid synthase
80071	1	x			HR1-like rho-binding repeat ; HR1 rho-binding repeat ; Armadillo-type fold
80077	1	x		GT57	ALG6, ALG8 glycosyltransferase
80078	1	x
80084	1	x			RIO kinase ; RIO kinase ; Tyrosine protein kinase, active site ; RIO kinase ; Protein kinase-like
80090	1	x			Cys/Met metabolism, pyridoxal phosphate-dependent enzyme ; Pyridoxal phosphate-dependent transferase, major region
80109	1	x			Protein phosphatase 2C, N-terminal ; Protein phosphatase 2C-related ; Protein phosphatase 2C, manganese/magnesium aspartate binding site ; Protein phosphatase 2C-related
80212	1	x
80298	1	x			Proliferating cell nuclear antigen, PCNA ; Proliferating cell nuclear antigen, PCNA ; Proliferating cell nuclear antigen, PCNA ; Proliferating cell nuclear antigen, PCNA ; Proliferating cell nuclear antigen, PCNA ; Proliferating cell nuclear antigen, PCNA ; Proliferating cell nuclear antigen, PCNA
80302	1	x			Argonaute and Dicer protein, PAZ ; Stem cell self-renewal protein Piwi ; Region of unknown function DUF1785 ; Argonaute and Dicer protein, PAZ ; Stem cell self-renewal protein Piwi ; Polynucleotidyl transferase, Ribonuclease H fold
80334	1	x
80338	1	x			Sugar transporter ; General substrate transporter ; Sugar transporter ; Major facilitator superfamily ; Sugar transporter, conserved site ; MFS general substrate transporter	0.937977	30.6698	32.6978	0	ECMup
80370	1	x			ABC transporter-like ; ABC transporter-like ; ABC transporter, transmembrane region ; AAA+ ATPase, core ; ABC transporter-like ; ABC transporter, transmembrane region, type 1 ; ABC transporter-like ; ABC transporter, transmembrane region, type 1
80468	1	x		GT20	Glycosyl transferase, family 20 ; Trehalose-phosphatase ; Trehalose-phosphatase	75.7598	349.047	4.60728	0	ECMup
80477	1	x			Thymidylate kinase ; Thymidylate kinase
80562	1	x
80583	1	x			ATPase, V1/A1 complex, subunit E
80651	1	x
80655	1	x			DNA/RNA helicase, DEAD/DEAH box type, N-terminal ; DNA/RNA helicase, C-terminal ; DSH, C-terminal ; RNA helicase, ATP-dependent, SK12/DOB1 ; DEAD-like helicase, N-terminal ; DNA/RNA helicase, C-terminal ; Helicase, superfamily 1 and 2, ATP-binding ; DNA/RNA helicase, C-terminal
80673	1	x
80690	1	x			Glycine hydroxymethyltransferase ; Glycine hydroxymethyltransferase ; Glycine hydroxymethyltransferase ; Pyridoxal phosphate-dependent transferase, major region
80845	1	x			Zinc finger, C2H2-type ; Zinc finger, C2H2-like ; Zinc finger, C2H2-type ; Zinc finger, C2H2-type	5.27703	11.8685	2.2491	0.00299375	ECMup
80917	1	x			Zinc finger, C2H2-type ; Zinc finger, C2H2-type ; Zinc finger, C2H2-like ; Zinc finger, C2H2-type ; Zinc finger, C2H2-type
80921	1	x
80932	1	x			Calcium-binding EF-hand ; RabGAP/TBC ; GRAM ; RabGAP/TBC ; RabGAP/TBC ; Calcium-binding EF-hand ; Calcium-binding EF-hand ; RabGAP/TBC
81007	1	x			Replication factor A protein 3 ; Nucleic acid-binding, OB-fold-like
81031	1	x			Peptidyl-prolyl cis-trans isomerase, FKBP-type ; Peptidyl-prolyl cis-trans isomerase, FKBP-type
81033	1	x			Zinc finger, TFIIS-type ; DNA-directed RNA polymerase, M/15 kDa subunit ; Zinc finger, TFIIS-type ; DNA-directed RNA polymerase, M/15 kDa subunit ; Zinc finger, TFIIS-type
81048	1	x			Lecithin:cholesterol acyltransferase ; Fumarate lyase
81058	1	x			Six-hairpin glycosidase-like
81077	1	x			Protein kinase, core ; MAP kinase, p38 ; Serine/threonine protein kinase-related ; Tyrosine protein kinase ; Serine/threonine protein kinase ; Protein kinase, core ; Protein kinase ATP binding, conserved site ; Serine/threonine protein kinase, active site ; Protein kinase-like
81106	1	x			Indole-3-glycerol phosphate synthase, central region ; Glutamine amidotransferase superfamily ; Anthranilate synthase component II/delta crystallin ; Glutamine amidotransferase class-I, C-terminal ; Indole-3-glycerol phosphate synthase ; N-(5'phosphoribosyl)anthranilate isomerase (PRAI) ; Glutamine amidotransferase of anthranilate synthase ; Glutamine amidotransferase, class I, active site ; Ribu…
81116	1	x			Autophagy protein 6
81236	1	x			Alcohol dehydrogenase, zinc-binding ; Alcohol dehydrogenase GroES-like ; GroES-like ; NAD(P)-binding
81307	1	x			Zinc finger, C2H2-type ; Zinc finger, C2H2-like ; Zinc finger, C2H2-type ; Zinc finger, C2H2-type
81402	1	x		GT4	Glycosyl transferase, group 1 ; PIGA, GPI anchor biosynthesis
81443	1	x			Oxysterol-binding protein ; Oxysterol-binding protein
81547	1	x			VHS ; VHS ; Zinc finger, FYVE-type ; Ubiquitin interacting motif ; Ubiquitin binding protein, Hrs/VPS27 ; Zinc finger, FYVE-type ; VHS ; Ubiquitin interacting motif ; Zinc finger, FYVE-related ; VHS ; Ubiquitin interacting motif ; ENTH/VHS ; Zinc finger, FYVE/PHD-type
81571	1	x			Peptidase M1, membrane alanine aminopeptidase, N-terminal ; Peptidase M1, membrane alanine aminopeptidase, N-terminal ; Peptidase M1, leukotriene A4 hydrolase, aminopeptidase C-terminal ; Peptidase M, neutral zinc metallopeptidases, zinc-binding site ; Armadillo-type fold
81585	1	x			Formyl transferase, N-terminal ; Phosphoribosylglycinamide formyltransferase ; Formyl transferase, N-terminal
81646	1	x			FAD dependent oxidoreductase
81704	1	x			Mitochondrial substrate carrier ; Mitochondrial substrate carrier ; Mitochondrial substrate carrier
81767	1	x			CENP-B protein
81777	1	x			Peptidase M48, Ste24p ; Peptidase M, neutral zinc metallopeptidases, zinc-binding site
81836	1	x			Sulphate transporter ; Sulphate transporter/antisigma-factor antagonist STAS ; Sulphate transporter/antisigma-factor antagonist STAS ; Sulphate transporter/antisigma-factor antagonist STAS
81940	1	x			RNA polymerase II transcription mediator
81987	1	x		GT2	Chitin synthase ; Chitin synthase ; Chitin synthase N-terminal
82020	1	x			G protein alpha subunit, helical insertion ; Guanine nucleotide binding protein (G-protein), alpha subunit ; Guanine nucleotide binding protein (G-protein), alpha subunit ; G protein alpha subunit, helical insertion
82028	1	x			Amino acid permease-associated region ; Amino acid/polyamine transporter I ; Amino acid permease, conserved site
82050	1	x			CENP-B protein
82211	1	x			TLDc ; TLDc
82325	1	x			Glycyl-tRNA synthetase, alpha2 dimer ; Aminoacyl-tRNA synthetase, class II (G, H, P and S) ; Anticodon-binding ; Glycyl-tRNA synthetase, alpha2 dimer ; Aminoacyl-tRNA synthetase, class II ; Anticodon-binding
82331	1	x			Polyprenyl synthetase ; Polyprenyl synthetase ; Polyprenyl synthetase ; Terpenoid synthase
82361	1	x			Protein of unknown function DUF914, eukaryotic
82469	1	x			Homogentisate 1,2-dioxygenase ; Homogentisate 1,2-dioxygenase ; Cupin, RmlC-type
82473	1	x			Protein of unknown function DUF1479
82514	1	x			Transcription initiation factor IIA, gamma subunit, N-terminal ; Transcription initiation factor IIA, gamma subunit, N-terminal ; Transcription initiation factor IIA, gamma subunit, C-terminal ; Transcription initiation factor IIA, gamma subunit ; Transcription factor IIA, helical ; Transcription factor IIA, beta-barrel
82556	1	x			Isopenicillin N synthase ; 2OG-Fe(II) oxygenase
82564	1	x			Cytochrome P450, E-class, group IV ; Cytochrome P450 ; Cytochrome P450 ; Cytochrome P450
82618	1	x			Cystinosin/ERS1p repeat ; Mannose-P-dolichol utilization defect 1 protein ; Cystinosin/ERS1p repeat
82720	1	x			Nucleoside phosphatase GDA1/CD39 ; Nucleoside phosphatase GDA1/CD39
82761	1	x			(Uracil-5)-methyltransferase ; (Uracil-5)-methyltransferase ; (Uracil-5)-methyltransferase
82763	1	x	Cazyme	AA7	FAD linked oxidase, N-terminal ; Berberine/berberine-like ; Oxygen oxidoreductase covalent FAD-binding site ; FAD-binding, type 2
82957	1	x			Ras GTPase ; Ras ; Ras small GTPase, Ras type ; Ras small GTPase, Rho type ; Ras small GTPase, Rab type ; Small GTP-binding protein
82990	1	x			Malic oxidoreductase ; Malic enzyme, N-terminal ; Malic enzyme, NAD-binding ; NAD(P)-binding	66.1026	240.933	3.64483	0	ECMup
83200	1	x		GT66	Oligosaccharyl transferase, STT3 subunit ; Basic-leucine zipper (bZIP) transcription factor
83251	1	x			Aromatic-ring hydroxylase ; FAD dependent oxidoreductase ; Squalene epoxidase
83306	1	x			AAA ATPase, core ; AAA+ ATPase, core
83308	1	x			Glutamyl/glutaminyl-tRNA synthetase, class Ic ; Glutamyl/glutaminyl-tRNA synthetase, class Ic ; Glutamyl-tRNA synthetase, class Ic, bacterial/mitochondrial ; Aminoacyl-tRNA synthetase, class I, conserved site ; Aminoacyl-tRNA synthetase, class I, anticodon-binding
83358	1	x			Glucose/ribitol dehydrogenase ; Short-chain dehydrogenase/reductase SDR ; NAD(P)-binding
83540	1	x	Cazyme	GH5_9	Glycoside hydrolase, family 5 ; Glycoside hydrolase, catalytic core
83557	1	x
83732	1	x			Protein kinase, core ; Serine/threonine protein kinase-related ; Protein kinase, C-terminal ; Tyrosine protein kinase ; Serine/threonine protein kinase ; Protein kinase, core ; Protein kinase ATP binding, conserved site ; Serine/threonine protein kinase, active site ; Protein kinase-like	37.6516	85.2806	2.26499	1.11022e-15	ECMup
83865	1	x			Ankyrin ; Ankyrin ; Ankyrin ; Ankyrin ; Ankyrin ; Ankyrin
84088	1	x			Phosphatidylserine decarboxylase-related ; Phosphatidylserine decarboxylase
84098	1	x			Alpha/beta hydrolase fold-1 ; Homoserine acetyltransferase ; Homoserine O-acetyltransferase
84156	1	x			ABC transporter-like ; ABC transporter-like ; ABC transporter, transmembrane region ; AAA+ ATPase, core ; ABC transporter-like ; ABC transporter, transmembrane region, type 1 ; ABC transporter-like ; ABC transporter, transmembrane region, type 1
84235	1	x			Protein of unknown function, ATP binding
84239	1	x			Ras GTPase ; Ras ; Ras small GTPase, Ras type ; Ras small GTPase, Rho type ; Ras small GTPase, Rab type ; Small GTP-binding protein
84264	1	x			Peptidase M24, catalytic core ; Peptidase M24B, X-Pro dipeptidase/aminopeptidase P N-terminal ; Peptidase M24B, X-Pro dipeptidase/aminopeptidase P, conserved site ; Peptidase M24, catalytic core
84290	1	x		GT3	Glycogen synthase	101.736	339.337	3.33546	2.48409e-10	ECMup
84328	1	x			Protein synthesis factor, GTP-binding ; Protein synthesis factor, GTP-binding ; Translation elongation factor EFG/EF2, C-terminal ; Translation elongation factor EFTu/EF1A, domain 2 ; Translation elongation factor EFG/EF2, domain IV ; Small GTP-binding protein ; Translation elongation factor EFG/EF2 ; Protein synthesis factor, GTP-binding ; Translation elongation and initiation factors/Ribosomal,…
84351	1	x			mRNA splicing factor, thioredoxin-like U5 snRNP ; mRNA splicing factor, thioredoxin-like U5 snRNP ; Thioredoxin-like fold
84434	1	x	Cazyme	AA1_1	Multicopper oxidase, type 1 ; Multicopper oxidase, type 2 ; Multicopper oxidase, type 3 ; Multicopper oxidase, copper-binding site ; Multicopper oxidase, copper-binding site ; Cupredoxin
84465	1	x
84638	1	x			Amino acid permease-associated region ; Amino acid/polyamine transporter I ; Amino acid permease, conserved site
84654	1	x			Polyprenyl synthetase ; Polyprenyl synthetase ; Terpenoid synthase
84665	1	x			Taurine catabolism dioxygenase TauD/TfdA
84774	1	x			Phox-like ; Phox-like ; Phox-like ; Phox-like
84830	1	x		GT22
84872	1	x
84895	1	x			Ankyrin ; Ankyrin ; Ankyrin ; Ankyrin ; Ankyrin
84920	1	x			CENP-B protein ; Centromere protein B, DNA-binding region sub-type ; Centromere protein B, helix-turn-helix ; Homeodomain-like
84929	1	x			Ankyrin ; Ankyrin ; Ankyrin ; Ankyrin ; Ankyrin ; Ankyrin
84966	1	x		GT39	Glycosyl transferase, family 39 ; MIR ; MIR motif ; MIR motif ; MIR
85025	1	x			Vps16, C-terminal ; Vps16, N-terminal ; Vacuolar protein sorting-associated protein 16
85103	1	x			Like-Sm ribonucleoprotein, eukaryotic and archaea-type, core ; Like-Sm ribonucleoprotein, core ; Like-Sm ribonucleoprotein, eukaryotic and archaea-type, core ; Like-Sm ribonucleoprotein-related, core
85121	1	x			HAD-superfamily hydrolase, subfamily IB, PSPase-like ; HAD-superfamily hydrolase, subfamily IB, hypothetical 1
85131	1	x			Major facilitator superfamily MFS-1 ; Major facilitator superfamily ; MFS general substrate transporter	3.47291	70.3746	20.2639	0	ECMup
85302	1	x
85315	1	x			Protein of unknown function DUF6, transmembrane
85474	1	x			Coenzyme Q biosynthesis Coq4
85563	1	x			Calcium-binding EF-hand ; Calponin-like actin-binding ; EF-hand, Ca insensitive ; Calponin-like actin-binding ; Calponin-like actin-binding ; Calcium-binding EF-hand ; Calcium-binding EF-hand ; Actinin-type, actin-binding, conserved site ; Calponin-homology
85605	1	x			Actin-binding, cofilin/tropomyosin type ; Actin-binding, cofilin/tropomyosin type ; Actin-binding, cofilin/tropomyosin type
85652	1	x			C2 calcium-dependent membrane targeting ; C2 calcium-dependent membrane targeting ; C2 calcium-dependent membrane targeting ; C2 calcium-dependent membrane targeting ; C2 calcium/lipid-binding region, CaLB
85682	1	x			Protein of unknown function DUF382 ; PSP, proline-rich ; PSP, proline-rich
85685	1	x			Glutathione S-transferase, N-terminal ; Glutathione S-transferase, C-terminal-like ; Thioredoxin-like fold
85745	1	x			Methionyl-tRNA synthetase, class Ia, N-terminal ; Aminoacyl-tRNA synthetase, class I (M) ; Methionyl-tRNA synthetase, class Ia ; Aminoacyl-tRNA synthetase, class I, conserved site ; Aminoacyl-tRNA synthetase, class 1a, anticodon-binding
85765	1	x			Glutathione S-transferase, C-terminal-like
85787	1	x			Cyclic nucleotide-binding ; Sulphate transporter ; Sulphate transporter/antisigma-factor antagonist STAS ; Cyclic nucleotide-binding ; Cyclic nucleotide-binding ; Sulphate transporter/antisigma-factor antagonist STAS ; Cyclic nucleotide-binding ; Sulphate transporter/antisigma-factor antagonist STAS	34.8466	93.2506	2.67603	0	ECMup
85827	1	x			Major facilitator superfamily MFS-1 ; Major facilitator superfamily ; MFS general substrate transporter
85841	1	x		GT22	Alg9-like mannosyltransferase ; Peptidase M, neutral zinc metallopeptidases, zinc-binding site
85848	1	x			CENP-B protein ; Centromere protein B, helix-turn-helix
85862	1	x			Protein of unknown function UPF0005
85927	1	x			Protein of unknown function DUF6, transmembrane
86040	1	x		GT20	Glycosyl transferase, family 20 ; Alpha,alpha-trehalose-phosphate synthase	123.304	353.812	2.86943	0	ECMup
86041	1	x			Sterol desaturase
86043	1	x			ATPase, P-type, K/Mg/Cd/Cu/Zn/Na/Ca/Na/H-transporter ; H+ transporting ATPase, proton pump ; E1-E2 ATPase-associated region ; ATPase, P-type cation-transporter, C-terminal ; ATPase, P-type cation-transporter, N-terminal ; Haloacid dehalogenase-like hydrolase ; ATPase, P-type, K/Mg/Cd/Cu/Zn/Na/Ca/Na/H-transporter ; Calcium-translocating P-type ATPase, PMCA-type ; ATPase, P-type, K/Mg/Cd/Cu/Zn/Na/C…	7.71861	17.8173	2.30836	0.000199281	ECMup
86051	1	x			Mitochondrial carrier protein ; Mitochondrial substrate carrier ; Mitochondrial substrate carrier ; Mitochondrial substrate carrier
86104	1	x			Ankyrin ; Ankyrin ; Ankyrin ; Ankyrin ; Ankyrin
86115	1	x			WD40 repeat ; WD40 repeat ; WD40 repeat ; WD40 repeat ; WD40 repeat ; WD40 repeat ; AMP-dependent synthetase and ligase ; WD40 repeat ; WD40 repeat-like
86208	1	x			20S proteasome, A and B subunits ; Proteasome endopeptidase complex, beta subunit ; Proteasome, beta-type subunit, conserved site
86233	1	x			MRG ; Chromo domain
86256	1	x			BAR
86300	1	x			GINS complex, Sld5 component ; GINS complex, Sld5 component
86341	1	x	other		FAD linked oxidase, N-terminal ; Berberine/berberine-like ; FAD-binding, type 2
86356	1	x			Major facilitator superfamily MFS-1 ; Major facilitator superfamily ; WD40 repeat ; MFS general substrate transporter
86367	1	x
86370	1	x	other		FAD linked oxidase, N-terminal ; Berberine/berberine-like ; FAD-binding, type 2
86388	1	x			MFS general substrate transporter
86410	1	x			Zinc finger, C2H2-type ; Zinc finger, C2H2-like ; Zinc finger, C2H2-type ; Zinc finger, C2H2-type
86432	1	x			Zinc finger, C2H2-type ; Zinc finger, C2H2-type ; Zinc finger, C2H2-type
86436	1	x			Phospholipase D/Transphosphatidylase ; Phospholipase D/Transphosphatidylase ; Phospholipase D/Transphosphatidylase
86485	1	x			Cys/Met metabolism, pyridoxal phosphate-dependent enzyme ; Pyridoxal phosphate-dependent transferase, major region
86549	1	x			Ribosomal protein L10e ; Ribosomal protein L10e ; Ribosomal protein L10e ; Ribosomal protein L10e ; Ribosomal protein L10e/L16
86702	1	x			Aspartyl-tRNA synthetase, class IIb ; Aminoacyl-tRNA synthetase, class II (D, K and N) ; Nucleic acid binding, OB-fold, tRNA/helicase-type ; Asparaginyl-tRNA synthetase, class IIb ; Aminoacyl-tRNA synthetase, class II ; Nucleic acid-binding, OB-fold-like
86826	1	x			CENP-B protein
86936	1	x			Zinc finger, C2H2-type ; Zinc finger, C2H2-like ; Zinc finger, C2H2-type ; Zinc finger, C2H2-type
87000	1	x	other		FAD linked oxidase, N-terminal ; Berberine/berberine-like ; FAD-binding, type 2
87068	1	x
87107	1	x
87169	1	x			Protein kinase, core ; Serine/threonine protein kinase-related ; Tyrosine protein kinase ; Serine/threonine protein kinase ; Protein kinase, core ; Protein kinase ATP binding, conserved site ; Serine/threonine protein kinase, active site ; Protein kinase-like
87324	1	x
87506	1	x			Thiopurine S-methyltransferase
87512	1	x			Mitochondrial substrate carrier ; Mitochondrial substrate carrier ; Mitochondrial substrate carrier
87535	1	x			Glutamine amidotransferase class-I, C-terminal ; CTP synthase, N-terminal ; CTP synthase ; Glutamine amidotransferase, class I, active site
87692	1	x			Bicoid-interacting 3 ; Proteinase inhibitor I13, potato inhibitor I
87700	1	x
87715	1	x			Protein kinase, core ; Serine/threonine protein kinase-related ; Tyrosine protein kinase ; Serine/threonine protein kinase ; Protein kinase, core ; Protein kinase ATP binding, conserved site ; Serine/threonine protein kinase, active site ; Protein kinase-like
87770	1	x			AAA ATPase, core ; BRCT ; DNA replication factor RFC1, C-terminal ; DNA replication factor C, large subunit ; BRCT ; AAA+ ATPase, core ; BRCT ; DNA polymerase III clamp loader subunit, C-terminal ; BRCT
88004	1	x			CENP-B protein
88011	1	x			General substrate transporter ; Major facilitator superfamily ; Sugar transporter, conserved site ; Sugar transporter, conserved site ; MFS general substrate transporter
88108	1	x			Lysyl-tRNA synthetase, class II ; Aminoacyl-tRNA synthetase, class II (D, K and N) ; Nucleic acid binding, OB-fold, tRNA/helicase-type ; Lysyl-tRNA synthetase, class II ; Aminoacyl-tRNA synthetase, class II ; Nucleic acid-binding, OB-fold-like
88119	1	x			Cytochrome P450
88171	1	x			WD40 repeat ; WD40 repeat ; WD40 repeat ; Coatomer, WD associated region ; Coatomer, beta' subunit ; WD40 repeat ; WD40 repeat ; WD40 repeat ; WD40 repeat ; WD40 repeat-like
88235	1	x
88269	1	x			CENP-B protein ; Centromere protein B, helix-turn-helix ; Homeodomain-like
88272	1	x			Heat shock protein Hsp20 ; Heat shock protein Hsp20 ; HSP20-like chaperone
88304	1	x			F-actin capping protein, beta subunit ; F-actin capping protein, beta subunit ; F-actin capping protein, beta subunit ; F-actin capping protein, beta subunit
88308	1	x			Translation initiation factor IF2/IF5 ; Translation initiation factor IF2/IF5 ; eIF4-gamma/eIF5/eIF2-epsilon ; eIF4-gamma/eIF5/eIF2-epsilon ; Translation initiation factor IF2/IF5 ; Translation initiation factor IF2/IF5, N-terminal ; Armadillo-type fold ; Translation initiation factor IF2/IF5, zinc-binding
88397	1	x
88415	1	x
88465	1	x
88679	1	x			Mitochondrial substrate carrier ; Mitochondrial substrate carrier ; Mitochondrial substrate carrier
88814	1	x			Nucleotide-sugar transporter ; UDP-galactose transporter
88863	1	x			Cys/Met metabolism, pyridoxal phosphate-dependent enzyme ; Pyridoxal phosphate-dependent transferase, major region	49.5509	269.473	5.4383	5.54889e-13	ECMup
88954	1	x			Alcohol dehydrogenase, zinc-binding ; Alcohol dehydrogenase GroES-like ; GroES-like ; NAD(P)-binding
89013	1	x				3.91679	17.7908	4.54218	1.03291e-07	ECMup
89042	1	x			Taurine catabolism dioxygenase TauD/TfdA
89211	1	x			S-adenosyl-L-methionine dependent methyltransferase, predicted
89244	1	x
89250	1	x
89361	1	x			NAD-dependent histone deacetylase, silent information regulator Sir2 ; NAD-dependent histone deacetylase, silent information regulator Sir2
89646	1	x			Purine phosphorylase, family 2 ; Methylthioadenosine phosphorylase ; Purine phosphorylase, family 2
89696	1	x			Alpha/beta hydrolase fold-1
89868	1	x			Ras GTPase ; Ras ; Ras small GTPase, Ras type ; Ras small GTPase, Rho type ; Ras small GTPase, Rab type ; Small GTP-binding protein
90216	1	x			Cytochrome P450
90228	1	x			Fatty acid desaturase, type 1, N-terminal ; Fatty acid desaturase, type 1 ; Sphingolipid delta4-desaturase, N-terminal ; Peptidase M, neutral zinc metallopeptidases, zinc-binding site
90230	1	x
90264	1	x			Cell differentiation proteins, Rcd1-like ; Armadillo-type fold
90277	1	x			Protein of unknown function DUF1640
90298	1	x
90472	1	x
90750	1	x			Sugar transporter ; General substrate transporter ; Sugar transporter, conserved site ; MFS general substrate transporter
90850	1	x
90953	1	x
90974	1	x
91039	1	x			Ankyrin ; Ankyrin ; Ankyrin ; Ankyrin ; Ankyrin
91194	1	x
91312	1	x
91423	1	x			CENP-B protein
91451	1	x			Glucose/ribitol dehydrogenase ; Short-chain dehydrogenase/reductase SDR ; NAD(P)-binding	8.53408	40.1853	4.7088	2.75328e-10	ECMup
91625	1	x	Cazyme	GH5_9	Glycoside hydrolase, family 5 ; Glycoside hydrolase, catalytic core
91822	1	x			Phospholipase/carboxylesterase
91861	1	x			Alpha/beta hydrolase fold-1
91866	1	x
91978	1	x			WD40 repeat ; WD40 repeat ; WD40 repeat ; WD40 repeat ; WD40 repeat ; WD40 repeat ; WD40 repeat ; WD40 repeat-like
92026	1	x
92361	1	x			Ankyrin ; Ankyrin ; Ankyrin ; Ankyrin ; Ankyrin
92496	1	x
92576	1	x
92690	1	x			Translation elongation factor EF1B, gamma chain, conserved ; Glutathione S-transferase, C-terminal ; Translation elongation factor EF1B, gamma chain, conserved ; Translation elongation factor EF1B, gamma chain, conserved ; Glutathione S-transferase, C-terminal-like ; Translation elongation factor EF1B, gamma chain, conserved
92722	1	x			Exoribonuclease, phosphorolytic domain 1 ; Exoribonuclease, phosphorolytic domain 2 ; Exoribonuclease, phosphorolytic domain 2
92817	1	x
92908	1	x			CENP-B protein
92917	1	x			Glucose/ribitol dehydrogenase ; Short-chain dehydrogenase/reductase SDR ; NAD(P)-binding
93050	1	x
93128	1	x
93220	1	x			Ankyrin ; Ankyrin ; Ankyrin ; Ankyrin ; Ankyrin
93261	1	x
93279	1	x			Cytochrome P450, E-class, group I ; Cytochrome P450 ; Cytochrome P450 ; Cytochrome P450
93416	1	x			WD40 repeat ; WD40 repeat ; WD40 repeat ; WD40 repeat ; WD40 repeat ; WD40 repeat ; WD40 repeat ; Peptidase S9A, oligopeptidase, N-terminal beta-propeller
93428	1	x
93471	1	x
93545	1	x
94082	1	x			Bacterial bifunctional deaminase-reductase, C-terminal
94288	1	x			Peptidase C19, ubiquitin carboxyl-terminal hydrolase 2 ; Zinc finger, UBP-type ; Peptidase C19, ubiquitin carboxyl-terminal hydrolase 2 ; Zinc finger, UBP-type
94783	1	x			Sugar transporter ; General substrate transporter ; Sugar transporter ; Major facilitator superfamily ; Sugar transporter, conserved site ; MFS general substrate transporter
94899	1	x			Mitochondrial brown fat uncoupling protein ; Mitochondrial substrate carrier ; Mitochondrial substrate carrier ; Mitochondrial substrate carrier
94916	1	x			Dynein heavy chain ; ATPase associated with various cellular activities, AAA-5 ; Dynein heavy chain, N-terminal region 2 ; AAA+ ATPase, core ; Peptidase, cysteine peptidase active site
95172	1	x			Excinuclease ABC, C subunit, C-terminal ; AMP-dependent synthetase and ligase ; AMP-dependent synthetase and ligase ; AMP-dependent synthetase and ligase
95200	1	x			Cytochrome b5 ; Cytochrome b5 ; Cytochrome b5 ; FMN-dependent alpha-hydroxy acid dehydrogenase ; Cytochrome b5 ; Cytochrome b5 ; FMN-dependent alpha-hydroxy acid dehydrogenase, active site ; Cytochrome b5
95327	1	x			Acyl carrier protein (ACP) ; Phosphopantetheine-binding ; Acyl carrier protein (ACP) ; Phosphopantetheine-binding ; Acyl carrier protein-like
95663	1	x			Glutamine amidotransferase superfamily ; Glutamine amidotransferase class-I, C-terminal ; Histidine biosynthesis ; Imidazole glycerol phosphate synthase HisHF ; Histidine biosynthesis, HisF ; Imidazole glycerol phosphate synthase, subunit H ; Glutamine amidotransferase, class I, active site ; Ribulose-phosphate binding barrel
95816	1	x			Glycerophosphoryl diester phosphodiesterase
95934	1	x			NADH dehydrogenase (ubiquinone), 30 kDa subunit ; NADH dehydrogenase (ubiquinone), 30 kDa subunit ; NADH (or F420H2) dehydrogenase, subunit C ; NADH dehydrogenase (ubiquinone), 30 kDa subunit
96038	1	x			Rhodanese-like ; Rhodanese-like ; Rhodanese-like ; Rhodanese-like
96135	1	x			Ras GTPase ; Ras ; Ras small GTPase, Ras type ; Ras small GTPase, Rho type ; Ras small GTPase, Rab type ; Ran GTPase ; Small GTP-binding protein ; RNA polymerase sigma factor 54, interaction
96258	1	x			Iron-containing alcohol dehydrogenase ; Rieske iron-sulphur protein, C-terminal	26.5399	101.138	3.8108	0	ECMup
96278	1	x			Yos1-like ; Yos1-like
96383	1	x
96593	1	x			ARF/SAR superfamily ; Ras GTPase ; ARF/SAR superfamily ; Ras small GTPase, Rab type ; ADP-ribosylation factor ; GTP-binding protein SAR1 ; Small GTP-binding protein ; ADP-ribosylation factor
96642	1	x			Snf7
96652	1	x			Regulator of chromosome condensation, RCC1 ; Regulator of chromosome condensation, RCC1 ; Regulator of chromosome condensation, RCC1 ; Regulator of chromosome condensation, RCC1 ; Regulator of chromosome condensation, RCC1 ; Regulator of chromosome condensation/beta-lactamase-inhibitor protein II
96860	1	x			14-3-3 protein ; 14-3-3 protein ; 14-3-3 protein ; 14-3-3 protein ; 14-3-3 protein ; 14-3-3 protein ; 14-3-3 protein ; 14-3-3 protein
97113	1	x			Sulphatase ; GPI ethanolamine phosphate transferase 1, C-terminal ; Alkaline-phosphatase-like, core domain
97124	1	x			Myosin head, motor region ; Dilute ; Myosin head, motor region ; Myosin head, motor region ; IQ calmodulin-binding region ; Dilute ; IQ calmodulin-binding region ; Myosin head, motor region ; IQ calmodulin-binding region ; Dilute ; Myosin S1 fragment, N-terminal
97143	1	x			Ubiquinone biosynthesis and related ; Ubiquinone biosynthesis protein COQ7 ; Ferritin/ribonucleotide reductase-like
97205	1	x			Protein of unknown function DUF284, transmembrane eukaryotic ; Protein of unknown function DUF284, transmembrane eukaryotic
97213	1	x			ATPase, V1 complex, subunit H ; ATPase, V1 complex, subunit H ; Armadillo-type fold
97356	1	x			FAD-dependent pyridine nucleotide-disulphide oxidoreductase ; Adrenodoxin reductase ; Pyridine nucleotide-disulphide oxidoreductase, class-II ; Glutamine amidotransferase, class-II ; Glutamate synthase, alpha subunit, C-terminal ; Glutamate synthase, central-C ; Glutamate synthase, central-N ; FAD-dependent pyridine nucleotide-disulphide oxidoreductase ; Glutamate synthase, eukaryotic ; Glutamate…
97401	1	x			SNF2-related ; DNA/RNA helicase, C-terminal ; HEAT ; DEAD-like helicase, N-terminal ; DNA/RNA helicase, C-terminal ; Helicase, superfamily 1 and 2, ATP-binding ; DNA/RNA helicase, C-terminal ; Armadillo-type fold
97509	1	x
97519	1	x			Heat shock protein 70 ; Heat shock protein Hsp70 ; Heat shock protein 70 ; Heat shock protein 70 ; Heat shock protein 70 ; Heat shock protein 70
97726	1	x			Dolichol phosphate-mannose biosynthesis regulatory
97764	1	x			N2,N2-dimethylguanosine tRNA methyltransferase ; N2,N2-dimethylguanosine tRNA methyltransferase
98169	1	x			Tryptophan synthase, alpha chain ; Tryptophan synthase, alpha chain ; Pyridoxal phosphate-dependent enzyme, beta subunit ; Tryptophan synthase, alpha chain ; Tryptophan synthase, beta chain ; Tryptophan synthase, alpha chain ; Tryptophan synthase, beta chain, conserved site ; Ribulose-phosphate binding barrel ; Pyridoxal phosphate-dependent enzyme, beta subunit
98182	1	x			K Homology, type 1 ; K Homology ; K Homology, type 1
98243	1	x			ARF/SAR superfamily ; ARF/SAR superfamily ; ADP-ribosylation factor ; GTP-binding protein SAR1 ; Small GTP-binding protein
98368	1	x	Cazyme	AA1_1	Multicopper oxidase, type 1 ; Multicopper oxidase, type 2 ; Multicopper oxidase, type 3 ; Multicopper oxidase, copper-binding site ; Multicopper oxidase, copper-binding site ; Cupredoxin
98583	1	x			Methyltransferase type 11 ; Ubiquinone biosynthesis O-methyltransferase
98699	1	x			Alpha-D-phosphohexomutase, N-terminal ; Alpha-D-phosphohexomutase, C-terminal ; Alpha-D-phosphohexomutase, alpha/beta/alpha domain I ; Alpha-D-phosphohexomutase, alpha/beta/alpha domain II ; Alpha-D-phosphohexomutase, alpha/beta/alpha domain III ; Alpha-D-phosphohexomutase, conserved site ; Alpha-D-phosphohexomutase, alpha/beta/alpha I, II and III	83.8644	489.281	5.83419	7.23666e-12	ECMup
98742	1	x			Dak kinase ; Dak phosphatase ; Dihydroxyacetone kinase ; Dak phosphatase	20.2662	43.1293	2.12813	7.27942e-08	ECMup
98848	1	x			Brix ; Brix
98967	1	x			Oxidoreductase, N-terminal ; NAD(P)-binding
99078	1	x			Tetratricopeptide TPR2 ; Tetratricopeptide repeat 11 Fission 1 protein
99094	1	x		GH13_25-GH133	Amylo-alpha-1,6-glucosidase ; Six-hairpin glycosidase-like ; Glycoside hydrolase, catalytic core	42.2533	88.9519	2.1052	4.54346e-05	ECMup
99680	1	x
99969	1	x			Tetracycline resistance protein, TetB ; Major facilitator superfamily MFS-1 ; Major facilitator superfamily ; MFS general substrate transporter
100028	1	x			Per1-like
100057	1	x			Ribosomal protein S27, mitochondrial
100305	1	x			RNA recognition motif, RNP-1 ; RNA recognition motif, RNP-1 ; RNA recognition motif, RNP-1
100373	1	x			NADH dehydrogenase (ubiquinone), 24 kDa subunit ; NADH dehydrogenase (ubiquinone), 24 kDa subunit ; NADH dehydrogenase (ubiquinone), 24 kDa subunit ; NADH dehydrogenase (ubiquinone), 24 kDa subunit ; Thioredoxin-like fold
100385	1	x			C2 calcium-dependent membrane targeting ; WW/Rsp5/WWP ; HECT ; HECT ; C2 calcium-dependent membrane targeting ; WW/Rsp5/WWP ; C2 calcium-dependent membrane targeting ; WW/Rsp5/WWP ; HECT ; WW/Rsp5/WWP ; C2 calcium/lipid-binding region, CaLB ; WW/Rsp5/WWP ; HECT
100656	1	x			DNA/RNA helicase, DEAD/DEAH box type, N-terminal ; DNA/RNA helicase, C-terminal ; Sec63 ; AAA+ ATPase, core ; DEAD-like helicase, N-terminal ; DNA/RNA helicase, C-terminal ; Sec63 ; Helicase, superfamily 1 and 2, ATP-binding ; DNA/RNA helicase, C-terminal
100843	1	x			ATPase, F0 complex, subunit D, mitochondrial
101112	1	x			Protein of unknown function DUF788
101137	1	x			Like-Sm ribonucleoprotein, core ; Small nuclear ribonucleoprotein SmF ; Like-Sm ribonucleoprotein, eukaryotic and archaea-type, core ; Like-Sm ribonucleoprotein-related, core
101661	1	x			Bicarbonate transporter, C-terminal	4.42183	45.5073	10.2915	0	ECMup
102085	1	x			RasGAP protein, C-terminal ; Ras GTPase-activating protein ; RasGAP protein, C-terminal ; Ras GTPase-activating protein ; Ras GTPase-activating protein ; Ras GTPase-activating protein ; Rho GTPase activation protein ; Adenosylcobalamin biosynthesis, ATP:cob(I)alamin adenosyltransferase-like
102106	1	x			Ribonuclease HII/HIII ; Ribonuclease HII ; Polynucleotidyl transferase, Ribonuclease H fold
102140	1	x		GH13_5	Glycosyl hydrolase, family 13, catalytic region ; Alpha-amylase, thermostable ; Glycosyl hydrolase, family 13, subfamily, catalytic region ; Glycoside hydrolase, catalytic core
102224	1	x			Methionyl-tRNA synthetase, class Ia, N-terminal ; WHEP-TRS ; Aminoacyl-tRNA synthetase, class I (M) ; Methionyl-tRNA synthetase, class Ia ; Aminoacyl-tRNA synthetase, class I, conserved site ; S15/NS1, RNA-binding ; Aminoacyl-tRNA synthetase, class 1a, anticodon-binding
102256	1	x				7.02978	36.7973	5.23448	1.33227e-15	ECMup
102274	1	x			Chaperonin Cpn60 ; Chaperonin Cpn60/TCP-1 ; Chaperonin Cpn60/TCP-1 ; T-complex protein 1, epsilon subunit ; Chaperonin TCP-1, conserved site ; Chaperonin TCP-1, conserved site ; Chaperonin TCP-1, conserved site ; GroEL-like chaperone, ATPase
102278	1	x			Serine/threonine-specific protein phosphatase and bis(5-nucleosyl)-tetraphosphatase ; Serine/threonine-specific protein phosphatase and bis(5-nucleosyl)-tetraphosphatase ; Metallophosphoesterase ; Serine/threonine-specific protein phosphatase and bis(5-nucleosyl)-tetraphosphatase ; Serine/threonine-specific protein phosphatase and bis(5-nucleosyl)-tetraphosphatase
103035	1	x			Protein of unknown function DUF427
103062	1	x			Sugar transporter ; General substrate transporter ; Sugar transporter ; Major facilitator superfamily ; Sugar transporter, conserved site ; MFS general substrate transporter
103072	1	x			Alcohol dehydrogenase, zinc-binding ; GroES-like ; NAD(P)-binding
103139	1	x			Cytochrome P450, E-class, group I ; Cytochrome P450 ; Cytochrome P450 ; Cytochrome P450
103420	1	x			Major facilitator superfamily MFS-1 ; Major facilitator superfamily ; MFS general substrate transporter
103541	1	x			AIR synthase related protein ; AIR synthase related protein, C-terminal ; Phosphoribosylformylglycinamidine synthase, eukaryotes and proteobacteria ; PurM, N-terminal-like ; AIR synthase related protein, C-terminal
103674	1	x			ABC-1 ; Protein kinase-like
103698	1	x			Queuine/other tRNA-ribosyltransferase ; Queuine tRNA-ribosyltransferase ; Queuine/other tRNA-ribosyltransferase ; Queuine/other tRNA-ribosyltransferase
103735	1	x			Inosine/uridine-preferring nucleoside hydrolase ; Inosine/uridine-preferring nucleoside hydrolase ; Inosine/uridine-preferring nucleoside hydrolase
104061	1	x			Peptidase M20 ; Peptidase M20, dimerisation ; Glutathione degradosome, DUG1 ; TonB box, conserved site ; ArgE/DapE/ACY1/CPG2/YscS, conserved site ; Peptidase M20, dimerisation	71.1825	205.207	2.88283	0	ECMup
104160	1	x			Major facilitator superfamily MFS-1 ; Major facilitator superfamily ; MFS general substrate transporter	1.10076	123.191	111.914	0	ECMup
104310	1	x			ARF/SAR superfamily ; Ras GTPase ; ARF/SAR superfamily ; ADP-ribosylation factor ; GTP-binding protein SAR1 ; Small GTP-binding protein
104492	1	x			Prenylated rab acceptor PRA1
105087	1	x			Mitochondrial substrate carrier ; Mitochondrial substrate carrier ; Mitochondrial substrate carrier
105090	1	x			Fumarate lyase ; Fumarate lyase ; Adenylosuccinate lyase ; Fumarate lyase ; L-Aspartase-like
105104	1	x			Complex 1 LYR protein
105136	1	x			CTLH, C-terminal to LisH motif ; CT11-RanBPM ; CTLH, C-terminal to LisH motif
105177	1	x			Intradiol ring-cleavage dioxygenase, C-terminal ; Catechol dioxygenase, N-terminal ; Intradiol ring-cleavage dioxygenase, core
105231	1	x			Glucose/ribitol dehydrogenase ; Short-chain dehydrogenase/reductase SDR ; NAD(P)-binding
105323	1	x			Major facilitator superfamily MFS-1 ; Major facilitator superfamily ; MFS general substrate transporter	1.38226	327.17	236.692	0	ECMup
105641	1	x			NADH:flavin oxidoreductase/NADH oxidase, N-terminal
105722	1	x			Amino acid permease-associated region ; Amino acid/polyamine transporter I
105926	1	x			Phospholipase/carboxylesterase
106192	1	x
106405	1	x			Heat shock protein DnaJ ; Heat shock protein DnaJ, N-terminal ; Heat shock protein DnaJ, cysteine-rich region ; Chaperone DnaJ, C-terminal ; Heat shock protein DnaJ, N-terminal ; Heat shock protein DnaJ, N-terminal ; Heat shock protein DnaJ, cysteine-rich region ; Heat shock protein DnaJ, N-terminal ; Heat shock protein DnaJ, N-terminal ; HSP40/DnaJ peptide-binding ; Heat shock protein DnaJ, cyst…
106486	1	x			Translation initiation factor IF6 ; Translation initiation factor IF6 ; Translation initiation factor IF6 ; Translation initiation factor IF6 ; Translation initiation factor IF6 ; Regulator of chromosome condensation, RCC1
106589	1	x			RNA polymerases, N/8 Kd subunits ; RNA polymerases, N/8 Kd subunits ; RNA polymerases, N/8 Kd subunits ; RNA polymerases, N/8 Kd subunits ; RNA polymerases, N/8 Kd subunits
107061	1	x			GroES-related ; Alcohol dehydrogenase, zinc-binding ; Alcohol dehydrogenase GroES-like ; Alcohol dehydrogenase, zinc-containing, conserved site ; Sugar transporter, conserved site ; GroES-like ; NAD(P)-binding	28.876	1663.71	57.6158	1.16573e-13	ECMup
107274	1	x			Non-SMC condensin subunit, XCAP-D2/Cnd1 ; Four-helical cytokine-like, core ; Armadillo-type fold
107308	1	x			Ribonucleotide reductase ; Ribonucleotide reductase ; Ferritin/ribonucleotide reductase-like	39.1369	99.9184	2.55305	6.85084e-10	ECMup
107353	1	x
107638	1	x			Histone H2A ; Histone H2A ; Histone core ; Histone H2A ; Histone H2A ; Histone-fold
107735	1	x			Peptidyl-prolyl cis-trans isomerase, cyclophilin-type ; Peptidyl-prolyl cis-trans isomerase, cyclophilin-type ; Peptidyl-prolyl cis-trans isomerase, cyclophilin-type ; Peptidyl-prolyl cis-trans isomerase, cyclophilin-type ; Cyclophilin-like
107959	1	x			UBA/THIF-type NAD/FAD binding fold ; Ubiquitin-activating enzyme repeat ; Ubiquitin-activating enzyme, E1 ; Molybdenum cofactor biosynthesis
108096	1	x			Peptidyl-prolyl cis-trans isomerase, cyclophilin-type ; RNA recognition motif, RNP-1 ; Peptidyl-prolyl cis-trans isomerase, cyclophilin-type ; RNA recognition motif, RNP-1 ; Peptidyl-prolyl cis-trans isomerase, cyclophilin-type ; RNA recognition motif, RNP-1 ; Cyclophilin-like
108327	1	x			3-hydroxyacyl-CoA dehydrogenase, C-terminal ; 3-hydroxyacyl-CoA dehydrogenase, NAD binding ; 6-phosphogluconate dehydrogenase, C-terminal-like ; NAD(P)-binding
108416	1	x	Cazyme	AA7	FAD linked oxidase, N-terminal ; Berberine/berberine-like ; FAD-binding, type 2
108509	1	x			Ribosomal protein L6 ; Ribosomal protein L6 ; Ribosomal protein L6
108636	1	x			Coproporphyrinogen III oxidase ; Coproporphyrinogen III oxidase ; Coproporphyrinogen III oxidase ; Coproporphyrinogen III oxidase ; Coproporphyrinogen III oxidase
108857	1	x			Zinc/iron permease
108992	1	x			Calponin-like actin-binding ; EB1, C-terminal ; EB1, C-terminal ; Calponin-homology
109109	1	x			Major facilitator superfamily MFS-1 ; Major facilitator superfamily ; MFS general substrate transporter
109196	1	x			Hemerythrin/HHE cation-binding motif
109281	1	x			Major facilitator superfamily MFS-1 ; Major facilitator superfamily ; MFS general substrate transporter	18.2497	39.299	2.15341	4.25209e-05	ECMup
109690	1	x			Histone deacetylase superfamily ; Histone deacetylase ; Histone deacetylase superfamily
109858	1	x			CMP/dCMP deaminase, zinc-binding ; Cytidine deaminase, homotetrameric ; APOBEC/CMP deaminase, zinc-binding ; Cytidine deaminase-like	3.92247	11.9877	3.05616	0.000235427	ECMup
109989	1	x			HEAT ; Importin-beta, N-terminal ; Armadillo ; Importin-beta, N-terminal ; Armadillo-type fold
110061	1	x			Aspartyl-tRNA synthetase, class IIb ; Aminoacyl-tRNA synthetase, class II (D, K and N) ; Nucleic acid binding, OB-fold, tRNA/helicase-type ; Asparaginyl-tRNA synthetase, class IIb ; Aminoacyl-tRNA synthetase, class II ; Nucleic acid-binding, OB-fold-like
110325	1	x	Cazyme	GH27	Glycoside hydrolase, clan GH-D ; Glycoside hydrolase, family 27 ; Glycoside hydrolase, clan GH-D ; Glycoside hydrolase, catalytic core	0.933179	17.4873	18.7395	2.80753e-10	ECMup
110409	1	x			HAD-superfamily phosphatase, subfamily IIIA
110529	1	x			Proteasome component region PCI
110641	1	x			Ribosomal protein L35Ae ; Ribosomal protein L35Ae
110807	1	x			Yippee-like protein
110913	1	x			Aconitase/3-isopropylmalate dehydratase large subunit, alpha/beta/alpha ; Aconitase/3-isopropylmalate dehydratase large subunit, alpha/beta/alpha ; Aconitase/3-isopropylmalate dehydratase large subunit, alpha/beta/alpha ; Aconitase A/isopropylmalate dehydratase small subunit, swivel ; Homoaconitase, mitochondrial ; Aconitase/3-isopropylmalate dehydratase large subunit, alpha/beta/alpha ; Aconitas…
110984	1	x			Lactate/malate dehydrogenase ; Lactate/malate dehydrogenase ; L-lactate/malate dehydrogenase ; Malate dehydrogenase, NAD-dependent, eukaryotes and gamma proteobacteria ; Malate dehydrogenase, active site ; NAD(P)-binding ; Lactate dehydrogenase/glycoside hydrolase, family 4, C-terminal
111242	1	x			AMP-dependent synthetase and ligase ; AMP-dependent synthetase and ligase ; AMP-dependent synthetase and ligase
111535	1	x			Peptidase M24, methionine aminopeptidase ; Peptidase M24, catalytic core ; Peptidase M24A, methionine aminopeptidase, subfamily 1 ; Peptidase M24, catalytic core
111574	1	x			Zinc/iron permease
111590	1	x			Cleavage and polyadenylation specificity factor, 25 kDa subunit ; NUDIX
111711	1	x			Ribosomal protein 60S ; Ribosomal protein L10
111897	1	x			Tetratricopeptide TPR-1 ; Tetratricopeptide TPR2 ; Tetratricopeptide region ; Tetratricopeptide region ; Tetratricopeptide region
112001	1	x			Heat shock protein DnaJ ; Heat shock protein DnaJ, N-terminal ; Chaperone DnaJ, C-terminal ; Heat shock protein DnaJ, N-terminal ; Heat shock protein DnaJ, N-terminal ; Heat shock protein DnaJ, N-terminal ; Heat shock protein DnaJ, N-terminal ; HSP40/DnaJ peptide-binding
112269	1	x			Ribokinase ; Carbohydrate/purine kinase
112421	1	x			Aldehyde dehydrogenase ; Aldehyde dehydrogenase, conserved site ; Aldehyde dehydrogenase, conserved site ; Aldehyde/histidinol dehydrogenase
112451	1	x			Phosphoglycerate mutase	46.3144	96.2519	2.07823	3.55271e-15	ECMup
112512	1	x			GNS1/SUR4 membrane protein ; GNS1/SUR4 membrane protein	6.53657	72.8408	11.1436	0	ECMup
112708	1	x			Peptidase S16, Lon protease ; AAA ATPase, core ; Peptidase S16, lon N-terminal ; Peptidase S16, lon C-terminal ; AAA+ ATPase, core ; Peptidase S16, lon N-terminal ; Peptidase S16, ATP-dependent protease La ; Actin-binding FH2
112773	1	x			Prolyl-tRNA synthetase, class IIa ; Aminoacyl-tRNA synthetase, class II (G, H, P and S) ; Anticodon-binding ; Prolyl-tRNA synthetase, class II, C-terminal ; Prolyl-tRNA synthetase, class IIa, prokaryotic-type ; Aminoacyl-tRNA synthetase, class II ; Anticodon-binding ; YbaK/aminoacyl-tRNA synthetase associated region ; Prolyl-tRNA synthetase, class II
113030	1	x			Ras GTPase ; Ras ; Ras small GTPase, Ras type ; Ras small GTPase, Rho type ; Ras small GTPase, Rab type ; Small GTP-binding protein
113413	1	x			Ferredoxin ; Succinate dehydrogenase/fumarate reductase iron-sulphur protein ; Ferredoxin ; 2Fe-2S ferredoxin, iron-sulphur binding site ; 4Fe-4S ferredoxin, iron-sulphur binding ; Alpha-helical ferredoxin ; Ferredoxin
113552	1	x			Prefoldin alpha-like ; Prefoldin alpha subunit ; Prefoldin
113643	1	x
113735	1	x			HAD-superfamily phosphatase, subfamily IIIC ; Magnesium-dependent phosphatase-1
113931	1	x			Tetratricopeptide TPR-1 ; Tetratricopeptide TPR2 ; Tetratricopeptide region ; Tetratricopeptide region ; Tetratricopeptide region
114082	1	x			Glucose/ribitol dehydrogenase ; Short-chain dehydrogenase/reductase SDR ; NAD(P)-binding
114141	1	x
114304	1	x			Cytochrome P450, E-class, group I ; Cytochrome P450 ; Cytochrome P450 ; Cytochrome P450	9.03861	127.622	14.1196	0	ECMup
114355	1	x			Clathrin/coatomer adaptor, adaptin-like, N-terminal ; Coatomer, beta subunit, C-terminal ; Coatomer, beta subunit ; Armadillo-type fold
114407	1	x			Nucleolar RNA-binding protein Nop10p
114410	1	x			RecF/RecN/SMC protein, N-terminal ; SMCs flexible hinge ; Prefoldin ; SMCs flexible hinge
114458	1	x			RNA-processing protein, HAT helix ; RNA-processing protein, HAT helix ; Tetratricopeptide region ; Tetratricopeptide region
114474	1	x			Dihydrouridine synthase, DuS ; Dihydrouridine synthase, DuS
114485	1	x			ABC transporter-like ; ABC transporter-like ; ABC-2 type transporter ; CDR ABC transporter ; AAA+ ATPase, core ; ABC transporter-like ; ABC transporter-like
114509	1	x			Flavoprotein pyridine nucleotide cytochrome reductase ; NADH:cytochrome b5 reductase (CBR) ; Oxidoreductase FAD/NAD(P)-binding ; Oxidoreductase FAD-binding region
114742	1	x			Adenine nucleotide translocator 1 ; Mitochondrial substrate carrier ; Mitochondrial substrate carrier ; Mitochondrial substrate carrier
114832	1	x			Sec1-like protein ; Sec1-like protein
114922	1	x			Protein synthesis factor, GTP-binding ; Protein synthesis factor, GTP-binding ; Translation elongation factor EFG/EF2, C-terminal ; Translation elongation factor EFTu/EF1A, domain 2 ; Translation elongation factor EFG/EF2, domain IV ; Small GTP-binding protein ; Protein synthesis factor, GTP-binding ; Translation elongation and initiation factors/Ribosomal, beta-barrel ; Elongation factor G, III …
115001	1	x			Clathrin/coatomer adaptor, adaptin-like, N-terminal ; Adaptor protein complex AP-3, delta subunit ; Armadillo-type fold
115103	1	x			Surfeit locus 1 ; Surfeit locus 1 ; Surfeit locus 1
115364	1	x			Protein phosphatase 2C, N-terminal ; Protein phosphatase 2C-related ; Protein phosphatase 2C, manganese/magnesium aspartate binding site ; Protein phosphatase 2C-related
115409	1	x			Protein kinase, core ; Serine/threonine protein kinase-related ; Tyrosine protein kinase ; Serine/threonine protein kinase ; Protein kinase, core ; Protein kinase ATP binding, conserved site ; Serine/threonine protein kinase, active site ; Protein kinase-like
115606	1	x			Chorismate synthase ; Chorismate synthase ; Chorismate synthase ; Chorismate synthase ; Chorismate synthase ; Chorismate synthase ; Chorismate synthase ; Chorismate synthase
115826	1	x			Ribosomal protein S28e ; Ribosomal protein S28e ; Nucleic acid-binding, OB-fold-like
115830	1	x			Catalytic domain of components of various dehydrogenase complexes ; Catalytic domain of components of various dehydrogenase complexes ; Biotin/lipoyl attachment ; E3 binding ; Dihydrolipoamide acetyltransferase, long form ; Biotin/lipoyl attachment ; 2-oxo acid dehydrogenase, lipoyl-binding site ; E3 binding ; Single hybrid motif
115937	1	x			Cation efflux protein ; Cation efflux protein
116001	1	x			Protein synthesis factor, GTP-binding ; Protein synthesis factor, GTP-binding ; Translation elongation factor EFTu/EF1A, C-terminal ; Translation elongation factor EFTu/EF1A, domain 2 ; Translation elongation factor EF1A, eukaryotic and archaeal ; Protein synthesis factor, GTP-binding ; Translation elongation and initiation factors/Ribosomal, beta-barrel ; Translation elongation factor EF1A/initi…
116345	1	x			Ribulose-phosphate 3-epimerase ; Ribulose-phosphate 3-epimerase ; Ribulose-phosphate 3-epimerase ; Ribulose-phosphate binding barrel
116365	1	x			WD40 repeat ; U box ; Pre-mRNA-splicing factor 19 ; WD40 repeat ; U box ; WD40 repeat ; WD40 repeat ; WD40 repeat-like
116453	1	x			ATPase, V1/A1 complex, subunit F ; ATPase, V1 complex, subunit F, eukaryotic ; ATPase, V1 complex, subunit F, eukaryotic
116471	1	x			SET ; SET ; SET
116766	1	x			Proteasome component region PCI
116849	1	x			Histidine biosynthesis ; Phosphoribosylformimino-5-aminoimidazole carboxamide ribotide isomerase, eukaryotic ; Ribulose-phosphate binding barrel
116876	1	x			ATPase, P-type, K/Mg/Cd/Cu/Zn/Na/Ca/Na/H-transporter ; E1-E2 ATPase-associated region ; Heavy metal transport/detoxification protein ; Haloacid dehalogenase-like hydrolase ; ATPase, P-type, K/Mg/Cd/Cu/Zn/Na/Ca/Na/H-transporter ; ATPase, P type cation/copper-transporter ; Heavy metal translocating P-type ATPase ; Heavy metal transport/detoxification protein ; ATPase, P-type, K/Mg/Cd/Cu/Zn/Na/Ca/Na…
117012	1	x			Major facilitator superfamily MFS-1 ; MFS general substrate transporter
117042	1	x			Aldehyde dehydrogenase ; Aldehyde dehydrogenase, conserved site ; Aldehyde/histidinol dehydrogenase	216.547	448.515	2.07121	0	ECMup
117053	1	x			Ssu72-like protein
117072	1	x			WD40 repeat ; WD40 repeat ; WD40 repeat ; Small-subunit processome, Utp12 ; WD40 repeat ; WD40 repeat ; WD40 repeat ; WD40 repeat ; WD40 repeat-like
117200	1	x			Exocyst complex component Sec10
117351	1	x			Mov34-1 ; Mov34/MPN/PAD-1 ; Mov34/MPN/PAD-1
117490	1	x			Mitochondrial genome maintenance MGM101
117494	1	x			Transcription initiation factor IID, 18 kDa subunit ; Histone-fold
117512	1	x
117514	1	x			Fumarylacetoacetase, C-terminal-like ; Fumarylacetoacetase, C-terminal-related
117592	1	x
117603	1	x			Stomatin ; Band 7 protein ; Band 7 protein
117718	1	x			Beta-lactamase-like
117824	1	x			Sugar transporter ; General substrate transporter ; CCR4-Not complex component, Not1 ; Major facilitator superfamily ; Serine/threonine dehydratase, pyridoxal-phosphate-binding site ; MFS general substrate transporter ; Armadillo-type fold
117854	1	x			6-phosphogluconate dehydrogenase, NAD-binding ; 3-hydroxyisobutyrate dehydrogenase ; 3-hydroxyisobutyrate dehydrogenase-related, conserved site ; 6-phosphogluconate dehydrogenase, C-terminal-like ; NAD(P)-binding
117866	1	x			20S proteasome, A and B subunits ; Proteasome alpha-subunit, conserved site
117868	1	x			Zinc finger, RING-type ; Cdk-activating kinase assembly factor, MAT1 ; Zinc finger, RING-type ; Cdk-activating kinase assembly factor (MAT1) ; Zinc finger, RING-type ; Zinc finger, RING-type
118278	1	x		GT15	Glycosyl transferase, family 15 ; Glycosyl transferase, family 15	28.0686	113.991	4.06115	0	ECMup
118373	1	x			Protein of unknown function DUF858, methyltransferase-like ; Protein of unknown function DUF858, methyltransferase-like
118483	1	x			Aminotransferase, class V/Cysteine desulphurase ; Cysteine desulphurase, NifS ; Aminotransferase, class V/Cysteine desulphurase ; Pyridoxal phosphate-dependent transferase, major region
118585	1	x			Ovarian tumour, otubain ; Ovarian tumour, otubain ; Zinc finger, C2H2-type
118624	1	x			ATPase, V1/A1 complex, subunit D ; ATPase, V1/A1 complex, subunit D ; ATPase, V1/A1 complex, subunit D
118665	1	x			UBA/THIF-type NAD/FAD binding fold ; Ubiquitin-activating enzyme repeat ; E2 binding ; Ubiquitin-activating enzyme, E1 ; Molybdenum cofactor biosynthesis
118800	1	x			Pre-mRNA cleavage complex II Clp1 ; AAA+ ATPase, core
118830	1	x		GT50	Mannosyltransferase, DXD
118858	1	x			mRNA capping enzyme ; mRNA capping enzyme, C-terminal ; mRNA capping enzyme, alpha subunit ; Nucleic acid-binding, OB-fold-like
118949	1	x			Glycine hydroxymethyltransferase ; Glycine hydroxymethyltransferase ; Pyridoxal phosphate-dependent transferase, major region
119215	1	x			ERG4/ERG24 ergosterol biosynthesis protein ; ERG4/ERG24 ergosterol biosynthesis protein
119446	1	x			DNA/RNA helicase, DEAD/DEAH box type, N-terminal ; DNA/RNA helicase, C-terminal ; DEAD-like helicase, N-terminal ; DNA/RNA helicase, C-terminal ; Helicase, superfamily 1 and 2, ATP-binding ; DNA/RNA helicase, C-terminal
119449	1	x			Erv1/Alr ; Erv1/Alr
119546	1	x			Mitochondrial substrate carrier ; Mitochondrial substrate carrier ; Mitochondrial substrate carrier
119670	1	x			Guanylate kinase ; Guanylate kinase/L-type calcium channel region ; Guanylate kinase, sub-group ; Guanylate kinase ; Guanylate kinase
119726	1	x			ATPase, P-type, K/Mg/Cd/Cu/Zn/Na/Ca/Na/H-transporter ; ATPase, P-type cation exchange, alpha subunit ; E1-E2 ATPase-associated region ; ATPase, P-type cation-transporter, C-terminal ; ATPase, P-type cation-transporter, N-terminal ; Haloacid dehalogenase-like hydrolase ; ATPase, P-type, K/Mg/Cd/Cu/Zn/Na/Ca/Na/H-transporter ; Calcium-transporting P-type ATPase, PMR1-type ; ATPase, P-type, K/Mg/Cd/C…
119829	1	x	SSP		Cupredoxin
119883	1	x			FAD dependent oxidoreductase
119997	1	x			Nse4
120014	1	x			Short-chain dehydrogenase/reductase SDR ; Glucose/ribitol dehydrogenase ; Short-chain dehydrogenase/reductase SDR ; NAD(P)-binding
120209	1	x		GT2	Cytochrome b5 ; Fungal chitin synthase ; Cytochrome b5
120273	1	x			Ribosomal protein L34 ; Ribosomal protein L34 ; Ribosomal protein L34
120386	1	x
120453	1	x			Major facilitator superfamily MFS-1 ; MFS general substrate transporter
120853	1	x			Translation initiation factor SUI1 ; Eukaryotic translation initiation factor SUI1 ; Eukaryotic translation initiation factor SUI1 ; Translation initiation factor SUI1 ; Translation initiation factor SUI1	387.795	792.294	2.04308	3.32421e-06	ECMup
120982	1	x			SDA1 ; Region of unknown function, nucleolar NUC130/133, N-terminal ; Armadillo-type fold
121045	1	x			Ribosomal protein L18/L5 ; Ribosomal protein L5, eukaryotic ; Ribosomal protein L18/L5
121084	1	x			Isocitrate/isopropylmalate dehydrogenase ; Isocitrate dehydrogenase NAD-dependent, mitochondrial
121099	1	x			Phosphoribosyl-AMP cyclohydrolase ; Phosphoribosyl-ATP pyrophosphohydrolase ; Histidinol dehydrogenase ; Histidinol dehydrogenase ; Histidinol dehydrogenase ; Phosphoribosyl-AMP cyclohydrolase ; Phosphoribosyl-ATP pyrophosphohydrolase ; Histidine biosynthesis trifunctional-protein ; Histidinol dehydrogenase ; Phosphoribosyl-ATP pyrophosphohydrolase ; Histidinol dehydrogenase ; Aldehyde/histidinol…
121195	1	x			Phenylalanyl-tRNA synthetase, class IIc ; Phenylalanyl-tRNA synthetase, class IIc, alpha subunit ; Aminoacyl-tRNA synthetase, class II
121284	1	x			Ribosomal protein S14 ; Ribosomal protein S14
121316	1	x			NIF system FeS cluster assembly, NifU, N-terminal ; ISC system FeS cluster assembly, IscU scaffold
121333	1	x			SAC3/GANP/Nin1/mts3/eIF-3 p25
121472	1	x			Uroporphyrinogen decarboxylase (URO-D) ; Uroporphyrinogen decarboxylase (URO-D) ; Uroporphyrinogen decarboxylase HemE ; Uroporphyrinogen decarboxylase (URO-D) ; Uroporphyrinogen decarboxylase (URO-D)
121634	1	x			ATPase AAA-2 ; AAA+ ATPase, core ; ClpX, ATPase regulatory subunit
121715	1	x			Ribosomal protein L29e ; Ribosomal protein L29e
121760	1	x			Protein kinase, core ; Serine/threonine protein kinase-related ; Tyrosine protein kinase ; Serine/threonine protein kinase ; Protein kinase, core ; Helix-turn-helix, AraC type ; Protein kinase ATP binding, conserved site ; Serine/threonine protein kinase, active site ; Armadillo-type fold ; Protein kinase-like
121987	1	x	SSP		ARF/SAR superfamily ; Ras GTPase ; ARF/SAR superfamily ; Ras small GTPase, Ras type ; Ras small GTPase, Rab type ; ADP-ribosylation factor ; GTP-binding protein SAR1 ; Small GTP-binding protein
121990	1	x			Pyridoxal phosphate-dependent enzyme, beta subunit ; Cysteine synthase/cystathionine beta-synthase P-phosphate-binding site ; Pyridoxal phosphate-dependent enzyme, beta subunit
122043	1	x			Glycosyl transferase, family 4
122268	1	x			Adenosine/AMP deaminase ; Adenosine deaminase-related growth factor ; Adenosine/AMP deaminase active site
122310	1	x			Protein of unknown function DUF663 ; AARP2CN ; AARP2CN
122402	1	x			Nicotinate phosphoribosyltransferase-like ; Nicotinate phosphoribosyltransferase-related ; Nicotinate phosphoribosyltransferase
122554	1	x			Heat shock protein DnaJ, N-terminal ; Heat shock protein DnaJ, N-terminal ; Bacterial extracellular solute-binding protein, family 5 ; Heat shock protein DnaJ, N-terminal
122593	1	x			WD40 repeat ; WD40 repeat ; WD40 repeat ; WD40 repeat ; WD40 repeat ; WD40 repeat ; WD40 repeat ; WD40 repeat-like
122649	1	x
122790	1	x			AAA ATPase, core ; AAA ATPase VAT, N-terminal ; Vps4 oligomerisation, C-terminal ; AAA+ ATPase, core ; AAA ATPase, conserved site ; Aspartate decarboxylase-like fold
122967	1	x			Alpha/beta hydrolase ; Alpha/beta hydrolase fold-1
123153	1	x			RNA recognition motif, RNP-1 ; Metallophosphoesterase ; RNA recognition motif, RNP-1 ; Calcium-binding EF-hand
123201	1	x			Proteasome component region PCI ; Proteasome component region PCI ; PCI/PINT associated module
123224	1	x			Clathrin adaptor, mu subunit ; Clathrin adaptor, mu subunit, C-terminal ; Clathrin adaptor, mu subunit ; Clathrin adaptor, mu subunit, C-terminal ; Clathrin adaptor, mu subunit ; Clathrin adaptor, mu subunit, C-terminal ; Longin-like
123408	1	x			Activator of Hsp90 ATPase homologue 1-like ; Activator of Hsp90 ATPase, N-terminal ; Activator of Hsp90 ATPase, N-terminal
123411	1	x			Cell division/GTP binding protein ; Cell division/GTP binding protein ; Septin
123663	1	x
123845	1	x			Protein of unknown function DUF757	73.8837	148.595	2.0112	0	ECMup
123869	1	x			Major facilitator superfamily MFS-1 ; Major facilitator superfamily ; MFS general substrate transporter	11.4769	56.9404	4.96132	3.11814e-10	ECMup
124048	1	x			Major facilitator superfamily MFS-1 ; Major facilitator superfamily ; MFS general substrate transporter
124078	1	x	Cazyme	AA7	FAD linked oxidase, N-terminal ; Berberine/berberine-like ; Hemopexin ; Oxygen oxidoreductase covalent FAD-binding site ; FAD-binding, type 2
124134	1	x		GH18	Glycoside hydrolase, family 18, N-terminal ; Glycoside hydrolase, family 18, catalytic domain ; Chitinase II ; Glycoside hydrolase, chitinase active site ; Glycoside hydrolase, catalytic core
124147	1	x			GHMP kinase ; Phosphomevalonate kinase, eukaryotic
124367	1	x
124385	1	x			HesB/YadR/YfhF-like ; HesB/YadR/YfhF-like ; HesB/YadR/YfhF ; HesB/YadR/YfhF-like
124444	1	x			RNA recognition motif, RNP-1 ; RNA recognition motif, RNP-1 ; RNA recognition motif, RNP-1
124600	1	x			UBA/THIF-type NAD/FAD binding fold ; Molybdenum cofactor biosynthesis
124770	1	x			Mitochondrial import inner membrane translocase, subunit Tim17/22
124811	1	x			Myb, DNA-binding ; SWIRM ; SANT, DNA-binding ; SANT, DNA-binding ; Zinc finger, ZZ-type ; SWIRM ; Homeodomain-like
125152	1	x			Alpha/beta hydrolase fold-1 ; Protein phosphatase methylesterase, eukaryotic ; Lipase, active site
125196	1	x			Pyridine nucleotide-disulphide oxidoreductase, class-II ; FAD-dependent pyridine nucleotide-disulphide oxidoreductase
125334	1	x			Flavodoxin-like ; Nitrite and sulphite reductase iron-sulphur/siroheme-binding site ; Flavodoxin/nitric oxide synthase ; Nitrite and sulphite reductase 4Fe-4S region ; Nitrite/sulphite reductase, hemoprotein beta-component, ferrodoxin-like ; Sulphite reductase (NADPH) hemoprotein, beta subunit ; Flavodoxin/nitric oxide synthase ; Nitrite and sulphite reductase iron-sulphur/siroheme-binding site ;…
125518	1	x			Protein of unknown function DUF383 ; Protein of unknown function DUF384 ; Armadillo-type fold
125552	1	x			Valyl/Leucyl/Isoleucyl-tRNA synthetase, class I, anticodon-binding ; Aminoacyl-tRNA synthetase, class I (M) ; Leucyl-tRNA synthetase, class Ia, archaeal/eukaryotic cytosolic ; Aminoacyl-tRNA synthetase, class I, conserved site ; Aminoacyl-tRNA synthetase, class 1a, anticodon-binding ; Valyl/Leucyl/Isoleucyl-tRNA synthetase, class Ia, editing
125648	1	x			Peptidyl-prolyl cis-trans isomerase, PpiC-type ; Peptidyl-prolyl cis-trans isomerase, PpiC-type
125777	1	x			Root hair defective 3 GTP-binding	1.82479	4.69373	2.57221	0.0383995	ECMup
125938	1	x			Homoserine dehydrogenase, catalytic ; Aspartate/homoserine dehydrogenase, NAD-binding ; NAD(P)-binding
126148	1	x	other		Phosphoesterase
126192	1	x			Triosephosphate isomerase ; Triosephosphate isomerase ; Triosephosphate isomerase ; Triosephosphate isomerase ; Triosephosphate isomerase
126262	1	x			Cys/Met metabolism, pyridoxal phosphate-dependent enzyme ; Cys/Met metabolism, pyridoxal phosphate-dependent enzyme ; Cys/Met metabolism, pyridoxal phosphate-dependent enzyme ; Pyridoxal phosphate-dependent transferase, major region
126308	1	x			Major facilitator superfamily MFS-1 ; Major facilitator superfamily ; MFS general substrate transporter
126727	1	x			Peptidase M16, N-terminal ; Peptidase M16, C-terminal ; Metalloenzyme, LuxS/M16 peptidase-like, metal-binding
126973	1	x			Kinesin light chain
127200	1	x			UbiA prenyltransferase
127262	1	x			SNF2-related ; DNA/RNA helicase, C-terminal ; DEAD-like helicase, N-terminal ; DNA/RNA helicase, C-terminal ; Helicase, superfamily 1 and 2, ATP-binding ; DNA/RNA helicase, C-terminal
127566	1	x			DNA/RNA helicase, DEAD/DEAH box type, N-terminal ; DNA/RNA helicase, C-terminal ; DEAD-like helicase, N-terminal ; DNA/RNA helicase, C-terminal ; Helicase, superfamily 1 and 2, ATP-binding ; DNA/RNA helicase, C-terminal ; RNA helicase, DEAD-box type, Q motif
127865	1	x			Chorismate mutase ; Chorismate mutase of the AroQ class, eukaryotic type ; Chorismate mutase of the AroQ class, eukaryotic type ; Chorismate mutase of the AroQ class, eukaryotic type ; Chorismate mutase
127905	1	x			Cellular retinaldehyde-binding/triple function, C-terminal ; Cellular retinaldehyde-binding/triple function, N-terminal ; Cellular retinaldehyde-binding/triple function, C-terminal ; Cellular retinaldehyde-binding/triple function, C-terminal ; Phosphatidylinositol transfer protein-like, N-terminal ; Cellular retinaldehyde-binding/triple function, C-terminal	26.2919	66.3973	2.52538	1.57652e-14	ECMup
128071	1	x			GTP-binding protein, HSR1-related ; GTP-binding
128089	1	x			Myb, DNA-binding ; Zinc finger, ZZ-type ; SWIRM ; Zinc finger, ZZ-type ; SANT, DNA-binding ; SANT, DNA-binding ; SWIRM ; Homeodomain-like
128187	1	x			HAD-superfamily phosphatase, subfamily IIIC ; Magnesium-dependent phosphatase-1
128238	1	x			Chaperonin Cpn60 ; Chaperonin Cpn60/TCP-1 ; Chaperonin Cpn60/TCP-1 ; T-complex protein 1, beta subunit ; Chaperonin TCP-1, conserved site ; Chaperonin TCP-1, conserved site ; Chaperonin TCP-1, conserved site ; GroEL-like chaperone, ATPase
128396	1	x			Ribosomal protein L38e ; Ribosomal protein L38e
128414	1	x		GH16	Glycoside hydrolase, family 16 ; Glycoside hydrolase, family 16, active site ; Concanavalin A-like lectin/glucanase	6.47071	68.7606	10.6265	0	ECMup
128532	1	x			Gelsolin region ; Zinc finger, Sec23/Sec24-type ; Sec23/Sec24 trunk region ; Sec23/Sec24 helical region ; Sec23/Sec24 beta-sandwich ; Sec23/Sec24 helical region ; Zinc finger, Sec23/Sec24-type
128542	1	x			DNA mismatch repair protein MutS, C-terminal ; DNA mismatch repair protein MutS, C-terminal ; DNA mismatch repair protein MutS-like, N-terminal ; DNA mismatch repair protein MutS, connector ; DNA mismatch repair protein MutS, clamp ; DNA mismatch repair protein MutS, core ; DNA mismatch repair protein Msh6 ; DNA mismatch repair protein MutS, core ; DNA mismatch repair protein MutS, C-terminal ; D…
128629	1	x			Ribosomal protein L37e ; Ribosomal protein L37e ; Isocitrate lyase and phosphorylmutase ; Ribosomal protein L37e ; Ribosomal protein, zinc-binding
128658	1	x			Multi antimicrobial extrusion protein MatE
129157	1	x			Protein of unknown function DUF895, eukaryotic ; MFS general substrate transporter
129158	1	x			Protein of unknown function DUF895, eukaryotic ; MFS general substrate transporter
129227	1	x			RNA polymerase Rpb7, N-terminal ; RNA polymerase III, subunit Rpc25
129369	1	x			Aldo/keto reductase ; Aldo/keto reductase ; Aldo/keto reductase ; Aldo/keto reductase ; Aldo/keto reductase ; Aldo/keto reductase
129424	1	x			Ribosomal protein L25/L23 ; Ribosomal protein L25/L23 ; Ribosomal protein L23/L25, N-terminal ; Ribosomal protein L23, conserved site ; Ribosomal protein L23/L15e, core
129609	1	x			Serine/threonine-specific protein phosphatase and bis(5-nucleosyl)-tetraphosphatase ; Serine/threonine-specific protein phosphatase and bis(5-nucleosyl)-tetraphosphatase ; Metallophosphoesterase ; Serine/threonine-specific protein phosphatase and bis(5-nucleosyl)-tetraphosphatase ; Serine/threonine-specific protein phosphatase and bis(5-nucleosyl)-tetraphosphatase
129848	1	x			Amidohydrolase 1
130048	1	x			CHCH
130168	1	x			Semialdehyde dehydrogenase, NAD-binding ; Semialdehyde dehydrogenase, dimerisation region ; Aspartate-semialdehyde dehydrogenase ; Aspartate-semialdehyde dehydrogenase, peptidoglycan lacking ; Aspartate-semialdehyde dehydrogenase, conserved site ; NAD(P)-binding
130285	1	x			Glycine cleavage T-protein, N-terminal ; Glycine cleavage T-protein, C-terminal barrel ; Glycine cleavage system T protein ; Glycine cleavage system T protein
130307	1	x			CMP/dCMP deaminase, zinc-binding ; Cytidine deaminase-like
130340	1	x			NAD-dependent epimerase/dehydratase ; N-6 adenine-specific DNA methylase, conserved site ; NAD(P)-binding
130351	1	x	Cazyme	GH47	Glycoside hydrolase, family 47 ; Glycoside hydrolase, family 47 ; Glycoside hydrolase, family 47	0.315663	20.2479	64.1439	2.33147e-14	ECMup
130407	1	x			DAHP synthetase I/KDSA ; DHAP synthase, class 1
130504	1	x		AA3_2	Glucose-methanol-choline oxidoreductase, N-terminal ; Glucose-methanol-choline oxidoreductase, C-terminal ; Glucose-methanol-choline oxidoreductase ; Glucose-methanol-choline oxidoreductase, N-terminal
130625	1	x	Protease		Peptidase S8 and S53, subtilisin, kexin, sedolisin ; Peptidase S8 and S53, subtilisin, kexin, sedolisin ; Proteinase inhibitor I9, subtilisin propeptide ; Peptidase S8 and S53, subtilisin, kexin, sedolisin ; Peptidase S8 and S53, subtilisin, kexin, sedolisin ; Peptidase S8 and S53, subtilisin, kexin, sedolisin ; Peptidase S8 and S53, subtilisin, kexin, sedolisin ; Proteinase inhibitor, propeptide
130749	1	x
130767	1	x			Peptidase C13, legumain ; Peptidase C13, legumain
130771	1	x			WD40 repeat ; WD40 repeat ; WD40 repeat ; Transcriptional repressor Tup1, N-terminal ; WD40 repeat ; WD40 repeat ; WD40 repeat ; WD40 repeat ; WD40 repeat-like	11.2544	61.9948	5.50848	0	ECMup
130798	1	x			Signal transduction response regulator, receiver region ; Signal transduction histidine kinase-related protein, C-terminal ; Signal transduction response regulator, receiver region ; Signal transduction histidine kinase, subgroup 1, dimerisation and phosphoacceptor region ; Signal transduction histidine kinase, HAMP region ; ATP-binding region, ATPase-like ; Signal transduction histidine kinase, …
130871	1	x			Alpha/beta hydrolase fold-1 ; Lipase, active site
131177	1	x			Ubiquinol-cytochrome C reductase hinge
131425	1	x			Cytochrome P450, E-class, group IV ; Cytochrome P450 ; Cytochrome P450 ; Cytochrome P450
131604	1	x			General substrate transporter ; Major facilitator superfamily ; Sugar transporter, conserved site ; MFS general substrate transporter
131614	1	x			SRA-YDG ; SRA-YDG ; SRA-YDG
131679	1	x			Phospholipase/carboxylesterase
132009	1	x			Thioredoxin-related ; Thioredoxin domain ; Glutaredoxin ; Glutaredoxin-related protein ; Thioredoxin-like fold
132186	1	x			AAA ATPase, core ; AAA+ ATPase, core ; 26S proteasome subunit P45 ; AAA ATPase, conserved site
132302	1	x
132467	1	x			GNS1/SUR4 membrane protein ; GNS1/SUR4 membrane protein
132608	1	x			NAD-dependent histone deacetylase, silent information regulator Sir2 ; NAD-dependent histone deacetylase, silent information regulator Sir2
132902	1	x			Peptidase, trypsin-like serine and cysteine
132948	1	x			Mpv17/PMP22
133232	1	x
133425	1	x			ABC transporter-like ; ABC transporter-like ; AAA+ ATPase, core ; ABC transporter-like ; ABC transporter-like
133511	1	x	SSP		N-acetylglucosaminyl phosphatidylinositol deacetylase
133534	1	x
133566	1	x			Beta-ketoacyl synthase, N-terminal ; Phosphopantetheine-binding ; Acyl transferase ; Beta-ketoacyl synthase, C-terminal ; Phosphopantetheine-binding ; Phosphopantetheine attachment site ; Acyl carrier protein-like ; Acyl transferase/acyl hydrolase/lysophospholipase ; Thiolase-like ; Malonyl-CoA ACP transacylase, ACP-binding
133714	1	x			Cytochrome P450, E-class, group I ; Cytochrome P450 ; Cytochrome P450	76.789	274.119	3.56977	0	ECMup
133749	1	x			Aromatic amino acid beta-eliminating lyase/threonine aldolase ; Pyridoxal phosphate-dependent transferase, major region
134416	1	x
154614	1	x			Taurine catabolism dioxygenase TauD/TfdA	9.79164	502.494	51.3186	0	ECMup
154625	1	x			Peptidyl-prolyl cis-trans isomerase, cyclophilin-type ; Peptidyl-prolyl cis-trans isomerase, cyclophilin-type ; Peptidyl-prolyl cis-trans isomerase, cyclophilin-type ; Peptidyl-prolyl cis-trans isomerase, cyclophilin-type ; Cyclophilin-like
154642	1	x			Zinc finger, DPH-type ; Zinc finger, DPH-type
154685	1	x			Chaperonin Cpn60 ; Chaperonin Cpn60/TCP-1 ; Chaperonin Cpn60/TCP-1 ; T-complex protein 1, gamma subunit ; Chaperonin TCP-1, conserved site ; Chaperonin TCP-1, conserved site ; GroEL-like chaperone, ATPase
154689	1	x			Cytochrome P450 ; Cytochrome P450, E-class, group I ; Cytochrome P450 ; Cytochrome P450 ; Cytochrome P450	3.83732	28.3627	7.39126	2.30926e-14	ECMup
154705	1	x			Cytochrome P450, E-class, group I ; Cytochrome P450 ; Cytochrome P450 ; Cytochrome P450	13.2127	104.454	7.90555	5.32907e-15	ECMup
154710	1	x			Cytochrome P450 ; Cytochrome P450, E-class, group I ; Cytochrome P450 ; Cytochrome P450 ; Cytochrome P450	5.93783	36.0533	6.07179	2.22045e-16	ECMup
154728	1	x			Cytochrome P450, E-class, group I ; Cytochrome P450 ; Cytochrome P450 ; Cytochrome P450	0.817559	12.0192	14.7013	4.58022e-08	ECMup
154754	1	x			Aldo/keto reductase ; Potassium channel, voltage-dependent, beta subunit, KCNAB-related ; Aldo/keto reductase ; Aldo/keto reductase
154765	1	x			NADH-ubiquinone oxidoreductase, chain 49kDa ; NADH dehydrogenase I, D subunit ; NADH-ubiquinone oxidoreductase, chain 49kDa, conserved site
154827	1	x			Tetrapyrrole methylase ; Uroporphyrin-III C-methyltransferase, C-terminal ; Uroporphiryn-III C-methyltransferase, conserved site ; NAD(P)-binding ; Tetrapyrrole methylase
154863	1	x			Thioredoxin domain ; Thioredoxin-like fold	411.491	867.836	2.109	0	ECMup
154868	1	x			Ankyrin ; Ankyrin ; Ankyrin ; Ankyrin ; Ankyrin ; Short-chain dehydrogenase/reductase SDR ; Ankyrin
154906	1	x			BTB/POZ fold
154917	1	x			Copper amine oxidase, C-terminal ; Copper amine oxidase, N2-terminal ; Copper amine oxidase, N3-terminal ; Copper amine oxidase ; Copper amine oxidase, C-terminal ; Copper amine oxidase, N-terminal region
154922	1	x			Sel1-like ; Sel1-like
154930	1	x			Prefoldin beta-like ; Prefoldin
154933	1	x			WD40 repeat ; WD40 repeat ; WD40 repeat ; WD40 repeat ; WD40 repeat ; WD40 repeat ; WD40 repeat-like
154961	1	x			Protein kinase, core ; MAP kinase, p38 ; Serine/threonine protein kinase-related ; Tyrosine protein kinase ; Serine/threonine protein kinase ; Protein kinase, core ; Protein kinase ATP binding, conserved site ; Serine/threonine protein kinase, active site ; MAP kinase, conserved site ; Protein kinase-like
155023	1	x			Aldo/keto reductase ; Aldo/keto reductase ; Aldo/keto reductase ; Aldo/keto reductase ; Aldo/keto reductase ; Aldo/keto reductase	82.8773	178.635	2.15541	0	ECMup
155038	1	x			Ribosomal protein S4 ; RNA-binding S4 ; RNA-binding S4 ; Ribosomal protein S4/S9, eukaryotic/archaeal ; RNA-binding S4 ; Ribosomal protein S4
155039	1	x			Ribosomal protein L21e ; Ribosomal protein L21e ; Translation protein SH3-like
155057	1	x			Thioredoxin-related ; Thioredoxin domain ; Thioredoxin-like fold
155105	1	x			Vesicle transport v-SNARE
155130	1	x			UTP--glucose-1-phosphate uridylyltransferase
155132	1	x			Peptidase M16, N-terminal ; Peptidase M16, C-terminal ; Metalloenzyme, LuxS/M16 peptidase-like, metal-binding
155136	1	x			Ribonuclease T2 ; Ribonuclease T2 ; Ribonuclease T2 ; Ribonuclease T2
155151	1	x			DNA/RNA helicase, DEAD/DEAH box type, N-terminal ; DNA/RNA helicase, C-terminal ; Helicase-associated region ; Region of unknown function DUF1605 ; DEAD-like helicase, N-terminal ; DNA/RNA helicase, C-terminal ; Helicase, superfamily 1 and 2, ATP-binding ; DNA/RNA helicase, C-terminal ; DNA/RNA helicase, ATP-dependent, DEAH-box type, conserved site
155176	1	x			Histidine triad (HIT) protein ; Histidine triad (HIT) protein ; Histidine triad (HIT) protein ; Histidine triad-like motif
155178	1	x			Cyclic nucleotide-binding ; Patatin ; Cyclic nucleotide-binding ; Cyclic nucleotide-binding ; Cyclic nucleotide-binding ; Acyl transferase/acyl hydrolase/lysophospholipase
155180	1	x			Isocitrate lyase and phosphorylmutase, core ; Isocitrate lyase and phosphorylmutase ; Isocitrate lyase ; Isocitrate lyase ; Isocitrate lyase and phosphorylmutase ; Pyruvate/Phosphoenolpyruvate kinase, catalytic core
155183	1	x			Fumble ; Eukaryotic pantothenate kinase
155184	1	x			Clathrin/coatomer adaptor, adaptin-like, N-terminal ; Coatomer, gamma subunit , appendage ; Coatomer, gamma subunit ; Armadillo-type fold ; Clathrin/coatomer adaptor, adaptin-like, appendage, Ig-like subdomain ; Clathrin/coatomer adaptor, adaptin-like, appendage, C-terminal subdomain
155187	1	x		GT2	Chitin synthase ; Chitin synthase ; Chitin synthase N-terminal
155201	1	x			Ribosomal protein L1 ; Ribosomal protein L1 ; Ribosomal protein L1 ; Ribosomal protein L1
155215	1	x			Ras GTPase ; Ras ; Ras small GTPase, Ras type ; Ras small GTPase, Rho type ; Ras small GTPase, Rab type ; Ran GTPase ; Small GTP-binding protein
155240	1	x			Alcohol dehydrogenase, zinc-binding ; Alcohol dehydrogenase GroES-like ; GroES-like ; NAD(P)-binding
155261	1	x			Anthranilate synthase component I and chorismate binding protein ; Glutamine amidotransferase superfamily ; Anthranilate synthase component II/delta crystallin ; Glutamine amidotransferase class-I, C-terminal ; Chorismate binding, C-terminal ; Anthranilate synthase component I, N-terminal ; Glutamine amidotransferase of anthranilate synthase ; Glutamine amidotransferase, class I, active site ; Ri…
155264	1	x			Ubiquitin-conjugating enzyme, E2 ; Ubiquitin-conjugating enzyme, E2 ; Ubiquitin-conjugating enzyme, E2 ; Ubiquitin-conjugating enzyme, E2 ; Ubiquitin-conjugating enzyme, E2 ; Ubiquitin-conjugating enzyme/RWD-like
155272	1	x			Protein secE/sec61-gamma protein ; Protein translocase SEC61 complex gamma subunit ; Protein secE/sec61-gamma protein ; Protein translocase SEC61 complex gamma subunit
155305	1	x			I/LWEQ ; I/LWEQ ; ANTH ; Epsin-like, N-terminal ; I/LWEQ ; Epsin-like, N-terminal ; I/LWEQ ; ENTH/VHS
155317	1	x			RNA polymerase Rpb6 ; DNA-directed RNA polymerase, 14 to 18 kDa subunit ; RNA polymerase Rpb6
155319	1	x			Mrp, conserved site
155326	1	x			Membrane-associated proteins in eicosanoid and glutathione metabolism (MAPEG)
155330	1	x			Syntaxin, N-terminal ; Target SNARE coiled-coil region ; Target SNARE coiled-coil region ; Target SNARE coiled-coil region ; t-SNARE
155352	1	x			Cytochrome P450, E-class, group IV ; Cytochrome P450 ; Cytochrome P450 ; Cytochrome P450
155355	1	x			Membrane-associated proteins in eicosanoid and glutathione metabolism (MAPEG)
155358	1	x			Putative esterase ; S-formylglutathione hydrolase
155394	1	x			Adenine nucleotide translocator 1 ; Mitochondrial substrate carrier ; Mitochondrial substrate carrier ; Mitochondrial substrate carrier
155398	1	x			Aldehyde dehydrogenase ; Methylmalonate-semialdehyde dehydrogenase ; Aldehyde dehydrogenase, conserved site ; Aldehyde/histidinol dehydrogenase	20.0011	48.5388	2.42681	1.80391e-10	ECMup
155407	1	x			Phosphoglycerate mutase
155409	1	x			Pep3/Vps18/deep orange ; Armadillo-type fold ; WD40 repeat-like
155425	1	x			Prefoldin beta-like ; Prefoldin
155430	1	x			Snf7
155442	1	x			ABC transporter-like ; ABC transporter-like ; ABC transporter, N-terminal ; AAA+ ATPase, core ; ABC transporter-like ; ABC transporter-like
155443	1	x			MSF1 ; MSF1
155455	1	x			Protein of unknown function DUF1339
155481	1	x			Cytochrome P450, E-class, group I ; Cytochrome P450 ; Cytochrome P450
155484	1	x	Cazyme	GH16	Concanavalin A-like lectin/glucanase
155485	1	x			Armadillo ; Armadillo ; Armadillo ; Armadillo-type fold
155503	1	x			Like-Sm ribonucleoprotein, core ; Like-Sm ribonucleoprotein, eukaryotic and archaea-type, core ; Like-Sm ribonucleoprotein-related, core
155516	1	x			Ribosomal protein S14 ; Ribosomal protein S14
155540	1	x			Src homology-3 ; Src homology-3 ; Src homology-3 ; BAR ; Src homology-3 ; BAR ; Src homology-3 ; BAR ; Src homology-3
155562	1	x			Ras GTPase ; Ras ; Ras small GTPase, Ras type ; Ras small GTPase, Rho type ; Ras small GTPase, Rab type ; Ran GTPase ; Small GTP-binding protein ; RNA polymerase sigma factor 54, interaction
155567	1	x			6-phosphogluconate dehydrogenase ; 6-phosphogluconate dehydrogenase, C-terminal ; 6-phosphogluconate dehydrogenase, NAD-binding ; 6-phosphogluconate dehydrogenase, decarboxylating ; 6-phosphogluconate-binding site ; 6-phosphogluconate dehydrogenase, C-terminal-like ; NAD(P)-binding
155578	1	x			Zinc finger, Tim10/DDP-type
155584	1	x			Amino acid permease-associated region ; Amino acid/polyamine transporter I ; Amino acid permease, conserved site
155590	1	x			Protein of unknown function DUF846, eukaryotic
155599	1	x			SAC3/GANP/Nin1/mts3/eIF-3 p25 ; Armadillo-type fold
155619	1	x			Ras GTPase ; Ras ; Ras small GTPase, Ras type ; Ras small GTPase, Rho type ; Ras small GTPase, Rab type ; Ran GTPase ; Small GTP-binding protein
155648	1	x		GT8	Glycosyl transferase, family 8
155657	1	x			Protein of unknown function DUF6, transmembrane
155717	1	x			Ribosomal protein L32e ; Ribosomal protein L32e ; Ribosomal protein L32e
155731	1	x			Ribosomal protein S3, C-terminal ; K Homology, type 2 ; Ribosomal protein S3, eukaryotic/archaeal ; K Homology, type 2 ; Ribosomal protein S3, C-terminal ; K Homology, prokaryotic type ; Ribosomal protein S3, C-terminal
155736	1	x			SRA-YDG ; SRA-YDG ; SRA-YDG
155739	1	x			Ribosomal protein L15e ; Ribosomal protein L15e ; Ribosomal protein L23/L15e, core
155747	1	x			Ribosomal protein S24e ; Ribosomal protein S24e ; Ribosomal protein S24e
155758	1	x			GNS1/SUR4 membrane protein ; GNS1/SUR4 membrane protein
155765	1	x
155770	1	x			Phosphoribosyltransferase ; Phosphoribosyl pyrophosphokinase ; Phosphoribosyl pyrophosphate synthetase, conserved site
155779	1	x			Isopentenyl-diphosphate delta-isomerase ; NUDIX hydrolase, core ; Isopentenyl-diphosphate delta-isomerase, type 1 ; Isopentenyl-diphosphate delta-isomerase, type 1 ; NUDIX
155782	1	x			ATP dependent DNA ligase, central ; DNA ligase, N-terminal ; ATP dependent DNA ligase, C-terminal ; ATP-dependent DNA ligase ; ATP dependent DNA ligase, central ; ATP-dependent DNA ligase, conserved site ; ATP-dependent DNA ligase, conserved site
155783	1	x			Ribosomal protein S17 ; Ribosomal protein S17 ; Ribosomal protein S17 ; Ribosomal protein S17 ; Nucleic acid-binding, OB-fold-like
155784	1	x			Serine/threonine-specific protein phosphatase and bis(5-nucleosyl)-tetraphosphatase ; Serine/threonine-specific protein phosphatase and bis(5-nucleosyl)-tetraphosphatase ; Metallophosphoesterase ; Phosphoprotein phosphatase PPZ ; Serine/threonine-specific protein phosphatase and bis(5-nucleosyl)-tetraphosphatase ; Serine/threonine-specific protein phosphatase and bis(5-nucleosyl)-tetraphosphatase
155787	1	x			Ribosomal protein L36 ; Ribosomal protein L36 ; Ribosomal protein L36 ; Ribosomal protein L36 ; Ribosomal protein L36
155838	1	x			Ribosomal protein S9 ; Ribosomal protein S9 ; Ribosomal protein S9
155844	1	x			Ribosomal protein L13e ; Ribosomal protein L13e ; Ribosomal protein L13e
155857	1	x			WD40 repeat ; WD40 repeat ; WD40 repeat ; WD40 associated region in TFIID subunit ; WD40 repeat ; WD40 repeat ; WD40 repeat ; LisH dimerisation motif ; WD40 repeat ; WD40 repeat-like
155879	1	x			Protein of unknown function DUF866, eukaryotic
155884	1	x			Cell division/GTP binding protein ; Cell division/GTP binding protein ; Septin
155888	1	x			Like-Sm ribonucleoprotein, eukaryotic and archaea-type, core ; Like-Sm ribonucleoprotein, core ; Like-Sm ribonucleoprotein, eukaryotic and archaea-type, core ; Like-Sm ribonucleoprotein-related, core
155889	1	x			Armadillo ; Importin-alpha-like, importin-beta-binding region ; Armadillo ; Armadillo ; Importin-alpha-like, importin-beta-binding region ; Armadillo-type fold
155892	1	x			Cytochrome c oxidase, subunit VIa ; Cytochrome c oxidase, subunit VIa ; Cytochrome c oxidase, subunit VIa
155899	1	x			WD40 repeat ; WD40 repeat ; WD40 repeat ; WD40 repeat ; WD40 repeat ; WD40 repeat ; WD40 repeat ; WD40 repeat-like
155904	1	x			Taurine catabolism dioxygenase TauD/TfdA
155917	1	x			NPL4, zinc-binding putative ; NPL4
155919	1	x			CHCH
155924	1	x			Rieske iron-sulphur protein, C-terminal ; Rieske [2Fe-2S] region ; Ubiquinol cytochrome reductase transmembrane region ; Ubiquinol-cytochrome c reductase, iron-sulphur subunit ; Rieske iron-sulphur protein, C-terminal ; Rieske iron-sulphur protein, C-terminal ; Rieske [2Fe-2S] region ; Ubiquinol cytochrome reductase transmembrane region
155925	1	x			Leucine-rich repeat
155927	1	x			Synaptojanin, N-terminal ; Synaptojanin, N-terminal
155931	1	x			MCM ; MCM ; MCM protein 5 ; MCM ; MCM ; MCM ; MCM ; Nucleic acid-binding, OB-fold-like
155940	1	x			Histone H3 ; Histone core ; Histone H3 ; Histone H3 ; Histone H3 ; Histone-fold
155980	1	x
155984	1	x			Yippee-like protein
155989	1	x			Protein of unknown function UPF0121
155994	1	x			Zinc finger, Tim10/DDP-type
155997	1	x			Aromatic amino acid beta-eliminating lyase/threonine aldolase ; Pyridoxal phosphate-dependent transferase, major region	71.3338	204.437	2.86593	1.39888e-14	ECMup
156032	1	x			Aminotransferase, class IV ; Aminotransferase, class IV ; Aminotransferase, class IV ; Aminotransferase, class IV
156103	1	x			Glucose-6-phosphate dehydrogenase ; Glucose-6-phosphate dehydrogenase ; Glucose-6-phosphate dehydrogenase ; Glucose-6-phosphate dehydrogenase ; Glucose-6-phosphate dehydrogenase ; Glucose-6-phosphate dehydrogenase ; Glucose-6-phosphate dehydrogenase ; NAD(P)-binding
156109	1	x			AMP-dependent synthetase and ligase ; AMP-dependent synthetase and ligase ; AMP-dependent synthetase and ligase
156134	1	x			Histidine acid phosphatase ; ATP-grasp fold
156143	1	x			Mitochondrial substrate carrier ; Mitochondrial substrate carrier ; Mitochondrial substrate carrier
156145	1	x			SEC7-like ; HEAT ; Protein of unknown function DUF1981, SEC7 associated ; SEC7-like ; SEC7-like ; Armadillo-type fold ; SEC7-like
156146	1	x			Deoxyhypusine synthase ; Deoxyhypusine synthase ; Deoxyhypusine synthase
156149	1	x			Aminotransferase, class I and II ; Pyridoxal phosphate-dependent transferase, major region
156155	1	x			Major facilitator superfamily MFS-1 ; Major facilitator superfamily ; MFS general substrate transporter
156161	1	x			Mob1/phocein ; Mob1/phocein
156163	1	x			DNA/RNA helicase, DEAD/DEAH box type, N-terminal ; DNA/RNA helicase, C-terminal ; DEAD-like helicase, N-terminal ; DNA/RNA helicase, C-terminal ; Helicase, superfamily 1 and 2, ATP-binding ; DNA/RNA helicase, C-terminal ; RNA helicase, DEAD-box type, Q motif ; RNA helicase, ATP-dependent, DEAD-box, conserved site
156205	1	x			Alkyl hydroperoxide reductase/ Thiol specific antioxidant/ Mal allergen ; Thioredoxin-like fold
156218	1	x			Peptidase M18, aminopeptidase I ; Peptidase M18, aminopeptidase I
156219	1	x			Brix ; Brix
156225	1	x			DASH complex, subunit Dad4
156229	1	x			Calcium-binding EF-hand ; Recoverin ; Calcium-binding EF-hand ; Calcium-binding EF-hand ; Calcium-binding EF-hand ; Calcium-binding EF-hand
156232	1	x		GT57	ALG6, ALG8 glycosyltransferase
156242	1	x			Mov34-1 ; Mov34/MPN/PAD-1 ; Mov34/MPN/PAD-1
156253	1	x			Like-Sm ribonucleoprotein, eukaryotic and archaea-type, core ; Like-Sm ribonucleoprotein, core ; Like-Sm ribonucleoprotein, eukaryotic and archaea-type, core ; Like-Sm ribonucleoprotein-related, core
156258	1	x			Tubulin ; Alpha tubulin ; Tubulin/FtsZ, GTPase ; Tubulin/FtsZ, C-terminal ; Tubulin ; Tubulin/FtsZ, GTPase ; Tubulin/FtsZ, C-terminal
156268	1	x			Tubulin ; Alpha tubulin ; Tubulin/FtsZ, GTPase ; Tubulin/FtsZ, C-terminal ; Tubulin ; Tubulin/FtsZ, GTPase ; Tubulin/FtsZ, C-terminal
156277	1	x			Chromate transporter region
156297	1	x			DNA/RNA helicase, DEAD/DEAH box type, N-terminal ; DNA/RNA helicase, C-terminal ; DEAD-like helicase, N-terminal ; DNA/RNA helicase, C-terminal ; Helicase, superfamily 1 and 2, ATP-binding ; DNA/RNA helicase, C-terminal ; RNA helicase, DEAD-box type, Q motif ; RNA helicase, ATP-dependent, DEAD-box, conserved site
156304	1	x			Alpha/beta hydrolase fold-1 ; Homoserine acetyltransferase ; Homoserine O-acetyltransferase
156326	1	x		CBM48-GH13_8	Glycosyl hydrolase, family 13, catalytic region ; Alpha-amylase, C-terminal all beta ; Glycoside hydrolase, family 13, N-terminal ; Glycosyl hydrolase, family 13, subfamily, catalytic region ; Glycoside hydrolase, catalytic core ; Immunoglobulin E-set	81.8453	419.792	5.12909	0	ECMup
156328	1	x			Isocitrate/isopropylmalate dehydrogenase ; 3-isopropylmalate dehydrogenase ; Isocitrate/isopropylmalate dehydrogenase
156329	1	x			Nin one binding (NOB1) Zn-ribbon like
156353	1	x			4Fe-4S ferredoxin, iron-sulphur binding ; 4Fe-4S ferredoxin, iron-sulphur binding ; NADH-quinone oxidoreductase, chain I ; 4Fe-4S ferredoxin, iron-sulphur binding ; Alpha-helical ferredoxin
156361	1	x			GRIM-19
156375	1	x			Shwachman-Bodian-Diamond syndrome proteins ; Protein of unknown function DUF1960	186.828	682.253	3.65176	0.00262498	ECMup
156377	1	x			AFG1-like ATPase
156379	1	x			Urease accessory protein UreF
156386	1	x			Protein-tyrosine phosphatase ; Protein-tyrosine phosphatase, active site
156406	1	x			Alpha/beta hydrolase ; Epoxide hydrolase-like ; Alpha/beta hydrolase fold-1
156422	1	x			AAA ATPase, core ; AAA ATPase VAT, N-terminal ; Cell division protein 48, CDC48, domain 2 ; AAA+ ATPase, core ; AAA ATPase, conserved site ; Aspartate decarboxylase-like fold
156424	1	x			ORMDL ; ORMDL
156523	1	x			Thioredoxin-like fold	27.8341	61.3701	2.20485	3.35243e-11	ECMup
156529	1	x
156538	1	x			G10 protein ; G10 protein ; G10 protein ; G10 protein
156670	1	x			Zinc finger, MYND-type ; Zinc finger, MYND-type ; Zinc finger, MYND-type
156672	1	x			Cullin, N-terminal region ; Cullin homology ; Cullin homology ; Cullin, conserved site ; Cullin repeat-like ; Cullin homology
156723	1	x			Protein kinase, core ; Serine/threonine protein kinase-related ; Tyrosine protein kinase ; Serine/threonine protein kinase ; Protein kinase, core ; Serine/threonine protein kinase, active site ; Protein kinase-like
156772	1	x			Tubulin ; Gamma tubulin ; Tubulin/FtsZ, GTPase ; Tubulin/FtsZ, C-terminal ; Tubulin ; Tubulin/FtsZ, GTPase ; Tubulin/FtsZ, C-terminal
156775	1	x
156795	1	x			Type I phosphodiesterase/nucleotide pyrophosphatase/phosphate transferase ; Phosphopantetheine attachment site ; SANT, DNA-binding ; ABC transporter-like ; Alkaline-phosphatase-like, core domain
156811	1	x			Protein kinase, core ; Serine/threonine protein kinase-related ; Tyrosine protein kinase ; Serine/threonine protein kinase ; Protein kinase, core ; Serine/threonine protein kinase, active site ; Protein kinase-like
156813	1	x			Cytochrome c and c1 haem-lyase ; Aldehyde dehydrogenase, conserved site ; Cytochrome c and c1 haem-lyase
156814	1	x			Brix ; Brix
156817	1	x			RNA-processing protein, HAT helix
156841	1	x			Imidazole glycerol-phosphate dehydratase ; Imidazole glycerol-phosphate dehydratase ; Imidazole glycerol-phosphate dehydratase ; Imidazole glycerol-phosphate dehydratase
156843	1	x
156845	1	x			WD40 repeat ; WD40 repeat ; WD40 repeat ; WD40 repeat ; WD40 repeat ; WD40 repeat ; WD40 repeat ; WD40 repeat-like
156855	1	x			CDC45-like protein
156869	1	x			Conserved hypothetical protein CHP00730 ; Conserved hypothetical protein CHP00730
156870	1	x			Actin-binding, cofilin/tropomyosin type ; Actin-binding, cofilin/tropomyosin type
156875	1	x			DNA-binding TFAR19-related protein ; DNA-binding TFAR19-related protein ; DNA-binding TFAR19-related protein ; DNA-binding TFAR19-related protein
156897	1	x			Glutamine amidotransferase, class-II ; Asparagine synthase ; Asparagine synthase, glutamine-hydrolyzing ; Glutamine amidotransferase, class-II
156906	1	x			Citrate synthase-like ; Citrate synthase-like ; Citrate synthase, eukaryotic ; Citrate synthase-like ; Citrate synthase-like, core
156919	1	x			Ribosomal protein S21e ; Ribosomal protein S21e ; Ribosomal protein S21e
156924	1	x			FAD-dependent pyridine nucleotide-disulphide oxidoreductase ; Fumarate reductase/succinate dehydrogenase flavoprotein, N-terminal ; Fumarate reductase/succinate dehydrogenase flavoprotein, C-terminal ; Succinate dehydrogenase or fumarate reductase, flavoprotein subunit ; Succinate dehydrogenase, flavoprotein subunit ; Fumarate reductase/succinate dehydrogenase, FAD-binding site ; Fumarate reducta…
156931	1	x			Pirin, N-terminal ; Pirin, C-terminal ; Pirin ; Cupin, RmlC-type
156936	1	x			Clathrin/coatomer adaptor, adaptin-like, N-terminal ; Adaptor protein complex, beta subunit ; Armadillo-type fold
156952	1	x			Initiation factor 2B related
156966	1	x			Short-chain dehydrogenase/reductase SDR ; Glucose/ribitol dehydrogenase ; Short-chain dehydrogenase/reductase SDR ; NAD(P)-binding
156989	1	x		GT15	Glycosyl transferase, family 15 ; Glycosyl transferase, family 15
156993	1	x			OST3/OST6 ; Thioredoxin-like fold
156997	1	x			Kinesin, motor region ; Kinesin, motor region ; Protein of unknown function DUF465 ; Kinesin, motor region ; Kinesin, motor region ; Prefoldin
156998	1	x			Protein of unknown function DUF701, zinc-binding putative
157018	1	x			Heavy metal transport/detoxification protein ; Heavy metal transport/detoxification protein ; Heavy metal transport/detoxification protein	202.28	739.885	3.65773	0	ECMup
157041	1	x			Signal recognition particle, SRP54 subunit, GTPase ; Signal recognition particle, SRP54 subunit, GTPase ; Signal recognition particle, SRP54 subunit, helical bundle ; Signal recognition particle, SRP54 subunit, M-domain ; Signal recognition particle, SRP54 subunit ; Signal recognition particle, SRP54 subunit, GTPase ; Signal recognition particle, SRP54 subunit, helical bundle ; Signal recognition…
157055	1	x			tRNA pseudouridine synthase B, N-terminal ; tRNA pseudouridine synthase B, N-terminal, bacterial-type
157073	1	x			MCM ; MCM ; MCM protein 7 ; MCM ; MCM ; AAA+ ATPase, core ; MCM ; ATP-dependent DNA ligase, conserved site ; MCM ; Nucleic acid-binding, OB-fold-like
157081	1	x			Glutamyl/glutaminyl-tRNA synthetase, class Ic ; Glutamyl/glutaminyl-tRNA synthetase, class Ic ; Glutamyl/glutaminyl-tRNA synthetase, class Ic ; Glutamyl-tRNA synthetase, class Ic, archaeal/eukaryotic cytosolic ; Aminoacyl-tRNA synthetase, class I, conserved site ; Glutathione S-transferase, C-terminal-like ; Ribosomal protein L25/Gln-tRNA synthetase, anti-codon-binding
157100	1	x			WD40 repeat ; WD40 repeat ; WD40 repeat ; WD40 repeat ; WD40 repeat ; WD40 repeat ; WD40 repeat-like
157107	1	x			WD40 repeat ; WD40 repeat ; WD40 repeat ; Dynein regulator ; WD40 repeat ; WD40 repeat ; WD40 repeat ; LisH dimerisation motif ; WD40 repeat ; WD40 repeat-like
157110	1	x			ATPase, F1/V1/A1 complex, alpha/beta subunit, nucleotide-binding ; ATPase, F1/V1/A1 complex, alpha/beta subunit, C-terminal ; ATPase, F1/V1/A1 complex, alpha/beta subunit, N-terminal ; AAA+ ATPase, core ; ATPase, F1 complex, beta subunit ; ATPase, F1/V1/A1 complex, alpha/beta subunit, nucleotide-binding ; ATPase, F1/V1/A1 complex, alpha/beta subunit, C-terminal ; ATPase, F1/V1/A1 complex, alpha/b…
157111	1	x			Peptidase M16, N-terminal ; Peptidase M16, C-terminal ; Glyceraldehyde 3-phosphate dehydrogenase ; Peptidase M16, zinc-binding site ; Metalloenzyme, LuxS/M16 peptidase-like, metal-binding	18.2184	110.161	6.04668	0	ECMup
157154	1	x			Siroheme synthase, N-terminal ; NAD(P)-binding
157159	1	x			Transketolase, central region ; Transketolase, C-terminal ; Transketolase, C-terminal/Pyruvate-ferredoxin oxidoreductase, domain II
157164	1	x			Ras GTPase ; Ras ; Ras small GTPase, Ras type ; Ras small GTPase, Rho type ; Ras small GTPase, Rab type ; Ran GTPase ; Small GTP-binding protein
157173	1	x			Peptidase M28
157188	1	x			G-protein, gamma-like subunit ; G-protein, gamma-like subunit
157190	1	x			G-protein, gamma subunit ; G-protein, gamma-like subunit
157206	1	x			Brix ; Brix
157216	1	x			Aminotransferase, class IV ; Aminotransferase, class IV
157218	1	x			6,7-dimethyl-8-ribityllumazine synthase ; 6,7-dimethyl-8-ribityllumazine synthase ; 6,7-dimethyl-8-ribityllumazine synthase ; 6,7-dimethyl-8-ribityllumazine synthase
157219	1	x			Gtr1/RagA G protein
157223	1	x			Ubiquitin-conjugating enzyme, E2 ; Ubiquitin-conjugating enzyme, E2 ; Ubiquitin-conjugating enzyme, E2 ; Ubiquitin-conjugating enzyme, E2 ; Ubiquitin-conjugating enzyme, E2 ; Ubiquitin-conjugating enzyme/RWD-like
157249	1	x			SKP1 component, dimerisation ; SKP1 component, POZ ; E3 ubiquitin ligase, SCF complex, Skp subunit ; SKP1 component ; BTB/POZ fold ; SKP1 component, dimerisation
157254	1	x			Amidohydrolase 1 ; Heat shock protein 70 ; Metal-dependent hydrolase, composite
157284	1	x			ATPase, F0 complex, subunit B, mitochondrial
157306	1	x			FAD-dependent pyridine nucleotide-disulphide oxidoreductase ; Pyridine nucleotide-disulphide oxidoreductase, class I ; Aromatic-ring hydroxylase ; Monooxygenase, FAD-binding ; Phenol hydroxylase, C-terminal dimerisation ; Thioredoxin-like fold
157309	1	x			WD40 repeat ; WD40 repeat ; WD40 repeat ; WD40 repeat ; WD40 repeat ; WD40 repeat ; WD40 repeat ; WD40 repeat-like
157314	1	x			Ribosomal protein L5 ; Ribosomal protein L5 ; Ribosomal protein L5 ; Ribosomal protein L5 ; Ribosomal protein L5 ; Ribosomal protein L5
157335	1	x			Heat shock protein Hsp20 ; Heat shock protein Hsp20 ; HSP20-like chaperone
157339	1	x			Heat shock protein Hsp20 ; Heat shock protein Hsp20 ; HSP20-like chaperone
157347	1	x			Heat shock protein Hsp20 ; Heat shock protein Hsp20 ; HSP20-like chaperone
157355	1	x		GT2	Glycosyl transferase, family 2
157403	1	x			Hrf1
157406	1	x			CDP-alcohol phosphatidyltransferase ; CDP-alcohol phosphatidyltransferase
157477	1	x	Cazyme	GH16	Concanavalin A-like lectin/glucanase
157486	1	x			ARP2/3 complex 16 kDa subunit (p16-Arc) ; ARP2/3 complex 16 kDa subunit (p16-Arc)
157503	1	x			Coatomer, epsilon subunit
157509	1	x			WD40 repeat ; WD40 repeat ; WD40 repeat ; Pre-mRNA processing factor 4 (PRP4) like ; WD40 repeat ; Splicing factor motif ; WD40 repeat ; WD40 repeat ; WD40 repeat ; WD40 repeat-like
157538	1	x			AAA ATPase, core ; Replication factor C ; AAA+ ATPase, core ; DNA polymerase III clamp loader subunit, C-terminal
157565	1	x			Cytochrome c and c1 haem-lyase ; Cytochrome c and c1 haem-lyase
157600	1	x			Amino acid transporter, transmembrane ; EGF-like region, conserved site
157604	1	x			Carbohydrate kinase, FGGY
157632	1	x			Ribosomal protein S4e, N-terminal and RNA-binding ; KOW ; Ribosomal protein S4e, central ; RNA-binding S4 ; Ribosomal protein S4e, N-terminal ; Ribosomal protein S4e ; RNA-binding S4 ; RNA-binding S4 ; Ribosomal protein S4e, N-terminal
157645	1	x			ATPase, F1/V1/A1 complex, alpha/beta subunit, nucleotide-binding ; ATPase, F1/V1/A1 complex, alpha/beta subunit, C-terminal ; ATPase, F1/V1/A1 complex, alpha/beta subunit, N-terminal ; ATPase, F1 complex, alpha subunit ; ATPase, F1/V1/A1 complex, alpha/beta subunit, nucleotide-binding ; ATPase, F1/V1/A1 complex, alpha/beta subunit, C-terminal ; ATPase, F1/V1/A1 complex, alpha/beta subunit, N-term…
157667	1	x			Protein of unknown function UPF0136, Transmembrane
157677	1	x
157678	1	x
157686	1	x
157692	1	x			Carbamoyl phosphate synthase, large subunit, N-terminal ; Biotin/lipoyl attachment ; Carboxyl transferase ; Biotin carboxylase, C-terminal ; Carbamoyl phosphate synthetase, large subunit, ATP-binding ; Acetyl-CoA carboxylase, central region ; Biotin/lipoyl attachment ; ATP-grasp fold ; Biotin carboxylation region ; Acetyl-coenzyme A carboxyltransferase, N-terminal ; Acetyl-coenzyme A carboxyltran…
157693	1	x			Nitrilase/cyanide hydratase and apolipoprotein N-acyltransferase ; NAD+ synthase ; Glutamine-dependent NAD(+) synthetase, GAT region ; NAD+ synthase ; Nitrilase/cyanide hydratase and apolipoprotein N-acyltransferase ; Nitrilase/cyanide hydratase and apolipoprotein N-acyltransferase
157722	1	x			Zinc finger, RING-type ; Zinc finger, UBP-type ; BRCA1-associated 2 ; Zinc finger, RING-type ; Zinc finger, UBP-type ; Zinc finger, RING-type ; Zinc finger, UBP-type
157733	1	x			Clathrin adaptor, gamma-adaptin, appendage ; Clathrin/coatomer adaptor, adaptin-like, N-terminal ; Clathrin adaptor, alpha/beta/gamma-adaptin, appendage, Ig-like subdomain ; Adaptor protein complex AP-1, gamma subunit ; Clathrin adaptor, alpha/beta/gamma-adaptin, appendage, Ig-like subdomain ; Clathrin adaptor, gamma-adaptin, appendage ; Armadillo-type fold ; Clathrin/coatomer adaptor, adaptin-li…
157736	1	x			Vacuolar (H+)-ATPase G subunit ; Vacuolar (H+)-ATPase G subunit
157742	1	x			HEAT ; Splicing factor 3B subunit 1 ; Armadillo-type fold
157762	1	x			Transcription initiation factor TFIID, 23-30 kDa subunit ; Transcription initiation factor TFIID, 23-30 kDa subunit ; Transcription initiation factor TFIID, 23-30 kDa subunit
157769	1	x			Protein kinase, core ; Serine/threonine protein kinase-related ; Tyrosine protein kinase ; Serine/threonine protein kinase ; Protein kinase, core ; Protein kinase ATP binding, conserved site ; Serine/threonine protein kinase, active site ; Protein kinase-like
157770	1	x			Arginyl-tRNA synthetase, class Ic, core ; Arginyl-tRNA synthetase, class Ic, core ; DALR anticodon binding ; Arginyl-tRNA synthetase, class Ic ; Aminoacyl-tRNA synthetase, class I, conserved site ; Aminoacyl-tRNA synthetase, class 1a, anticodon-binding ; Arginyl tRNA synthetase, class Ic, N-terminal
157808	1	x			Aldo/keto reductase ; Aldo/keto reductase ; Aldo/keto reductase ; Aldo/keto reductase ; Aldo/keto reductase
157840	1	x
157848	1	x			Bacterial transferase hexapeptide repeat ; Trimeric LpxA-like
157850	1	x			Cytochrome b5 ; Cytochrome b5 ; FMN-dependent alpha-hydroxy acid dehydrogenase ; FMN-dependent alpha-hydroxy acid dehydrogenase, active site ; Cytochrome b5
157881	1	x				0.377598	2.54596	6.74251	0.0249082	ECMup
157902	1	x			Acyl-CoA oxidase/dehydrogenase, type 1 ; Acyl-CoA dehydrogenase/oxidase, central region ; Acyl-CoA dehydrogenase, N-terminal ; Acyl-CoA dehydrogenase/oxidase C-terminal ; Acyl-CoA dehydrogenase/oxidase, middle and N-terminal
157928	1	x			Retrieval of early ER protein Rer1 ; Retrieval of early ER protein Rer1
157936	1	x			Protein of unknown function DUF652 ; Nucleotide binding protein, PINc
157939	1	x			Carbamoyl phosphate synthase, large subunit ; Carbamoyl phosphate synthase, large subunit, N-terminal ; Carbamoyl phosphate synthetase, large subunit, ATP-binding ; Carbamoyl phosphate synthetase, large subunit, oligomerisation ; Carbamoyl phosphate synthase, large subunit, glutamine-dependent ; ATP-grasp fold ; Carbamoyl phosphate synthetase, large subunit, ATP-binding ; Carbamoyl phosphate synt…
157949	1	x			D-isomer specific 2-hydroxyacid dehydrogenase, catalytic region ; D-isomer specific 2-hydroxyacid dehydrogenase, NAD-binding ; D-isomer specific 2-hydroxyacid dehydrogenase, NAD-binding ; NAD(P)-binding
157950	1	x			Cornichon ; Cornichon
157962	1	x
157968	1	x			Ribosomal protein S8e ; Ribosomal protein S8e ; Ribosomal protein S8e ; Ribosomal protein S8e
157997	1	x			Ubiquitin ; Ubiquitin ; Ubiquitin ; Ubiquitin ; Ubiquitin	755.076	1714.03	2.27001	0	ECMup
158035	1	x			WD40 repeat ; WD40 repeat ; WD40 repeat ; WD40 repeat ; WD40 repeat ; WD40 repeat ; WD40 repeat ; WD40 repeat-like
158043	1	x			Ribosomal protein L11 ; Ribosomal protein L11 ; Ribosomal protein L11 ; Ribosomal protein L11 ; Ribosomal protein L11 ; Ribosomal protein L11 ; Ribosomal protein L11
158048	1	x			Concentrative nucleoside transporter ; Na+ dependent nucleoside transporter ; Na+ dependent nucleoside transporter, C-terminal ; Nucleoside recognition
158051	1	x			Protein of unknown function UPF0041
158071	1	x	Protease		Amidohydrolase-like ; Amidohydrolase 3 ; Metal-dependent hydrolase, composite
158083	1	x
158107	1	x			S-adenosylmethionine decarboxylase ; S-adenosylmethionine decarboxylase ; S-adenosylmethionine decarboxylase ; S-adenosylmethionine decarboxylase ; S-adenosylmethionine decarboxylase ; S-adenosylmethionine decarboxylase, core
158114	1	x			Ribosomal protein S13 ; Ribosomal protein S13 ; Ribosomal protein S13 ; Ribosomal protein S13 ; Ribosomal protein S13 ; Ribosomal protein S13-like, H2TH
158119	1	x			Protein Transporter, Pam16/TIM14 ; Protein Transporter, Pam16
158132	1	x			Protein kinase, core ; Serine/threonine protein kinase-related ; Tyrosine protein kinase ; Serine/threonine protein kinase ; Protein kinase, core ; Protein kinase ATP binding, conserved site ; Serine/threonine protein kinase, active site ; Protein kinase-like
158134	1	x			Ubiquitin ; UV excision repair protein Rad23, C-terminal ; Ubiquitin ; Ubiquitin-associated/translation elongation factor EF1B, N-terminal ; XPC-binding domain ; Ubiquitin-associated/translation elongation factor EF1B, N-terminal, eukaryote ; Ubiquitin ; Heat shock chaperonin-binding ; UV excision repair protein Rad23 ; Ubiquitin-associated/translation elongation factor EF1B, N-terminal, eukaryot…
158139	1	x			Ribosomal protein S5, N-terminal ; Ribosomal protein S5, C-terminal ; Ribosomal protein S5, eukaryotic/archaeal ; Ribosomal protein S5, N-terminal ; Ribosomal protein L5 ; Ribosomal protein S5, N-terminal
158158	1	x			Pyridoxal phosphate-dependent enzyme, beta subunit ; Threonine synthase ; Serine/threonine dehydratase, pyridoxal-phosphate-binding site ; Pyridoxal phosphate-dependent enzyme, beta subunit
158217	1	x			Thioesterase superfamily
158220	1	x			Metallophosphoesterase ; Lariat debranching enzyme, C-terminal
158225	1	x			Protein kinase, core ; Serine/threonine protein kinase-related ; Serine/threonine protein kinase ; Protein kinase, core ; Protein kinase ATP binding, conserved site ; Serine/threonine protein kinase, active site ; Protein kinase-like
158231	1	x			Ribosomal protein S8 ; Ribosomal protein S8 ; Ribosomal protein S8 ; Ribosomal protein S8
158244	1	x			Protein kinase, core ; Serine/threonine protein kinase-related ; Tyrosine protein kinase ; Serine/threonine protein kinase ; Protein kinase, core ; Serine/threonine protein kinase, active site ; Protein kinase-like
158260	1	x			Mitochondrial substrate carrier ; Mitochondrial substrate carrier ; Protein kinase ATP binding, conserved site ; Mitochondrial substrate carrier
158283	1	x			Glutamate 5-kinase ; Aspartate/glutamate/uridylate kinase ; PUA ; Glutamate 5-kinase, pro-B ; Glutamate 5-kinase, ProB-related ; PUA ; Glutamate 5-kinase ; Aspartate/glutamate/uridylate kinase ; PUA-like
158302	1	x			Cytochrome C oxidase copper chaperone
158308	1	x			Protein of unknown function DUF1077
158313	1	x			Adenylate/cytidine kinase, N-terminal ; Adenylate kinase ; Adenylate kinase ; Adenylate kinase, zinc-finger lid region ; Adenylate kinase, subfamily ; Adenylate kinase ; Adenylate kinase, zinc-finger lid region
158318	1	x			ATPase, V0/A0 complex, 116-kDa subunit
158319	1	x			ABC transporter-like ; ABC transporter-like ; HEAT ; AAA+ ATPase, core ; HEAT ; ABC transporter-like ; ABC transporter-like ; Phosphotransferase system, HPr serine phosphorylation site ; Armadillo-type fold ; Chromo domain-like
158325	1	x			Ras GTPase ; Ras ; Ras small GTPase, Ras type ; Ras small GTPase, Rho type ; Ras small GTPase, Rab type ; Ran GTPase ; Small GTP-binding protein ; RNA polymerase sigma factor 54, interaction
158326	1	x
158333	1	x			eRF1 domain 1 ; eRF1 domain 2 ; eRF1 domain 3 ; Peptide chain release factor eRF/aRF subunit 1
158344	1	x			Pyridine nucleotide-disulphide oxidoreductase, NAD-binding region ; FAD-dependent pyridine nucleotide-disulphide oxidoreductase ; Pyridine nucleotide-disulphide oxidoreductase, class I ; Mercuric reductase ; Pyridine nucleotide-disulphide oxidoreductase, NAD-binding region ; Pyridine nucleotide-disulphide oxidoreductase, dimerisation ; FAD-dependent pyridine nucleotide-disulphide oxidoreductase ;…
158361	1	x			Protein of unknown function DUF59 ; Protein of unknown function DUF59
158362	1	x			Dynamin, GTPase region ; Dynamin, GTPase region ; Dynamin central region ; Dynamin GTPase effector ; Dynamin, GTPase region ; Dynamin GTPase effector ; Dynamin, GTPase region
158369	1	x			Nascent polypeptide-associated complex NAC ; Nascent polypeptide-associated complex, alpha subunit ; Nascent polypeptide-associated complex NAC
158371	1	x
158376	1	x		GT1	Glycosyl transferase, family 28, C-terminal
158378	1	x			Importin-beta, N-terminal ; Exportin-1/Importin-beta-like ; Exportin 1, C-terminal ; Importin-beta, N-terminal ; Armadillo-type fold
158397	1	x			Lipase, GDSL ; Esterase, SGNH hydrolase-type
158398	1	x			tRNA intron endonuclease, catalytic domain-like ; tRNA-intron endonuclease ; tRNA intron endonuclease, catalytic domain-like
158406	1	x			Adenylate cyclase-associated CAP, N-terminal ; Adenylate cyclase-associated CAP, C-terminal ; CARP motif ; Adenylate cyclase-associated CAP, N-terminal ; Actin-binding FH2 ; Adenylate cyclase-associated CAP, C-terminal
158421	1	x			Phosphatidic acid phosphatase type 2/haloperoxidase ; Phosphatidic acid phosphatase type 2/haloperoxidase ; Phosphatidic acid phosphatase type 2/haloperoxidase
158432	1	x			Heat shock protein 70 ; Heat shock protein Hsp70 ; Heat shock protein 70 ; Heat shock protein 70 ; Heat shock protein 70 ; Heat shock protein 70
158435	1	x			Anthranilate synthase component I and chorismate binding protein ; Anthranilate synthase component I and chorismate binding protein ; Chorismate binding, C-terminal ; Anthranilate synthase component I, N-terminal ; Anthranilate synthase component I ; Anthranilate synthase component I and chorismate binding protein
158440	1	x			Uncharacterised conserved protein UCP036436, nucleotide-sugar transporter-related
158447	1	x			ATPase, P-type, K/Mg/Cd/Cu/Zn/Na/Ca/Na/H-transporter ; ATPase, P-type cation exchange, alpha subunit ; E1-E2 ATPase-associated region ; ATPase, P-type cation-transporter, C-terminal ; ATPase, P-type cation-transporter, N-terminal ; Haloacid dehalogenase-like hydrolase ; Calcium ATPase ; ATPase, P-type, K/Mg/Cd/Cu/Zn/Na/Ca/Na/H-transporter ; ATPase, P-type, K/Mg/Cd/Cu/Zn/Na/Ca/Na/H-transporter
158462	1	x			EAP30
158481	1	x			Mitochondrial ribosomal protein L31, fungi, predicted
158486	1	x			Protein of unknown function DUF28 ; Protein of unknown function DUF28 ; Protein of unknown function DUF28
158497	1	x			Polynucleotide kinase 3 phosphatase, central region ; HAD-superfamily hydrolase, subfamily IIIA ; DNA 3-phosphatase
158499	1	x			NUDIX hydrolase, core ; NUDIX hydrolase, core ; NUDIX hydrolase, core ; NUDIX
158520	1	x			Thioredoxin-related ; Thioredoxin domain ; Disulphide isomerase ; Protein disulphide isomerase ; Thioredoxin-related ; Thioredoxin-like fold
158522	1	x			Spc97/Spc98
158540	1	x			Vacuolar import and degradation, Vid27-related
158548	1	x			Mitochondrial carrier protein ; Mitochondrial substrate carrier ; Mitochondrial substrate carrier ; Mitochondrial substrate carrier
158556	1	x			Glucose/ribitol dehydrogenase ; Short-chain dehydrogenase/reductase SDR ; Short-chain dehydrogenase/reductase SDR ; NAD(P)-binding
158558	1	x			Transketolase, central region ; Transketolase, C-terminal ; Transketolase, C-terminal/Pyruvate-ferredoxin oxidoreductase, domain II
158567	1	x			Histone H3 ; Histone core ; Histone H3 ; Histone H3 ; Histone-fold
158587	1	x			Isoprenylcysteine carboxyl methyltransferase
158591	1	x			GroES-related ; Alcohol dehydrogenase, zinc-binding ; Alcohol dehydrogenase GroES-like ; Alcohol dehydrogenase, zinc-containing, conserved site ; GroES-like ; NAD(P)-binding
158593	1	x			eRF1 domain 1 ; eRF1 domain 2 ; eRF1 domain 3 ; Probable translation factor pelota
158604	1	x			B3/B4 tRNA-binding domain ; tRNA synthetase, B5 ; Phenylalanyl-tRNA synthetase, class IIc, beta subunit, archae/euk cytosolic ; Putative DNA binding ; B3/B4 tRNA-binding domain
158627	1	x			DNA/RNA helicase, DEAD/DEAH box type, N-terminal ; DNA/RNA helicase, C-terminal ; DEAD-like helicase, N-terminal ; DNA/RNA helicase, C-terminal ; Helicase, superfamily 1 and 2, ATP-binding ; DNA/RNA helicase, C-terminal ; RNA helicase, DEAD-box type, Q motif ; RNA helicase, ATP-dependent, DEAD-box, conserved site
158640	1	x			Aconitase/3-isopropylmalate dehydratase large subunit, alpha/beta/alpha ; Aconitase/3-isopropylmalate dehydratase large subunit, alpha/beta/alpha ; Aconitase/3-isopropylmalate dehydratase large subunit, alpha/beta/alpha ; Aconitase A/isopropylmalate dehydratase small subunit, swivel ; 3-isopropylmalate dehydratase, fused small/large subunits ; 3-isopropylmalate dehydratase, large subunit region ;…
158676	1	x			Pre-mRNA processing ribonucleoprotein, binding region ; Pre-mRNA processing ribonucleoprotein, binding region ; NOSIC
158681	1	x			Peptidase T1A, proteasome beta-subunit ; 20S proteasome, A and B subunits ; Proteasome, beta-type subunit, conserved site
158689	1	x			UbiA prenyltransferase ; 4-hydroxybenzoate polyprenyl transferase ; UbiA prenyltransferase
158705	1	x			Protein of unknown function DUF1748, fungi
158707	1	x			Defender against death DAD protein ; Defender against death DAD protein
158709	1	x			Hexokinase ; Hexokinase ; Hexokinase ; Hexokinase	63.5266	182.516	2.87306	0	ECMup
158722	1	x			Isochorismatase hydrolase ; Isochorismatase hydrolase
158735	1	x
158748	1	x			Cytochrome P450 ; Cytochrome P450, E-class, group IV ; Cytochrome P450 ; Cytochrome P450 ; Cytochrome P450	4.24288	104.264	24.5739	0	ECMup
158754	1	x			Ankyrin ; Ankyrin ; DNA-binding, yeast ; Ankyrin ; Ankyrin ; Ankyrin ; Ankyrin ; Mlu1-box-binding protein, DNA-binding
158762	1	x			Cleavage and polyadenylation specificity factor, A subunit, C-terminal ; WD40 repeat-like
158767	1	x			SPX, N-terminal
158769	1	x			Pex, N-terminal ; Zinc finger, RING-type
158784	1	x			Protein of unknown function DUF962
158803	1	x			Aminotransferase, class I and II ; Tetrapyrrole biosynthesis, 5-aminolevulinic acid synthase ; Aminotransferase, class-II, pyridoxal-phosphate binding site ; Pyridoxal phosphate-dependent transferase, major region
158806	1	x			Isocitrate/isopropylmalate dehydrogenase ; Isocitrate/isopropylmalate dehydrogenase
158816	1	x			Kinesin, motor region ; Kinesin, motor region ; Kinesin, motor region ; Kinesin, motor region ; Kinesin, motor region
158821	1	x			Alpha/beta hydrolase fold-1
158874	1	x
158883	1	x			Patched ; Sterol-sensing 5TM box
158891	1	x			ABC transporter-like ; RecF/RecN/SMC protein, N-terminal ; SMCs flexible hinge ; ABC transporter-like ; Prefoldin ; SMCs flexible hinge
158928	1	x			Glutamate/phenylalanine/leucine/valine dehydrogenase, C-terminal ; Glutamate dehydrogenase, NAD-dependent ; NAD(P)-binding	58.5305	129.125	2.20612	0	ECMup
158929	1	x			Glucose/ribitol dehydrogenase ; NAD(P)-binding
158943	1	x			Epsin, N-terminal ; Epsin-like, N-terminal ; Epsin-like, N-terminal ; ENTH/VHS
158978	1	x			PBS lyase HEAT-like repeat ; PBS lyase HEAT-like repeat ; HEAT ; Armadillo ; Armadillo-type fold
158998	1	x			ATPase, F1/V1/A1 complex, alpha/beta subunit, nucleotide-binding ; ATPase, F1/V1/A1 complex, alpha/beta subunit, C-terminal ; ATPase, F1/V1/A1 complex, alpha/beta subunit, N-terminal ; ATPase, V1 complex, subunit B ; ATPase, F1/V1/A1 complex, alpha/beta subunit, nucleotide-binding
159018	1	x			Fatty acid desaturase, type 1, N-terminal ; Fatty acid desaturase, type 1
159050	1	x			Cullin, N-terminal region ; Cullin homology ; Cullin homology ; Cullin repeat-like ; Cullin homology
159081	1	x			Short-chain dehydrogenase/reductase SDR ; Glucose/ribitol dehydrogenase ; Short-chain dehydrogenase/reductase SDR ; Short-chain dehydrogenase/reductase SDR ; NAD(P)-binding
159107	1	x			Pyridoxamine 5'-phosphate oxidase ; Pyridoxamine 5'-phosphate oxidase-related, FMN-binding core ; Pyridoxamine 5'-phosphate oxidase ; Pyridoxamine 5'-phosphate oxidase ; FMN-binding split barrel, related
159111	1	x			NAD-dependent histone deacetylase, silent information regulator Sir2 ; NAD-dependent histone deacetylase, silent information regulator Sir2
159142	1	x			UAA transporter ; UDP-galactose transporter
159162	1	x			Adenylylsulphate kinase, C-terminal ; Cobalamin (vitamin B12) biosynthesis CobW-like ; [NiFe]-hydrogenase/urease maturation factor, Ni(2+)-binding GTPase ; Urease accessory protein UreG
159171	1	x			Cobalamin (vitamin B12) biosynthesis CobW-like
159174	1	x			Protein kinase, core ; Protein kinase C, phorbol ester/diacylglycerol binding ; Serine/threonine protein kinase-related ; Protein kinase C, phorbol ester/diacylglycerol binding ; C2 calcium-dependent membrane targeting ; Protein kinase, C-terminal ; HR1-like rho-binding repeat ; Protein kinase C, phorbol ester/diacylglycerol binding ; Protein kinase, C-terminal ; Tyrosine protein kinase ; Serine/…
159246	1	x				3.77217	20.4487	5.42094	1.73198e-09	ECMup
159266	1	x			DNA/RNA helicase, DEAD/DEAH box type, N-terminal ; DNA/RNA helicase, C-terminal ; DEAD-like helicase, N-terminal ; DNA/RNA helicase, C-terminal ; Helicase, superfamily 1 and 2, ATP-binding ; DNA/RNA helicase, C-terminal ; RNA helicase, DEAD-box type, Q motif ; RNA helicase, ATP-dependent, DEAD-box, conserved site
159292	1	x			Cytochrome c oxidase, subunit VIb ; Cytochrome c oxidase, subunit VIb ; Cytochrome c oxidase, subunit VIb ; Cytochrome c oxidase, subunit VIb
159294	1	x			Zinc finger, Tim10/DDP-type
159312	1	x			Complex 1 LYR protein
159314	1	x			Dynamin, GTPase region ; Dynamin, GTPase region ; Dynamin, GTPase region ; Dynamin, GTPase region
159322	1	x			Tetratricopeptide TPR-1 ; Tetratricopeptide region ; Tetratricopeptide region ; Tetratricopeptide region
159323	1	x			Eukaryotic initiation factor 1A (eIF-1A) ; S1, IF1 type ; Eukaryotic initiation factor 1A (eIF-1A) ; Eukaryotic initiation factor 1A (eIF-1A) ; S1, IF1 type ; Eukaryotic initiation factor 1A (eIF-1A) ; Nucleic acid-binding, OB-fold-like
159340	1	x
159343	1	x			Cytochrome c oxidase assembly protein CtaG/Cox11 ; Cytochrome c oxidase assembly protein CtaG/Cox11
159353	1	x			Methyltransferase type 12
159378	1	x			Heat shock protein DnaJ ; Heat shock protein DnaJ, N-terminal ; Heat shock protein DnaJ, cysteine-rich region ; Chaperone DnaJ, C-terminal ; Heat shock protein DnaJ, N-terminal ; Heat shock protein DnaJ, N-terminal ; Heat shock protein DnaJ, cysteine-rich region ; Heat shock protein DnaJ, N-terminal ; Heat shock protein DnaJ, N-terminal ; HSP40/DnaJ peptide-binding ; Heat shock protein DnaJ, cyst…
159386	1	x			Ribonucleotide reductase ; Ferritin/ribonucleotide reductase-like
159453	1	x
159459	1	x	SSP		Cupredoxin
159485	1	x
159503	1	x				2.18215	19.2428	8.81827	8.70597e-11	ECMup
159507	1	x
159549	1	x			AAA+ ATPase, core ; DNA polymerase III clamp loader subunit, C-terminal
159552	1	x			Zinc/iron permease
159567	1	x			Tetrapyrrole biosynthesis, hydroxymethylbilane synthase ; Tetrapyrrole biosynthesis, hydroxymethylbilane synthase ; Tetrapyrrole biosynthesis, hydroxymethylbilane synthase ; Tetrapyrrole biosynthesis, hydroxymethylbilane synthase ; Tetrapyrrole biosynthesis, hydroxymethylbilane synthase ; Tetrapyrrole biosynthesis, hydroxymethylbilane synthase ; Tetrapyrrole biosynthesis, hydroxymethylbilane synt…
159598	1	x			Cellular retinaldehyde binding/alpha-tocopherol transport ; Cellular retinaldehyde-binding/triple function, C-terminal ; Cellular retinaldehyde-binding/triple function, N-terminal ; Cellular retinaldehyde-binding/triple function, C-terminal ; Cellular retinaldehyde-binding/triple function, C-terminal ; Phosphatidylinositol transfer protein-like, N-terminal ; Cellular retinaldehyde-binding/triple …
159604	1	x			Copper chaperone SCO1/SenC ; Synthesis of cytochrome c oxidase, Sco1/Sco2 ; Thioredoxin-like fold
159708	1	x			Calcium-binding EF-hand ; S100/CaBP-9k-type, calcium binding ; Recoverin ; Parvalbumin ; Calcium-binding EF-hand ; Calcium-binding EF-hand ; Calcium-binding EF-hand ; Calcium-binding EF-hand
159734	1	x			Ribosomal protein L2 ; Ribosomal protein L2 ; Ribosomal protein L2 ; Ribosomal protein L2 ; Translation protein SH3-like ; Nucleic acid-binding, OB-fold-like
159794	1	x			UAA transporter ; UDP-galactose transporter
159817	1	x			CMP/dCMP deaminase, zinc-binding ; APOBEC/CMP deaminase, zinc-binding ; Cytidine deaminase-like
159845	1	x			Ribosomal protein S4 ; RNA-binding S4 ; RNA-binding S4 ; RNA-binding S4
159851	1	x			ARF/SAR superfamily ; Ras GTPase ; ARF/SAR superfamily ; ADP-ribosylation factor ; GTP-binding protein SAR1 ; Small GTP-binding protein ; ADP-ribosylation factor
159858	1	x			Mitochondrial substrate carrier ; Mitochondrial substrate carrier ; Mitochondrial substrate carrier
159869	1	x			20S proteasome, A and B subunits ; Lipocalin ; Proteasome alpha-subunit, conserved site
159943	1	x			Adenylosuccinate synthetase ; Adenylosuccinate synthetase ; Adenylosuccinate synthetase ; Adenylosuccinate synthetase ; Adenylosuccinate synthetase ; Adenylosuccinate synthetase
159944	1	x
159945	1	x			ATPase, F0 complex, subunit J
159980	1	x	SSP		Cerato-platanin
160040	1	x			Cytochrome c oxidase subunit IV ; Cytochrome c oxidase subunit IV
160120	1	x		GH16	Glycoside hydrolase, family 16 ; Concanavalin A-like lectin/glucanase
160223	1	x			Adenylate/cytidine kinase, N-terminal ; Adenylate kinase ; Adenylate kinase ; UMP-CMP kinase ; Adenylate kinase
160226	1	x			Tetratricopeptide region
160261	1	x			DNA repair protein (XPGC)/yeast Rad ; XPG N-terminal ; XPG I ; Helix-hairpin-helix motif, class 2 ; XPG I ; XPG N-terminal ; XPG N-terminal ; XPG I ; Helix-hairpin-helix motif, class 2
160286	1	x			Zinc finger, C2H2-type
160298	1	x			Importin-beta, N-terminal ; Importin-beta, N-terminal ; Armadillo-type fold
160381	1	x			FAD-dependent glycerol-3-phosphate dehydrogenase ; FAD dependent oxidoreductase ; FAD-dependent glycerol-3-phosphate dehydrogenase ; FAD-dependent glycerol-3-phosphate dehydrogenase
160386	1	x			Cytochrome P450
160436	1	x			Cytochrome P450 ; Cytochrome P450, E-class, group I ; Cytochrome P450 ; Cytochrome P450 ; Cytochrome P450	7.07356	20.2658	2.86501	4.07623e-06	ECMup
160454	1	x			Cytochrome P450, E-class, group I ; Cytochrome P450 ; Cytochrome P450 ; Cytochrome P450	5.91887	335.955	56.76	0	ECMup
160486	1	x			Cytochrome P450, E-class, group I ; Cytochrome P450 ; Cytochrome P450 ; Cytochrome P450
160521	1	x			Cytochrome P450, E-class, group I ; Cytochrome P450 ; Cytochrome P450 ; Cytochrome P450
160529	1	x
160538	1	x			Metallophosphoesterase
160543	1	x			DNA/RNA helicase, DEAD/DEAH box type, N-terminal ; DNA/RNA helicase, C-terminal ; DEAD-like helicase, N-terminal ; DNA/RNA helicase, C-terminal ; Helicase, superfamily 1 and 2, ATP-binding ; DNA/RNA helicase, C-terminal ; RNA helicase, DEAD-box type, Q motif
160563	1	x			DNA/RNA helicase, DEAD/DEAH box type, N-terminal ; DNA/RNA helicase, C-terminal ; DEAD-like helicase, N-terminal ; DNA/RNA helicase, C-terminal ; Helicase, superfamily 1 and 2, ATP-binding ; DNA/RNA helicase, C-terminal ; RNA helicase, DEAD-box type, Q motif
160599	1	x
160624	1	x			Ribosomal protein 60S
160751	1	x			Heat shock protein Hsp20 ; Heat shock protein Hsp20 ; HSP20-like chaperone
160927	1	x			Major facilitator superfamily MFS-1 ; MFS general substrate transporter
161036	1	x			Protein phosphatase 2C, N-terminal ; Protein phosphatase 2C-related ; Protein phosphatase 2C-related ; Protein phosphatase 2C, manganese/magnesium aspartate binding site ; Protein phosphatase 2C-related
161059	1	x			Syntaxin, N-terminal ; Target SNARE coiled-coil region ; Target SNARE coiled-coil region ; Target SNARE coiled-coil region ; Syntaxin/epimorphin, conserved site ; t-SNARE
161075	1	x			Dihydroorotase region ; Amidohydrolase 1 ; Allantoinase ; Deoxyribonuclease, TatD-related ; Metal-dependent hydrolase, composite
161082	1	x			DNA/RNA helicase, DEAD/DEAH box type, N-terminal ; DNA/RNA helicase, C-terminal ; DBP10CT ; DEAD-like helicase, N-terminal ; DNA/RNA helicase, C-terminal ; Helicase, superfamily 1 and 2, ATP-binding ; DNA/RNA helicase, C-terminal ; RNA helicase, ATP-dependent, DEAD-box, conserved site ; Tyrosinase
161091	1	x			Ribosomal protein S12/S23 ; Ribosomal protein S12/S23 ; Ribosomal protein S23, eukaryotic/archaeal ; Ribosomal protein S12/S23 ; Nucleic acid-binding, OB-fold-like
161107	1	x			Sybindin-like protein ; Longin-like
161113	1	x			U2 auxiliary factor small subunit ; Zinc finger, CCCH-type ; Zinc finger, CCCH-type ; RNA recognition motif, RNP-1
161115	1	x			Tetratricopeptide TPR-1 ; Cdc23 ; Tetratricopeptide region ; Tetratricopeptide region ; Tetratricopeptide region
161118	1	x			Protein of unknown function DUF1674
161120	1	x			Ribosomal protein S8e ; Ribosomal protein S8e
161121	1	x			Yip1 domain
161126	1	x
161128	1	x			Histone deacetylase superfamily ; Histone deacetylase superfamily
161138	1	x			Protein of unknown function DUF914, eukaryotic
161165	1	x			MIF4G-like, type 3 ; Up-frameshift suppressor 2 ; MIF4G-like, type 3 ; Armadillo-type fold
161215	1	x			Zinc finger, RING-type ; Zinc finger, RING-type
161224	1	x			UcrQ ; UcrQ ; UcrQ
161257	1	x			GWT1
161264	1	x			Amidase signature enzyme ; Amidase, fungi type ; Amidase signature enzyme
161281	1	x	Protease		Peptidase S10, serine carboxypeptidase ; Peptidase S10, serine carboxypeptidase ; Peptidase S10, serine carboxypeptidase ; Peptidase S10, serine carboxypeptidase
161284	1	x			RNA polymerases, N/8 Kd subunits ; RNA polymerases, N/8 Kd subunits ; RNA polymerases, N/8 Kd subunits ; RNA polymerases, N/8 Kd subunits ; RNA polymerases, N/8 Kd subunits
161290	1	x			MaoC-like dehydratase
161340	1	x			ThiJ/PfpI ; DJ-1	13.574	29.5664	2.17816	5.40995e-06	ECMup
161346	1	x			Major facilitator superfamily MFS-1 ; Major facilitator superfamily ; MFS general substrate transporter	16.342	45.5326	2.78624	2.3032e-11	ECMup
161398	1	x			Hexokinase ; Hexokinase ; Hexokinase ; Hexokinase ; Hexokinase	169.345	369.129	2.17974	0	ECMup
161431	1	x			Protein of unknown function DUF775
161457	1	x			Peptidyl-tRNA hydrolase ; Peptidyl-tRNA hydrolase ; Peptidyl-tRNA hydrolase ; Peptidyl-tRNA hydrolase
161473	1	x		GT2	Chitin synthase ; Chitin synthase ; Chitin synthase N-terminal
161476	1	x			ATPase, F1 complex, OSCP/delta subunit ; ATPase, F1 complex, OSCP/delta subunit ; ATPase, F1 complex, OSCP/delta subunit ; ATPase, F1 complex, OSCP/delta subunit ; ENTH/VHS
161487	1	x			ATPase, V0 complex, proteolipid subunit C, ; ATPase, F0/V0 complex, subunit C ; ATPase, F0/V0 complex, subunit C
161509	1	x			GPI transamidase subunit PIG-U
161529	1	x			UV-endonuclease UvdE ; UV-endonuclease UvdE ; Xylose isomerase-like, TIM barrel
161572	1	x			DNA/RNA helicase, DEAD/DEAH box type, N-terminal ; DNA/RNA helicase, C-terminal ; DEAD-like helicase, N-terminal ; DNA/RNA helicase, C-terminal ; Helicase, superfamily 1 and 2, ATP-binding ; DNA/RNA helicase, C-terminal ; RNA helicase, DEAD-box type, Q motif ; RNA helicase, ATP-dependent, DEAD-box, conserved site
161595	1	x			Modification methylase HemK
161598	1	x			Zinc finger, C2H2-type ; Zinc finger, C2H2-type ; Zinc finger, C2H2-like ; Zinc finger, C2H2-type ; Zinc finger, C2H2-type
161602	1	x			Initiation factor 2B related ; Putative translation initiation factor, aIF-2BI/5-methylthioribose-1-phosphate isomerase ; Initiation factor 2B alpha/beta/delta
161605	1	x			Transcription factor Tfb4
161611	1	x			MmgE/PrpD ; 2-methylcitrate dehydratase PrpD ; MmgE/PrpD	53.2128	111.287	2.09136	0	ECMup
161642	1	x			BolA-like protein ; BolA-like protein
161650	1	x	other
161674	1	x			Transcription factor Tfb2 ; Transcription factor Tfb2
161696	1	x
161743	1	x			Inorganic phosphate transport PHO88
161764	1	x			Protein of unknown function DUF89 ; Protein of unknown function DUF89
161779	1	x			Major facilitator superfamily MFS-1 ; Major facilitator superfamily ; MFS general substrate transporter
161830	1	x			Phosphotyrosyl phosphatase activator, PTPA ; Phosphotyrosyl phosphatase activator, PTPA
161866	1	x			WD40 repeat ; WD40 repeat ; WD40 repeat ; WD40 repeat ; WD40 repeat-like
161871	1	x			Mitochondrial import inner membrane translocase, subunit Tim17/22
161875	1	x			DNA-directed DNA polymerase, family B ; DNA-directed DNA polymerase, family B, conserved region ; DNA-directed DNA polymerase, family B, exonuclease ; DNA-directed DNA polymerase, family B ; DNA-directed DNA polymerase, family B, pol2 ; DNA-directed DNA polymerase, family B ; Polynucleotidyl transferase, Ribonuclease H fold ; Zinc finger, TAZ-type
161885	1	x			Histone H4 ; Histone H4 ; Histone core ; Histone H4 ; TATA box binding protein associated factor (TAF) ; Histone H4 ; Histone-fold	78.7301	158.922	2.01857	2.06906e-07	ECMup
161887	1	x			Argininosuccinate synthase ; Argininosuccinate synthase ; Argininosuccinate synthase ; Argininosuccinate synthase
161940	1	x			Like-Sm ribonucleoprotein, eukaryotic and archaea-type, core ; Like-Sm ribonucleoprotein, core ; Like-Sm ribonucleoprotein, eukaryotic and archaea-type, core ; Like-Sm ribonucleoprotein-related, core
161984	1	x			SFT2-like
162000	1	x			Protein of unknown function UPF0120 ; Armadillo-type fold
162060	1	x			GCN5-related N-acetyltransferase ; GCN5-related N-acetyltransferase ; Acyl-CoA N-acyltransferase
162080	1	x			Cytochrome P450, E-class, group IV ; Cytochrome P450 ; Cytochrome P450 ; Cytochrome P450
162144	1	x			Cytochrome P450, E-class, group IV ; Cytochrome P450 ; Cytochrome P450 ; Cytochrome P450
162148	1	x			Cytochrome P450 ; Cytochrome P450, E-class, group IV ; Cytochrome P450 ; Cytochrome P450 ; Cytochrome P450
162151	1	x			Ankyrin ; Ankyrin ; Pleckstrin-like ; Oxysterol-binding protein ; Pleckstrin-like ; Ankyrin ; Pleckstrin-like ; Ankyrin ; Ankyrin ; Oxysterol-binding protein ; Ankyrin
162171	1	x	Cazyme	AA9	Glycoside hydrolase, family 61	149.831	777.766	5.19096	0	ECMup
162180	1	x			Amino acid permease-associated region ; Amino acid/polyamine transporter I ; Amino acid permease, conserved site ; Like-Sm ribonucleoprotein-related, core	51.6792	105.558	2.04256	7.62858e-06	ECMup
162193	1	x			Short-chain dehydrogenase/reductase SDR ; Glucose/ribitol dehydrogenase ; Short-chain dehydrogenase/reductase SDR ; Short-chain dehydrogenase/reductase SDR ; NAD(P)-binding
162196	1	x			Short-chain dehydrogenase/reductase SDR ; Glucose/ribitol dehydrogenase ; Short-chain dehydrogenase/reductase SDR ; Short-chain dehydrogenase/reductase SDR ; NAD(P)-binding
162232	1	x			Protein kinase, core ; Serine/threonine protein kinase-related ; Tyrosine protein kinase ; Serine/threonine protein kinase ; Protein kinase, core ; Serine/threonine protein kinase, active site ; Protein kinase-like
162265	1	x			Short-chain dehydrogenase/reductase SDR ; Glucose/ribitol dehydrogenase ; Short-chain dehydrogenase/reductase SDR ; Short-chain dehydrogenase/reductase SDR ; NAD(P)-binding
162284	1	x
162491	1	x			Calcium-binding EF-hand ; Calcium-binding EF-hand ; Calcium-binding EF-hand ; Calcium-binding EF-hand
162505	1	x			Calcium-binding EF-hand ; Calcium-binding EF-hand ; Calcium-binding EF-hand ; Calcium-binding EF-hand ; Calcium-binding EF-hand
162510	1	x			3-phosphoshikimate 1-carboxyvinyltransferase, core ; Dehydroquinase class I ; Shikimate kinase ; 3-phosphoshikimate 1-carboxyvinyltransferase, core ; Shikimate kinase ; Dehydroquinase class I ; Quinate/shikimate 5-dehydrogenase/glutamyl-tRNA reductase ; 3-dehydroquinate synthase AroB ; Shikimate dehydrogenase substrate binding, N-terminal ; Pentafunctional AroM protein ; Dehydroquinase class I ; …
162532	1	x			Cytochrome P450, E-class, group IV ; Cytochrome P450 ; Cytochrome P450 ; Cytochrome P450
162559	1	x			Target SNARE coiled-coil region ; Target SNARE coiled-coil region
162580	1	x			Ribosomal protein S11 ; Ribosomal protein S11 ; Ribosomal protein S11 ; Ribosomal protein S11
162641	1	x			WD40 repeat ; WD40 repeat ; WD40 repeat ; WD40 repeat-like
162715	1	x
162947	1	x			Transcription initiation factor IIA, gamma subunit, N-terminal ; Transcription initiation factor IIA, gamma subunit, N-terminal ; Transcription initiation factor IIA, gamma subunit, C-terminal ; Transcription initiation factor IIA, gamma subunit ; Transcription factor IIA, helical ; Transcription factor IIA, beta-barrel
162951	1	x			Polyprenyl synthetase ; Polyprenyl synthetase ; Terpenoid synthase
162961	1	x			Histone H2A ; Histone H2A ; Histone core ; Histone H2A ; Histone H2A ; Histone-fold
162975	1	x			Multi antimicrobial extrusion protein MatE ; Multi antimicrobial extrusion protein MatE
163010	1	x			tRNA pseudouridine synthase ; tRNA pseudouridine synthase ; Bacterial extracellular solute-binding protein, family 3
163215	1	x			Kinesin light chain ; Tetratricopeptide TPR-1
163225	1	x			Ankyrin ; Ankyrin ; Ankyrin ; Ankyrin ; Ankyrin ; Ankyrin
163251	1	x			Erg28-like ; Erg28-like
163255	1	x			Sodium/calcium exchanger membrane region ; Calcium/proton exchanger superfamily ; Calcium/proton exchanger
163292	1	x			ABC transporter-like ; ABC transporter-like ; ABC transporter, transmembrane region ; AAA+ ATPase, core ; ABC transporter-like ; ABC transporter, transmembrane region, type 1 ; ABC transporter-like ; ABC transporter, transmembrane region, type 1
[truncated: 16,157 more rows]

## Sheet: Lacbi2
Supplementary Data 9A - Summary of the phylostratigraphy analysis of symbiosis-induced genes of 10 ECM fungi
The table contains JGI protein IDs of the genes, annotations of CAZyme, InterPro domain, and secreted status, RPKM normalized count values of differentially up-regulated genes with statistical significance under the ectomycorizal condition. PS: Phylostrata group, Backbone PS: Phylostrata groups which the species belong to are marked as "X", FLM: Free living mycelia, ECM: ectomycorrhizal state.
This is for Laccaria bicolor S238N.
protein ID	PS	Backbone PS	Secretome class	Cazyme	Interpro	FLM mean fpkm	ECM mean fpkm	Log2 Fold Change	FDR p-value	Up-regulated FC>2 FDR p <0.05
122879	1	x			Ribosomal protein S27e ; Ribosomal protein S27e ; Ribosomal protein, zinc-binding	266.183	352.837	1.5	0.0093	ECMup
123238	1	x			Catalase ; Catalase ; Catalase, N-terminal ; Catalase ; Catalase ; Catalase, N-terminal
141547	1	x			Chloride channel, voltage gated ; Chloride channel, core ; Chloride channel, core
141923	1	x			Cyclic nucleotide-binding ; Sulphate transporter ; Sulphate transporter/antisigma-factor antagonist STAS ; Cyclic nucleotide-binding ; Cyclic nucleotide-binding ; Sulphate transporter/antisigma-factor antagonist STAS ; Cyclic nucleotide-binding ; Sulphate transporter/antisigma-factor antagonist STAS
141932	1	x		GH92	Glycosyl hydrolase 92	0.94	1.30333	1.3	0.0007	ECMup
142784	1	x			Dak kinase ; Dak phosphatase ; Dak phosphatase
143199	1	x			Multi antimicrobial extrusion protein MatE ; Multi antimicrobial extrusion protein MatE
144806	1	x		GH16	Concanavalin A-like lectin/glucanase
145649	1	x			Protein kinase, core ; Serine/threonine protein kinase-related ; Serine/threonine protein kinase ; Protein kinase, core ; Serine/threonine protein kinase, active site ; Protein kinase-like
145929	1	x			CDP-alcohol phosphatidyltransferase ; CDP-diacylglycerol--glycerol-3-phosphate 3-phosphatidyltransferase ; CDP-alcohol phosphatidyltransferase
146631	1	x			Protein of unknown function DUF602
147022	1	x			Peptidase M43B, pregnancy-associated plasma-A ; Peptidase M, neutral zinc metallopeptidases, zinc-binding site
147032	1	x			Peptidase M43B, pregnancy-associated plasma-A ; Peptidase M, neutral zinc metallopeptidases, zinc-binding site
147719	1	x			Cytochrome P450, E-class, group I ; Cytochrome P450 ; Cytochrome P450 ; Cytochrome P450
148067	1	x			RNA recognition motif, RNP-1 ; RNA recognition motif, RNP-1 ; RNA recognition motif, RNP-1
148268	1	x			Ras GTPase ; Ras ; Ras small GTPase, Ras type ; Ras small GTPase, Rho type ; Ras small GTPase, Rab type ; Small GTP-binding protein ; D-isomer specific 2-hydroxyacid dehydrogenase, NAD-binding
148435	1	x			Adrenodoxin ; Ferredoxin ; Ferredoxin ; Adrenodoxin ; Ferredoxin	46.51	55.59	1.3	0.015	ECMup
148506	1	x			ETC complex I subunit conserved region	80.57	170.763	2.2	6.2e-05	ECMup
148521	1	x			Sybindin-like protein ; Longin-like
148696	1	x			Adrenodoxin ; Ferredoxin ; Ferredoxin ; Adrenodoxin ; Ferredoxin
148866	1	x			Glutaredoxin ; Monothiol glutaredoxin ; Glutaredoxin-related protein ; Thioredoxin-like fold	87.22	127.96	1.5	0.00021	ECMup
149540	1	x			Transcription factor CBF/NF-Y/archaeal histone ; Histone-fold
150072	1	x			Zinc finger, C2H2-type ; Zinc finger, C2H2-type ; Zinc finger, C2H2-like ; Zinc finger, C2H2-type ; Zinc finger, C2H2-type
150358	1	x				48.0267	73.63	1.7	0.0022	ECMup
150531	1	x			Ribosomal protein L38e ; Ribosomal protein L38e	521.48	1688.93	2.8	1.5e-06	ECMup
150542	1	x			Ubiquitin ; Ubiquitin ; Ubiquitin ; Ubiquitin
151854	1	x			Aspartate/glutamate/uridylate kinase ; Amino acid-binding ACT ; Aspartate kinase region ; Aspartate kinase region ; Aspartate/glutamate/uridylate kinase
151934	1	x			Major facilitator superfamily MFS-1 ; Major facilitator superfamily ; Sugar transporter, conserved site ; MFS general substrate transporter
153137	1	x
153942	1	x			Phosphotransferase KptA/Tpt1 ; Phosphotransferase KptA/Tpt1
154073	1	x			Translation initiation factor SUI1 ; Density-regulated protein DRP1 ; Translation initiation factor SUI1 ; Translation initiation factor SUI1
154172	1	x			Ras GTPase ; Ras ; Ras small GTPase, Ras type ; Ras small GTPase, Rho type ; Ras small GTPase, Rab type ; Small GTP-binding protein
155621	1	x			SNF2-related ; DNA/RNA helicase, C-terminal ; Chromo domain ; Chromo domain ; DEAD-like helicase, N-terminal ; DNA/RNA helicase, C-terminal ; Chromo domain ; Helicase, superfamily 1 and 2, ATP-binding ; DNA/RNA helicase, C-terminal ; Homeodomain-like ; Chromo domain-like
156742	1	x			Lecithin:cholesterol acyltransferase
156969	1	x			Ion transport 2
157051	1	x			Src homology-3 ; Src homology-3 ; Src homology-3 ; Src homology-3 ; Src homology-3 ; Phox-like ; Src homology-3 ; Phox-like
158250	1	x			Glutathione synthase, substrate-binding, eukaryotic ; Glutathione synthase, eukaryotic ; Glutathione synthase, eukaryotic ; Glutathione synthase, eukaryotic ; PreATP-grasp-like fold
160152	1	x			Protein kinase, core ; Serine/threonine protein kinase-related ; Tyrosine protein kinase ; Serine/threonine protein kinase ; Protein kinase, core ; Serine/threonine protein kinase, active site ; Protein kinase-like
160940	1	x			Aldo/keto reductase ; Aldo/keto reductase ; Aldo/keto reductase ; Aldo/keto reductase
161583	1	x			Protein of unknown function DUF292, eukaryotic
161811	1	x			Splicing factor PWI ; Splicing factor PWI
162969	1	x			Erv1/Alr ; Erv1/Alr
163010	1	x			Ubiquitin-conjugating enzyme, E2 ; Ubiquitin-conjugating enzyme, E2 ; Ubiquitin-conjugating enzyme, E2 ; Ubiquitin-conjugating enzyme, E2 ; Ubiquitin-conjugating enzyme/RWD-like
163181	1	x			Signal transduction response regulator, receiver region ; Ras GTPase ; Ras ; Ras small GTPase, Ras type ; Ras small GTPase, Rho type ; Ras small GTPase, Rab type ; Small GTP-binding protein	40.9067	91.9767	2.3	2.7e-05	ECMup
163800	1	x		CBM50-CBM50	Peptidoglycan-binding LysM ; Peptidoglycan-binding LysM
165054	1	x			Ribosomal protein S26e ; Ribosomal protein S26e	573.397	683.943	1.2	0.013	ECMup
165598	1	x			RecF/RecN/SMC protein, N-terminal ; SMCs flexible hinge ; SMCs flexible hinge
166470	1	x			Amino acid/polyamine transporter I
167309	1	x			Cyclin, N-terminal ; Cyclin, C-terminal ; Cyclin ; Cyclin, N-terminal ; Cyclin-like
167793	1	x			Protein kinase, core ; Serine/threonine protein kinase-related ; Protein kinase, core ; Serine/threonine protein kinase, active site ; Protein kinase-like
168945	1	x			Ras GTPase ; Ras ; Ras small GTPase, Ras type ; Ras small GTPase, Rho type ; Ras small GTPase, Rab type ; Small GTP-binding protein
169738	1	x			Zinc finger, Tim10/DDP-type	130.563	233.22	1.9	0.00041	ECMup
170335	1	x			Chaperonin Cpn60 ; Chaperonin Cpn60/TCP-1 ; Chaperonin Cpn60/TCP-1 ; T-complex protein 1, eta subunit ; Protein kinase ATP binding, conserved site ; Chaperonin TCP-1, conserved site ; Chaperonin TCP-1, conserved site ; GroEL-like chaperone, ATPase
170578	1	x			Putative esterase ; S-formylglutathione hydrolase	58.4833	70.0967	1.2	0.023	ECMup
170675	1	x			Mpv17/PMP22
170733	1	x			Histone H3 ; Histone core ; Histone H3 ; Histone H3 ; Histone H3 ; Histone-fold
170758	1	x			SEC61 complex gamma subunit ; Protein secE/sec61-gamma protein ; Protein translocase SEC61 complex gamma subunit ; Protein secE/sec61-gamma protein ; Protein translocase SEC61 complex gamma subunit	110.083	443.41	3.2	1.8e-06	ECMup
171034	1	x			Phospholipid/glycerol acyltransferase ; Phospholipid/glycerol acyltransferase
171213	1	x			Pyridoxal phosphate-dependent enzyme, beta subunit ; Cysteine synthase/cystathionine beta-synthase P-phosphate-binding site ; Pyridoxal phosphate-dependent enzyme, beta subunit
171643	1	x			Isocitrate lyase and phosphorylmutase, core ; Isocitrate lyase and phosphorylmutase ; Isocitrate lyase ; Isocitrate lyase ; Isocitrate lyase and phosphorylmutase ; Pyruvate/Phosphoenolpyruvate kinase, catalytic core
172108	1	x			Phospholipid/glycerol acyltransferase ; Phospholipid/glycerol acyltransferase ; 1-acyl-sn-glycerol-3-phosphate acyltransferase
172304	1	x			Glutamine amidotransferase class-I, C-terminal ; CTP synthase, N-terminal ; CTP synthase ; Glutamine amidotransferase, class I, active site
172363	1	x			Alkyl hydroperoxide reductase/ Thiol specific antioxidant/ Mal allergen ; Thioredoxin-like fold
172713	1	x			Peptidyl-prolyl cis-trans isomerase, FKBP-type ; Peptidyl-prolyl cis-trans isomerase, FKBP-type	39.2	152.83	3.1	1.9e-06	ECMup
172764	1	x			Dynamin, GTPase region ; Dynamin, GTPase region ; Dynamin central region ; Dynamin GTPase effector ; Dynamin, GTPase region ; Dynamin GTPase effector ; Dynamin, GTPase region
172826	1	x		GH5_9	Glycoside hydrolase, family 5 ; Tubulin ; Glycoside hydrolase, catalytic core
172945	1	x	SSP-SnodProt1related		Cerato-platanin	163.3	282.92	1.9	0.0038	ECMup
173015	1	x			Cytochrome b-245, heavy chain ; Ferric reductase-like transmembrane component, N-terminal ; FAD-binding 8 ; Ferric reductase, NAD binding
173190	1	x			Cell division/GTP binding protein ; Cell division/GTP binding protein ; Septin
174328	1	x			Alkyl hydroperoxide reductase/ Thiol specific antioxidant/ Mal allergen ; Thioredoxin-like fold
174636	1	x	Cazyme	GH16	Concanavalin A-like lectin/glucanase	5.03	44.74	4.4	4.3e-12	ECMup
175009	1	x			Vesicle transport v-SNARE	57.4367	85.1467	1.6	0.0013	ECMup
175105	1	x			Calponin-like actin-binding ; EB1, C-terminal ; EB1, C-terminal ; Calponin-homology
175425	1	x			Synaptobrevin ; Synaptobrevin ; Synaptobrevin ; Longin ; Synaptobrevin ; Longin-like	121.657	189.287	1.7	0.00052	ECMup
176411	1	x			HECT ; Ubiquitin interacting motif ; HECT ; HECT ; Armadillo-type fold ; HECT
176615	1	x			Arginase ; Ureohydrolase ; Arginase, subgroup ; Ureohydrolase ; Ureohydrolase ; Ureohydrolase	54.4633	152.933	2.6	5.8e-06	ECMup
176672	1	x			Protein of unknown function DUF572
176790	1	x				500.627	1037.43	2.1	0.0002	ECMup
176996	1	x			Ribonucleotide reductase large subunit, C-terminal ; Ribonucleotide reductase large subunit, N-terminal ; Ribonucleotide reductase large subunit, C-terminal ; ATP-cone ; Ribonucleoside-diphosphate reductase, alpha subunit ; ATP-cone ; Multicopper oxidase, copper-binding site ; Ribonucleotide reductase large subunit, C-terminal ; Ribonucleotide reductase R1 subunit, N-terminal
177008	1	x			Spermine synthase ; Saccharopine dehydrogenase ; Spermine synthase ; Spermine synthase ; Spermine synthase ; NAD(P)-binding
177565	1	x			Vesicle transport v-SNARE ; Target SNARE coiled-coil region	112.8	198.3	2	0.00088	ECMup
177837	1	x			Peptidase M24, catalytic core ; Peptidase M24, catalytic core
178249	1	x			Phosphoserine aminotransferase ; Aminotransferase, class V/Cysteine desulphurase ; TonB box, conserved site ; Pyridoxal phosphate-dependent transferase, major region
178493	1	x			ATPase, F1 complex, gamma subunit ; ATPase, F1 complex, gamma subunit ; ATPase, F1 complex, gamma subunit ; ATPase, F1 complex, gamma subunit ; ATPase, F1 complex, gamma subunit
178529	1	x			Cytochrome c, class IA/ IB ; Cytochrome c, class IA/ IB ; Cytochrome c, class I ; Cytochrome c, monohaem ; Cytochrome c, monohaem	75.8533	118.71	1.5	0.00017	ECMup
178543	1	x			1-aminocyclopropane-1-carboxylate synthase ; Aminotransferase, class I and II ; Beta tubulin, autoregulation binding site ; Pyridoxal phosphate-dependent transferase, major region
178729	1	x			Proteasome/cyclosome, regulatory subunit ; 26S proteasome regulatory complex, non-ATPase subcomplex, Rpn1 subunit ; Armadillo-type fold
178737	1	x		GH3	Glycoside hydrolase, family 3, N-terminal ; Glycoside hydrolase, family 3, N-terminal ; Glycoside hydrolase, family 3, C-terminal ; Glycoside hydrolase, family 3, N-terminal ; Glycoside hydrolase, catalytic core ; Glycoside hydrolase, family 3, C-terminal	67.6433	98.75	1.2	0.00021	ECMup
179004	1	x			Ras GTPase ; Ras ; Ras small GTPase, Ras type ; Ras small GTPase, Rho type ; Ras small GTPase, Rab type ; Small GTP-binding protein	74.8433	87.2733	1.3	0.012	ECMup
179114	1	x			ATPase, P-type, K/Mg/Cd/Cu/Zn/Na/Ca/Na/H-transporter ; H+ transporting ATPase, proton pump ; E1-E2 ATPase-associated region ; ATPase, P-type cation-transporter, C-terminal ; ATPase, P-type cation-transporter, N-terminal ; Haloacid dehalogenase-like hydrolase ; ATPase, P-type, K/Mg/Cd/Cu/Zn/Na/Ca/Na/H-transporter ; Calcium-translocating P-type ATPase, PMCA-type ; ATPase, P-type, K/Mg/Cd/Cu/Zn/Na/C…
179500	1	x			Alcohol dehydrogenase, zinc-binding ; Alcohol dehydrogenase GroES-like ; GroES-like ; NAD(P)-binding
180140	1	x			Zinc/iron permease ; Zinc/iron permease, fungal and plant	3.57667	6.51333	1.6	5.1e-06	ECMup
180175	1	x			Ubiquitin-conjugating enzyme, E2 ; Ubiquitin-conjugating enzyme, E2 ; Ubiquitin-conjugating enzyme, E2 ; Ubiquitin-conjugating enzyme, E2 ; Ubiquitin-conjugating enzyme, E2 ; Ubiquitin-conjugating enzyme/RWD-like	149.98	318.643	2.2	1.7e-05	ECMup
180699	1	x	other		S1/P1 nuclease ; Phospholipase C/P1 nuclease, core
181058	1	x			Aspartate/other aminotransferase ; Aminotransferase, class I and II ; Aminotransferases, class-I, pyridoxal-phosphate-binding site ; Pyridoxal phosphate-dependent transferase, major region
181082	1	x			Peptidase M3A and M3B, thimet/oligopeptidase F ; Calcium-binding EF-hand ; Peptidase M, neutral zinc metallopeptidases, zinc-binding site
181094	1	x			Calcium-binding EF-hand ; Calcium-binding EF-hand ; Calcium-binding EF-hand ; Calcium-binding EF-hand ; Calcium-binding EF-hand	33.72	43.68	1.4	0.029	ECMup
181144	1	x		GT2	Chitin synthase ; Chitin synthase ; Chitin synthase N-terminal
181287	1	x			Enolase ; Enolase ; Enolase ; Enolase ; Enolase ; Enolase ; Enolase
181297	1	x			Ubiquitin-conjugating enzyme, E2 ; Ubiquitin-conjugating enzyme, E2 ; Ubiquitin-conjugating enzyme, E2 ; Ubiquitin-conjugating enzyme, E2 ; Ubiquitin-conjugating enzyme, E2 ; Ubiquitin-conjugating enzyme/RWD-like	154.86	342.95	2.3	0.00021	ECMup
181307	1	x			NSF attachment protein ; NSF attachment protein
181423	1	x			AIR synthase related protein ; Phosphoribosylglycinamide synthetase ; AIR synthase related protein, C-terminal ; Phosphoribosylglycinamide synthetase ; Phosphoribosylglycinamide synthetase ; Phosphoribosylglycinamide synthetase ; Phosphoribosylformylglycinamidine cyclo-ligase ; ATP-grasp fold ; Phosphoribosylglycinamide synthetase ; Rudiment single hybrid motif ; PreATP-grasp-like fold ; PurM, N-…
181470	1	x			RNA recognition motif, RNP-1 ; RNA recognition motif, RNP-1 ; RNA recognition, region 1 ; Splicing factor, CC1-like ; RNA recognition motif, RNP-1
181577	1	x			DNA/RNA helicase, DEAD/DEAH box type, N-terminal ; DNA/RNA helicase, C-terminal ; DEAD-like helicase, N-terminal ; DNA/RNA helicase, C-terminal ; DNA helicase, ATP-dependent, RecQ type ; Helicase, superfamily 1 and 2, ATP-binding ; DNA/RNA helicase, C-terminal
181679	1	x			Thioredoxin-related ; Thioredoxin domain ; Thioredoxin ; Thioredoxin-related ; Thioredoxin-like fold	71.2967	284.21	3.2	8e-08	ECMup
181880	1	x			Synaptobrevin ; Longin ; Synaptobrevin ; Longin-like	86.3267	264.91	2.8	1.4e-05	ECMup
181979	1	x			G-protein, gamma subunit ; G-protein, gamma-like subunit	180.77	686.167	3.1	1.5e-07	ECMup
181985	1	x			Peptidase T1A, proteasome beta-subunit ; 20S proteasome, A and B subunits ; Proteasome, beta-type subunit, conserved site	34.4533	85.83	2.5	2.9e-05	ECMup
182011	1	x			emp24/gp25L/p24 ; GOLD	101.85	287.287	2.7	1e-05	ECMup
182062	1	x			MCM ; MCM ; MCM protein 7 ; MCM ; MCM ; AAA+ ATPase, core ; MCM ; Aminoacyl-tRNA synthetase, class I, conserved site ; MCM ; Nucleic acid-binding, OB-fold-like
182082	1	x			Diacylglycerol acyltransferase
182156	1	x			Acyl-CoA oxidase/dehydrogenase, type 1 ; Acyl-CoA dehydrogenase/oxidase, central region ; Acyl-CoA dehydrogenase, N-terminal ; Acyl-CoA dehydrogenase, conserved site ; Acyl-CoA dehydrogenase, conserved site ; Acyl-CoA dehydrogenase/oxidase C-terminal ; Acyl-CoA dehydrogenase/oxidase, middle and N-terminal	23.0167	25.8267	1	0.0075	ECMup
182249	1	x			Amino acid permease-associated region ; Amino acid/polyamine transporter I ; Amino acid permease, conserved site	36.4367	76.89	2.2	1e-05	ECMup
182255	1	x			Sybindin-like protein ; Longin-like	65.2967	246.603	3.1	3.9e-07	ECMup
182385	1	x			Pyridine nucleotide-disulphide oxidoreductase, NAD-binding region ; FAD-dependent pyridine nucleotide-disulphide oxidoreductase ; Pyridine nucleotide-disulphide oxidoreductase, class I ; Mercuric reductase ; Pyridine nucleotide-disulphide oxidoreductase, NAD-binding region ; Pyridine nucleotide-disulphide oxidoreductase, dimerisation ; FAD-dependent pyridine nucleotide-disulphide oxidoreductase ;…
182447	1	x			Ras GTPase ; Ras ; Ras small GTPase, Ras type ; Ras small GTPase, Rho type ; Ras small GTPase, Rab type ; Ran GTPase ; Small GTP-binding protein	72.8867	158.387	2.3	6.1e-05	ECMup
182480	1	x			Hydroxymethylglutaryl-coenzyme A synthase, N-terminal ; Hydroxymethylglutaryl-coenzyme A synthase C-terminal ; Hydroxymethylglutaryl-CoA synthase, eukaryotic ; Hydroxymethylglutaryl-coenzyme A synthase, active site ; Thiolase-like
182495	1	x			Terpenoid synthase	12.8233	25.7567	2.1	0.00019	ECMup
182556	1	x			Protein of unknown function DUF1692	107.293	306.323	2.7	5e-06	ECMup
182574	1	x			20S proteasome, A and B subunits ; Proteasome, beta-type subunit, conserved site	105.717	389.86	3.1	2e-06	ECMup
182669	1	x			Sterol desaturase ; 3'5'-cyclic nucleotide phosphodiesterase	23.7133	34.4267	1.6	0.013	ECMup
182694	1	x			Glutamate/phenylalanine/leucine/valine dehydrogenase, C-terminal ; Glutamate dehydrogenase, NAD-dependent ; NAD(P)-binding
182747	1	x			20S proteasome, A and B subunits ; Proteasome, beta-type subunit, conserved site	115.783	255.827	2.4	0.00014	ECMup
182751	1	x			Cdc37, N-terminal ; Cdc37, C-terminal ; Cdc37, Hsp90 binding
182804	1	x			SNF2-related ; DNA/RNA helicase, C-terminal ; Nucleosome remodelling ATPase ISWI, HAND ; SLIDE ; DEAD-like helicase, N-terminal ; DNA/RNA helicase, C-terminal ; SANT, DNA-binding ; Helicase, superfamily 1 and 2, ATP-binding ; DNA/RNA helicase, C-terminal ; Nucleosome remodelling ATPase ISWI, HAND ; Homeodomain-like
183088	1	x			Glutamine synthetase, catalytic region ; Glutamine synthetase, catalytic region ; Glutamine synthetase, beta-Grasp ; Glutamine synthetase, beta-Grasp ; Glutamine synthetase, catalytic region ; Glutamine synthetase, beta-Grasp
183121	1	x			Synaptojanin, N-terminal ; Endonuclease/exonuclease/phosphatase ; Inositol polyphosphate related phosphatase ; Synaptojanin, N-terminal ; Endonuclease/exonuclease/phosphatase
183172	1	x			Actin/actin-like ; Actin/actin-like
183282	1	x			Snf7	104.66	173.367	1.8	0.00078	ECMup
183291	1	x			Vacuolar import and degradation, Vid27-related
183313	1	x			Snf7	85.3733	86.4133	1	0.037	ECMup
183429	1	x			Alcohol dehydrogenase, zinc-binding ; Alcohol dehydrogenase GroES-like ; Quinone oxidoreductase/zeta-crystallin, conserved site ; GroES-like ; NAD(P)-binding
183494	1	x			Protein-tyrosine phosphatase, dual specificity ; Protein-tyrosine phosphatase, dual specificity ; Protein-tyrosine phosphatase, dual specificity ; Protein-tyrosine phosphatase
183526	1	x			Adenine nucleotide translocator 1 ; Mitochondrial substrate carrier ; Mitochondrial substrate carrier ; Mitochondrial substrate carrier
183625	1	x			Six-hairpin glycosidase-like
183631	1	x			Adenylylsulphate kinase, C-terminal ; Adenylylsulphate kinase, C-terminal ; ATP-sulphurylase ; ATP-sulphurylase ; Adenylylsulphate kinase, C-terminal ; PUA-like
183731	1	x			Ras GTPase ; Ras ; Ras small GTPase, Ras type ; Ras small GTPase, Rho type ; Ras small GTPase, Rab type ; Ran GTPase ; Small GTP-binding protein ; RNA polymerase sigma factor 54, interaction	359.99	1352.38	3.1	1e-06	ECMup
183765	1	x			Extradiol ring-cleavage dioxygenase, class III enzyme, subunit B ; Extradiol aromatic ring-opening dioxygenase, DODA type ; Extradiol ring-cleavage dioxygenase, class III enzyme, subunit B	70.0667	183.307	2.5	1e-05	ECMup
183838	1	x			FAD-dependent pyridine nucleotide-disulphide oxidoreductase ; Adrenodoxin reductase ; Pyridine nucleotide-disulphide oxidoreductase, class-II ; Glutamine amidotransferase, class-II ; Glutamate synthase, alpha subunit, C-terminal ; Glutamate synthase, central-C ; Glutamate synthase, central-N ; FAD-dependent pyridine nucleotide-disulphide oxidoreductase ; Glutamate synthase, eukaryotic ; Glutamate…
183852	1	x			Nuclear transport factor 2 ; Nuclear transport factor 2	239.8	518.093	2.3	0.00026	ECMup
184000	1	x			Peptidase S26B, eukaryotic signal peptidase ; Peptidase S24, S26A and S26B, C-terminal ; Peptidase S26B, eukaryotic signal peptidase ; Peptidase S26A, signal peptidase I ; Peptidase S24, S26A, S26B and S26C	69.4733	98.38	1.5	0.00091	ECMup
184002	1	x			Taurine catabolism dioxygenase TauD/TfdA
184083	1	x			Zinc finger, CCCH-type ; Dihydrouridine synthase, DuS ; Zinc finger, CCCH-type ; Dihydrouridine synthase, DuS
184098	1	x			Hexokinase ; Hexokinase ; Hexokinase ; Hexokinase ; Hexokinase
184112	1	x	other		Intradiol ring-cleavage dioxygenase, C-terminal ; Intradiol ring-cleavage dioxygenase, core	39.39	63.5233	1.7	0.0024	ECMup
184184	1	x			Triosephosphate isomerase ; Triosephosphate isomerase ; Triosephosphate isomerase ; Triosephosphate isomerase ; Triosephosphate isomerase
184356	1	x			Aminotransferase, class I and II ; Pyridoxal phosphate-dependent transferase, major region
184376	1	x			AMP-dependent synthetase and ligase ; AMP-dependent synthetase and ligase ; Phosphopantetheine-binding ; Condensation domain ; Male sterility, NAD-binding ; L-aminoadipate-semialdehyde dehydrogenase, large subunit ; Amino acid adenylation ; Thioester reductase ; L-aminoadipate-semialdehyde dehydrogenase, large subunit ; Phosphopantetheine-binding ; Phosphopantetheine attachment site ; AMP-depende…
184382	1	x			Aminotransferase class-III ; Ornithine aminotransferase ; Aminotransferase class-III ; Pyridoxal phosphate-dependent transferase, major region
184409	1	x			Glyceraldehyde 3-phosphate dehydrogenase ; Glyceraldehyde 3-phosphate dehydrogenase ; Glyceraldehyde 3-phosphate dehydrogenase ; Glyceraldehyde 3-phosphate dehydrogenase ; Glyceraldehyde-3-phosphate dehydrogenase, type I ; Glyceraldehyde 3-phosphate dehydrogenase ; NAD(P)-binding	36.0933	111.24	2.7	6.1e-05	ECMup
184424	1	x			tRNA pseudouridine synthase ; tRNA pseudouridine synthase
184494	1	x			UTP--glucose-1-phosphate uridylyltransferase ; UTP--glucose-1-phosphate uridylyltransferase, subgroup
184504	1	x			Carbamoyl phosphate synthase, large subunit ; Carbamoyl phosphate synthase, large subunit, N-terminal ; Carbamoyl phosphate synthetase, large subunit, ATP-binding ; Carbamoyl phosphate synthetase, large subunit, oligomerisation ; Carbamoyl phosphate synthase, large subunit, glutamine-dependent ; ATP-grasp fold ; Carbamoyl phosphate synthetase, large subunit, ATP-binding ; Carbamoyl phosphate synt…
184639	1	x			Ribosomal protein S7 ; Ribosomal protein S7 ; Ribosomal protein S7, eukaryotic/archaeal ; Ribosomal protein S7 ; Ribosomal protein S7	227.953	475.653	2.2	0.0003	ECMup
184667	1	x			Cytochrome b5 ; Cytochrome b5 ; Cytochrome b5 ; Fumarate reductase/succinate dehydrogenase flavoprotein, N-terminal ; Flavocytochrome c ; Cytochrome b5 ; Cytochrome b5 ; Cytochrome b5
184771	1	x			Glutathione peroxidase ; Glutathione peroxidase ; Glutathione peroxidase ; Glutathione peroxidase ; Glutathione peroxidase ; Thioredoxin-like fold	95.16	186.497	2.1	0.00024	ECMup
184962	1	x			Protein kinase, core ; MAP kinase, p38 ; Serine/threonine protein kinase-related ; Tyrosine protein kinase ; Serine/threonine protein kinase ; Protein kinase, core ; Protein kinase ATP binding, conserved site ; Serine/threonine protein kinase, active site ; MAP kinase, conserved site ; Protein kinase-like
184967	1	x		GH38	Glycoside hydrolase, family 38, core ; Glycosyl hydrolases 38, C-terminal ; Glycoside hydrolase, family 38, central region ; Glycoside hydrolase/deacetylase, beta/alpha-barrel
184986	1	x			Histone H2B ; Histone H2B ; Histone core ; Histone H2B ; Histone H2B ; Histone-fold
184995	1	x			Methyltransferase type 11 ; Sterol methyltransferase C-terminal
185040	1	x			Histone H2B ; Histone H2B ; Histone core ; Histone H2B ; Histone H2B ; Histone-fold
185105	1	x			Histone H2A ; Histone H2A ; Histone core ; Histone H2A ; Histone H2A ; Histone-fold
185202	1	x			Inorganic phosphate transport PHO88	88.7467	298	2.9	1.5e-07	ECMup
185358	1	x	Cazyme	GH5_9	Glycoside hydrolase, family 5 ; Glycoside hydrolase, catalytic core
185397	1	x		GH18	Glycoside hydrolase, family 18, catalytic domain ; Glycoside hydrolase, chitinase active site ; Glycoside hydrolase, catalytic core
185474	1	x			Carbamoyl phosphate synthase, large subunit, N-terminal ; Biotin/lipoyl attachment ; Pyruvate carboxyltransferase ; Conserved carboxylase region ; Biotin carboxylase, C-terminal ; Carbamoyl phosphate synthetase, large subunit, ATP-binding ; Polynucleotide phosphorylase, phosphorolytic RNA-binding, bacterial/organelle-type ; Pyruvate carboxylase ; Pyruvate carboxylase ; Biotin/lipoyl attachment ; …
185495	1	x			Histone H3 ; Histone core ; Histone H3 ; Histone H3 ; Histone-fold
185531	1	x			Transcription initiation Spt4 ; Transcription initiation Spt4	60.9467	121.063	2	2e-05	ECMup
185536	1	x			Lactate/malate dehydrogenase ; Lactate/malate dehydrogenase ; L-lactate/malate dehydrogenase ; Malate dehydrogenase, NAD-dependent, eukaryotes and gamma proteobacteria ; NAD(P)-binding ; Lactate dehydrogenase/glycoside hydrolase, family 4, C-terminal
185667	1	x			Clathrin/coatomer adaptor, adaptin-like, N-terminal ; Coatomer, beta subunit, C-terminal ; Coatomer, beta subunit ; Armadillo-type fold
185727	1	x			Tyrosinase ; Tyrosinase ; Tyrosinase ; Tyrosinase ; Di-copper centre-containing
185981	1	x			Thiolase ; Thiolase ; Thiolase ; Thiolase ; Thiolase ; Thiolase ; Thiolase-like
186002	1	x	Cazyme	GT15	Glycosyl transferase, family 15 ; Glycosyl transferase, family 15	49.9967	83.2633	1.9	0.0015	ECMup
186016	1	x			Tetratricopeptide TPR-1 ; Tetratricopeptide TPR2 ; Tetratricopeptide region ; Tetratricopeptide region ; Tetratricopeptide region
186131	1	x			WD40 repeat ; WD40 repeat ; WD40 repeat ; WD40 repeat ; WD40 repeat ; WD40 repeat ; WD40 repeat-like	68.87	127.263	1.9	1.7e-05	ECMup
186136	1	x	other		Ribonuclease T2 ; Ribonuclease T2 ; Ribonuclease T2 ; Ribonuclease T2
186401	1	x			Sulphate transporter ; Sulphate transporter/antisigma-factor antagonist STAS ; Sulphate anion transporter ; Sulphate transporter/antisigma-factor antagonist STAS ; Sulphate anion transporter ; Sulphate transporter/antisigma-factor antagonist STAS	18.7167	24.9667	1.1	0.027	ECMup
186476	1	x		Myosin_motor-GT2	Myosin head, motor region ; Myosin head, motor region ; Cytochrome b5 ; Fungal chitin synthase ; DEK C terminal ; Myosin head, motor region ; Cytochrome b5
186533	1	x		GH16	Glycoside hydrolase, family 16 ; Glycoside hydrolase, family 16, active site ; Concanavalin A-like lectin/glucanase
186573	1	x			ATPase, P-type, K/Mg/Cd/Cu/Zn/Na/Ca/Na/H-transporter ; ATPase, P-type cation exchange, alpha subunit ; E1-E2 ATPase-associated region ; ATPase, P-type cation-transporter, C-terminal ; ATPase, P-type cation-transporter, N-terminal ; Haloacid dehalogenase-like hydrolase ; ATPase, P-type, K/Mg/Cd/Cu/Zn/Na/Ca/Na/H-transporter ; ATPase, P-type, K/Mg/Cd/Cu/Zn/Na/Ca/Na/H-transporter
186602	1	x			AIR synthase related protein ; AIR synthase related protein, C-terminal ; Phosphoribosylformylglycinamidine synthase, eukaryotes and proteobacteria ; PurM, N-terminal-like ; AIR synthase related protein, C-terminal
186682	1	x			Serine/threonine-specific protein phosphatase and bis(5-nucleosyl)-tetraphosphatase ; Serine/threonine-specific protein phosphatase and bis(5-nucleosyl)-tetraphosphatase ; Metallophosphoesterase ; Serine/threonine-specific protein phosphatase and bis(5-nucleosyl)-tetraphosphatase ; Serine/threonine-specific protein phosphatase and bis(5-nucleosyl)-tetraphosphatase
186716	1	x			Ubiquitin ; Ubiquitin ; Ubiquitin ; Ubiquitin ; Ubiquitin	1030.55	2239.08	2.2	3.5e-05	ECMup
186824	1	x	Cazyme	AA9	Glycoside hydrolase, family 61
186850	1	x			Histone deacetylase superfamily ; Histone deacetylase ; Histone deacetylase superfamily ; Histone deacetylase
186873	1	x			GNS1/SUR4 membrane protein ; GNS1/SUR4 membrane protein	78.8233	85.0467	1.1	0.045	ECMup
186907	1	x			PUA ; tRNA pseudouridine synthase B, N-terminal ; DKCLD ; PUA ; Putative rRNA pseudouridine synthase ; Uncharacterized domain 2 ; PUA ; PUA-like
186942	1	x			Vacuolar protein sorting-associated protein
186973	1	x			Dienelactone hydrolase	51.08	75.24	1.6	0.00067	ECMup
187017	1	x			MCM ; MCM ; MCM protein 5 ; MCM ; MCM ; MCM ; MCM ; Nucleic acid-binding, OB-fold-like
187062	1	x	other		Ribonuclease T2 ; Ribonuclease T2 ; Ribonuclease T2 ; Ribonuclease T2
187066	1	x		GT21		22.0133	38.4467	2	0.00059	ECMup
187145	1	x		GH72-CBM43	Glycolipid anchored surface protein GAS1 ; X8 ; X8 ; Glycoside hydrolase, family 5 ; Glycoside hydrolase, catalytic core
187166	1	x			Cytochrome P450 ; Cytochrome P450, E-class, group I ; Cytochrome P450 ; Cytochrome P450 ; Cytochrome P450
187260	1	x			ABC-1 ; Protein kinase-like
187296	1	x			Short-chain dehydrogenase/reductase SDR ; Glucose/ribitol dehydrogenase ; Short-chain dehydrogenase/reductase SDR ; NAD(P)-binding	40.45	74.4733	2	0.00053	ECMup
187439	1	x			AAA ATPase, core ; TIP49, C-terminal ; AAA+ ATPase, core	28.22	34.1567	1	0.0058	ECMup
187450	1	x			ATP dependent DNA ligase, central ; DNA ligase, N-terminal ; ATP dependent DNA ligase, C-terminal ; ATP-dependent DNA ligase ; ATP dependent DNA ligase, central ; ATP-dependent DNA ligase, conserved site ; ATP-dependent DNA ligase, conserved site
187491	1	x			DNA-binding HORMA ; DNA-binding HORMA ; DNA-binding HORMA	24.7067	37.99	1.8	0.012	ECMup
187522	1	x		GT2	Cytochrome b5 ; Fungal chitin synthase
187542	1	x			Tryptophan synthase, alpha chain ; Tryptophan synthase, alpha chain ; Pyridoxal phosphate-dependent enzyme, beta subunit ; Tryptophan synthase, alpha chain ; Tryptophan synthase, beta chain ; Tryptophan synthase, alpha chain ; Tryptophan synthase, beta chain, conserved site ; Ribulose-phosphate binding barrel ; Pyridoxal phosphate-dependent enzyme, beta subunit
187554	1	x			Carbamoyl phosphate synthase, large subunit, N-terminal ; Biotin/lipoyl attachment ; Carboxyl transferase ; Biotin carboxylase, C-terminal ; Carbamoyl phosphate synthetase, large subunit, ATP-binding ; Acetyl-CoA carboxylase, central region ; Biotin/lipoyl attachment ; ATP-grasp fold ; Biotin carboxylation region ; Acetyl-coenzyme A carboxyltransferase, N-terminal ; Acetyl-coenzyme A carboxyltran…
187569	1	x			Patched ; Sterol-sensing 5TM box
187667	1	x		GT48	Glycosyl transferase, family 48
187709	1	x	Cazyme	GH16	Concanavalin A-like lectin/glucanase
187757	1	x			Carbohydrate kinase, FGGY ; Carbohydrate kinase, FGGY ; Glycerol kinase ; Carbohydrate kinase, FGGY ; Carbohydrate kinase, FGGY
187790	1	x			Sodium/calcium exchanger membrane region ; Calcium/proton exchanger superfamily ; Calcium/proton exchanger	127.397	365.84	2.7	2.7e-05	ECMup
187838	1	x		GH13_22-GT5	Glycosyl hydrolase, family 13, catalytic region ; Glycosyl transferase, group 1 ; Starch synthase catalytic region ; Glycosyl hydrolase, family 13, subfamily, catalytic region ; Glycoside hydrolase, catalytic core
187852	1	x			Major facilitator superfamily MFS-1 ; MFS general substrate transporter	3.90667	9.83	2.4	1e-05	ECMup
187873	1	x			Short-chain dehydrogenase/reductase SDR ; Glucose/ribitol dehydrogenase ; Short-chain dehydrogenase/reductase SDR ; NAD(P)-binding	71.1067	116.943	1.8	0.003	ECMup
187907	1	x		GT2	Glycosyl transferase, family 2
187926	1	x			CDP-alcohol phosphatidyltransferase ; CDP-diacylglycerol-inositol 3-phosphatidyltransferase, eukaryote ; CDP-alcohol phosphatidyltransferase	61.84	249.773	3.2	9.1e-07	ECMup
187958	1	x			ATPase, P-type, K/Mg/Cd/Cu/Zn/Na/Ca/Na/H-transporter ; Copper-transporting ATPase 1 ; E1-E2 ATPase-associated region ; Heavy metal transport/detoxification protein ; Haloacid dehalogenase-like hydrolase ; ATPase, P-type, K/Mg/Cd/Cu/Zn/Na/Ca/Na/H-transporter ; ATPase, P type cation/copper-transporter ; Heavy metal translocating P-type ATPase ; Heavy metal transport/detoxification protein ; ATPase,…
187980	1	x		GT15	Glycosyl transferase, family 15 ; Glycosyl transferase, family 15	17.5167	52.5567	2.8	3.8e-06	ECMup
187989	1	x			Amino acid transporter, transmembrane
188009	1	x			Glutamine amidotransferase, class-II ; Asparagine synthase ; Asparagine synthase, glutamine-hydrolyzing ; Glutamine amidotransferase, class-II
188015	1	x			Amino acid permease-associated region ; Amino acid/polyamine transporter I ; Amino acid permease, conserved site	14.1533	81.97	3.6	1.4e-12	ECMup
188044	1	x			Citrate synthase-like ; Citrate synthase-like ; Citrate synthase, eukaryotic ; Citrate synthase-like ; Citrate synthase-like, core
188078	1	x			Transport protein particle (TRAPP) component, Bet3 ; TRAPP I complex, Bet3	70.49	73.9633	1	0.029	ECMup
188180	1	x				18.46	27.3967	1.6	0.0012	ECMup
188234	1	x			Acyltransferase ChoActase/COT/CPT
188276	1	x			Mitochondrial carrier protein ; Mitochondrial substrate carrier ; Mitochondrial substrate carrier ; Mitochondrial substrate carrier	39.12	76.77	2.1	0.00011	ECMup
188347	1	x			Emopamil-binding
188370	1	x			Thiamine pyrophosphate enzyme, central region ; Thiamine pyrophosphate enzyme, C-terminal TPP-binding ; Thiamine pyrophosphate enzyme, N-terminal TPP binding region ; Pyruvate decarboxylase/indolepyruvate decarboxylase
188373	1	x			FAD-dependent pyridine nucleotide-disulphide oxidoreductase ; Pyridine nucleotide-disulphide oxidoreductase, class I ; Fumarate reductase/succinate dehydrogenase flavoprotein, N-terminal ; Fumarate reductase/succinate dehydrogenase flavoprotein, C-terminal ; Succinate dehydrogenase or fumarate reductase, flavoprotein subunit ; Succinate dehydrogenase, flavoprotein subunit ; Fumarate reductase/suc…
188448	1	x			Calponin-like actin-binding ; EF-hand, Ca insensitive ; Calponin-like actin-binding ; Calponin-like actin-binding ; Calcium-binding EF-hand ; Actinin-type, actin-binding, conserved site ; Actinin-type, actin-binding, conserved site ; Calponin-homology
188456	1	x			N-acetyl-gamma-glutamyl-phosphate reductase ; Aspartate/glutamate/uridylate kinase ; Semialdehyde dehydrogenase, NAD-binding ; Semialdehyde dehydrogenase, dimerisation region ; Protein of unknown function DUF619 ; NAGK-NAGSA, bifunctional ; Acetylglutamate kinase ; N-acetyl-gamma-glutamyl-phosphate reductase ; N-acetyl-gamma-glutamyl-phosphate reductase ; NAD(P)-binding ; Aspartate/glutamate/urid…	79.54	129.433	1.5	0.0007	ECMup
188563	1	x			eRF1 domain 1 ; eRF1 domain 2 ; eRF1 domain 3 ; Probable translation factor pelota
188567	1	x			Peptidase T1A, proteasome beta-subunit ; 20S proteasome, A and B subunits ; Proteasome, beta-type subunit, conserved site	87.25	110.657	1.4	0.013	ECMup
188577	1	x			Peptidase M18, aminopeptidase I ; Peptidase M18, aminopeptidase I	117.757	130.543	1.1	0.029	ECMup
188623	1	x		GT2	Chitin synthase ; Chitin synthase ; Chitin synthase N-terminal
188643	1	x			Rh-like protein/ammonium transporter ; Ammonium transporter ; Ammonium transporter ; Rh-like protein/ammonium transporter
188701	1	x			Aldehyde dehydrogenase ; Delta-1-pyrroline-5-carboxylate dehydrogenase 1 ; Aldehyde dehydrogenase, conserved site ; Aldehyde dehydrogenase, conserved site ; Aldehyde/histidinol dehydrogenase
188723	1	x			MCM ; MCM ; MCM protein 6 ; MCM ; MCM ; MCM ; MCM ; Nucleic acid-binding, OB-fold-like
188764	1	x			Aldehyde dehydrogenase ; Aldehyde dehydrogenase, conserved site ; Aldehyde/histidinol dehydrogenase
188773	1	x			Phospholipase/carboxylesterase
188803	1	x			Ribosomal protein L29 ; Ribosomal protein L29 ; Ribosomal protein L29 ; Ribosomal protein L29	310.673	703.37	2.3	4.9e-05	ECMup
188842	1	x			Transketolase, central region ; Transketolase, C-terminal ; Transketolase, C-terminal/Pyruvate-ferredoxin oxidoreductase, domain II
188914	1	x		GH2	Glycoside hydrolase family 2, immunoglobulin-like beta-sandwich ; Glycoside hydrolase family 2, immunoglobulin-like beta-sandwich ; Galactose-binding like ; Glycoside hydrolase, catalytic core
188936	1	x			Glucose-6-phosphate dehydrogenase ; Glucose-6-phosphate dehydrogenase ; Glucose-6-phosphate dehydrogenase ; Glucose-6-phosphate dehydrogenase ; Glucose-6-phosphate dehydrogenase ; Glucose-6-phosphate dehydrogenase ; Glucose-6-phosphate dehydrogenase ; NAD(P)-binding
188978	1	x			20S proteasome, A and B subunits ; Proteasome alpha-subunit, conserved site	151.44	216.783	1.6	0.0064	ECMup
189025	1	x			Major facilitator superfamily MFS-1 ; Major facilitator superfamily ; MFS general substrate transporter
189073	1	x			Queuine/other tRNA-ribosyltransferase ; Queuine tRNA-ribosyltransferase ; Queuine/other tRNA-ribosyltransferase ; Queuine/other tRNA-ribosyltransferase
189092	1	x			Aldehyde dehydrogenase ; Aldehyde dehydrogenase NAD(P)-dependent ; Aldehyde dehydrogenase, conserved site ; ABC transporter-like ; Aldehyde dehydrogenase, conserved site ; Aldehyde/histidinol dehydrogenase
189144	1	x			Aldo/keto reductase ; Aldo/keto reductase ; Aldo/keto reductase ; Aldo/keto reductase ; Aldo/keto reductase ; Aldo/keto reductase
189159	1	x		GT3	Glycogen synthase
189233	1	x			Dihydrodipicolinate synthetase ; Dihydrodipicolinate synthetase ; Dihydrodipicolinate synthetase	22.5833	84.2067	3	2.6e-07	ECMup
189236	1	x			Cell division/GTP binding protein ; Cell division/GTP binding protein ; Septin
189321	1	x			Methyltransferase type 12
189339	1	x			Phosphoglycerate kinase ; Phosphoglycerate kinase ; Phosphoglycerate kinase, conserved site ; Phosphoglycerate kinase	218.713	304.247	1.5	0.0014	ECMup
189357	1	x		GH5_12	Glycoside hydrolase, family 5 ; Glycoside hydrolase, catalytic core
189382	1	x			ARP2/3 complex 16 kDa subunit (p16-Arc) ; ARP2/3 complex 16 kDa subunit (p16-Arc)	137.557	357.577	2.5	4.3e-05	ECMup
189430	1	x			Region of unknown function DUF1747, eukaryote ; FACT complex subunit Spt16p/Cdc68p ; Peptidase M24, catalytic core
189447	1	x			Acyltransferase ChoActase/COT/CPT ; Acyltransferase ChoActase/COT/CPT
189452	1	x			Aconitase/3-isopropylmalate dehydratase large subunit, alpha/beta/alpha ; Aconitase/3-isopropylmalate dehydratase large subunit, alpha/beta/alpha ; Aconitase/3-isopropylmalate dehydratase large subunit, alpha/beta/alpha ; Aconitase A/isopropylmalate dehydratase small subunit, swivel ; Aconitase, mitochondrial-like ; Aconitase/3-isopropylmalate dehydratase large subunit, alpha/beta/alpha ; Aconita…
189477	1	x		GH3	Glycoside hydrolase, family 3, N-terminal ; Glycoside hydrolase, family 3, N-terminal ; Glycoside hydrolase, family 3, C-terminal ; Glycoside hydrolase, catalytic core ; Glycoside hydrolase, family 3, C-terminal
189495	1	x			20S proteasome, A and B subunits ; Proteasome alpha-subunit, conserved site	81.2733	115.54	1.6	0.0036	ECMup
189521	1	x			SEC7-like ; SEC7-like ; SEC7-like ; Armadillo-type fold ; SEC7-like
189531	1	x			20S proteasome, A and B subunits ; Proteasome alpha-subunit, conserved site	94.2267	224.32	2.4	0.00011	ECMup
189535	1	x			Peptidase S10, serine carboxypeptidase ; Peptidase S10, serine carboxypeptidase ; Peptidase S10, serine carboxypeptidase ; Peptidase S10, serine carboxypeptidase
189537	1	x			AMP-dependent synthetase and ligase ; AMP-dependent synthetase and ligase
189549	1	x			Protein of unknown function DUF284, transmembrane eukaryotic ; Protein of unknown function DUF284, transmembrane eukaryotic
189612	1	x			ATPase, P-type, K/Mg/Cd/Cu/Zn/Na/Ca/Na/H-transporter ; ATPase, P-type cation exchange, alpha subunit ; E1-E2 ATPase-associated region ; ATPase, P-type cation-transporter, C-terminal ; ATPase, P-type cation-transporter, N-terminal ; Haloacid dehalogenase-like hydrolase ; Calcium ATPase ; ATPase, P-type, K/Mg/Cd/Cu/Zn/Na/Ca/Na/H-transporter ; ATPase, P-type, K/Mg/Cd/Cu/Zn/Na/Ca/Na/H-transporter
189724	1	x			MaoC-like dehydratase	34.2667	70.94	2.1	0.0053	ECMup
189733	1	x			WD40 repeat ; WD40 repeat ; WD40 repeat ; WD40 repeat ; WD40 repeat ; WD40 repeat-like
189797	1	x			Cytochrome b5 ; Fatty acid desaturase, type 1, N-terminal ; Fatty acid desaturase, type 1, C-terminal ; Fatty acid desaturase, type 1, core ; Cytochrome b5 ; Fatty acid desaturase, type 1 ; Delta-9 acyl-CoA desaturase with haem/steroid binding region ; Cytochrome b5 ; Cytochrome b5 ; Fatty acid desaturase, type 1, C-terminal ; Cytochrome b5
189858	1	x			Cytochrome P450 ; Cytochrome P450, E-class, group I ; Cytochrome P450 ; Cytochrome P450 ; Cytochrome P450
189929	1	x			Zinc/iron permease	41.7	58.86	1.5	0.0053	ECMup
189966	1	x			Heat shock protein 70 ; Heat shock protein Hsp70 ; Heat shock protein 70 ; Heat shock protein 70 ; Heat shock protein 70 ; Heat shock protein 70
190022	1	x			Histone H2A ; Histone H2A ; Histone core ; Histone H2A ; Histone H2A ; Histone-fold	120.69	235.593	2.1	0.00028	ECMup
190061	1	x			ATP-binding region, ATPase-like ; ATP-binding region, ATPase-like ; Signal transduction histidine kinase, core ; ATP-binding region, ATPase-like
190082	1	x			Peptidase C19, ubiquitin carboxyl-terminal hydrolase 2 ; Ubiquitin ; Peptidase C19, ubiquitin carboxyl-terminal hydrolase 2 ; Peptidase C19, ubiquitin carboxyl-terminal hydrolase 2 ; Peptidase C19, ubiquitin carboxyl-terminal hydrolase 2
190127	1	x			Peptidase T1A, proteasome beta-subunit ; 20S proteasome, A and B subunits
190151	1	x			Heat shock protein 70 ; Heat shock protein Hsp70 ; Heat shock protein 70 ; Heat shock protein 70 ; Heat shock protein 70 ; Heat shock protein 70
190323	1	x
190400	1	x			Cytochrome b5 ; Cytochrome b5 ; Acyl-CoA oxidase/dehydrogenase, type 1 ; Acyl-CoA dehydrogenase/oxidase, central region ; Cytochrome b5 ; Acyl-CoA dehydrogenase, conserved site ; Cytochrome b5 ; Acyl-CoA dehydrogenase/oxidase C-terminal ; Cytochrome b5 ; Acyl-CoA dehydrogenase/oxidase, middle and N-terminal	39.92	48.9767	1.1	0.033	ECMup
190411	1	x			Cytochrome b5 ; Cytochrome b5 ; Acyl-CoA oxidase/dehydrogenase, type 1 ; Acyl-CoA dehydrogenase/oxidase, central region ; Cytochrome b5 ; Acyl-CoA dehydrogenase, conserved site ; Cytochrome b5 ; Acyl-CoA dehydrogenase/oxidase C-terminal ; Cytochrome b5 ; Acyl-CoA dehydrogenase/oxidase, middle and N-terminal
190490	1	x			Orn/DAP/Arg decarboxylase 2 ; Ornithine decarboxylase ; Orn/DAP/Arg decarboxylase 2 ; Orn/DAP/Arg decarboxylase 2 ; ATPase, F0 complex, subunit A ; Orn/DAP/Arg decarboxylase 2 ; Alanine racemase/group IV decarboxylase, C-terminal
190509	1	x			Erg28-like ; Erg28-like	66.9067	148.57	2.4	0.00023	ECMup
190564	1	x			Sterol desaturase
190576	1	x			Ras GTPase ; Ras ; Ras small GTPase, Ras type ; Ras small GTPase, Rho type ; Ras small GTPase, Rab type ; Ran GTPase ; Small GTP-binding protein	302.673	526.46	2	0.00049	ECMup
190640	1	x			Histone H2A ; Histone H2A ; Histone core ; Histone H2A ; Histone H2A ; Histone-fold
190662	1	x			Vps16, C-terminal ; Vps16, N-terminal ; Vacuolar protein sorting-associated protein 16
190666	1	x			RNA polymerases, N/8 Kd subunits ; RNA polymerases, N/8 Kd subunits ; RNA polymerases, N/8 Kd subunits ; RNA polymerases, N/8 Kd subunits ; RNA polymerases, N/8 Kd subunits	98.2867	116.663	1.3	0.01	ECMup
190685	1	x	Cazyme	GH47	Glycoside hydrolase, family 47 ; Glycoside hydrolase, family 47 ; Glycoside hydrolase, family 47
190760	1	x			Myb, DNA-binding ; Zinc finger, ZZ-type ; SWIRM ; SANT, DNA-binding ; SANT, DNA-binding ; SWIRM ; Homeodomain-like
190820	1	x			dCTP Deaminase ; DeoxyUTP pyrophosphatase ; DeoxyUTP pyrophosphatase subfamily 1
190828	1	x			Bile acid:sodium symporter
190833	1	x		AA6	Flavodoxin/nitric oxide synthase ; Flavoprotein WrbA ; Flavodoxin/nitric oxide synthase
190855	1	x			Aromatic-ring hydroxylase ; Lycopene beta and epsilon cyclase ; Squalene epoxidase
190906	1	x			Rh-like protein/ammonium transporter ; Ammonium transporter ; Ammonium transporter ; Rh-like protein/ammonium transporter
191009	1	x			Aldehyde dehydrogenase ; Aldehyde dehydrogenase, conserved site ; Aldehyde dehydrogenase, conserved site ; Aldehyde/histidinol dehydrogenase
191020	1	x			Serine/threonine-specific protein phosphatase and bis(5-nucleosyl)-tetraphosphatase ; Serine/threonine-specific protein phosphatase and bis(5-nucleosyl)-tetraphosphatase ; Metallophosphoesterase ; Serine/threonine-specific protein phosphatase and bis(5-nucleosyl)-tetraphosphatase ; Serine/threonine-specific protein phosphatase and bis(5-nucleosyl)-tetraphosphatase
191037	1	x			Inositol phosphatase/fructose-1,6-bisphosphatase ; Inositol phosphatase/fructose-1,6-bisphosphatase ; Inositol phosphatase/fructose-1,6-bisphosphatase ; Inositol phosphatase/fructose-1,6-bisphosphatase ; Inositol phosphatase/fructose-1,6-bisphosphatase
191040	1	x			ABC transporter-like ; RecF/RecN/SMC protein, N-terminal ; SMCs flexible hinge ; Death ; ABC transporter-like ; SMCs flexible hinge
191132	1	x			Histone H4 ; Histone H4 ; Histone core ; Histone H4 ; Histone H4 ; Histone-fold	273.083	310.13	1.2	0.017	ECMup
191137	1	x				238.887	642.863	2.6	1.8e-05	ECMup
191150	1	x			Histone H4 ; Histone H4 ; Histone core ; Histone H4 ; Histone H4 ; Histone-fold	130.683	557.483	3.3	5.8e-07	ECMup
191189	1	x			Cyclopropane-fatty-acyl-phospholipid synthase ; Cyclopropane-fatty-acyl-phospholipid synthase
191220	1	x			Acyl-CoA oxidase/dehydrogenase, type 1 ; Acyl-CoA dehydrogenase/oxidase, central region ; Acyl-CoA dehydrogenase, N-terminal ; Acyl-CoA dehydrogenase, conserved site ; Acyl-CoA dehydrogenase, conserved site ; Acyl-CoA dehydrogenase/oxidase C-terminal ; Acyl-CoA dehydrogenase/oxidase, middle and N-terminal
191230	1	x			Mitochondrial carrier protein ; Mitochondrial substrate carrier ; Mitochondrial substrate carrier ; Mitochondrial substrate carrier
191251	1	x			20S proteasome, A and B subunits ; Proteasome alpha-subunit, conserved site
191308	1	x			AAA ATPase, core ; AAA+ ATPase, core ; 26S proteasome subunit P45 ; AAA ATPase, conserved site
191321	1	x		GT4	Glycosyl transferase, group 1 ; PIGA, GPI anchor biosynthesis
191405	1	x			Tubulin ; Beta tubulin ; Tubulin/FtsZ, GTPase ; Tubulin/FtsZ, C-terminal ; Tubulin ; Tubulin/FtsZ, GTPase ; Tubulin/FtsZ, C-terminal
191541	1	x		GH16	Beta-glucan synthesis-associated, SKN1 ; Concanavalin A-like lectin/glucanase
191578	1	x			Glutamine synthetase, catalytic region ; Glutamine synthetase, catalytic region ; Glutamine synthetase, beta-Grasp
191581	1	x			Thiamine pyrophosphate enzyme, central region ; Thiamine pyrophosphate enzyme, C-terminal TPP-binding ; Thiamine pyrophosphate enzyme, N-terminal TPP binding region ; Acetolactate synthase, large subunit, biosynthetic ; TPP-binding enzymes, conserved site
191715	1	x			Amino acid permease-associated region ; Amino acid/polyamine transporter I ; Amino acid permease, conserved site	4.40667	10.4767	2	5.1e-08	ECMup
191735	1	x	Cazyme	GH16	Lipocalin ; Concanavalin A-like lectin/glucanase
191792	1	x			Inositol monophosphatase ; Inositol monophosphatase ; 3(2),5 -bisphosphate nucleotidase HAL2 ; Inositol monophosphatase	38.4233	76.5767	1.7	0.00013	ECMup
191797	1	x			Helix-turn-helix, Fis-type ; Peptidase M16, N-terminal ; Peptidase M16, C-terminal ; Metalloenzyme, LuxS/M16 peptidase-like, metal-binding	86.57	169.483	2	0.00014	ECMup
191874	1	x			ABC transporter-like ; RecF/RecN/SMC protein, N-terminal ; SMCs flexible hinge ; ABC transporter-like ; Prefoldin ; SMCs flexible hinge
191878	1	x			Phosphotyrosyl phosphatase activator, PTPA ; Phosphotyrosyl phosphatase activator, PTPA
191924	1	x			General substrate transporter ; Major facilitator superfamily ; Sugar transporter, conserved site ; Sugar transporter, conserved site ; MFS general substrate transporter
191988	1	x			Histone H3 ; Histone core ; Histone H3 ; Histone H3 ; Histone H3 ; Histone-fold
192185	1	x			Cytochrome P450, E-class, group I ; Cytochrome P450 ; Cytochrome P450 ; Cytochrome P450
192205	1	x
192207	1	x			Pyridine nucleotide-disulphide oxidoreductase, NAD-binding region ; FAD-dependent pyridine nucleotide-disulphide oxidoreductase
192231	1	x			Thymidylate synthase, C-terminal ; Thymidylate synthase, C-terminal ; Thymidylate synthase, C-terminal ; Thymidylate synthase, C-terminal ; Thymidylate synthase, C-terminal ; Thymidylate synthase, C-terminal
192284	1	x			ATPase, P-type, K/Mg/Cd/Cu/Zn/Na/Ca/Na/H-transporter ; H+ transporting ATPase, proton pump ; E1-E2 ATPase-associated region ; ATPase, P-type cation-transporter, C-terminal ; ATPase, P-type cation-transporter, N-terminal ; Haloacid dehalogenase-like hydrolase ; ATPase, P-type, K/Mg/Cd/Cu/Zn/Na/Ca/Na/H-transporter ; Calcium-transporting P-type ATPase, PMR1-type ; ATPase, P-type, K/Mg/Cd/Cu/Zn/Na/Ca…
192503	1	x			Zinc finger, Tim10/DDP-type	64.4033	119.41	2	6.5e-05	ECMup
192518	1	x			Mov34-1 ; Mov34/MPN/PAD-1 ; Mov34/MPN/PAD-1
192523	1	x			Tubulin ; Alpha tubulin ; Tubulin/FtsZ, GTPase ; Tubulin/FtsZ, C-terminal ; Tubulin ; Tubulin/FtsZ, GTPase ; Tubulin/FtsZ, C-terminal
192524	1	x			Tubulin ; Alpha tubulin ; Tubulin/FtsZ, GTPase ; Tubulin/FtsZ, C-terminal ; Tubulin ; Tubulin/FtsZ, GTPase ; Tubulin/FtsZ, C-terminal
192576	1	x			Nucleoside diphosphate kinase, core ; Nucleoside diphosphate kinase, core ; Nucleoside diphosphate kinase, core ; Nucleoside diphosphate kinase, core ; Nucleoside diphosphate kinase, core ; Nucleoside diphosphate kinase, core
192586	1	x			Manganese and iron superoxide dismutase ; Manganese and iron superoxide dismutase ; Manganese and iron superoxide dismutase ; Manganese and iron superoxide dismutase ; Manganese and iron superoxide dismutase ; Manganese and iron superoxide dismutase ; Manganese and iron superoxide dismutase ; Manganese and iron superoxide dismutase
192602	1	x			Profilin/allergen ; Profilin, plant ; Profilin/allergen ; Profilin/allergen ; Profilin/allergen ; Profilin/allergen	722.683	2699.48	3.1	2.3e-06	ECMup
192615	1	x			KOW ; Eukaryotic initiation factor 5A hypusine (eIF-5A) ; Eukaryotic initiation factor 5A hypusine (eIF-5A) ; Eukaryotic initiation factor 5A hypusine (eIF-5A) ; Eukaryotic initiation factor 5A hypusine (eIF-5A) ; Translation protein SH3-like ; Nucleic acid-binding, OB-fold-like
192623	1	x			Ubiquitin ; Ubiquitin ; Ubiquitin ; Ubiquitin ; Ubiquitin
192658	1	x			Histone H2A ; Histone H2A ; Histone core ; Histone H2A ; Histone H2A ; Histone-fold
192701	1	x			Actin/actin-like ; Actin/actin-like ; Actin/actin-like ; Actin, conserved site ; Actin, conserved site ; Actin/actin-like
192731	1	x			Cell division/GTP binding protein ; Cell division/GTP binding protein ; Septin	148.387	195.08	1.4	0.014	ECMup
227802	1	x			Peptidase S14, ClpP ; Peptidase S14, ClpP ; Peptidase S14, ClpP ; Peptidase S14, ClpP
227863	1	x			Cytochrome b5 ; Fatty acid desaturase, type 1, N-terminal ; Cytochrome b5 ; Fatty acid desaturase, type 1 ; Fatty acid/sphingolipid desaturase ; Cytochrome b5 ; Cytochrome b5
227985	1	x			Ribulose-phosphate 3-epimerase ; Ribulose-phosphate 3-epimerase ; Ribulose-phosphate 3-epimerase ; Ribulose-phosphate 3-epimerase ; Ribulose-phosphate binding barrel
228716	1	x			Ketopantoate reductase ApbA/PanE, N-terminal ; Ketopantoate reductase ApbA/PanE, C-terminal ; 6-phosphogluconate dehydrogenase, C-terminal-like ; NAD(P)-binding
228999	1	x		GH47	Glycoside hydrolase, family 47 ; Glycoside hydrolase, family 47 ; Glycoside hydrolase, family 47
229120	1	x			Ribosomal protein S28e ; Ribosomal protein S28e ; Nucleic acid-binding, OB-fold-like	437.247	1057.94	2.4	9.5e-06	ECMup
229195	1	x			Myristoyl-CoA:protein N-myristoyltransferase ; Myristoyl-CoA:protein N-myristoyltransferase ; Myristoyl-CoA:protein N-myristoyltransferase ; Myristoyl-CoA:protein N-myristoyltransferase ; Acyl-CoA N-acyltransferase
229402	1	x			Amino acid permease-associated region ; Amino acid/polyamine transporter I
229552	1	x			3,4-Dihydroxy-2-butanone 4-phosphate synthase ; 3,4-Dihydroxy-2-butanone 4-phosphate synthase ; 3,4-Dihydroxy-2-butanone 4-phosphate synthase
229662	1	x			SNF2-related ; DNA/RNA helicase, C-terminal ; Rad54, N-terminal ; DEAD-like helicase, N-terminal ; DNA/RNA helicase, C-terminal ; Helicase, superfamily 1 and 2, ATP-binding ; DNA/RNA helicase, C-terminal
229680	1	x			Ubiquitin-associated/translation elongation factor EF1B, N-terminal ; UBX ; UBX ; Ubiquitin-associated/translation elongation factor EF1B, N-terminal, eukaryote ; UBX ; Zinc finger, C2H2-type ; UBA-like	73.3267	88.2967	1.3	0.012	ECMup
229936	1	x			K Homology, type 1 ; K Homology
229974	1	x			Cytochrome P450, E-class, group IV ; Cytochrome P450 ; Cytochrome P450
229977	1	x			Isocitrate/isopropylmalate dehydrogenase ; Isocitrate/isopropylmalate dehydrogenase
230015	1	x			Glutamate-5-semialdehyde dehydrogenase ; Gamma-glutamyl phosphate reductase GPR ; Aldehyde/histidinol dehydrogenase
230039	1	x			Ovarian tumour, otubain ; Ovarian tumour, otubain ; Zinc finger, C2H2-type
230398	1	x		GH16	Beta-glucan synthesis-associated, SKN1 ; Concanavalin A-like lectin/glucanase
230488	1	x			Ribonucleotide reductase ; Ribonucleotide reductase ; Ferritin/ribonucleotide reductase-like
230823	1	x			RTA1 like protein
230952	1	x			AMP-dependent synthetase and ligase ; AMP-dependent synthetase and ligase ; Acetoacetyl-CoA synthase ; AMP-dependent synthetase and ligase
231016	1	x			Isocitrate/isopropylmalate dehydrogenase ; 3-isopropylmalate dehydrogenase ; Isocitrate/isopropylmalate dehydrogenase	58.0333	70.19	1.2	0.0095	ECMup
231472	1	x			Isochorismatase hydrolase ; Isochorismatase hydrolase
231608	1	x			Thioredoxin-like fold
231644	1	x			Major facilitator superfamily MFS-1 ; Major facilitator superfamily ; MFS general substrate transporter
231771	1	x		GT32	Glycosyltransferase sugar-binding region containing DXD motif
231949	1	x			Myb, DNA-binding ; SWIRM ; SANT, DNA-binding ; SANT, DNA-binding ; SWIRM ; Homeodomain-like
231991	1	x			CDP-alcohol phosphatidyltransferase ; CDP-diacylglycerol--serine O-phosphatidyltransferase ; CDP-alcohol phosphatidyltransferase	144.893	328.143	2.3	6.2e-05	ECMup
232121	1	x			tRNA ligase, kinase, fungi ; tRNA ligase, adenylyltransferase, fungi
232455	1	x			Indole-3-glycerol phosphate synthase, central region ; Glutamine amidotransferase superfamily ; Anthranilate synthase component II/delta crystallin ; Glutamine amidotransferase class-I, C-terminal ; Indole-3-glycerol phosphate synthase ; N-(5'phosphoribosyl)anthranilate isomerase (PRAI) ; Anthranilate synthase, component II, fungi ; Glutamine amidotransferase of anthranilate synthase ; Glutamine …
232756	1	x			Sulphate transporter ; Sulphate transporter/antisigma-factor antagonist STAS ; Sulphate anion transporter ; Sulphate transporter/antisigma-factor antagonist STAS ; Sulphate anion transporter ; Sulphate transporter/antisigma-factor antagonist STAS
232761	1	x			Isopentenyl transferase-like ; tRNA isopentenyltransferase ; tRNA isopentenyltransferase
232799	1	x			Mitochondrial substrate carrier ; Mitochondrial substrate carrier ; Mitochondrial substrate carrier
233905	1	x
234031	1	x			Aldehyde dehydrogenase ; Aldehyde dehydrogenase, conserved site ; Aldehyde/histidinol dehydrogenase
234370	1	x			Phosphoenolpyruvate carboxykinase, N-terminal ; Phosphoenolpyruvate carboxykinase, ATP-utilising ; Phosphoenolpyruvate carboxykinase, ATP-utilising ; Phosphoenolpyruvate carboxykinase, ATP-utilising ; Phosphoenolpyruvate carboxykinase (ATP), conserved site ; Phosphoenolpyruvate carboxykinase, N-terminal
234524	1	x			Protein kinase, core ; HEAT ; Protein kinase, core ; Armadillo-type fold ; Protein kinase-like
234621	1	x			Crotonase, core ; Crotonase, core ; Signal recognition particle, SRP54 subunit, GTPase	92.7567	235.45	2.5	1.2e-05	ECMup
234758	1	x			DNA/RNA helicase, C-terminal ; Helicase-associated region ; Region of unknown function DUF1605 ; DEAD-like helicase, N-terminal ; DNA/RNA helicase, C-terminal ; Helicase, superfamily 1 and 2, ATP-binding ; DNA/RNA helicase, C-terminal ; DNA/RNA helicase, ATP-dependent, DEAH-box type, conserved site
234830	1	x			Protein of unknown function DUF1000
234865	1	x			Short-chain dehydrogenase/reductase SDR ; Glucose/ribitol dehydrogenase ; Short-chain dehydrogenase/reductase SDR ; MaoC-like dehydratase ; Short-chain dehydrogenase/reductase SDR ; NAD(P)-binding
234936	1	x			Oligopeptide transporter OPT superfamily ; Oligopeptide transporter OPT superfamily ; 2Fe-2S ferredoxin, iron-sulphur binding site
234950	1	x		GT20	Glycosyl transferase, family 20 ; Alpha,alpha-trehalose-phosphate synthase
235046	1	x			Protein kinase, core ; Serine/threonine protein kinase-related ; Tyrosine protein kinase ; Serine/threonine protein kinase ; Protein kinase, core ; Protein kinase ATP binding, conserved site ; Serine/threonine protein kinase, active site ; Protein kinase-like
235328	1	x			Major facilitator superfamily MFS-1 ; Major facilitator superfamily ; MFS general substrate transporter
235494	1	x			GOLD
235643	1	x			Erv1/Alr ; Erv1/Alr	47.0767	103.883	2.3	3.8e-05	ECMup
236212	1	x			Major facilitator superfamily MFS-1 ; Major facilitator superfamily ; MFS general substrate transporter
236329	1	x			Histidine biosynthesis ; Phosphoribosylformimino-5-aminoimidazole carboxamide ribotide isomerase, eukaryotic ; Ribulose-phosphate binding barrel
236346	1	x		GT39	Glycosyl transferase, family 39 ; MIR ; MIR motif ; MIR motif ; MIR
236602	1	x			Cytochrome P450 ; Cytochrome P450, E-class, group I ; Cytochrome P450 ; Cytochrome P450 ; Cytochrome P450
236681	1	x			Protein kinase, core ; Serine/threonine protein kinase-related ; Tyrosine protein kinase ; Serine/threonine protein kinase ; Protein kinase, core ; Serine/threonine protein kinase, active site ; Protein kinase-like
236702	1	x
236861	1	x		GH18	Glycoside hydrolase, family 18, catalytic domain ; Glycoside hydrolase, chitinase active site ; Glycoside hydrolase, catalytic core	66.91	94.2233	1.4	0.0036	ECMup
237398	1	x			Cellular retinaldehyde binding/alpha-tocopherol transport ; Cellular retinaldehyde-binding/triple function, C-terminal ; Cellular retinaldehyde-binding/triple function, N-terminal ; Cellular retinaldehyde-binding/triple function, C-terminal ; Cellular retinaldehyde-binding/triple function, C-terminal ; Phosphatidylinositol transfer protein-like, N-terminal ; Cellular retinaldehyde-binding/triple …
237493	1	x			Mitochondrial substrate carrier ; Mitochondrial substrate carrier ; Lipase, active site ; Mitochondrial substrate carrier
237838	1	x	SSP		Carbonic anhydrase, eukaryotic ; Carbonic anhydrase, eukaryotic ; Carbonic anhydrase, eukaryotic ; Carbonic anhydrase, eukaryotic
237860	1	x	SSP		Carbonic anhydrase, eukaryotic ; Carbonic anhydrase, eukaryotic ; Carbonic anhydrase, eukaryotic ; Carbonic anhydrase, eukaryotic
237880	1	x	SSP		Carbonic anhydrase, eukaryotic ; Carbonic anhydrase, eukaryotic ; Carbonic anhydrase, eukaryotic ; Carbonic anhydrase, eukaryotic
238699	1	x			Ubiquitin ; Ubiquitin ; Ubiquitin ; Ubiquitin
239030	1	x			Major facilitator superfamily MFS-1 ; Major facilitator superfamily ; MFS general substrate transporter
239682	1	x		GH16	Beta-glucan synthesis-associated, SKN1 ; Concanavalin A-like lectin/glucanase
239741	1	x		GT2	Chitin synthase ; Chitin synthase ; Chitin synthase N-terminal
239776	1	x			G protein alpha subunit, helical insertion ; Guanine nucleotide binding protein (G-protein), alpha subunit ; Fungal G-protein, alpha subunit ; Guanine nucleotide binding protein (G-protein), alpha subunit ; G protein alpha subunit, helical insertion
239800	1	x
239957	1	x			Hydroxymethylglutaryl-coenzyme A synthase, N-terminal ; Hydroxymethylglutaryl-coenzyme A synthase C-terminal ; Hydroxymethylglutaryl-CoA synthase, eukaryotic ; Hydroxymethylglutaryl-coenzyme A synthase, active site ; Thiolase-like
240178	1	x			Glutaredoxin subgroup ; Glutaredoxin ; Glutaredoxin, eukaryotic and viruses ; Glutaredoxin active site ; Thioredoxin-like fold
240429	1	x			Zinc finger, RING-type ; Zinc finger, C6HC-type ; Zinc finger, RING-type
240464	1	x			GINS complex, Psf1 component ; GINS complex, Psf1 component
240596	1	x			G protein alpha subunit, helical insertion ; Guanine nucleotide binding protein (G-protein), alpha subunit ; Fungal G-protein, alpha subunit ; Guanine nucleotide binding protein (G-protein), alpha subunit ; G protein alpha subunit, helical insertion
240613	1	x			ABC transporter-like ; ABC transporter-like ; AAA+ ATPase, core ; ABC transporter-like ; ABC transporter-like
240638	1	x			G protein alpha subunit, helical insertion ; Guanine nucleotide binding protein (G-protein), alpha subunit ; Fungal G-protein, alpha subunit ; Guanine nucleotide binding protein (G-protein), alpha subunit ; G protein alpha subunit, helical insertion
241431	1	x			Clathrin adaptor, sigma subunit/coatomer, zeta subunit ; Longin-like
241557	1	x	other
241727	1	x			Redoxin ; Thioredoxin-like fold
241730	1	x			20S proteasome, A and B subunits ; Proteasome endopeptidase complex, beta subunit ; Proteasome, beta-type subunit, conserved site	232.79	534.38	2.3	0.00012	ECMup
241776	1	x			G protein alpha subunit, helical insertion ; Fungal G-protein, alpha subunit ; Guanine nucleotide binding protein (G-protein), alpha subunit ; G protein alpha subunit, helical insertion
242566	1	x		GT8	Glycosyl transferase, family 8	12.2833	19.32	1.5	0.0057	ECMup
242594	1	x			ABC transporter-like ; ABC transporter-like ; ABC transporter, N-terminal ; AAA+ ATPase, core ; ABC transporter-like ; ABC transporter-like ; ABC transporter, transmembrane region, type 1
242631	1	x			Oligopeptide transporter OPT superfamily ; Tetrapeptide transporter, OPT1/isp4 ; Oligopeptide transporter OPT superfamily
242632	1	x			Gamma-glutamyltranspeptidase ; Gamma-glutamyltranspeptidase
242662	1	x			Peptidase M24, methionine aminopeptidase ; Peptidase M24, catalytic core ; Peptidase M24A, methionine aminopeptidase, subfamily 2 ; Peptidase M24, catalytic core
242784	1	x			Ubiquitin-conjugating enzyme, E2 ; Ubiquitin-conjugating enzyme, E2 ; Ubiquitin-conjugating enzyme, E2 ; Ubiquitin-conjugating enzyme, E2 ; TonB box, conserved site ; Ubiquitin-conjugating enzyme/RWD-like	102.02	167.8	1.9	0.0013	ECMup
242915	1	x			Proteasome component region PCI ; Proteasome component region PCI
243106	1	x			Aminotransferase, class IV ; Aminotransferase, class IV
243177	1	x			Phox-like ; Target SNARE coiled-coil region ; Phox-like ; Target SNARE coiled-coil region ; Target SNARE coiled-coil region ; Phox-like ; Phox-like
243182	1	x			WD40 repeat ; WD40 repeat ; WD40 repeat ; WD40 repeat ; WD40 repeat ; WD40 repeat ; WD40 repeat-like
243220	1	x			Cyclic nucleotide-binding ; Patatin ; Cyclic nucleotide-binding ; Cyclic nucleotide-binding ; Lysophospholipase patatin, conserved site ; Cyclic nucleotide-binding ; Acyl transferase/acyl hydrolase/lysophospholipase
243353	1	x			Proteasome component region PCI ; Proteasome component region PCI ; PCI/PINT associated module	202.013	471.873	2.4	0.00034	ECMup
243371	1	x			Aconitase/3-isopropylmalate dehydratase large subunit, alpha/beta/alpha ; Aconitase/3-isopropylmalate dehydratase large subunit, alpha/beta/alpha ; Aconitase/3-isopropylmalate dehydratase large subunit, alpha/beta/alpha ; Aconitase A/isopropylmalate dehydratase small subunit, swivel ; Aconitase, mitochondrial-like ; Aconitase/3-isopropylmalate dehydratase large subunit, alpha/beta/alpha ; Aconita…
243489	1	x			Glycine cleavage system P-protein ; Glycine cleavage system P-protein ; Pyridoxal phosphate-dependent transferase, major region
243581	1	x	Cazyme	GH5_9	Glycoside hydrolase, family 5 ; Glycoside hydrolase, catalytic core
243582	1	x			Major facilitator superfamily MFS-1 ; Major facilitator superfamily ; MFS general substrate transporter
243679	1	x			BRCT ; Pescadillo, N-terminal ; BRCT ; BRCT ; BRCT
243747	1	x			Dihydroorotate dehydrogenase, core	27.21	35.1233	1.5	0.0099	ECMup
243771	1	x			Phosphoribosyltransferase ; Phosphoribosyl pyrophosphokinase ; Phosphoribosyl pyrophosphate synthetase, conserved site
243823	1	x			AMP-dependent synthetase and ligase ; AMP-dependent synthetase and ligase ; AMP-dependent synthetase and ligase
243825	1	x	Cazyme	EXPN	Rare lipoprotein A ; Barwin-related endoglucanase
243891	1	x			Protein synthesis factor, GTP-binding ; Protein synthesis factor, GTP-binding ; Translation elongation factor EFG/EF2, C-terminal ; Translation elongation factor EFTu/EF1A, domain 2 ; GTP-binding protein LepA, C-terminal ; Small GTP-binding protein ; GTP-binding protein LepA ; Elongation factor G, III and V
244011	1	x			Snf7	71.24	124.663	1.9	0.00039	ECMup
244106	1	x			Acyltransferase ChoActase/COT/CPT
244258	1	x			AAA ATPase, core ; AAA+ ATPase, core ; 26S proteasome subunit P45 ; AAA ATPase, conserved site
244309	1	x			Amino acid permease-associated region ; Amino acid/polyamine transporter I
244339	1	x				76.48	241.603	2.8	2.7e-06	ECMup
244551	1	x			Dynamin, GTPase region ; Dynamin, GTPase region ; Dynamin central region ; Dynamin GTPase effector ; Dynamin, GTPase region ; Dynamin GTPase effector
244612	1	x			Aspartate/other aminotransferase ; Aminotransferase, class I and II ; Aminotransferases, class-I, pyridoxal-phosphate-binding site ; Pyridoxal phosphate-dependent transferase, major region	51.67	80.5767	1.5	0.00087	ECMup
244618	1	x			Multi antimicrobial extrusion protein MatE ; Multi antimicrobial extrusion protein MatE
244654	1	x			Cation efflux protein ; Cation efflux protein	4.5	6.94333	1.6	0.0011	ECMup
244818	1	x			Signal recognition particle, SRP54 subunit, GTPase ; Signal recognition particle, SRP54 subunit, GTPase ; Signal recognition particle, SRP54 subunit, helical bundle ; Signal recognition particle, SRP54 subunit, M-domain ; AAA+ ATPase, core ; Signal recognition particle, SRP54 subunit ; Signal recognition particle, SRP54 subunit, GTPase ; Signal recognition particle, SRP54 subunit, helical bundle …
244875	1	x			Protein kinase, core ; Serine/threonine protein kinase-related ; Tyrosine protein kinase ; Serine/threonine protein kinase ; Protein kinase, core ; Protein kinase ATP binding, conserved site ; Serine/threonine protein kinase, active site ; Protein kinase-like
244943	1	x			Alcohol dehydrogenase, zinc-binding ; Alcohol dehydrogenase GroES-like ; GroES-like ; NAD(P)-binding
244979	1	x			Beta-ketoacyl synthase, N-terminal ; Phosphopantetheine-binding ; Acyl transferase ; Thioesterase ; Beta-ketoacyl synthase, C-terminal ; Phosphopantetheine-binding ; Phosphopantetheine attachment site ; Beta-ketoacyl synthase, N-terminal ; Acyl transferase/acyl hydrolase/lysophospholipase ; Thiolase-like ; Malonyl-CoA ACP transacylase, ACP-binding
244993	1	x			DEAD2 ; Helicase-like, DEXD box c2 type ; Helicase, ATP-dependent, c2 type ; DNA helicase (DNA repair), Rad3 type ; Helicase, superfamily 1 and 2, ATP-binding, DinG/Rad3-type
245232	1	x			Methyltransferase type 11
245314	1	x			F-actin capping protein, alpha subunit ; F-actin capping protein, alpha subunit ; F-actin capping protein, alpha subunit	68.3033	147.49	2.3	0.00028	ECMup
245329	1	x			Amino acid permease-associated region ; Amino acid/polyamine transporter I ; Prolyl-tRNA synthetase, class II
245334	1	x			Peptidase M3A and M3B, thimet/oligopeptidase F ; Peptidase M, neutral zinc metallopeptidases, zinc-binding site
245357	1	x			Pyridine nucleotide-disulphide oxidoreductase, NAD-binding region ; FAD-dependent pyridine nucleotide-disulphide oxidoreductase ; Adrenodoxin reductase ; Pyridine nucleotide-disulphide oxidoreductase, class-II ; Pyridine nucleotide-disulphide oxidoreductase, NAD-binding region ; FAD-dependent pyridine nucleotide-disulphide oxidoreductase ; Thioredoxin reductase ; Pyridine nucleotide-disulphide ox…
245369	1	x			Fatty acid desaturase, type 1, N-terminal ; Fatty acid desaturase, type 1 ; Sphingolipid delta4-desaturase, N-terminal ; Peptidase M, neutral zinc metallopeptidases, zinc-binding site
245379	1	x	Cazyme	CE8	Pectinesterase, catalytic ; Pectinesterase, catalytic ; Pectin lyase fold/virulence factor	49.5467	66.1333	1.5	0.015	ECMup
245407	1	x			Tubulin ; Gamma tubulin ; Tubulin/FtsZ, GTPase ; Tubulin/FtsZ, C-terminal ; Tubulin ; Tubulin/FtsZ, GTPase ; Tubulin/FtsZ, C-terminal
245445	1	x			Prohibitin ; Band 7 protein ; Band 7 protein	142.077	416.33	2.7	1.1e-05	ECMup
245492	1	x			Dehydrogenase, E1 component ; Transketolase, central region ; 2-oxoglutarate dehydrogenase, E1 component ; 2-oxoglutarate dehydrogenase, E1 component
245695	1	x			Xanthine/uracil/vitamin C permease ; Xanthine/uracil permease ; Regulator of chromosome condensation, RCC1 ; Xanthine/uracil permease
245697	1	x		GH16	Beta-glucan synthesis-associated, SKN1 ; Concanavalin A-like lectin/glucanase
245746	1	x			GTP1/OBG ; GTP-binding protein, HSR1-related ; TGS ; Small GTP-binding protein ; GTP1/OBG, conserved site
245790	1	x
245814	1	x			Major facilitator superfamily MFS-1 ; Major facilitator superfamily ; MFS general substrate transporter
245825	1	x			Sulphatase ; GPI ethanolamine phosphate transferase 1, C-terminal ; Alkaline-phosphatase-like, core domain
245877	1	x			Histone deacetylase superfamily ; Histone deacetylase ; Histone deacetylase superfamily ; Histone deacetylase	23.96	53.5033	2.2	7.1e-05	ECMup
245936	1	x			NAD-dependent histone deacetylase, silent information regulator Sir2 ; NAD-dependent deacetylase sirtuin-2, eukaryota ; NAD-dependent histone deacetylase, silent information regulator Sir2	57.41	134.16	2.4	1.2e-05	ECMup
245955	1	x			Crotonase, core ; Crotonase, core	19.17	57.9533	2.7	5.9e-06	ECMup
246034	1	x			Ham1-like protein ; Ham1-like protein	88.57	105.027	1.3	0.029	ECMup
246207	1	x
246328	1	x			Defender against death DAD protein ; Defender against death DAD protein	109.283	464.997	3.3	3.1e-08	ECMup
246331	1	x			Histone H3 ; Histone core ; Histone H3 ; Histone H3 ; Histone-fold	45.1333	75.6467	1.9	0.0031	ECMup
246335	1	x			G10 protein ; G10 protein ; G10 protein ; G10 protein	185.05	252.87	1.5	0.0039	ECMup
246347	1	x		GH128	Glycoside hydrolase, catalytic core
246468	1	x			Mitochondrial substrate carrier ; Mitochondrial substrate carrier ; Mitochondrial substrate carrier	32.42	51.38	1.8	0.015	ECMup
246569	1	x			DNA-directed RNA polymerase, subunit 2, domain 6 ; RNA polymerase Rpb2, domain 7 ; RNA polymerase Rpb2, domain 2 ; RNA polymerase, beta subunit, protrusion ; RNA polymerase Rpb2, domain 3 ; RNA polymerase Rpb2, domain 5 ; RNA polymerase I, Rpa2 specific ; ATPase, F1/V1/A1 complex, alpha/beta subunit, nucleotide-binding ; RNA polymerase, beta subunit, conserved site
246613	1	x			GHMP kinase ; Phosphomevalonate kinase, eukaryotic
246636	1	x			Protein synthesis factor, GTP-binding ; Translation elongation factor EFTu/EF1A, C-terminal ; Translation elongation factor EFTu/EF1A, domain 2 ; Translation elongation and initiation factors/Ribosomal, beta-barrel
246643	1	x		GT2	Chitin synthase ; Chitin synthase ; Chitin synthase N-terminal
246659	1	x			MOZ/SAS-like protein ; Chromo domain ; Calcium-binding EF-hand ; Acyl-CoA N-acyltransferase
246751	1	x			Thiamine monophosphate synthase ; Hydroxyethylthiazole kinase ; Hydroxyethylthiazole kinase ; Thiamine monophosphate synthase ; Thiamine monophosphate synthase ; Hydroxyethylthiazole kinase ; Thiamine monophosphate synthase
246776	1	x			Major facilitator superfamily MFS-1 ; Major facilitator superfamily ; MFS general substrate transporter
246915	1	x			Zinc finger, RING-type ; Zinc finger, C6HC-type ; Zinc finger, C6HC-type ; Zinc finger, RING-type ; Zinc finger, RING-type ; UBA-like
247128	1	x		GT2	Cytochrome b5 ; Fungal chitin synthase
247161	1	x			Glutamate-cysteine ligase catalytic subunit
247183	1	x	Cazyme	GH16	Beta-glucan synthesis-associated, SKN1 ; Concanavalin A-like lectin/glucanase
247189	1	x			Chloride channel, voltage gated ; Cystathionine beta-synthase, core ; Chloride channel, core ; Cystathionine beta-synthase, core ; Sugar transporter, conserved site ; Chloride channel, core
247252	1	x			Amino acid transporter, transmembrane	20.4667	22.8533	1.2	0.024	ECMup
247298	1	x		GT1	Glycosyl transferase, family 28, C-terminal	0.766667	1.90667	2	0.0094	ECMup
247304	1	x			Vitamin B6 biosynthesis protein ; Vitamin B6 biosynthesis protein ; Vitamin B6 biosynthesis protein ; Vitamin B6 biosynthesis protein ; Vitamin B6 biosynthesis protein ; Vitamin B6 biosynthesis protein ; Ribulose-phosphate binding barrel	55.0867	71.82	1.1	0.00034	ECMup
247310	1	x		GH13_1	Glycosyl hydrolase, family 13, catalytic region ; Alpha-amylase, domain of unknown function DUF1966, C-terminal ; Alpha-amylase, fungi ; Glycosyl hydrolase, family 13, subfamily, catalytic region ; Glycoside hydrolase, catalytic core	78.48	127.397	1.6	0.00014	ECMup
247525	1	x			Galactose-1-phosphate uridyl transferase, class I ; Galactose-1-phosphate uridyl transferase, N-terminal ; Galactose-1-phosphate uridyl transferase, C-terminal ; Galactose-1-phosphate uridyl transferase, class I ; Galactose-1-phosphate uridyl transferase, class I ; Galactose-1-phosphate uridyl transferase, class I ; Histidine triad-like motif	27.9267	30.73	1.1	0.008	ECMup
247570	1	x			Histone deacetylase superfamily ; Histone deacetylase ; Histone deacetylase superfamily ; Histone deacetylase
247709	1	x			SDA1 ; Region of unknown function, nucleolar NUC130/133, N-terminal
247734	1	x		GH55	Pectin lyase fold/virulence factor
247825	1	x		GT4	Glycosyl transferase, group 1 ; Lipocalin
247942	1	x			Peptidase S26B, eukaryotic signal peptidase ; Peptidase S24, S26A and S26B, C-terminal ; Peptidase S26B, eukaryotic signal peptidase ; Peptidase S26A, signal peptidase I ; Peptidase S24, S26A, S26B and S26C
247989	1	x
247997	1	x			Pyruvate carboxyltransferase ; Pyruvate carboxyltransferase
248030	1	x			Major facilitator superfamily MFS-1 ; MFS general substrate transporter
248037	1	x			Ras GTPase ; Ras ; Ras small GTPase, Ras type ; Ras small GTPase, Rho type ; Ras small GTPase, Rab type ; Small GTP-binding protein
248062	1	x			ATPase, P-type, K/Mg/Cd/Cu/Zn/Na/Ca/Na/H-transporter ; E1-E2 ATPase-associated region ; Heavy metal transport/detoxification protein ; Haloacid dehalogenase-like hydrolase ; ATPase, P-type, K/Mg/Cd/Cu/Zn/Na/Ca/Na/H-transporter ; ATPase, P type cation/copper-transporter ; Heavy metal translocating P-type ATPase ; Heavy metal transport/detoxification protein ; ATPase, P-type, K/Mg/Cd/Cu/Zn/Na/Ca/Na…
248359	1	x			Transaldolase ; Transaldolase AB ; Transaldolase ; Transaldolase
248368	1	x			Cyclopropane-fatty-acyl-phospholipid synthase ; Cyclopropane-fatty-acyl-phospholipid synthase
248375	1	x			Ribose 5-phosphate isomerase ; Ribose 5-phosphate isomerase ; Ribose 5-phosphate isomerase	55.5333	105.787	2	0.00019	ECMup
248664	1	x
248700	1	x			Protein kinase, core ; Protein kinase, core ; IHF-like DNA-binding ; Protein kinase-like
248825	1	x			Proprotein convertase, P ; Peptidase S8 and S53, subtilisin, kexin, sedolisin ; Peptidase S8 and S53, subtilisin, kexin, sedolisin ; Proprotein convertase, P ; Peptidase S8 and S53, subtilisin, kexin, sedolisin ; Peptidase S8 and S53, subtilisin, kexin, sedolisin ; Peptidase S8 and S53, subtilisin, kexin, sedolisin ; Galactose-binding like ; Peptidase S8 and S53, subtilisin, kexin, sedolisin
248844	1	x			Histone H3 ; Histone core ; Histone H3 ; Histone-fold
248879	1	x			Protein of unknown function DUF89 ; Protein of unknown function DUF89
248936	1	x			Major facilitator superfamily MFS-1 ; MFS general substrate transporter	43.1233	80.84	1.9	0.00055	ECMup
248943	1	x			Ctr copper transporter	52.46	221.517	3.2	1.1e-13	ECMup
248952	1	x			Cytochrome b5 ; Cytochrome b5 ; Cytochrome b5 ; Fatty acid hydroxylase ; Inositolphosphorylceramide-B hydroxylase ; Cytochrome b5 ; Cytochrome b5 ; Cytochrome b5	10.4667	28.24	2.6	1.2e-05	ECMup
248976	1	x			Ribosomal RNA adenine methylase transferase ; Ribosomal RNA adenine methylase transferase ; rRNA adenine dimethylase ; Ribosomal RNA adenine methylase transferase	50.8667	69.2333	1.5	0.0039	ECMup
248989	1	x			Histone H3 ; Histone core ; Histone H3 ; Histone H3 ; Histone-fold
249040	1	x			Protein of unknown function UPF0120 ; Armadillo-type fold
249110	1	x			Major facilitator superfamily MFS-1 ; Major facilitator superfamily ; MFS general substrate transporter
249261	1	x			ATPase, P-type, K/Mg/Cd/Cu/Zn/Na/Ca/Na/H-transporter ; E1-E2 ATPase-associated region ; Haloacid dehalogenase-like hydrolase ; ATPase, P-type, K/Mg/Cd/Cu/Zn/Na/Ca/Na/H-transporter ; P-type ATPase of unknown pump specificity (type V) ; ATPase, P-type, K/Mg/Cd/Cu/Zn/Na/Ca/Na/H-transporter ; Cof protein
249272	1	x			Glutamine amidotransferase superfamily ; Anthranilate synthase component II/delta crystallin ; Carbamoyl phosphate synthase, GATase region ; Glutamine amidotransferase class-I, C-terminal ; Carbamoyl phosphate synthase, small subunit, N-terminal ; Carbamoyl phosphate synthase, small subunit ; Glutamine amidotransferase, class I, active site ; Carbamoyl phosphate synthase, small subunit, N-terminal	280.157	288.157	1.1	0.022	ECMup
249285	1	x			Major facilitator superfamily MFS-1 ; Major facilitator superfamily ; MFS general substrate transporter
249442	1	x
249530	1	x			Phosphatidylinositol 3- and 4-kinase, catalytic ; Phosphoinositide 3-kinase accessory region PIK ; Phosphoinositide 3-kinase, C2 ; Phosphatidylinositol 3-kinase, Vps34 type ; Phosphoinositide 3-kinase, C2 ; Phosphoinositide 3-kinase accessory region PIK ; Phosphatidylinositol 3- and 4-kinase, catalytic ; Phosphatidylinositol 3- and 4-kinase, catalytic ; Phosphatidylinositol 3- and 4-kinase, catal…
249579	1	x			Amino acid permease-associated region ; Amino acid/polyamine transporter I
249790	1	x			Methionyl-tRNA synthetase, class Ia, N-terminal ; WHEP-TRS ; Aminoacyl-tRNA synthetase, class I (M) ; Methionyl-tRNA synthetase, class Ia ; WHEP-TRS ; Aminoacyl-tRNA synthetase, class I, conserved site ; S15/NS1, RNA-binding ; Aminoacyl-tRNA synthetase, class 1a, anticodon-binding
250173	1	x			Oligopeptide transporter OPT superfamily ; Oligopeptide transporter OPT superfamily
250266	1	x			DNA mismatch repair protein MutS, C-terminal ; DNA mismatch repair protein MutS, C-terminal ; DNA mismatch repair protein MutS, clamp ; DNA mismatch repair protein MutS, core ; DNA mismatch repair protein MutS, core ; DNA mismatch repair protein MutS, C-terminal ; DNA mismatch repair protein MutS, C-terminal ; DNA mismatch repair protein MutS, core ; DNA mismatch repair protein MutS, connector
250402	1	x			Cyclopropane-fatty-acyl-phospholipid synthase ; Cyclopropane-fatty-acyl-phospholipid synthase
250508	1	x			ABC transporter-like ; ABC transporter-like ; ABC transporter, transmembrane region ; AAA+ ATPase, core ; ABC transporter-like ; ABC transporter, transmembrane region, type 1 ; ABC transporter-like ; ABC transporter, transmembrane region, type 1
250640	1	x	Cazyme	GH16	Concanavalin A-like lectin/glucanase
250926	1	x			Amino acid permease-associated region ; Amino acid/polyamine transporter I
250961	1	x			Ras GTPase ; Ras ; Ras small GTPase, Ras type ; Ras small GTPase, Rho type ; Ras small GTPase, Rab type ; Small GTP-binding protein
250962	1	x			Major facilitator superfamily MFS-1 ; Major facilitator superfamily ; MFS general substrate transporter
250965	1	x			Cytochrome P450, E-class, group I ; Cytochrome P450 ; Cytochrome P450 ; Cytochrome P450
251181	1	x			Ras GTPase ; Ras ; Ras small GTPase, Ras type ; Ras small GTPase, Rho type ; Ras small GTPase, Rab type ; Ran GTPase ; Small GTP-binding protein
251253	1	x			Major facilitator superfamily MFS-1 ; Major facilitator superfamily ; Sugar transporter, conserved site ; MFS general substrate transporter
251259	1	x			Glucose/ribitol dehydrogenase ; Short-chain dehydrogenase/reductase SDR ; NAD(P)-binding	8.56333	47.56	3.7	2.4e-05	ECMup
251340	1	x			Protein kinase, core ; Serine/threonine protein kinase-related ; Tyrosine protein kinase ; Serine/threonine protein kinase ; Protein kinase, core ; Serine/threonine protein kinase, active site ; Protein kinase-like
251443	1	x			Alpha/beta hydrolase fold-1 ; AB-hydrolase associated lipase region
251532	1	x			Aspartate/ornithine carbamoyltransferase ; Ornithine carbamoyltransferase ; Aspartate/ornithine carbamoyltransferase, Asp/Orn-binding region ; Aspartate/ornithine carbamoyltransferase, carbamoyl-P binding ; Ornithine carbamoyltransferase ; Aspartate/ornithine carbamoyltransferase ; Aspartate/ornithine carbamoyltransferase
251575	1	x			Serine/threonine-specific protein phosphatase and bis(5-nucleosyl)-tetraphosphatase ; Serine/threonine-specific protein phosphatase and bis(5-nucleosyl)-tetraphosphatase ; Metallophosphoesterase ; Serine/threonine-specific protein phosphatase and bis(5-nucleosyl)-tetraphosphatase ; Serine/threonine-specific protein phosphatase and bis(5-nucleosyl)-tetraphosphatase
251630	1	x			Adenylylsulphate kinase, C-terminal ; Adenylylsulphate kinase, C-terminal ; Adenylylsulphate kinase, C-terminal	0.106667	18.61	8.8	2.2e-16	ECMup
251636	1	x			Galactokinase ; Mevalonate and galactokinase ; GHMP kinase ; GHMP kinase, C-terminal ; Galactokinase ; Galactokinase ; GHMP kinase, ATP-binding, conserved site
251730	1	x			Histone H3 ; Histone core ; Histone H3 ; Histone H3 ; Histone H3 ; Histone-fold
252184	1	x			Phosphoribosyltransferase
252233	1	x		GT39	Glycosyl transferase, family 39 ; MIR ; MIR motif ; MIR motif ; MIR
252312	1	x			ARF/SAR superfamily ; ARF/SAR superfamily ; ADP-ribosylation factor ; GTP-binding protein SAR1 ; Small GTP-binding protein ; ADP-ribosylation factor	18.5	40.72	2.3	0.00015	ECMup
252397	1	x		GH13_40	Glycosyl hydrolase, family 13, catalytic region ; Glycosyl hydrolase, family 13, subfamily, catalytic region ; Glycoside hydrolase, catalytic core
252456	1	x			Tyrosyl-tRNA synthetase, class Ib, bacterial/mitochondrial ; Aminoacyl-tRNA synthetase, class Ib ; Tyrosine tRNA ligase, archaeal/eukaryotic ; Tyrosyl-tRNA synthetase, class Ib, bacterial/mitochondrial
252516	1	x			Conserved hypothetical protein CHP02464 ; Conserved hypothetical protein CHP02464
252635	1	x			Major facilitator superfamily MFS-1 ; Major facilitator superfamily ; MFS general substrate transporter	3.38333	15.3267	2.6	0.0044	ECMup
252730	1	x	Protease		Peptidase S10, serine carboxypeptidase ; Peptidase S10, serine carboxypeptidase ; Peptidase S10, serine carboxypeptidase ; Peptidase S10, serine carboxypeptidase
252895	1	x	SSP		Guanine nucleotide binding protein (G-protein), alpha subunit ; Guanine nucleotide binding protein (G-protein), alpha subunit
252955	1	x			G protein alpha subunit, helical insertion ; Fungal G-protein, alpha subunit ; Guanine nucleotide binding protein (G-protein), alpha subunit ; G protein alpha subunit, helical insertion
252993	1	x	Protease		Tyrosinase ; Tyrosinase ; Di-copper centre-containing
253023	1	x			Protein prenyltransferase, alpha subunit ; Protein prenyltransferase, alpha subunit
253135	1	x			Sugar transporter ; General substrate transporter ; Sugar transporter ; Major facilitator superfamily ; Sugar transporter, conserved site ; MFS general substrate transporter
253196	1	x			AMP-dependent synthetase and ligase ; Male sterility, NAD-binding ; Phosphopantetheine-binding ; Beta-lactamase, class A ; AMP-dependent synthetase and ligase ; Acyl carrier protein-like ; NAD(P)-binding
253262	1	x			Armadillo-type fold
253339	1	x			Major facilitator superfamily MFS-1 ; Major facilitator superfamily ; Sugar transporter, conserved site ; MFS general substrate transporter	0.893333	2.75333	2.5	0.0003	ECMup
253385	1	x			GCN5-related N-acetyltransferase ; GCN5-related N-acetyltransferase ; Acyl-CoA N-acyltransferase	19.7667	25.0767	1.1	0.003	ECMup
253407	1	x			Glycosyl transferase, family 3 ; Glycosyl transferase, family 3 ; Glycosyl transferase, family 3, N-terminal ; Anthranilate phosphoribosyl transferase ; Glycosyl transferase, family 3
253463	1	x			Glucose/ribitol dehydrogenase ; Short-chain dehydrogenase/reductase SDR ; NAD(P)-binding
253472	1	x			Alcohol dehydrogenase, zinc-binding ; Alcohol dehydrogenase GroES-like ; GroES-like ; NAD(P)-binding
253515	1	x		GT50	Mannosyltransferase, DXD	13.4333	15.23	1.2	0.027	ECMup
253700	1	x			G protein alpha subunit, helical insertion ; Guanine nucleotide binding protein (G-protein), alpha subunit ; Fungal G-protein, alpha subunit ; Guanine nucleotide binding protein (G-protein), alpha subunit ; G protein alpha subunit, helical insertion
253748	1	x			Methionine sulphoxide reductase A ; Methionine sulphoxide reductase A ; Methionine sulphoxide reductase A ; Methionine sulphoxide reductase A	310.397	753.167	2.1	1.8e-07	ECMup
253885	1	x			Peptidase M1, membrane alanine aminopeptidase, N-terminal ; Peptidase M1, membrane alanine aminopeptidase, N-terminal ; Peptidase M1, leukotriene A4 hydrolase, aminopeptidase C-terminal ; Peptidase M, neutral zinc metallopeptidases, zinc-binding site ; Armadillo-type fold
254042	1	x			Major facilitator superfamily MFS-1 ; Nitrate transporter ; Major facilitator superfamily ; MFS general substrate transporter	12.2967	24.9667	2	0.00061	ECMup
254066	1	x			Cytochrome b5 ; Cytochrome b5 ; NADH:cytochrome b5 reductase (CBR) ; Eukaryotic molybdopterin oxidoreductase ; Cytochrome b5 ; Oxidoreductase, molybdopterin binding ; Oxidoreductase FAD/NAD(P)-binding ; Oxidoreductase FAD-binding region ; Moybdenum cofactor oxidoreductase, dimerisation ; Cytochrome b5 ; Oxidoreductase, molybdopterin binding ; Cytochrome b5 ; Oxidoreductase, molybdopterin binding …	0.79	1.48	1.5	0.04	ECMup
254229	1	x			Pyridoxal phosphate-dependent decarboxylase ; Glutamate decarboxylase ; Pyridoxal phosphate-dependent transferase, major region
254501	1	x			Ras GTPase ; Ras ; Ras small GTPase, Ras type ; Ras small GTPase, Rho type ; Ras small GTPase, Rab type ; Ran GTPase ; Small GTP-binding protein ; D-isomer specific 2-hydroxyacid dehydrogenase, NAD-binding
254518	1	x			G protein alpha subunit, helical insertion ; Guanine nucleotide binding protein (G-protein), alpha subunit ; Fungal G-protein, alpha subunit ; Guanine nucleotide binding protein (G-protein), alpha subunit ; G protein alpha subunit, helical insertion
254621	1	x			Cyclopropane-fatty-acyl-phospholipid synthase ; Cyclopropane-fatty-acyl-phospholipid synthase
254728	1	x			Amino acid permease-associated region ; Amino acid/polyamine transporter I ; Amino acid permease, conserved site	7.47667	23.6467	2.4	3.8e-15	ECMup
254737	1	x			Hydroxymethylglutaryl-coenzyme A synthase, N-terminal ; Hydroxymethylglutaryl-coenzyme A synthase C-terminal ; Hydroxymethylglutaryl-CoA synthase, eukaryotic ; Hydroxymethylglutaryl-coenzyme A synthase, active site ; Thiolase-like
255012	1	x			Class I peptide chain release factor ; PCRF ; Class I peptide chain release factor
255022	1	x			Protein kinase, core ; Serine/threonine protein kinase-related ; Tyrosine protein kinase ; Serine/threonine protein kinase ; Protein kinase, core ; Protein kinase ATP binding, conserved site ; Serine/threonine protein kinase, active site ; Protein kinase-like
255034	1	x			Synaptobrevin ; Synaptobrevin ; Synaptobrevin ; Synaptobrevin, metazoa/fungi ; Synaptobrevin ; Synaptobrevin	413.01	631.987	1.7	0.00058	ECMup
255052	1	x			GCN5-related N-acetyltransferase ; GCN5-related N-acetyltransferase ; Acyl-CoA N-acyltransferase	44.8533	102.927	2.3	0.00015	ECMup
255147	1	x			Zinc finger, RING-type ; Zinc finger, C6HC-type ; Zinc finger, RING-type ; Zinc finger, RING-type
255188	1	x		GH47	Glycoside hydrolase, family 47 ; Glycoside hydrolase, family 47 ; Glycoside hydrolase, family 47
255261	1	x	Cazyme	GH31	Glycoside hydrolase, family 31 ; Glycoside hydrolase, catalytic core
255292	1	x			Oligopeptide transporter OPT superfamily ; Tetrapeptide transporter, OPT1/isp4 ; Oligopeptide transporter OPT superfamily
255304	1	x			Rh-like protein/ammonium transporter ; Ammonium transporter ; Ammonium transporter ; Rh-like protein/ammonium transporter
255602	1	x			Mpv17/PMP22	10.2733	14.3967	1.5	0.0077	ECMup
255862	1	x			Thiamine pyrophosphate enzyme, central region ; Thiamine pyrophosphate enzyme, C-terminal TPP-binding ; Thiamine pyrophosphate enzyme, N-terminal TPP binding region ; Pyruvate decarboxylase/indolepyruvate decarboxylase
255896	1	x			DNA/RNA helicase, DEAD/DEAH box type, N-terminal ; DNA/RNA helicase, C-terminal ; DSH, C-terminal ; RNA helicase, ATP-dependent, SK12/DOB1 ; DEAD-like helicase, N-terminal ; DNA/RNA helicase, C-terminal ; Helicase, superfamily 1 and 2, ATP-binding ; DNA/RNA helicase, C-terminal
255903	1	x			NADH:flavin oxidoreductase/NADH oxidase, N-terminal
255993	1	x			Plectin/S10, N-terminal ; Plectin/S10, N-terminal
255995	1	x	Cazyme	GH16	Concanavalin A-like lectin/glucanase	12.9667	48.5833	3.1	3.6e-09	ECMup
256021	1	x	SSP
256027	1	x			Peptidase M24, catalytic core ; Peptidase M24B, X-Pro dipeptidase/aminopeptidase P, conserved site ; Peptidase M24, catalytic core
256049	1	x			N2227-like
256071	1	x			Short-chain dehydrogenase/reductase SDR ; Glucose/ribitol dehydrogenase ; Short-chain dehydrogenase/reductase SDR ; Short-chain dehydrogenase/reductase SDR ; NAD(P)-binding
256137	1	x			Mannose-6-phosphate isomerase, type I ; Mannose-6-phosphate isomerase, type I ; Mannose-6-phosphate isomerase ; Mannose-6-phosphate isomerase, type I ; Mannose-6-phosphate isomerase, type I ; Mannose-6-phosphate isomerase, type I ; Cupin, RmlC-type
256162	1	x			Ankyrin ; Ankyrin ; Ankyrin ; Ankyrin ; Ankyrin
256254	1	x			Aldehyde dehydrogenase ; Aldehyde dehydrogenase, conserved site ; Aldehyde dehydrogenase, conserved site ; Aldehyde/histidinol dehydrogenase
256277	1	x			Cation efflux protein ; Cation efflux protein
256445	1	x			emp24/gp25L/p24 ; GOLD	72.1267	243.13	2.9	6.7e-07	ECMup
256459	1	x			S-adenosyl-L-methionine dependent methyltransferase, predicted
256615	1	x			Ras GTPase ; Ras ; Ras small GTPase, Ras type ; Ras small GTPase, Rho type ; Ras small GTPase, Rab type ; Ran GTPase ; Small GTP-binding protein ; D-isomer specific 2-hydroxyacid dehydrogenase, NAD-binding
257057	1	x			Transcription factor Tfb2 ; Transcription factor Tfb2
290677	1	x			NIF system FeS cluster assembly, NifU, C-terminal ; NIF system FeS cluster assembly, NifU, C-terminal ; NIF system FeS cluster assembly, NifU-like scaffold, N-terminal ; HIRA-interacting protein 5 ; NIF system FeS cluster assembly, NifU-like scaffold, N-terminal	59.59	94	1.8	0.00083	ECMup
290751	1	x			emp24/gp25L/p24 ; GOLD	87.2567	320.267	3.1	1.7e-06	ECMup
290764	1	x			Delta crystallin ; Fumarate lyase ; Fumarate lyase ; Argininosuccinate lyase ; Fumarate lyase ; L-Aspartase-like	55.7633	68.7567	1.3	0.0051	ECMup
290827	1	x			Glucose/ribitol dehydrogenase ; Short-chain dehydrogenase/reductase SDR ; Short-chain dehydrogenase/reductase SDR ; NAD(P)-binding
290873	1	x			Protein of unknown function DUF803	13.0133	15.3133	1	0.019	ECMup
290877	1	x				146.71	611.26	3.2	2e-07	ECMup
290938	1	x			20S proteasome, A and B subunits ; Proteasome alpha-subunit, conserved site	103.48	255.383	2.5	0.00013	ECMup
290991	1	x			Pyridine nucleotide-disulphide oxidoreductase, NAD-binding region ; FAD-dependent pyridine nucleotide-disulphide oxidoreductase ; Pyridine nucleotide-disulphide oxidoreductase, class I ; Mercuric reductase ; Pyridine nucleotide-disulphide oxidoreductase, NAD-binding region ; Pyridine nucleotide-disulphide oxidoreductase, dimerisation ; FAD-dependent pyridine nucleotide-disulphide oxidoreductase ;…
291005	1	x			NADP oxidoreductase, coenzyme F420-dependent ; Delta 1-pyrroline-5-carboxylate reductase ; Delta 1-pyrroline-5-carboxylate reductase ; Delta 1-pyrroline-5-carboxylate reductase ; NAD(P)-binding
291007	1	x			Adenylate cyclase-associated CAP, N-terminal ; Adenylate cyclase-associated CAP, C-terminal ; CARP motif ; Adenylate cyclase-associated CAP ; Adenylate cyclase-associated CAP, N-terminal ; Actin-binding FH2 ; Adenylate cyclase-associated CAP, C-terminal
291036	1	x			Peptidase M20 ; Peptidase M20, dimerisation ; Glutathione degradosome, DUG1 ; ArgE/DapE/ACY1/CPG2/YscS, conserved site ; Peptidase M20, dimerisation
291064	1	x			Aconitase/3-isopropylmalate dehydratase large subunit, alpha/beta/alpha ; Aconitase/3-isopropylmalate dehydratase large subunit, alpha/beta/alpha ; Aconitase/3-isopropylmalate dehydratase large subunit, alpha/beta/alpha ; Aconitase A/isopropylmalate dehydratase small subunit, swivel ; Aconitase, mitochondrial-like ; Aconitase/3-isopropylmalate dehydratase large subunit, alpha/beta/alpha ; Aconita…
291072	1	x			Calponin-like actin-binding ; Calponin-like actin-binding ; Calponin-like actin-binding ; Actinin-type, actin-binding, conserved site ; Actinin-type, actin-binding, conserved site ; Calponin-homology
291133	1	x			Urease, gamma subunit region ; Urease, beta subunit ; Urease, alpha subunit ; Urease alpha-subunit, N-terminal ; Urease, gamma subunit region ; Urease, beta subunit ; Amidohydrolase 1 ; Urease, gamma/beta/alpha type ; Urease, beta subunit ; Urease, gamma subunit region ; Urease, alpha subunit ; Urease, alpha subunit ; Urease, alpha subunit ; Urease, beta subunit ; Metal-dependent hydrolase, compo…
291181	1	x			NADH:flavin oxidoreductase/NADH oxidase, N-terminal
291192	1	x			Glutamine amidotransferase, class-II ; Sugar isomerase (SIS) ; Glucosamine-fructose-6-phosphate aminotransferase, isomerising ; Glutamine amidotransferase, class-II
291195	1	x			Ketose-bisphosphate aldolase, class-II ; Ketose-bisphosphate aldolase, class-II ; Ketose-bisphosphate aldolase, class-II ; Ketose-bisphosphate aldolase, class-II ; Fructose-bisphosphate aldolase, class II, yeast/E. coli subtype ; Ketose-bisphosphate aldolase, class-II ; Ketose-bisphosphate aldolase, class-II	183.05	218.507	1.2	0.0062	ECMup
291204	1	x			AAA ATPase, core ; TIP49, C-terminal ; AAA+ ATPase, core
291218	1	x			Thioredoxin-related ; Thioredoxin domain ; Glutaredoxin ; Glutaredoxin-related protein ; Hydroxymethylglutaryl-CoA reductase, class I/II, catalytic ; Thioredoxin-like fold
291291	1	x			Protein of unknown function DUF431
291347	1	x			Manganese and iron superoxide dismutase ; Manganese and iron superoxide dismutase ; Manganese and iron superoxide dismutase ; Manganese and iron superoxide dismutase ; Manganese and iron superoxide dismutase ; Manganese and iron superoxide dismutase ; Manganese and iron superoxide dismutase ; Manganese and iron superoxide dismutase	885.05	1016.63	1.2	0.039	ECMup
291348	1	x			Nitrite and sulphite reductase iron-sulphur/siroheme-binding site ; Pyridine nucleotide-disulphide oxidoreductase, NAD-binding region ; Rieske [2Fe-2S] region ; Nitrite and sulphite reductase 4Fe-4S region ; Nitrite/sulphite reductase, hemoprotein beta-component, ferrodoxin-like ; BFD-like [2Fe-2S]-binding region ; FAD-dependent pyridine nucleotide-disulphide oxidoreductase ; Nitrite reductase [N…
291419	1	x			Histone H4 ; Histone H4 ; Histone core ; Histone H4 ; Histone H4 ; Histone-fold	417.92	934.69	2.3	0.00021	ECMup
291428	1	x			Cell division/GTP binding protein ; Cell division/GTP binding protein ; Septin
291442	1	x			Methionine synthase, vitamin-B12 independent
291488	1	x	Cazyme	GH16	Concanavalin A-like lectin/glucanase	34	39.3467	1.1	0.0039	ECMup
291579	1	x			Glucosamine/galactosamine-6-phosphate isomerase ; 6-phosphogluconolactonase
291705	1	x			20S proteasome, A and B subunits ; Proteasome, beta-type subunit, conserved site	153.703	503.317	2.9	3.7e-06	ECMup
291793	1	x			20S proteasome, A and B subunits ; Proteasome alpha-subunit, conserved site	81.9533	266.17	2.9	7.1e-06	ECMup
292007	1	x		GT39	Glycosyl transferase, family 39 ; MIR ; MIR motif ; MIR motif ; MIR
292264	1	x			Porin, eukaryotic type	76.1067	102.047	1.5	0.0043	ECMup
292320	1	x			Crotonase, core
292325	1	x			Carbonic anhydrase ; Carbonic anhydrase, prokaryotic-like, conserved site ; Carbonic anhydrase	160.66	347.487	2.3	1.8e-05	ECMup
292339	1	x			KOW ; KOW ; Ribosomal protein L26, eukaryotic/archaeal ; Ribosomal protein L24/L26, conserved site ; Translation protein SH3-like	341.373	694.573	2.1	0.00016	ECMup
292399	1	x			Actin-binding, cofilin/tropomyosin type ; Actin-binding, cofilin/tropomyosin type ; Actin-binding, cofilin/tropomyosin type ; Actin-binding, cofilin/tropomyosin type	244.95	799.953	2.9	4.5e-06	ECMup
292479	1	x			ATP phosphoribosyltransferase, catalytic region ; ATP phosphoribosyltransferase, catalytic region ; Histidine biosynthesis HisG, C-terminal ; ATP phosphoribosyltransferase, catalytic region ; Histidine biosynthesis HisG, C-terminal ; ATP phosphoribosyltransferase, catalytic region ; Nitrogen regulatory PII-like, alpha/beta
292603	1	x			Fatty acid desaturase, type 1, N-terminal ; Fatty acid desaturase, type 1
292653	1	x			Glutamate/phenylalanine/leucine/valine dehydrogenase ; Glutamate/phenylalanine/leucine/valine dehydrogenase, C-terminal ; Glutamate/phenylalanine/leucine/valine dehydrogenase, dimerisation region ; Glutamate dehydrogenase ; Glutamate/phenylalanine/leucine/valine dehydrogenase ; NAD(P)-binding
292728	1	x			Thioredoxin-like fold	78.3567	143.907	2	0.00038	ECMup
292800	1	x		CBM48-GH13_8	Glycosyl hydrolase, family 13, catalytic region ; Alpha-amylase, C-terminal all beta ; Glycoside hydrolase, family 13, N-terminal ; Glycosyl hydrolase, family 13, subfamily, catalytic region ; Glycoside hydrolase, catalytic core ; Immunoglobulin E-set
292836	1	x			Mov34-1 ; Mov34/MPN/PAD-1 ; Mov34/MPN/PAD-1	85.3733	117.187	1.5	0.0038	ECMup
292906	1	x	Protease		Peptidase A1 ; Peptidase A1 ; Peptidase aspartic, active site ; Peptidase aspartic, catalytic
293070	1	x			Syntaxin, N-terminal ; Target SNARE coiled-coil region ; Target SNARE coiled-coil region ; Target SNARE coiled-coil region ; Syntaxin/epimorphin, conserved site ; t-SNARE
293441	1	x		GT4	Glycosyl transferase, group 1
293724	1	x			Short-chain dehydrogenase/reductase SDR ; Glucose/ribitol dehydrogenase ; Short-chain dehydrogenase/reductase SDR ; Short-chain dehydrogenase/reductase SDR ; NAD(P)-binding	5.81	17.6633	2.8	0.0069	ECMup
293855	1	x			Mitochondrial substrate carrier ; Mitochondrial substrate carrier ; Mitochondrial substrate carrier
293971	1	x			6-phosphogluconate dehydrogenase ; 6-phosphogluconate dehydrogenase, C-terminal ; 6-phosphogluconate dehydrogenase, NAD-binding ; 6-phosphogluconate dehydrogenase, decarboxylating ; 6-phosphogluconate-binding site ; 6-phosphogluconate dehydrogenase, C-terminal-like ; NAD(P)-binding	470.947	529.5	1.1	0.048	ECMup
294148	1	x				164.23	261.887	1.7	0.00077	ECMup
294176	1	x			Actin/actin-like ; Actin/actin-like ; Actin/actin-like
294193	1	x			Thiamin pyrophosphokinase, catalytic region ; Thiamin pyrophosphokinase, vitamin B1-binding region ; Thiamin pyrophosphokinase, eukaryotic ; Thiamin pyrophosphokinase
294379	1	x			Gelsolin region ; Zinc finger, Sec23/Sec24-type ; Sec23/Sec24 trunk region ; Sec23/Sec24 helical region ; Sec23/Sec24 beta-sandwich ; Sec23/Sec24 helical region ; Zinc finger, Sec23/Sec24-type
294568	1	x			SPX, N-terminal ; Divalent ion symporter ; Sodium/sulphate symporter
294705	1	x	Cazyme	AA9	Glycoside hydrolase, family 61
294746	1	x			Tubulin ; Beta tubulin ; Tubulin/FtsZ, GTPase ; Tubulin/FtsZ, C-terminal ; Tubulin ; Beta tubulin, autoregulation binding site ; Tubulin/FtsZ, GTPase ; Tubulin/FtsZ, C-terminal
294748	1	x			Glutamine amidotransferase superfamily ; Anthranilate synthase component II/delta crystallin ; Carbamoyl phosphate synthase, large subunit ; Carbamoyl phosphate synthase, GATase region ; Aspartate/ornithine carbamoyltransferase ; Aspartate carbamoyltransferase, eukaryotic ; Glutamine amidotransferase class-I, C-terminal ; Aspartate/ornithine carbamoyltransferase, Asp/Orn-binding region ; Carbamoy…
294826	1	x			Argininosuccinate synthase ; Argininosuccinate synthase ; Argininosuccinate synthase ; Argininosuccinate synthase
294931	1	x			ERG2 and sigma1 receptor-like	12.3333	22.8867	1.8	0.00053	ECMup
295007	1	x			Dienelactone hydrolase	115.343	213.343	1.9	5.7e-05	ECMup
295014	1	x	Protease		Peptidase S10, serine carboxypeptidase ; Peptidase S10, serine carboxypeptidase ; Peptidase S10, serine carboxypeptidase ; Peptidase S10, serine carboxypeptidase	27.2967	51.4967	1.9	5.8e-05	ECMup
295043	1	x			Cytochrome b5 ; Fatty acid desaturase, type 1, N-terminal ; Fatty acid desaturase, type 1, C-terminal ; Fatty acid desaturase, type 1, core ; Cytochrome b5 ; Fatty acid desaturase, type 1 ; Delta-9 acyl-CoA desaturase with haem/steroid binding region ; Cytochrome b5 ; Cytochrome b5 ; Fatty acid desaturase, type 1, C-terminal ; Cytochrome b5
295047	1	x			Deoxyribonuclease, TatD-related ; Deoxyribonuclease, TatD Mg-dependent ; Deoxyribonuclease, TatD-related
295069	1	x			Tyrosinase ; Tyrosinase ; Tyrosinase ; Tyrosinase ; Di-copper centre-containing
295114	1	x
295137	1	x			Succinate dehydrogenase, cytochrome b subunit ; Succinate dehydrogenase, cytochrome b560 subunit ; Succinate dehydrogenase, cytochrome b556 subunit ; Succinate dehydrogenase, cytochrome b subunit
295142	1	x			Thioredoxin-related ; Thioredoxin domain ; Thioredoxin ; Thioredoxin-related ; Thioredoxin-like fold	1112.6	2882.94	2.5	4.6e-05	ECMup
295143	1	x			Thioredoxin-related ; Thioredoxin domain ; Thioredoxin ; Thioredoxin-related ; Thioredoxin-like fold	26.1033	98.83	3.1	2.9e-07	ECMup
295206	1	x			Ribosomal protein S6e ; Ribosomal protein S6e ; Ribosomal protein S6, eukaryotic ; Ribosomal protein S6e
295294	1	x			Clathrin adaptor, mu subunit ; Clathrin adaptor, mu subunit, C-terminal ; Clathrin adaptor, mu subunit ; Clathrin adaptor, mu subunit, C-terminal ; Clathrin adaptor, mu subunit ; Clathrin adaptor, mu subunit ; Clathrin adaptor, mu subunit, C-terminal ; Longin-like
295311	1	x			Adenylosuccinate synthetase ; Adenylosuccinate synthetase ; Adenylosuccinate synthetase ; Adenylosuccinate synthetase ; Adenylosuccinate synthetase ; Adenylosuccinate synthetase	51.5233	67.3633	1.4	0.0037	ECMup
295313	1	x
295462	1	x			Cytochrome P450, E-class, group I ; Cytochrome P450 ; Cytochrome P450 ; Cytochrome P450
295502	1	x			GPR1/FUN34/yaaH ; GPR1/FUN34/yaaH	13.1467	29.2	2.3	0.0011	ECMup
295504	1	x			Glyceraldehyde 3-phosphate dehydrogenase ; Glyceraldehyde 3-phosphate dehydrogenase ; Glyceraldehyde 3-phosphate dehydrogenase ; Glyceraldehyde 3-phosphate dehydrogenase ; Glyceraldehyde-3-phosphate dehydrogenase, type I ; Glyceraldehyde 3-phosphate dehydrogenase ; NAD(P)-binding
295646	1	x			ERG4/ERG24 ergosterol biosynthesis protein
295651	1	x	other		Thioredoxin-related ; Thioredoxin domain ; Endoplasmic reticulum, protein ERp29, C-terminal ; Disulphide isomerase ; Thioredoxin-related ; Endoplasmic reticulum, protein ERp29, C-terminal ; Thioredoxin-like fold
295662	1	x			Cyclopropane-fatty-acyl-phospholipid synthase ; Cyclopropane-fatty-acyl-phospholipid synthase	44.4367	105.907	2.4	0.0008	ECMup
295682	1	x			Manganese and iron superoxide dismutase ; Manganese and iron superoxide dismutase ; Manganese and iron superoxide dismutase ; Manganese and iron superoxide dismutase ; Manganese and iron superoxide dismutase ; Manganese and iron superoxide dismutase ; Manganese and iron superoxide dismutase ; Manganese and iron superoxide dismutase	351.953	731.84	2.2	0.00022	ECMup
295833	1	x
295862	1	x			GPR1/FUN34/yaaH ; GPR1/FUN34/yaaH
295890	1	x			Ras GTPase ; Miro-like ; Small GTPase, Tem1 ; Ras small GTPase, Ras type ; Ras small GTPase, Rho type ; Ras small GTPase, Rab type ; Small GTP-binding protein	153.053	227.657	1.6	0.00047	ECMup
295925	1	x			Argonaute and Dicer protein, PAZ ; Stem cell self-renewal protein Piwi ; Region of unknown function DUF1785 ; Argonaute and Dicer protein, PAZ ; Stem cell self-renewal protein Piwi ; Polynucleotidyl transferase, Ribonuclease H fold
295937	1	x
296245	1	x			UTP--glucose-1-phosphate uridylyltransferase ; UTP--glucose-1-phosphate uridylyltransferase, subgroup
296292	1	x			Staphylococcus nuclease subtype ; Staphylococcal nuclease (SNase-like) ; Maternal tudor protein ; RNA-induced silencing complex, nuclease component Tudor-SN ; Staphylococcal nuclease (SNase-like) ; Tudor ; Tudor ; Staphylococcal nuclease (SNase-like) ; Staphylococcal nuclease (SNase-like), OB-fold
296305	1	x			AMP-dependent synthetase and ligase ; AMP-dependent synthetase and ligase ; AMP-dependent synthetase and ligase
296361	1	x			Bacterial transferase hexapeptide repeat ; Trimeric LpxA-like	18.48	26.19	1.5	0.0018	ECMup
296371	1	x			Acyl-CoA oxidase/dehydrogenase, type 1 ; Acyl-CoA dehydrogenase/oxidase, central region ; Acyl-CoA dehydrogenase, N-terminal ; Acyl-CoA dehydrogenase/oxidase C-terminal ; Acyl-CoA dehydrogenase/oxidase, middle and N-terminal
296408	1	x	other		Carbonic anhydrase ; Carbonic anhydrase	743.057	2496.09	2.9	3.1e-07	ECMup
296817	1	x			Amino acid permease-associated region ; Amino acid/polyamine transporter I ; Amino acid permease, conserved site	1.49	9.32	3.2	3.7e-13	ECMup
297019	1	x			Citrate synthase-like ; Citrate synthase-like ; Phosphopantetheine attachment site ; Citrate synthase-like ; Citrate synthase-like, core
297021	1	x		GH13_5	Glycosyl hydrolase, family 13, catalytic region ; Alpha-amylase, thermostable ; Glycosyl hydrolase, family 13, subfamily, catalytic region ; Glycoside hydrolase, catalytic core
297102	1	x			ABC transporter-like ; ABC transporter-like ; ABC transporter, transmembrane region ; AAA+ ATPase, core ; ABC transporter-like ; ABC transporter, transmembrane region, type 1 ; ABC transporter-like ; ABC transporter, transmembrane region, type 1	8.27	17.96	1.8	8.5e-06	ECMup
297113	1	x			NmrA-like ; NAD(P)-binding
297131	1	x			Sodium/calcium exchanger membrane region
297144	1	x			Leucine-rich repeat ; Leucine-rich repeat ; Leucine-rich repeat, typical subtype ; U2A'/phosphoprotein 32 family A, C-terminal	44.8967	57.7833	1.4	0.0093	ECMup
297177	1	x			AAA ATPase, core ; AAA+ ATPase, core ; 26S proteasome subunit P45 ; AAA ATPase, conserved site
297199	1	x			Taurine catabolism dioxygenase TauD/TfdA
297216	1	x		GH37	Glycoside hydrolase, family 37 ; Glycoside hydrolase, family 37 ; Neutral trehalase Ca2+ binding ; Glycoside hydrolase, family 37 ; Six-hairpin glycosidase-like
297224	1	x			Translation initiation factor IF6 ; Translation initiation factor IF6 ; Translation initiation factor IF6 ; Translation initiation factor IF6 ; Translation initiation factor IF6 ; Regulator of chromosome condensation, RCC1	63.7767	118.65	2	0.00071	ECMup
297266	1	x			Phosphofructokinase-core ; Phosphofructokinase ; Phosphofructokinase ; 6-phosphofructokinase, eukaryotic type ; 6-phosphofructokinase, eukaryotic type ; Phosphofructokinase, conserved site ; Phosphofructokinase
297291	1	x			General substrate transporter ; Phosphate permease ; Major facilitator superfamily ; Sugar transporter, conserved site ; Sugar transporter, conserved site ; MFS general substrate transporter
297362	1	x			Uridine kinase ; Phosphoribulokinase/uridine kinase
297458	1	x			Malic oxidoreductase ; Malic enzyme, N-terminal ; Malic enzyme, NAD-binding ; Malic enzyme, conserved site ; NAD(P)-binding
297620	1	x	SSP		N-acetylglucosaminyl phosphatidylinositol deacetylase	11.27	12.9667	1.2	0.027	ECMup
297644	1	x			GCN5-related N-acetyltransferase ; GCN5-related N-acetyltransferase ; Acyl-CoA N-acyltransferase	34.85	43.1167	1.4	0.014	ECMup
297715	1	x			Replication factor A protein 3 ; Nucleic acid-binding, OB-fold-like	35.0967	61.2133	2	0.0055	ECMup
297730	1	x			DNA mismatch repair protein MutS, C-terminal ; DNA mismatch repair protein MutS, C-terminal ; DNA mismatch repair protein MutS-like, N-terminal ; DNA mismatch repair protein MutS, connector ; DNA mismatch repair protein MutS, core ; DNA mismatch repair protein Msh6 ; DNA mismatch repair protein MutS, core ; DNA mismatch repair protein MutS, C-terminal ; DNA mismatch repair protein MutS, C-termina…
297765	1	x			Major facilitator superfamily MFS-1 ; Major facilitator superfamily ; MFS general substrate transporter
297786	1	x	Cazyme	GH27	Glycoside hydrolase, clan GH-D ; Glycoside hydrolase, family 27 ; Glycoside hydrolase, clan GH-D ; Glycoside hydrolase, catalytic core
297861	1	x		GT2	Glycosyl transferase, family 2	31.2767	55.2367	1.9	0.00023	ECMup
297872	1	x			VHS ; VHS ; Zinc finger, FYVE-type ; Ubiquitin interacting motif ; Ubiquitin binding protein, Hrs/VPS27 ; Zinc finger, FYVE-type ; VHS ; Ubiquitin interacting motif ; Zinc finger, FYVE-related ; VHS ; Ubiquitin interacting motif ; ENTH/VHS ; Zinc finger, FYVE/PHD-type
298182	1	x				5.89	8.56	1.5	0.0022	ECMup
298184	1	x
298185	1	x				4.07333	6.79333	1.6	4e-05	ECMup
298272	1	x			Neutral/alkaline nonlysosomal ceramidase
298368	1	x	other		WD40 repeat ; WD40 repeat ; WD40 repeat ; WD40 repeat ; WD40 repeat ; WD40 repeat ; WD40 repeat ; Thaumatin, pathogenesis-related ; WD40 repeat-like
298393	1	x
298422	1	x			Dehydrogenase, E1 component ; Pyruvate dehydrogenase (acetyl-transferring) E1 component, alpha subunit, subgroup y
298666	1	x			Amino acid permease-associated region ; Amino acid/polyamine transporter I
298947	1	x			Major facilitator superfamily MFS-1 ; Major facilitator superfamily ; MFS general substrate transporter	1.75333	5.55	2.7	2e-08	ECMup
299030	1	x
299240	1	x			Peptidase T2, asparaginase 2
299287	1	x
299288	1	x
299654	1	x			Glutamine synthetase, catalytic region ; Glutamine synthetase, catalytic region
299675	1	x			Glutamine synthetase, catalytic region ; Glutamine synthetase, catalytic region
299838	1	x			Carbonic anhydrase ; Carbonic anhydrase	0.386667	62.79	8.7	5.2e-18	ECMup
299917	1	x			Major facilitator superfamily MFS-1 ; Major facilitator superfamily ; MFS general substrate transporter
300418	1	x			Oligopeptide transporter OPT superfamily ; Tetrapeptide transporter, OPT1/isp4 ; Oligopeptide transporter OPT superfamily
300478	1	x
300535	1	x			Crotonase, core
300543	1	x			Ankyrin ; Ankyrin ; Pleckstrin-like ; Oxysterol-binding protein ; Pleckstrin-like ; Ankyrin ; Pleckstrin-like ; Ankyrin ; Ankyrin ; Oxysterol-binding protein ; Ankyrin
300544	1	x			Protein kinase-like	12.5867	18.4267	1.6	0.012	ECMup
300566	1	x			Succinyl-CoA ligase, alpha subunit ; ATP-citrate lyase/succinyl-CoA ligase ; CoA-binding ; Succinyl-CoA ligase, alpha subunit ; Succinyl-CoA ligase, alpha subunit ; ATP-citrate lyase/succinyl-CoA ligase, active site ; Succinyl-CoA ligase, alpha subunit ; NAD(P)-binding ; Succinyl-CoA synthetase-like	68.56	105.443	1.7	0.002	ECMup
300570	1	x			Protein of unknown function DUF866, eukaryotic	96.7933	312.87	2.8	3.1e-06	ECMup
300572	1	x			LisH dimerisation motif, subgroup ; LisH dimerisation motif ; CTLH, C-terminal to LisH motif ; CT11-RanBPM ; LisH dimerisation motif ; CTLH, C-terminal to LisH motif	116.467	154.367	1.4	0.007	ECMup
300612	1	x			Carbohydrate/purine kinase ; Indigoidine synthase A like protein ; Carbohydrate/puine kinase, PfkB, conserved site ; Indigoidine synthase A like protein
300615	1	x			Glutamine amidotransferase, class-II
300616	1	x			Alpha-D-phosphohexomutase, C-terminal ; Alpha-D-phosphohexomutase, alpha/beta/alpha domain I ; Alpha-D-phosphohexomutase, alpha/beta/alpha domain II ; Phosphoacetylglucosamine mutase ; Alpha-D-phosphohexomutase, conserved site ; Alpha-D-phosphohexomutase, alpha/beta/alpha I, II and III
300619	1	x
300665	1	x			HEAT ; HEAT ; Armadillo-type fold
300668	1	x			Actin/actin-like ; Actin/actin-like ; Actin/actin-like ; Actin/actin-like	30.4	46.32	1.7	0.0011	ECMup
300690	1	x			Thiolase ; Thiolase ; Thiolase ; Thiolase ; Thiolase ; Thiolase-like	21.4667	25	1.1	0.0051	ECMup
300739	1	x			Peptidase M16, N-terminal ; Peptidase M16, C-terminal ; Metalloenzyme, LuxS/M16 peptidase-like, metal-binding
300776	1	x			Fumarate lyase ; Fumarate lyase ; Fumarate hydratase, class II ; Fumarate lyase ; L-Aspartase-like	55.9033	59.8667	1.1	0.046	ECMup
300809	1	x			Protein kinase, core ; Serine/threonine protein kinase-related ; Tyrosine protein kinase ; Serine/threonine protein kinase ; Protein kinase, core ; Serine/threonine protein kinase, active site ; Protein kinase-like
300832	1	x			Flavoprotein pyridine nucleotide cytochrome reductase ; NADH:cytochrome b5 reductase (CBR) ; Oxidoreductase FAD/NAD(P)-binding ; Oxidoreductase FAD-binding region
300838	1	x			Amino acid permease-associated region ; Amino acid/polyamine transporter I ; Amino acid permease, conserved site	7.86667	19.5933	2.2	1.3e-05	ECMup
300853	1	x			Cell division/GTP binding protein ; Cell division/GTP binding protein ; Septin
300879	1	x		GT33	Glycosyl transferase, group 1 ; SANT, DNA-binding
300914	1	x			Dynein heavy chain ; ATPase associated with various cellular activities, AAA-5 ; Dynein heavy chain, N-terminal region 2 ; AAA+ ATPase, core ; Peptidase, cysteine peptidase active site
300927	1	x			Polynucleotide adenylyltransferase region
300932	1	x			Rh-like protein/ammonium transporter ; Ammonium transporter ; Ammonium transporter ; Rh-like protein/ammonium transporter
301002	1	x
301007	1	x			Aldehyde dehydrogenase ; Methylmalonate-semialdehyde dehydrogenase ; Aldehyde dehydrogenase, conserved site ; Aldehyde/histidinol dehydrogenase	47.03	140.743	2.7	9.5e-06	ECMup
301012	1	x			Mitochondrial substrate carrier ; Mitochondrial substrate carrier ; Mitochondrial substrate carrier	45.2133	75.59	1.8	0.0013	ECMup
301068	1	x			Calcium-binding EF-hand ; Calcium-binding EF-hand ; Calcium-binding EF-hand ; Calcium-binding EF-hand ; Calcium-binding EF-hand	79.29	246.673	2.8	3.8e-06	ECMup
301074	1	x			Seryl-tRNA synthetase, class IIa ; Aminoacyl-tRNA synthetase, class II (G, H, P and S) ; Seryl-tRNA synthetase, class IIa, N-terminal ; Seryl-tRNA synthetase, class IIa ; Seryl-tRNA synthetase, class IIa ; Aminoacyl-tRNA synthetase, class II ; tRNA-binding arm
301075	1	x			AAA ATPase, core ; Replication factor C ; AAA+ ATPase, core ; DNA polymerase III clamp loader subunit, C-terminal
301085	1	x			I/LWEQ ; I/LWEQ ; ANTH ; Epsin-like, N-terminal ; I/LWEQ ; Epsin-like, N-terminal ; I/LWEQ ; Prefoldin ; ENTH/VHS
301124	1	x			Anthranilate synthase component I and chorismate binding protein ; Anthranilate synthase component I and chorismate binding protein ; Glutamine amidotransferase superfamily ; Anthranilate synthase component II/delta crystallin ; Glutamine amidotransferase class-I, C-terminal ; Chorismate binding, C-terminal ; Anthranilate synthase component I, N-terminal ; Glutamine amidotransferase of anthranila…
301142	1	x			Inorganic pyrophosphatase ; Inorganic pyrophosphatase ; Inorganic pyrophosphatase ; Inorganic pyrophosphatase
301155	1	x			WD40 repeat ; WD40 repeat ; WD40 repeat ; Small-subunit processome, Utp13 ; WD40 repeat ; WD40 repeat ; WD40 repeat ; SANT, DNA-binding ; WD40 repeat ; WD40 repeat-like
301167	1	x			Vesicle transport v-SNARE	29.1933	34.5033	1.2	0.012	ECMup
301187	1	x			Adenine nucleotide translocator 1 ; Mitochondrial substrate carrier ; Mitochondrial substrate carrier ; Mitochondrial substrate carrier
301206	1	x			Endonuclease/exonuclease/phosphatase ; Endonuclease/exonuclease/phosphatase
301223	1	x			Splicing factor 3B subunit 5/RDS3 complex subunit 10 ; Splicing factor 3B, subunit 5	71.1733	200.143	2.6	7.3e-06	ECMup
301280	1	x			Sec1-like protein ; Sec1-like protein
301301	1	x			Protein synthesis factor, GTP-binding ; Protein synthesis factor, GTP-binding ; Translation elongation factor EFG/EF2, C-terminal ; Translation elongation factor EFTu/EF1A, domain 2 ; Translation elongation factor EFG/EF2, domain IV ; Small GTP-binding protein ; Protein synthesis factor, GTP-binding ; Translation elongation and initiation factors/Ribosomal, beta-barrel ; Elongation factor G, III …
301333	1	x
301694	1	x			Pyruvate kinase, barrel ; Pyruvate kinase, barrel ; Pyruvate kinase, barrel ; Pyruvate kinase, alpha/beta ; Pyruvate kinase ; Pyruvate kinase, barrel ; Pyruvate kinase, beta-barrel-like ; Pyruvate/Phosphoenolpyruvate kinase, catalytic core ; Pyruvate kinase, C-terminal-like
301709	1	x			Putative methylase ; N-6 adenine-specific DNA methylase, conserved site
301747	1	x		GH18-CBM5-CBM5	Glycoside hydrolase, family 18, catalytic domain ; Carbohydrate-binding family V/XII ; Carbohydrate-binding family V/XII ; Glycoside hydrolase, chitinase active site ; Carbohydrate-binding family V/XII ; Glycoside hydrolase, catalytic core	2.92	5.96333	2	0.00015	ECMup
301749	1	x			SET ; SET ; SET	20.4933	23.4433	1.1	0.025	ECMup
301769	1	x			ATP-citrate lyase/succinyl-CoA ligase ; ATP-grasp fold, succinyl-CoA synthetase-type ; Succinyl-CoA synthetase, beta subunit ; ATP-grasp fold ; Succinyl-CoA synthetase, beta subunit ; Succinyl-CoA synthetase-like	81.5	209.817	2.5	2.4e-05	ECMup
301890	1	x
301981	1	x			TGF-beta receptor, type I/II extracellular region ; TGF-beta receptor, type I/II extracellular region ; MFS general substrate transporter
302005	1	x			AMP-dependent synthetase and ligase
302225	1	x			Oligopeptide transporter OPT superfamily ; Tetrapeptide transporter, OPT1/isp4 ; Oligopeptide transporter OPT superfamily ; Peptidase aspartic, active site
302260	1	x			SRA-YDG ; SRA-YDG ; SRA-YDG	103.113	218.64	2.2	0.00038	ECMup
302288	1	x				63.9867	361.777	3.7	2.5e-06	ECMup
302345	1	x			Alcohol dehydrogenase, zinc-binding ; Alcohol dehydrogenase GroES-like ; GroES-like ; NAD(P)-binding
302404	1	x			Major sperm protein ; Major sperm protein ; PapD-like
302539	1	x		GT22	Alg9-like mannosyltransferase
302661	1	x	other
302750	1	x		GH13_25-GH133	Amylo-alpha-1,6-glucosidase ; ATPase, F1/V1/A1 complex, alpha/beta subunit, nucleotide-binding ; Six-hairpin glycosidase-like ; Glycoside hydrolase, catalytic core
302783	1	x			Aminotransferase, class V/Cysteine desulphurase ; Aminotransferase, class V/Cysteine desulphurase ; Pyridoxal phosphate-dependent transferase, major region
302849	1	x			Histone H3 ; Histone core ; Histone H3 ; Histone H3 ; Histone H3 ; Histone-fold
302895	1	x			DNA/RNA helicase, DEAD/DEAH box type, N-terminal ; DNA/RNA helicase, C-terminal ; DEAD-like helicase, N-terminal ; DNA/RNA helicase, C-terminal ; Helicase, superfamily 1 and 2, ATP-binding ; DNA/RNA helicase, C-terminal ; RNA helicase, DEAD-box type, Q motif ; RNA helicase, ATP-dependent, DEAD-box, conserved site
302907	1	x			Barren
302917	1	x			Major facilitator superfamily MFS-1 ; Major facilitator superfamily ; MFS general substrate transporter	8.94	19.4533	2.1	6.6e-06	ECMup
302953	1	x			Peptidase M, neutral zinc metallopeptidases, zinc-binding site
302986	1	x
303351	1	x			NADH-ubiquinone oxidoreductase, chain 49kDa ; Major facilitator superfamily MFS-1 ; NADH-ubiquinone oxidoreductase, chain 49kDa, conserved site ; MFS general substrate transporter
303585	1	x			Transaldolase ; Transaldolase	3.07	23.3	3.9	1.3e-08	ECMup
303596	1	x			Carbohydrate kinase, FGGY ; Carbohydrate kinase, FGGY
303664	1	x			Deoxyribonuclease, TatD-related ; Deoxyribonuclease, TatD Mg-dependent ; Deoxyribonuclease, TatD-related
303689	1	x			GINS complex, Psf3 component
303701	1	x			AAA ATPase, core ; AAA+ ATPase, core ; AAA ATPase, conserved site
303702	1	x			Valyl-tRNA synthetase, class Ia ; Aminoacyl-tRNA synthetase, class Ia ; Valyl/Leucyl/Isoleucyl-tRNA synthetase, class I, anticodon-binding ; Valyl-tRNA synthetase, class Ia ; Aminoacyl-tRNA synthetase, class I, conserved site ; tRNA-binding arm ; Aminoacyl-tRNA synthetase, class 1a, anticodon-binding ; Valyl/Leucyl/Isoleucyl-tRNA synthetase, class Ia, editing
303710	1	x			Kinesin, motor region ; Pleckstrin-like ; Kinesin, motor region ; Forkhead-associated ; Kinesin, motor region ; Pleckstrin-like ; Forkhead-associated ; Pleckstrin-like ; Forkhead-associated ; Kinesin, motor region ; Kinesin, motor region ; SMAD/FHA domain
303720	1	x
303721	1	x			CMP/dCMP deaminase, zinc-binding ; APOBEC/CMP deaminase, zinc-binding ; Cytidine deaminase-like	13.7233	18.2533	1.1	0.0029	ECMup
303740	1	x			K Homology, type 1 ; K Homology
303749	1	x			ATPase, BadF/BadG/BcrA/BcrD type ; Carbohydrate kinase, FGGY ; Pentulose kinase
303762	1	x			WD40 repeat ; WD40 repeat ; WD40 repeat ; WD40 repeat ; WD40 repeat ; WD40 repeat ; WD40 repeat-like
303776	1	x			O-methyltransferase, family 2
303799	1	x	SSP		Superoxide dismutase, copper/zinc binding ; Superoxide dismutase, copper/zinc binding ; Superoxide dismutase, copper/zinc binding ; Superoxide dismutase, copper/zinc binding ; Superoxide dismutase, copper/zinc binding	52.64	73.4467	1.6	0.024	ECMup
303826	1	x			Actin/actin-like ; Actin/actin-like ; Actin/actin-like ; Actin, conserved site ; Actin, conserved site ; Actin/actin-like
303855	1	x			Ketose-bisphosphate aldolase, class-II ; Ketose-bisphosphate aldolase, class-II ; Ketose-bisphosphate aldolase, class-II ; Ketose-bisphosphate aldolase, class-II ; Fructose-bisphosphate aldolase, class II, yeast/E. coli subtype ; Ketose-bisphosphate aldolase, class-II ; Ketose-bisphosphate aldolase, class-II	191.17	219.09	1.1	0.0059	ECMup
303889	1	x			Heat shock protein DnaJ, N-terminal ; Sec63 ; Heat shock protein DnaJ, N-terminal ; Heat shock protein DnaJ, N-terminal ; Heat shock protein DnaJ, N-terminal
303901	1	x			BRCT ; DNA replication factor RFC1, C-terminal ; DNA replication factor C, large subunit ; BRCT ; AAA+ ATPase, core ; BRCT ; DNA polymerase III clamp loader subunit, C-terminal ; BRCT
303967	1	x
304070	1	x			ChaC-like protein	6.48	10.2467	1.8	0.0017	ECMup
304323	1	x			Mg2+ transporter protein, CorA-like
304328	1	x
304796	1	x			Major facilitator superfamily MFS-1 ; Major facilitator superfamily ; MFS general substrate transporter
304813	1	x			Major facilitator superfamily MFS-1 ; Major facilitator superfamily ; MFS general substrate transporter
305018	1	x		GT66	Oligosaccharyl transferase, STT3 subunit
305021	1	x	other		Arginase ; Ureohydrolase ; Ureohydrolase ; Ureohydrolase ; Ureohydrolase
305200	1	x			Cytochrome P450 ; Cytochrome P450, E-class, group I ; Cytochrome P450 ; Cytochrome P450 ; Cytochrome P450
305272	1	x			Coatomer, epsilon subunit	70.0467	78.26	1.1	0.037	ECMup
305274	1	x			Haem peroxidase, animal ; Cytochrome P450 ; Haem peroxidase, animal ; Haem peroxidase, animal ; Haem peroxidase ; Cytochrome P450
305317	1	x			Cation efflux protein ; Cation efflux protein	27.6567	61.52	2.3	0.00014	ECMup
305339	1	x			Alpha-D-phosphohexomutase, N-terminal ; Alpha-D-phosphohexomutase, C-terminal ; Alpha-D-phosphohexomutase, alpha/beta/alpha domain I ; Alpha-D-phosphohexomutase, alpha/beta/alpha domain II ; Alpha-D-phosphohexomutase, alpha/beta/alpha domain III ; Alpha-D-phosphohexomutase, conserved site ; Alpha-D-phosphohexomutase, alpha/beta/alpha I, II and III
305352	1	x			Sugar transporter ; General substrate transporter ; Sugar transporter ; Major facilitator superfamily ; Sugar transporter, conserved site ; Sugar transporter, conserved site ; MFS general substrate transporter	12.4467	81.3333	3.4	2.3e-07	ECMup
305360	1	x			Actin/actin-like ; Actin/actin-like
305415	1	x			Aminotransferase class-III ; Pyridoxal phosphate-dependent transferase, major region
305420	1	x			Brix ; Brix	30.2267	33.9567	1.3	0.027	ECMup
305445	1	x			Zinc/iron permease ; Zinc/iron permease, fungal and plant
305456	1	x			Chloride channel, voltage gated ; Cystathionine beta-synthase, core ; Chloride channel, core ; Cystathionine beta-synthase, core ; Chloride channel, core
305498	1	x			Arp2/3 complex, 34kDa subunit p34-Arc	97.6933	124.43	1.4	0.014	ECMup
305530	1	x			Adrenodoxin reductase
305544	1	x			Zinc finger, LIM-type ; Zinc finger, LIM-type ; RhoGAP ; Zinc finger, LIM-type ; RhoGAP ; Zinc finger, LIM-type ; RhoGAP ; Zinc finger, LIM-type ; Rho GTPase activation protein
305559	1	x			Aromatic-ring hydroxylase ; FAD dependent oxidoreductase
305568	1	x			ABC transporter-like ; ABC transporter-like ; ABC transporter, transmembrane region ; AAA+ ATPase, core ; ABC transporter-like ; ABC transporter, transmembrane region, type 1 ; ABC transporter-like ; ABC transporter, transmembrane region, type 1
305635	1	x
305719	1	x			Alpha/beta hydrolase fold-1
305721	1	x			Aminotransferase class-III ; Acetylornithine and succinylornithine aminotransferase ; Aminotransferase class-III ; Pyridoxal phosphate-dependent transferase, major region
305733	1	x			Kinesin, motor region ; Kinesin, motor region ; Kinesin, motor region ; Kinesin, motor region ; Kinesin, motor region
305855	1	x			G-protein, gamma subunit ; G-protein, gamma-like subunit	170.69	239.827	1.6	0.0056	ECMup
305921	1	x			Peptidase C19, ubiquitin carboxyl-terminal hydrolase 2 ; MATH ; MATH ; MATH ; Peptidase C19, ubiquitin carboxyl-terminal hydrolase 2 ; Peptidase C19, ubiquitin carboxyl-terminal hydrolase 2 ; Peptidase C19, ubiquitin carboxyl-terminal hydrolase 2 ; TRAF-like
305922	1	x				70.9733	106.35	1.6	0.001	ECMup
305939	1	x			Crotonase, core
305943	1	x			CTLH, C-terminal to LisH motif ; CTLH, C-terminal to LisH motif
305953	1	x			CBF ; Nucleolar complex-associated
305971	1	x				88.22	118.333	1.5	0.027	ECMup
305994	1	x	Cazyme	GT15	Glycosyl transferase, family 15 ; Glycosyl transferase, family 15	56.8533	83.0833	1.6	0.0018	ECMup
305996	1	x			OST3/OST6 ; Thioredoxin-like fold
305999	1	x			Kinesin, motor region ; Kinesin, motor region ; Protein of unknown function DUF465 ; Kinesin, motor region ; Kinesin, motor region ; Prefoldin
306098	1	x			Short-chain dehydrogenase/reductase SDR ; Glucose/ribitol dehydrogenase ; Short-chain dehydrogenase/reductase SDR ; Short-chain dehydrogenase/reductase SDR ; NAD(P)-binding	17.29	22.9767	1.5	0.012	ECMup
306144	1	x			ATPase, V1/A1 complex, subunit D ; ATPase, V1/A1 complex, subunit D ; ATPase, V1/A1 complex, subunit D
306146	1	x			FRG1-like ; Actin-crosslinking proteins	91.3967	105.163	1.2	0.022	ECMup
306168	1	x			RNA 3'-terminal phosphate cyclase ; RNA 3'-terminal phosphate cyclase, insert region ; RNA 3'-terminal phosphate cyclase-like, eukaryotic ; RNA 3'-terminal phosphate cyclase-like, eukaryotic ; Serine/threonine dehydratase, pyridoxal-phosphate-binding site ; RNA 3'-terminal phosphate cyclase ; RNA 3'-terminal phosphate cyclase/enolpyruvate transferase, alpha/beta	19.9333	37.5033	2	0.00053	ECMup
306179	1	x			Gtr1/RagA G protein	16.0467	31.26	2.1	0.00035	ECMup
306185	1	x		GT22	Alg9-like mannosyltransferase ; Peptidase, cysteine peptidase active site
306417	1	x			AAA ATPase, core ; AAA+ ATPase, core ; AAA ATPase, conserved site
306617	1	x
306722	1	x			Histone H4 ; Histone H4 ; Histone core ; Histone H4 ; Histone H4 ; Histone-fold
306794	1	x		GT20	Glycosyl transferase, family 20 ; Trehalose-phosphatase ; Trehalose-phosphatase ; HAD-superfamily hydrolase, subfamily IIB
306807	1	x			RNA-processing protein, HAT helix ; RNA-processing protein, HAT helix ; Tetratricopeptide region
306867	1	x			NADH:flavin oxidoreductase/NADH oxidase, N-terminal
306885	1	x
307022	1	x			Cytochrome P450 ; Cytochrome P450, E-class, group I ; Cytochrome P450 ; Cytochrome P450 ; Cytochrome P450
307042	1	x			ABC transporter-like ; ABC transporter-like ; ABC-2 type transporter ; CDR ABC transporter ; AAA+ ATPase, core ; ABC transporter-like ; ABC transporter-like
307143	1	x	Cazyme	AA9	Glycoside hydrolase, family 61
307156	1	x	other
307300	1	x
307361	1	x			WD40 repeat ; WD40 repeat ; Small-subunit processome, Utp21 ; WD40 repeat ; WD40 repeat ; WD40 repeat ; WD40 repeat-like
307385	1	x			GCN5-related N-acetyltransferase ; Radical SAM ; Histone acetyltransferase ELP3 ; Elongator protein 3/MiaB/NifB ; Histone acetyltransferase ELP3 ; GCN5-related N-acetyltransferase ; Acyl-CoA N-acyltransferase	35.9533	40.24	1.2	0.022	ECMup
307461	1	x			GCN5-related N-acetyltransferase ; GCN5-related N-acetyltransferase ; Acyl-CoA N-acyltransferase
307468	1	x			tRNA (5-methylaminomethyl-2-thiouridylate)-methyltransferase ; tRNA (5-methylaminomethyl-2-thiouridylate)-methyltransferase
307566	1	x			Aldehyde dehydrogenase ; Aldehyde dehydrogenase NAD(P)-dependent ; Aldehyde dehydrogenase, conserved site ; Aldehyde dehydrogenase, conserved site ; Aldehyde/histidinol dehydrogenase	0.853333	4.84	3.6	5.1e-07	ECMup
307593	1	x
307719	1	x		GT35	Glycosyl transferase, family 35 ; Glycosyl transferase, family 35 ; Glycogen/starch/alpha-glucan phosphorylase ; Glycosyl transferase, family 35
307721	1	x			Glucose/ribitol dehydrogenase ; Short-chain dehydrogenase/reductase SDR ; NAD(P)-binding
307733	1	x	Cazyme	GH5_9	Glycoside hydrolase, family 5 ; Glycoside hydrolase, catalytic core
307799	1	x
307942	1	x			G protein alpha subunit, helical insertion ; Guanine nucleotide binding protein (G-protein), alpha subunit ; Guanine nucleotide binding protein (G-protein), alpha subunit ; G protein alpha subunit, helical insertion
307944	1	x			Cation efflux protein ; Cation efflux protein	0.62	27.01	6.8	3.1e-20	ECMup
308281	1	x			Mpv17/PMP22
308283	1	x			Sulphate transporter ; Sulphate transporter/antisigma-factor antagonist STAS ; Sulphate transporter/antisigma-factor antagonist STAS ; Sulphate transporter/antisigma-factor antagonist STAS
308351	1	x			ABC transporter-like ; ABC transporter-like ; AAA+ ATPase, core ; ABC transporter-like ; ABC transporter-like
308538	1	x
308595	1	x			Amino acid permease-associated region ; Amino acid/polyamine transporter I
308597	1	x			Amino acid permease-associated region ; Amino acid/polyamine transporter I
308709	1	x			Mitochondrial carrier protein ; Mitochondrial substrate carrier ; Mitochondrial substrate carrier ; Mitochondrial substrate carrier
308712	1	x			AMP-dependent synthetase and ligase ; AMP-dependent synthetase and ligase ; Calcium-binding EF-hand ; AMP-dependent synthetase and ligase
308833	1	x			Epsin, N-terminal ; Epsin-like, N-terminal ; Epsin-like, N-terminal ; ENTH/VHS
308867	1	x			Target SNARE coiled-coil region ; Target SNARE coiled-coil region ; Target SNARE coiled-coil region ; Syntaxin/epimorphin, conserved site ; t-SNARE	42.3933	61.2967	1.7	0.0019	ECMup
308911	1	x			FAD dependent oxidoreductase	56.8967	94.61	1.8	0.0002	ECMup
308913	1	x			AAA ATPase, core ; AAA+ ATPase, core ; AAA ATPase, conserved site	31.8033	50.4867	1.8	0.0013	ECMup
308976	1	x	Protease		Peptidase S9, prolyl oligopeptidase active site region
309026	1	x			Sodium/calcium exchanger membrane region
309070	1	x			Protein kinase, core ; Protein kinase C, phorbol ester/diacylglycerol binding ; Serine/threonine protein kinase-related ; Protein kinase C, phorbol ester/diacylglycerol binding ; C2 calcium-dependent membrane targeting ; Protein kinase, C-terminal ; HR1-like rho-binding repeat ; Protein kinase C, phorbol ester/diacylglycerol binding ; Protein kinase, C-terminal ; Tyrosine protein kinase ; Serine/…
309134	1	x			Zinc/iron permease
309140	1	x			ATPase, V0/A0 complex, subunit C/D ; ATPase, V0 complex, subunit D ; ATPase, V0/A0 complex, subunit C/D	44.3233	48.5233	1.1	0.028	ECMup
309180	1	x			C2 calcium-dependent membrane targeting ; WW/Rsp5/WWP ; HECT ; HECT ; C2 calcium-dependent membrane targeting ; WW/Rsp5/WWP ; C2 calcium-dependent membrane targeting ; WW/Rsp5/WWP ; HECT ; WW/Rsp5/WWP ; C2 calcium/lipid-binding region, CaLB ; WW/Rsp5/WWP ; HECT
309198	1	x			DAHP synthetase I/KDSA ; DHAP synthase, class 1 ; DHAP synthase, class 1
309240	1	x			Glycosyl transferase, family 4	18.06	27.95	1.7	0.0013	ECMup
309612	1	x		GH35	Glycoside hydrolase, family 35 ; Glycoside hydrolase, family 35 ; Glycoside hydrolase, catalytic core
309729	1	x	Cazyme	GH16	Concanavalin A-like lectin/glucanase
309733	1	x			Glutamate/phenylalanine/leucine/valine dehydrogenase, C-terminal ; Glutamate dehydrogenase, NAD-dependent ; NAD(P)-binding	3.86333	5.38	1.3	0.0092	ECMup
309863	1	x			Zinc/iron permease
309901	1	x
310203	1	x			Aldo/keto reductase ; Aldo/keto reductase ; Aldo/keto reductase	4.98667	6.20333	1.3	0.019	ECMup
310229	1	x			Multi antimicrobial extrusion protein MatE ; Multi antimicrobial extrusion protein MatE
310293	1	x	other
310502	1	x	Protease		Peptidase S10, serine carboxypeptidase ; Peptidase S10, serine carboxypeptidase ; Peptidase S10, serine carboxypeptidase ; Peptidase S10, serine carboxypeptidase	4.98667	6.31667	1.2	0.0018	ECMup
310771	1	x			Carbonic anhydrase ; Carbonic anhydrase
310810	1	x	other		Phosphoesterase ; Alkaline-phosphatase-like, core domain
310984	1	x			Cytochrome P450, E-class, group IV ; Cytochrome P450 ; Cytochrome P450
311067	1	x
311267	1	x			Cytochrome P450 ; Cytochrome P450, E-class, group I ; Cytochrome P450 ; Cytochrome P450 ; Cytochrome P450
311344	1	x
311383	1	x			Ham1-like protein ; Ham1-like protein
311426	1	x			Nop14-like protein
311442	1	x			Nucleotidyltransferase ; Poly(A) polymerase, RNA-binding region ; Poly(A) polymerase, central region ; Poly(A) polymerase ; Nucleotidyltransferase, class I, C-terminal-like
311540	1	x			Alpha/beta hydrolase ; Epoxide hydrolase-like ; Alpha/beta hydrolase fold-1	54.6333	57.64	1	0.018	ECMup
311575	1	x			Prefoldin beta-like ; Prefoldin	52.6667	85.7	1.8	0.0014	ECMup
311651	1	x			Aldehyde dehydrogenase ; Aldehyde dehydrogenase, conserved site ; Aldehyde/histidinol dehydrogenase
311669	1	x			Mrp, conserved site	63.8467	96.3033	1.7	0.0027	ECMup
311682	1	x		GT57	ALG6, ALG8 glycosyltransferase
311721	1	x			Thiolase ; Thiolase ; Thiolase ; Thiolase ; Thiolase ; Thiolase ; Thiolase-like
311731	1	x			Vesicle transport v-SNARE	54.9767	105.3	2	0.00015	ECMup
311781	1	x			Iron-containing alcohol dehydrogenase
311826	1	x			Calsequestrin ; Thioredoxin-related ; Thioredoxin domain ; Disulphide isomerase ; Protein disulphide isomerase ; Thioredoxin-related ; Thioredoxin-like fold
311836	1	x			Translationally controlled tumour-associated TCTP ; Translationally controlled tumour-associated TCTP ; Translationally controlled tumour-associated TCTP ; Translationally controlled tumour-associated TCTP ; Translationally controlled tumour-associated TCTP ; Mss4-like	286.96	934.45	2.9	9.8e-06	ECMup
311842	1	x			Isocitrate/isopropylmalate dehydrogenase ; Isocitrate dehydrogenase NAD-dependent, mitochondrial ; Isocitrate/isopropylmalate dehydrogenase	100.927	198.737	2.1	0.00017	ECMup
311861	1	x			Isocitrate/isopropylmalate dehydrogenase ; Isocitrate dehydrogenase NAD-dependent, mitochondrial
311884	1	x			Major facilitator superfamily MFS-1 ; Major facilitator superfamily ; Sugar transporter, conserved site ; MFS general substrate transporter
311957	1	x			DNA/RNA helicase, DEAD/DEAH box type, N-terminal ; DNA/RNA helicase, C-terminal ; DEAD-like helicase, N-terminal ; DNA/RNA helicase, C-terminal ; Helicase, superfamily 1 and 2, ATP-binding ; DNA/RNA helicase, C-terminal ; RNA helicase, DEAD-box type, Q motif ; RNA helicase, ATP-dependent, DEAD-box, conserved site
312018	1	x			Hexokinase ; Hexokinase ; Hexokinase ; Hexokinase
312422	1	x			Crotonase, core	14.09	26.9367	1.9	0.0045	ECMup
312563	1	x			RTA1 like protein	4.27	6.12	1.8	0.02	ECMup
312758	1	x			SecY protein ; SecY protein ; SecY protein ; SecY protein ; SecY protein
312761	1	x
312906	1	x			Oligopeptide transporter OPT superfamily ; Tetrapeptide transporter, OPT1/isp4 ; Oligopeptide transporter OPT superfamily ; Peptidase aspartic, active site
312942	1	x			Zinc finger, C6HC-type ; Zinc finger, RING-type
312944	1	x			Zinc finger, C6HC-type ; Zinc finger, C6HC-type ; Zinc finger, RING-type
313081	1	x			G protein alpha subunit, helical insertion ; Guanine nucleotide binding protein (G-protein), alpha subunit ; Fungal G-protein, alpha subunit ; Guanine nucleotide binding protein (G-protein), alpha subunit ; G protein alpha subunit, helical insertion	109.55	117.203	1	0.01	ECMup
313092	1	x			Transport protein particle (TRAPP) component, Bet3	38.4367	50.2433	1.3	0.0011	ECMup
313187	1	x				29.7967	40.09	1.4	0.0018	ECMup
313216	1	x			NAD(P)-binding
313221	1	x			Rh-like protein/ammonium transporter ; Ammonium transporter ; Ammonium transporter ; Rh-like protein/ammonium transporter	1.82667	19.8	4.2	1.3e-19	ECMup
313239	1	x			Isopentenyl-diphosphate delta-isomerase ; NUDIX hydrolase, core ; NUDIX
313253	1	x			Sulphate transporter ; Sulphate transporter/antisigma-factor antagonist STAS ; Sulphate transporter/antisigma-factor antagonist STAS ; Sulphate transporter/antisigma-factor antagonist STAS	23.8433	27.56	1.2	0.0054	ECMup
313383	1	x	Cazyme	GH55	Pectin lyase fold/virulence factor
313557	1	x			SNF2-related ; DNA/RNA helicase, C-terminal ; DEAD-like helicase, N-terminal ; DNA/RNA helicase, C-terminal ; Helicase, superfamily 1 and 2, ATP-binding ; DNA/RNA helicase, C-terminal ; AMP-dependent synthetase and ligase
313591	1	x			Protein Transporter, Pam16/TIM14 ; Protein Transporter, Pam16	33.5567	73.5067	2.2	2.7e-05	ECMup
313597	1	x			Chromatin associated protein KTI12	31.4433	33.15	1.1	0.043	ECMup
313652	1	x			Ferrochelatase ; Ferrochelatase ; Ferrochelatase ; Ferrochelatase	24.18	59.24	2.3	2.7e-05	ECMup
313707	1	x			Pyridoxal phosphate-dependent enzyme, beta subunit ; Threonine dehydratase, C-terminal ; Threonine dehydratase I ; Serine/threonine dehydratase, pyridoxal-phosphate-binding site ; Pyridoxal phosphate-dependent enzyme, beta subunit
313724	1	x			AMP-dependent synthetase and ligase ; AMP-dependent synthetase and ligase ; Acetoacetyl-CoA synthase ; AMP-dependent synthetase and ligase
313821	1	x			BolA-like protein ; BolA-like protein	94.65	319.433	2.9	2e-06	ECMup
313830	1	x			Peptidase, trypsin-like serine and cysteine
313879	1	x			GPI transamidase subunit PIG-U
313948	1	x			ATPase, F1 complex, OSCP/delta subunit ; ATPase, F1 complex, OSCP/delta subunit ; ATPase, F1 complex, OSCP/delta subunit ; ATPase, F1 complex, OSCP/delta subunit
314085	1	x	Cazyme	GH128	Glycoside hydrolase, catalytic core
314107	1	x			Malate synthase ; Malate synthase A ; Malate synthase A ; Malate synthase ; Malate synthase-like, core
314121	1	x			Ribosomal protein L39e ; Ribosomal protein L39e ; Ribosomal protein L39e ; Ribosomal protein L39e	216.297	422.433	2.1	0.00019	ECMup
314210	1	x			Major facilitator superfamily MFS-1 ; Sugar transporter, conserved site ; MFS general substrate transporter
314483	1	x			Major facilitator superfamily MFS-1 ; Major facilitator superfamily ; MFS general substrate transporter
314493	1	x
314571	1	x			Nucleoside phosphatase GDA1/CD39
314719	1	x			ABC transporter-like ; ABC transporter-like ; ABC-2 type transporter ; CDR ABC transporter ; AAA+ ATPase, core ; ABC transporter-like
314723	1	x			Cytochrome b5 ; Cytochrome b5	174.38	493.38	2.7	9.2e-06	ECMup
314821	1	x	other		Amine oxidase
314916	1	x			GINS complex, Sld5 component ; GINS complex, Sld5 component
314919	1	x			Alcohol dehydrogenase, zinc-binding ; Alcohol dehydrogenase GroES-like ; GroES-like ; NAD(P)-binding
314961	1	x
315028	1	x			Peptidase M24, catalytic core ; Creatinase ; Peptidase M24, catalytic core
315056	1	x			Na+/solute symporter ; Na+/solute symporter ; Na+/solute symporter
315141	1	x			ATPase, P-type, K/Mg/Cd/Cu/Zn/Na/Ca/Na/H-transporter ; E1-E2 ATPase-associated region ; Haloacid dehalogenase-like hydrolase ; ATPase, P-type, K/Mg/Cd/Cu/Zn/Na/Ca/Na/H-transporter ; P-type ATPase of unknown pump specificity (type V) ; ATPase, P-type, K/Mg/Cd/Cu/Zn/Na/Ca/Na/H-transporter
315146	1	x			Haem peroxidase, animal ; Haem peroxidase, animal ; Haem peroxidase, animal ; Haem peroxidase ; Cytochrome P450
315183	1	x			Spc97/Spc98 ; BRCT
315258	1	x	Cazyme	CE8	Pectinesterase, catalytic ; Pectinesterase, catalytic ; Pectin lyase fold/virulence factor
315309	1	x	Cazyme	AA1_1	Multicopper oxidase, type 3 ; Cupredoxin
315313	1	x	Cazyme	CE8	Pectinesterase, catalytic ; Pectinesterase, catalytic ; Pectin lyase fold/virulence factor
315434	1	x			Cyclohexanone monooxygenase_Flavin-containing monooxygenase FMO ; FAD-dependent pyridine nucleotide-disulphide oxidoreductase
315438	1	x			Major facilitator superfamily MFS-1 ; Major facilitator superfamily ; MFS general substrate transporter
315452	1	x			Major facilitator superfamily MFS-1 ; Major facilitator superfamily ; MFS general substrate transporter
315670	1	x			Glutamate 5-kinase ; Aspartate/glutamate/uridylate kinase ; PUA ; Glutamate 5-kinase, pro-B ; Glutamate 5-kinase, ProB-related ; PUA ; Glutamate 5-kinase ; Aspartate/glutamate/uridylate kinase ; PUA-like
315909	1	x			Protein of unknown function UPF0287	17.1033	37.63	2.3	0.00022	ECMup
315910	1	x			Transketolase, N-terminal ; Transketolase, central region ; Transketolase, C-terminal ; Bacterial transketolase ; Transketolase, N-terminal ; Transketolase, C-terminal/Pyruvate-ferredoxin oxidoreductase, domain II
315921	1	x			Pyridoxal phosphate-dependent decarboxylase ; Glutamate decarboxylase ; Pyridoxal phosphate-dependent transferase, major region	177.45	324.7	1.8	0.00012	ECMup
315958	1	x			AAA ATPase, core ; AAA+ ATPase, core ; 26S proteasome subunit P45 ; AAA ATPase, conserved site	53.2867	72.46	1.5	0.0046	ECMup
316059	1	x			Signal recognition particle, SRP54 subunit, GTPase ; Signal recognition particle, SRP54 subunit, GTPase ; Signal recognition particle receptor, alpha subunit, N-terminal ; AAA+ ATPase, core ; Signal recognition particle, SRP54 subunit, GTPase ; Signal recognition particle, SRP54 subunit, helical bundle
316084	1	x			DNA/RNA helicase, DEAD/DEAH box type, N-terminal ; DNA/RNA helicase, C-terminal ; DEAD-like helicase, N-terminal ; DNA/RNA helicase, C-terminal ; Helicase, superfamily 1 and 2, ATP-binding ; DNA/RNA helicase, C-terminal
316135	1	x			Polynucleotide kinase 3 phosphatase, central region ; HAD-superfamily hydrolase, subfamily IIIA ; DNA 3-phosphatase	58.1067	142.21	2.5	8.6e-05	ECMup
316136	1	x			NUDIX hydrolase, core ; NUDIX hydrolase, core ; NUDIX hydrolase, core ; NUDIX	98.2633	198.617	2.1	0.00036	ECMup
316248	1	x
316459	1	x			Histone deacetylase superfamily ; Histone deacetylase superfamily
316884	1	x			Adrenodoxin ; Ferredoxin ; Ferredoxin ; Adrenodoxin ; Ferredoxin	27.9867	31.1433	1.1	0.033	ECMup
316997	1	x			Na+/solute symporter ; Na+/solute symporter	5.41	9.02333	1.7	0.0003	ECMup
317035	1	x			Argonaute and Dicer protein, PAZ ; Stem cell self-renewal protein Piwi ; Region of unknown function DUF1785 ; Argonaute and Dicer protein, PAZ ; Stem cell self-renewal protein Piwi ; Polynucleotidyl transferase, Ribonuclease H fold
317054	1	x	Cazyme	GH16	Concanavalin A-like lectin/glucanase
317063	1	x			Biotin/lipoate A/B protein ligase
317076	1	x
317084	1	x			Isocitrate/isopropylmalate dehydrogenase ; Isocitrate dehydrogenase NADP-dependent, eukaryotic ; Isocitrate dehydrogenase NADP-dependent, eukaryotic ; Isocitrate/isopropylmalate dehydrogenase
317105	1	x		GT48	Glycosyl transferase, family 48
317134	1	x			Batten's disease protein Cln3
317213	1	x			Peptidase M20, dimerisation ; Peptidase M20D, amidohydrolase, predicted ; Peptidase M20D, amidohydrolase ; Peptidase M20, dimerisation
317275	1	x			SNF2-related ; DNA/RNA helicase, C-terminal ; DEAD-like helicase, N-terminal ; DNA/RNA helicase, C-terminal ; Helicase, superfamily 1 and 2, ATP-binding ; DNA/RNA helicase, C-terminal
317296	1	x			Fumarate reductase/succinate dehydrogenase flavoprotein, C-terminal ; Fumarate reductase/succinate dehydrogenase flavoprotein-like, C-terminal
317503	1	x
317700	1	x			Peptidase T2, asparaginase 2
318094	1	x			Target SNARE coiled-coil region ; Target SNARE coiled-coil region ; Target SNARE coiled-coil region	66.8367	177.703	2.6	1.6e-05	ECMup
318223	1	x			Cytochrome P450 ; Cytochrome P450
318236	1	x			ABC transporter-like ; ABC transporter-like ; ABC transporter, transmembrane region ; AAA+ ATPase, core ; ABC transporter-like ; ABC transporter, transmembrane region, type 1 ; ABC transporter-like ; ABC transporter, transmembrane region, type 1
318251	1	x			Preprotein translocase Sec, Sec61-beta subunit ; Preprotein translocase Sec, Sec61-beta subunit, eukarya	271.577	1063.71	3.1	6.2e-08	ECMup
318309	1	x			Calcium-binding EF-hand ; S100/CaBP-9k-type, calcium binding ; Calcium-binding EF-hand ; Calcium-binding EF-hand ; Calcium-binding EF-hand ; Calcium-binding EF-hand
318359	1	x			Major facilitator superfamily MFS-1 ; MFS general substrate transporter
318397	1	x
318455	1	x			Alcohol dehydrogenase, zinc-binding ; Alcohol dehydrogenase GroES-like ; GroES-like ; NAD(P)-binding
318652	1	x			AMP-dependent synthetase and ligase ; AMP-dependent synthetase and ligase ; AMP-dependent synthetase and ligase
318750	1	x	Cazyme	GT20	Glycosyl transferase, family 20 ; Trehalose-phosphatase
318844	1	x			Translation elongation factor EF1B, beta and delta chains, guanine nucleotide exchange ; Inorganic pyrophosphatase ; Translation elongation factor EF1B, beta/delta chains, conserved site ; Translation elongation factor EF1B, beta/delta chains, conserved site ; Glutathione S-transferase, C-terminal-like ; Translation elongation factor EF1B, beta and delta chains, guanine nucleotide exchange	644.643	1068.73	1.8	0.0014	ECMup
318873	1	x			Glyceraldehyde 3-phosphate dehydrogenase ; Glyceraldehyde 3-phosphate dehydrogenase ; Glyceraldehyde 3-phosphate dehydrogenase ; Glyceraldehyde 3-phosphate dehydrogenase ; Glyceraldehyde-3-phosphate dehydrogenase, type I ; Glyceraldehyde 3-phosphate dehydrogenase ; NAD(P)-binding
318922	1	x
318965	1	x			Protein of unknown function DUF699, ATPase putative ; Region of unknown function DUF1726
319005	1	x			BolA-like protein ; BolA-like protein ; BolA-like protein	14.46	24.9433	1.9	0.00079	ECMup
319094	1	x			AMP-dependent synthetase and ligase ; AMP-dependent synthetase and ligase ; AMP-dependent synthetase and ligase
319167	1	x			Cystathionine beta-synthase, core	89.86	158.687	2	0.0014	ECMup
319636	1	x			Bromodomain ; Bromodomain ; GCN5-related N-acetyltransferase ; Bromodomain ; Bromodomain ; GCN5-related N-acetyltransferase ; Bromodomain ; Acyl-CoA N-acyltransferase
319764	1	x			Histone H4 ; Histone H4 ; Histone core ; Histone H4 ; Histone-fold	146.21	163.55	1.2	0.031	ECMup
319772	1	x	Cazyme	CBM1-GH5_5	Glycoside hydrolase, family 5 ; Cellulose-binding region, fungal ; Cellulose-binding region, fungal ; Cellulose-binding region, fungal ; Glycoside hydrolase, family 5 ; Glycoside hydrolase, catalytic core ; Cellulose-binding region, fungal	1.17	3.05667	2.4	1.2e-05	ECMup
320024	1	x			Phosphoglucose isomerase (PGI) ; Phosphoglucose isomerase (PGI) ; Phosphoglucose isomerase (PGI) ; Phosphoglucose isomerase (PGI)
320108	1	x			Cytochrome b5 ; Cytochrome b5 ; Acyl-CoA oxidase/dehydrogenase, type 1 ; Acyl-CoA dehydrogenase/oxidase, central region ; Cytochrome b5 ; Acyl-CoA dehydrogenase, conserved site ; Acyl-CoA dehydrogenase/oxidase C-terminal ; Cytochrome b5 ; Acyl-CoA dehydrogenase/oxidase, middle and N-terminal
320156	1	x			Maf-like protein ; Maf-like protein
320163	1	x			Protein of unknown function DUF706
320398	1	x		GH12	Glycoside hydrolase, family 12 ; Glycoside hydrolase, family 12 ; Concanavalin A-like lectin/glucanase	0.0266667	0.0933333	2.6	0.027	ECMup
320789	1	x			Small-subunit processome, Utp11
321485	1	x			Peptidase, trypsin-like serine and cysteine
321501	1	x			Peptidase, trypsin-like serine and cysteine
322093	1	x			Thioredoxin domain ; Thioredoxin-like fold
322200	1	x			Kinesin, motor region ; Kinesin, motor region ; Kinesin, motor region ; Kinesin, motor region ; Kinesin, motor region
322240	1	x			Proprotein convertase, P ; Peptidase S8 and S53, subtilisin, kexin, sedolisin ; Peptidase S8 and S53, subtilisin, kexin, sedolisin ; Proprotein convertase, P ; Peptidase S8 and S53, subtilisin, kexin, sedolisin ; Peptidase S8 and S53, subtilisin, kexin, sedolisin ; Galactose-binding like ; Peptidase S8 and S53, subtilisin, kexin, sedolisin
322262	1	x			Protein kinase, core ; Serine/threonine protein kinase-related ; Tyrosine protein kinase ; Serine/threonine protein kinase ; Protein kinase, core ; Serine/threonine protein kinase, active site ; Protein kinase-like
322816	1	x			Protein phosphatase 2C, N-terminal ; Protein phosphatase 2C-related ; Protein phosphatase 2C, manganese/magnesium aspartate binding site ; Protein phosphatase 2C-related
323025	1	x			UbiE/COQ5 methyltransferase ; UbiE/COQ5 methyltransferase ; UbiE/COQ5 methyltransferase
323152	1	x			Glucose/ribitol dehydrogenase ; Short-chain dehydrogenase/reductase SDR ; NAD(P)-binding
323411	1	x			14-3-3 protein ; 14-3-3 protein ; 14-3-3 protein ; 14-3-3 protein ; 14-3-3 protein ; 14-3-3 protein ; 14-3-3 protein ; 14-3-3 protein
323435	1	x				16.56	40.32	2.3	9.2e-06	ECMup
324122	1	x			Protein kinase, core ; Serine/threonine protein kinase-related ; Tyrosine protein kinase ; Serine/threonine protein kinase ; Protein kinase, core ; Protein kinase ATP binding, conserved site ; Protein kinase-like
324212	1	x			Glutaredoxin subgroup ; Glutaredoxin ; Thioredoxin-like fold	78.0967	138.8	1.9	0.00088	ECMup
324584	1	x			Alcohol dehydrogenase, zinc-binding ; Alcohol dehydrogenase GroES-like ; Alcohol dehydrogenase, zinc-containing, conserved site ; GroES-like ; NAD(P)-binding	64.99	117.607	1.6	0.00012	ECMup
324588	1	x			Protein phosphatase 2C, N-terminal ; Protein phosphatase 2C-related ; Protein phosphatase 2C-related
324786	1	x			Arginine biosynthesis protein ArgJ ; Arginine biosynthesis protein ArgJ ; Arginine biosynthesis protein ArgJ ; Peptidase S58 DmpA/arginine biosynthesis protein ArgJ
325594	1	x			Crotonase, core ; Short-chain dehydrogenase/reductase SDR	27.27	39.4533	1.6	0.0006	ECMup
326022	1	x
326056	1	x			Complex 1 LYR protein	124.36	180.733	1.6	0.002	ECMup
326114	1	x			Glucose/ribitol dehydrogenase ; Lactate/malate dehydrogenase ; Lactate/malate dehydrogenase ; L-lactate/malate dehydrogenase ; Malate dehydrogenase, NAD-dependent, eukaryotes and gamma proteobacteria ; Malate dehydrogenase, active site ; NAD(P)-binding ; Lactate dehydrogenase/glycoside hydrolase, family 4, C-terminal
326780	1	x			Peptidase, trypsin-like serine and cysteine
327188	1	x
327303	1	x			GTP-binding
328272	1	x			Gonadotropin-releasing hormone
328304	1	x			Deoxyribonuclease, TatD-related ; Deoxyribonuclease, TatD Mg-dependent ; Deoxyribonuclease, TatD-related
[truncated: 22,076 more rows]

## Sheet: Hebcy2
Supplementary Data 9A - Summary of the phylostratigraphy analysis of symbiosis-induced genes of 10 ECM fungi
[truncated: 15,385 more rows]

[truncated: 13 more sheets: Paxin1, Pilcr1, Pismi1, Trima3, Acema1, Cenge3, Tubma1, Ascomycota FC>2 clusters, Ascomycota FC>5 clusters, Basidiomycota FC>2 clusters, Basidiomycota FC>5 clusters, Enrichment Basidiomycota, Enrichment Ascomycota]
