# Supplementary material for: Large-scale genome sequencing of mycorrhizal fungi provides insights into the early evolution of symbiotic traits
Source: Nat Commun. 2020 Oct 12;11:5125. doi: 10.1038/s41467-020-18795-w (PMC7550596; doi:10.1038/s41467-020-18795-w)
Supplement: Supplementary file 14 — Supplementary Dataset 10 [file 41467_2020_18795_MOESM14_ESM.xlsx]

## Sheet: cluster1
Supplementary Data 10 - Occurrence in the genome and sequence similarity of ectomycorrhiza-upregulated genes from ten mycorrhizal fungi in the genome of the 135 fungi
Annotations and secreted status of Ectomycorrhizal upregulated genes for 10 fungi. The genes were grouped into 7 clusters. This is Cluster 1.
TranscriptId	ProteinId	Kog ID	Kog Defline	Kog Class	Kog Group	CAZymes	Signal Peptide	SmallSecretedProtein
Acema1-671975	Acema1-671975	No KOG	-	-	-	Not a cazyme	-	-
Acema1-629000	Acema1-629000	No KOG	-	-	-	Not a cazyme	-	-
Acema1-47337	Acema1-47337	No KOG	-	-	-	Not a cazyme	-	-
Acema1-300330	Acema1-300330	No KOG	-	-	-	Not a cazyme	-	-
Acema1-674204	Acema1-674204	No KOG	-	-	-	Not a cazyme	SP	-
Hebcy2-75996	Hebcy2-75996	No KOG	-	-	-	Not a cazyme	-	-
Paxin1-34680	Paxin1-34680	No KOG	-	-	-	Not a cazyme	-	-
Paxin1-121151	Paxin1-121151	No KOG	-	-	-	Not a cazyme	-	-
Hebcy2-434858	Hebcy2-434858	No KOG	-	-	-	Not a cazyme	SP	SSP
Amamu1-650193	Amamu1-650193	No KOG	-	-	-	Not a cazyme	-	-
Trima3-876495	Trima3-876495	No KOG	-	-	-	Not a cazyme	SP	-
Acema1-675248	Acema1-675248	No KOG	-	-	-	Not a cazyme	-	-
Acema1-678071	Acema1-678071	No KOG	-	-	-	Not a cazyme	-	-
Acema1-587520	Acema1-587520	No KOG	-	-	-	Not a cazyme	-	-
Acema1-704475	Acema1-704475	No KOG	-	-	-	Not a cazyme	-	-
Acema1-670570	Acema1-670570	No KOG	-	-	-	Not a cazyme	-	-
Acema1-797510	Acema1-797423	KOG1198	Zinc-binding oxidoreductase	General function prediction only	POORLY CHARACTERIZED	Not a cazyme	-	-
Acema1-717404	Acema1-717317	KOG1208	Dehydrogenases with different specificities (related to short-chain alcohol dehydrogenases)	Secondary metabolites biosynthesis, transport and catabolism	METABOLISM	Not a cazyme	-	-
Acema1-693546	Acema1-693546	No KOG	-	-	-	Not a cazyme	-	-
Acema1-729596	Acema1-729596	No KOG	-	-	-	Not a cazyme	SP	SSP
Acema1-706943	Acema1-706856	KOG1238	Glucose dehydrogenase/choline dehydrogenase/mandelonitrile lyase (GMC oxidoreductase family)	General function prediction only	POORLY CHARACTERIZED	AA3_2	-	-
Acema1-559352	Acema1-559352	No KOG	-	-	-	Not a cazyme	-	-
Acema1-552233	Acema1-552233	No KOG	-	-	-	Not a cazyme	-	-
Acema1-715057	Acema1-714970	KOG1198	Zinc-binding oxidoreductase	General function prediction only	POORLY CHARACTERIZED	Not a cazyme	-	-
Cenge3-662729	Cenge3-662689	KOG0867	Glutathione S-transferase	Posttranslational modification, protein turnover, chaperones	CELLULAR PROCESSES AND SIGNALING	Not a cazyme	-	-
Cenge3-647386	Cenge3-647346	KOG0224	Aquaporin (major intrinsic protein family)	Carbohydrate transport and metabolism	METABOLISM	Not a cazyme	-	-
Amamu1-197493	Amamu1-197383	KOG3770	Acid sphingomyelinase and PHM5 phosphate metabolism protein	Lipid transport and metabolism	METABOLISM	Not a cazyme	SP	-
Acema1-142316	Acema1-142316	No KOG	-	-	-	Not a cazyme	SP	-
Acema1-703680	Acema1-703680	No KOG	-	-	-	Not a cazyme	SP	-
Acema1-727304	Acema1-727304	No KOG	-	-	-	Not a cazyme	-	-
Acema1-195970	Acema1-195970	No KOG	-	-	-	GT2	-	-
Acema1-793765	Acema1-793765	No KOG	-	-	-	Not a cazyme	-	-
Acema1-220175	Acema1-220175	No KOG	-	-	-	Not a cazyme	-	-
Acema1-700933	Acema1-700933	No KOG	-	-	-	Not a cazyme	-	-
Acema1-485985	Acema1-485985	No KOG	-	-	-	Not a cazyme	-	-
Acema1-592971	Acema1-592884	KOG0118	FOG: RRM domain	General function prediction only	POORLY CHARACTERIZED	Not a cazyme	-	-
Acema1-700993	Acema1-700993	No KOG	-	-	-	CE4	-	-
Acema1-750571	Acema1-750571	No KOG	-	-	-	Not a cazyme	-	-
Acema1-701717	Acema1-701717	No KOG	-	-	-	Not a cazyme	SP	-
Acema1-755295	Acema1-755295	No KOG	-	-	-	Not a cazyme	-	-
Cenge3-612897	Cenge3-612897	No KOG	-	-	-	GH12	SP	SSP
Acema1-670732	Acema1-670732	No KOG	-	-	-	GH28	SP	-
Acema1-674542	Acema1-674542	No KOG	-	-	-	Not a cazyme	SP	-
Acema1-795915	Acema1-795828	KOG0805	Carbon-nitrogen hydrolase	Amino acid transport and metabolism	METABOLISM	Not a cazyme	-	-
Acema1-242819	Acema1-242819	No KOG	-	-	-	Not a cazyme	-	-
Acema1-588025	Acema1-588025	No KOG	-	-	-	Not a cazyme	-	-
Acema1-720894	Acema1-720894	No KOG	-	-	-	Not a cazyme	-	-
Acema1-674534	Acema1-674534	No KOG	-	-	-	Not a cazyme	-	-
Acema1-615039	Acema1-614952	KOG4245	Predicted metal-dependent hydrolase of the TIM-barrel fold	General function prediction only	POORLY CHARACTERIZED	Not a cazyme	-	-
Acema1-711264	Acema1-711177	KOG4245	Predicted metal-dependent hydrolase of the TIM-barrel fold	General function prediction only	POORLY CHARACTERIZED	Not a cazyme	-	-
Acema1-749017	Acema1-748930	KOG4293	Predicted membrane protein, contains DoH and Cytochrome b-561/ferric reductase transmembrane domains	Signal transduction mechanisms	CELLULAR PROCESSES AND SIGNALING	Not a cazyme	-	-
Acema1-735849	Acema1-735762	KOG4157	beta-1,6-N-acetylglucosaminyltransferase, contains WSC domain	Carbohydrate transport and metabolism	METABOLISM	Not a cazyme	-	-
Acema1-700908	Acema1-700908	No KOG	-	-	-	Not a cazyme	-	-
Acema1-582561	Acema1-582561	No KOG	-	-	-	Not a cazyme	-	-
Acema1-709767	Acema1-709767	No KOG	-	-	-	Not a cazyme	-	-
Acema1-669046	Acema1-668959	KOG2992	Nucleolar GTPase/ATPase p130	Nuclear structure	CELLULAR PROCESSES AND SIGNALING	Not a cazyme	-	-
Acema1-670652	Acema1-670565	KOG4532	WD40-like repeat containing protein	General function prediction only	POORLY CHARACTERIZED	Not a cazyme	-	-
Acema1-642725	Acema1-642725	No KOG	-	-	-	Not a cazyme	-	-
Acema1-104989	Acema1-104902	KOG0156	Cytochrome P450 CYP2 subfamily	Secondary metabolites biosynthesis, transport and catabolism	METABOLISM	Not a cazyme	-	-
Acema1-553072	Acema1-553072	No KOG	-	-	-	Not a cazyme	-	-
Cenge3-582190	Cenge3-582150	KOG3227	Calcium-responsive transcription coactivator	Transcription	INFORMATION STORAGE AND PROCESSING	Not a cazyme	-	-
Cenge3-665120	Cenge3-665080	KOG2914	Predicted haloacid-halidohydrolase and related hydrolases	General function prediction only	POORLY CHARACTERIZED	Not a cazyme	-	-
Cenge3-691974	Cenge3-691974	No KOG	-	-	-	Not a cazyme	-	-
Acema1-668619	Acema1-668619	No KOG	-	-	-	Not a cazyme	-	-
Acema1-579525	Acema1-579525	No KOG	-	-	-	Not a cazyme	-	-
Acema1-674260	Acema1-674260	No KOG	-	-	-	Not a cazyme	-	-
Acema1-614480	Acema1-614480	No KOG	-	-	-	Not a cazyme	-	-
Lacbi2-677537	Lacbi2-677537	No KOG	-	-	-	Not a cazyme	-	-
Paxin1-117497	Paxin1-117497	No KOG	-	-	-	Not a cazyme	-	-
Cenge3-658644	Cenge3-658644	No KOG	-	-	-	Not a cazyme	-	-
Acema1-667602	Acema1-667515	KOG2992	Nucleolar GTPase/ATPase p130	Nuclear structure	CELLULAR PROCESSES AND SIGNALING	Not a cazyme	-	-
Acema1-722457	Acema1-722457	No KOG	-	-	-	Not a cazyme	-	-
Acema1-598594	Acema1-598594	No KOG	-	-	-	Not a cazyme	-	-
Acema1-409855	Acema1-409768	KOG1303	Amino acid transporters	Amino acid transport and metabolism	METABOLISM	Not a cazyme	-	-
Acema1-240902	Acema1-240815	KOG0747	Putative NAD+-dependent epimerases	Carbohydrate transport and metabolism	METABOLISM	Not a cazyme	-	-
Acema1-677080	Acema1-677080	No KOG	-	-	-	Not a cazyme	-	-
Acema1-759801	Acema1-759801	No KOG	-	-	-	Not a cazyme	-	-
Acema1-702148	Acema1-702061	KOG1303	Amino acid transporters	Amino acid transport and metabolism	METABOLISM	Not a cazyme	-	-
Acema1-108834	Acema1-108747	KOG1303	Amino acid transporters	Amino acid transport and metabolism	METABOLISM	Not a cazyme	-	-
Hebcy2-447162	Hebcy2-447162	No KOG	-	-	-	GH7	SP	-
Acema1-774535	Acema1-774535	No KOG	-	-	-	GH114-CBM1	-	-
Pilcr1-826834	Pilcr1-826834	No KOG	-	-	-	Not a cazyme	-	-
Acema1-676221	Acema1-676221	No KOG	-	-	-	Not a cazyme	-	-
Amamu1-166373	Amamu1-166373	No KOG	-	-	-	CE1	-	-
Acema1-714871	Acema1-714871	No KOG	-	-	-	CE1	-	-
Acema1-676524	Acema1-676524	No KOG	-	-	-	Not a cazyme	SP	SSP
Acema1-749627	Acema1-749627	No KOG	-	-	-	CE15	-	-
Acema1-749626	Acema1-749626	No KOG	-	-	-	CE15	-	-
Acema1-801636	Acema1-801636	No KOG	-	-	-	GH11	-	-
Acema1-602276	Acema1-602276	No KOG	-	-	-	GH11	-	-
Pilcr1-819708	Pilcr1-819708	No KOG	-	-	-	Not a cazyme	-	-
Acema1-799730	Acema1-799730	No KOG	-	-	-	Not a cazyme	-	-
Amamu1-112436	Amamu1-112436	No KOG	-	-	-	Not a cazyme	-	-
Pilcr1-403983	Pilcr1-403983	No KOG	-	-	-	Not a cazyme	SP	-
Pilcr1-15152	Pilcr1-15152	No KOG	-	-	-	Not a cazyme	-	-
Pilcr1-826947	Pilcr1-826858	KOG3847	Phospholipase A2 (platelet-activating factor acetylhydrolase in humans)	Lipid transport and metabolism	METABOLISM	Not a cazyme	-	-
Lacbi2-572153	Lacbi2-572153	No KOG	-	-	-	Not a cazyme	-	-
Hebcy2-445517	Hebcy2-445517	No KOG	-	-	-	Not a cazyme	-	-
Pilcr1-445382	Pilcr1-445382	No KOG	-	-	-	Not a cazyme	-	-
Acema1-695785	Acema1-695785	No KOG	-	-	-	Not a cazyme	-	-
Acema1-574236	Acema1-574236	No KOG	-	-	-	Not a cazyme	-	-
Lacbi2-617261	Lacbi2-617261	No KOG	-	-	-	Not a cazyme	-	-
Lacbi2-332239	Lacbi2-332239	No KOG	-	-	-	Not a cazyme	-	-
Lacbi2-304776	Lacbi2-304776	No KOG	-	-	-	CE16	-	-
Acema1-537922	Acema1-537922	No KOG	-	-	-	Not a cazyme	-	-
Lacbi2-488754	Lacbi2-488754	KOG2589	Histone tail methylase	Chromatin structure and dynamics	INFORMATION STORAGE AND PROCESSING	Not a cazyme	-	-
Lacbi2-588430	Lacbi2-588430	No KOG	-	-	-	Not a cazyme	-	-
Lacbi2-302288	Lacbi2-302288	No KOG	-	-	-	Not a cazyme	-	-
Lacbi2-695194	Lacbi2-695194	No KOG	-	-	-	Not a cazyme	SP	SSP
Lacbi2-467556	Lacbi2-467556	No KOG	-	-	-	Not a cazyme	SP	SSP
Cenge3-708080	Cenge3-708040	KOG2806	Chitinase	Carbohydrate transport and metabolism	METABOLISM	CBM50-CBM50-CBM50-CBM50-CBM50	-	-
Cenge3-651284	Cenge3-651284	No KOG	-	-	-	Not a cazyme	-	-
Cenge3-616659	Cenge3-616659	No KOG	-	-	-	Not a cazyme	-	-
Cenge3-600330	Cenge3-600290	KOG2456	Aldehyde dehydrogenase	Energy production and conversion	METABOLISM	Not a cazyme	-	-
Cenge3-664034	Cenge3-664034	No KOG	-	-	-	Not a cazyme	-	-
Cenge3-670769	Cenge3-670729	KOG4178	Soluble epoxide hydrolase	Lipid transport and metabolism	METABOLISM	Not a cazyme	-	-
Cenge3-730860	Cenge3-730860	No KOG	-	-	-	Not a cazyme	-	-
Cenge3-618573	Cenge3-618533	KOG0684	Cytochrome P450	Secondary metabolites biosynthesis, transport and catabolism	METABOLISM	Not a cazyme	-	-
Cenge3-617291	Cenge3-617291	No KOG	-	-	-	Not a cazyme	-	-
Cenge3-686843	Cenge3-686803	KOG1515	Arylacetamide deacetylase	Defense mechanisms	CELLULAR PROCESSES AND SIGNALING	Not a cazyme	-	-
Cenge3-612297	Cenge3-612257	KOG1869	Splicing coactivator SRm160/300, subunit SRm300	RNA processing and modification	INFORMATION STORAGE AND PROCESSING	Not a cazyme	-	-
Cenge3-621898	Cenge3-621898	No KOG	-	-	-	Not a cazyme	-	-
Acema1-665973	Acema1-665973	No KOG	-	-	-	Not a cazyme	-	-
Acema1-727652	Acema1-727652	No KOG	-	-	-	Not a cazyme	-	-
Hebcy2-79894	Hebcy2-79894	No KOG	-	-	-	Not a cazyme	-	-
Hebcy2-433832	Hebcy2-433832	No KOG	-	-	-	Not a cazyme	-	-
Hebcy2-78294	Hebcy2-78294	No KOG	-	-	-	Not a cazyme	-	-
Lacbi2-657892	Lacbi2-657892	No KOG	-	-	-	Not a cazyme	-	-
Acema1-745259	Acema1-745259	No KOG	-	-	-	Not a cazyme	-	-
Acema1-590250	Acema1-590163	KOG4297	C-type lectin	Signal transduction mechanisms	CELLULAR PROCESSES AND SIGNALING	Not a cazyme	-	-
Lacbi2-315701	Lacbi2-315701	No KOG	-	-	-	Not a cazyme	-	-
Hebcy2-445656	Hebcy2-445504	KOG0725	Reductases with broad range of substrate specificities	General function prediction only	POORLY CHARACTERIZED	Not a cazyme	-	-
Acema1-599315	Acema1-599315	No KOG	-	-	-	Not a cazyme	-	-
Lacbi2-389157	Lacbi2-389157	No KOG	-	-	-	Not a cazyme	-	-
Cenge3-425387	Cenge3-425387	No KOG	-	-	-	Not a cazyme	-	-
Lacbi2-665393	Lacbi2-665393	KOG2405	Predicted 3'-5' exonuclease	Replication, recombination and repair	INFORMATION STORAGE AND PROCESSING	Not a cazyme	-	-
Amamu1-187148	Amamu1-187038	KOG2405	Predicted 3'-5' exonuclease	Replication, recombination and repair	INFORMATION STORAGE AND PROCESSING	Not a cazyme	-	-
Tubma1-280470	Tubma1-280470	No KOG	-	-	-	Not a cazyme	-	-
Acema1-777183	Acema1-777183	No KOG	-	-	-	Not a cazyme	-	-
Acema1-746576	Acema1-746576	No KOG	-	-	-	Not a cazyme	SP	SSP
Acema1-694001	Acema1-694001	No KOG	-	-	-	Not a cazyme	-	-
Pilcr1-77717	Pilcr1-77717	No KOG	-	-	-	Not a cazyme	-	-
Pilcr1-90896	Pilcr1-90807	KOG0629	Glutamate decarboxylase and related proteins	Amino acid transport and metabolism	METABOLISM	Not a cazyme	-	-
Pilcr1-819242	Pilcr1-819242	No KOG	-	-	-	Not a cazyme	-	-
Pilcr1-69205	Pilcr1-69116	KOG0223	Aquaporin (major intrinsic protein family)	Carbohydrate transport and metabolism	METABOLISM	Not a cazyme	-	-
Acema1-698795	Acema1-698708	KOG0223	Aquaporin (major intrinsic protein family)	Carbohydrate transport and metabolism	METABOLISM	Not a cazyme	-	-
Pilcr1-824937	Pilcr1-824848	KOG0223	Aquaporin (major intrinsic protein family)	Carbohydrate transport and metabolism	METABOLISM	Not a cazyme	-	-
Cenge3-17128	Cenge3-17088	KOG1815	Predicted E3 ubiquitin ligase	Posttranslational modification, protein turnover, chaperones	CELLULAR PROCESSES AND SIGNALING	Not a cazyme	-	-
Cenge3-573910	Cenge3-573910	No KOG	-	-	-	Not a cazyme	-	-
Cenge3-697187	Cenge3-697147	KOG0725	Reductases with broad range of substrate specificities	General function prediction only	POORLY CHARACTERIZED	Not a cazyme	-	-
Cenge3-725802	Cenge3-725802	No KOG	-	-	-	Not a cazyme	-	-
Cenge3-41850	Cenge3-41810	KOG4412	26S proteasome regulatory complex, subunit PSMD10	Posttranslational modification, protein turnover, chaperones	CELLULAR PROCESSES AND SIGNALING	Not a cazyme	-	-
Cenge3-660992	Cenge3-660992	No KOG	-	-	-	Not a cazyme	-	-
Cenge3-519573	Cenge3-519573	No KOG	-	-	-	Not a cazyme	-	-
Cenge3-623556	Cenge3-623516	KOG1187	Serine/threonine protein kinase	Signal transduction mechanisms	CELLULAR PROCESSES AND SIGNALING	Not a cazyme	-	-
Acema1-804160	Acema1-804073	KOG4177	Ankyrin	Cell wall/membrane/envelope biogenesis	CELLULAR PROCESSES AND SIGNALING	Not a cazyme	-	-
Acema1-165367	Acema1-165280	KOG0504	FOG: Ankyrin repeat	General function prediction only	POORLY CHARACTERIZED	Not a cazyme	-	-
Cenge3-699583	Cenge3-699583	No KOG	-	-	-	Not a cazyme	-	-
Acema1-487185	Acema1-487185	No KOG	-	-	-	Not a cazyme	-	-
Acema1-557058	Acema1-557058	No KOG	-	-	-	Not a cazyme	-	-
Tubma1-365485	Tubma1-365485	No KOG	-	-	-	Not a cazyme	-	-
Tubma1-141280	Tubma1-141117	KOG0504	FOG: Ankyrin repeat	General function prediction only	POORLY CHARACTERIZED	Not a cazyme	-	-
Acema1-667953	Acema1-667866	KOG0504	FOG: Ankyrin repeat	General function prediction only	POORLY CHARACTERIZED	Not a cazyme	-	-
Acema1-778070	Acema1-777983	KOG2084	Predicted histone tail methylase containing SET domain	Chromatin structure and dynamics	INFORMATION STORAGE AND PROCESSING	Not a cazyme	-	-
Acema1-783760	Acema1-783673	KOG2084	Predicted histone tail methylase containing SET domain	Chromatin structure and dynamics	INFORMATION STORAGE AND PROCESSING	Not a cazyme	-	-
Acema1-742106	Acema1-742019	KOG0137	Very-long-chain acyl-CoA dehydrogenase	Lipid transport and metabolism	METABOLISM	Not a cazyme	-	-
Acema1-238620	Acema1-238620	No KOG	-	-	-	Not a cazyme	-	-
Acema1-687269	Acema1-687269	No KOG	-	-	-	Not a cazyme	-	-
Acema1-750842	Acema1-750842	No KOG	-	-	-	GH128	SP	SSP
Acema1-808263	Acema1-808176	KOG1187	Serine/threonine protein kinase	Signal transduction mechanisms	CELLULAR PROCESSES AND SIGNALING	Not a cazyme	-	-
Acema1-699308	Acema1-699308	No KOG	-	-	-	Not a cazyme	-	-
Acema1-623497	Acema1-623410	KOG1721	FOG: Zn-finger	General function prediction only	POORLY CHARACTERIZED	Not a cazyme	-	-
Acema1-588213	Acema1-588213	No KOG	-	-	-	Not a cazyme	-	-
Acema1-729447	Acema1-729360	KOG0255	Synaptic vesicle transporter SVOP and related transporters (major facilitator superfamily)	General function prediction only	POORLY CHARACTERIZED	Not a cazyme	-	-
Acema1-662160	Acema1-662073	KOG0255	Synaptic vesicle transporter SVOP and related transporters (major facilitator superfamily)	General function prediction only	POORLY CHARACTERIZED	Not a cazyme	-	-
Acema1-812239	Acema1-812152	KOG0255	Synaptic vesicle transporter SVOP and related transporters (major facilitator superfamily)	General function prediction only	POORLY CHARACTERIZED	Not a cazyme	-	-
Cenge3-642656	Cenge3-642616	KOG0255	Synaptic vesicle transporter SVOP and related transporters (major facilitator superfamily)	General function prediction only	POORLY CHARACTERIZED	Not a cazyme	-	-
Acema1-746598	Acema1-746511	KOG0591	NIMA (never in mitosis)-related G2-specific serine/threonine protein kinase	Cell cycle control, cell division, chromosome partitioning	METABOLISM	Not a cazyme	-	-
Acema1-142334	Acema1-142247	KOG0591	NIMA (never in mitosis)-related G2-specific serine/threonine protein kinase	Cell cycle control, cell division, chromosome partitioning	METABOLISM	Not a cazyme	-	-
Acema1-645975	Acema1-645888	KOG0198	MEKK and related serine/threonine protein kinases	Signal transduction mechanisms	CELLULAR PROCESSES AND SIGNALING	Not a cazyme	-	-
Acema1-614611	Acema1-614524	KOG1208	Dehydrogenases with different specificities (related to short-chain alcohol dehydrogenases)	Secondary metabolites biosynthesis, transport and catabolism	METABOLISM	Not a cazyme	-	-
Acema1-164299	Acema1-164212	KOG0298	DEAD box-containing helicase-like transcription factor/DNA repair protein	Replication, recombination and repair	INFORMATION STORAGE AND PROCESSING	Not a cazyme	-	-
Acema1-449	Acema1-449	No KOG	-	-	-	Not a cazyme	-	-
Acema1-708443	Acema1-708443	No KOG	-	-	-	Not a cazyme	-	-
Acema1-681755	Acema1-681668	KOG4400	E3 ubiquitin ligase interacting with arginine methyltransferase	Posttranslational modification, protein turnover, chaperones	CELLULAR PROCESSES AND SIGNALING	Not a cazyme	-	-
Acema1-720413	Acema1-720413	No KOG	-	-	-	Not a cazyme	SP	-
Acema1-663855	Acema1-663855	No KOG	-	-	-	Not a cazyme	-	-
Acema1-679166	Acema1-679079	KOG3855	Monooxygenase involved in coenzyme Q (ubiquinone) biosynthesis	Coenzyme transport and metabolism	METABOLISM	Not a cazyme	-	-
Acema1-745028	Acema1-744941	KOG3855	Monooxygenase involved in coenzyme Q (ubiquinone) biosynthesis	Coenzyme transport and metabolism	METABOLISM	Not a cazyme	-	-
Acema1-606404	Acema1-606317	KOG1515	Arylacetamide deacetylase	Defense mechanisms	CELLULAR PROCESSES AND SIGNALING	Not a cazyme	-	-
Acema1-710165	Acema1-710078	KOG1515	Arylacetamide deacetylase	Defense mechanisms	CELLULAR PROCESSES AND SIGNALING	Not a cazyme	-	-
Acema1-797056	Acema1-797056	No KOG	-	-	-	Not a cazyme	-	-
Acema1-807494	Acema1-807407	KOG3178	Hydroxyindole-O-methyltransferase and related SAM-dependent methyltransferases	General function prediction only	POORLY CHARACTERIZED	Not a cazyme	-	-
Acema1-601023	Acema1-600936	KOG3178	Hydroxyindole-O-methyltransferase and related SAM-dependent methyltransferases	General function prediction only	POORLY CHARACTERIZED	Not a cazyme	-	-
Acema1-718114	Acema1-718027	KOG3178	Hydroxyindole-O-methyltransferase and related SAM-dependent methyltransferases	General function prediction only	POORLY CHARACTERIZED	Not a cazyme	-	-
Acema1-619852	Acema1-619765	KOG3178	Hydroxyindole-O-methyltransferase and related SAM-dependent methyltransferases	General function prediction only	POORLY CHARACTERIZED	Not a cazyme	-	-
Acema1-590098	Acema1-590098	No KOG	-	-	-	Not a cazyme	-	-
Acema1-654934	Acema1-654934	No KOG	-	-	-	Not a cazyme	-	-
Acema1-695110	Acema1-695110	No KOG	-	-	-	Not a cazyme	-	-
Acema1-798907	Acema1-798820	KOG2466	Uridine permease/thiamine transporter/allantoin transport	Coenzyme transport and metabolism	METABOLISM	Not a cazyme	-	-
Acema1-755091	Acema1-755004	KOG1721	FOG: Zn-finger	General function prediction only	POORLY CHARACTERIZED	Not a cazyme	-	-
Acema1-647778	Acema1-647691	KOG1721	FOG: Zn-finger	General function prediction only	POORLY CHARACTERIZED	Not a cazyme	-	-
Acema1-753165	Acema1-753078	KOG4498	Uncharacterized conserved protein	Function unknown	POORLY CHARACTERIZED	Not a cazyme	-	-
Acema1-638114	Acema1-638027	KOG4498	Uncharacterized conserved protein	Function unknown	POORLY CHARACTERIZED	Not a cazyme	-	-
Acema1-730642	Acema1-730642	No KOG	-	-	-	Not a cazyme	-	-
Acema1-578495	Acema1-578495	No KOG	-	-	-	Not a cazyme	-	-
Acema1-763263	Acema1-763263	No KOG	-	-	-	Not a cazyme	-	-
Acema1-808702	Acema1-808615	KOG2029	Uncharacterized conserved protein	Function unknown	POORLY CHARACTERIZED	Not a cazyme	-	-
Acema1-624680	Acema1-624593	KOG1721	FOG: Zn-finger	General function prediction only	POORLY CHARACTERIZED	Not a cazyme	-	-
Acema1-231950	Acema1-231863	KOG2029	Uncharacterized conserved protein	Function unknown	POORLY CHARACTERIZED	Not a cazyme	-	-
Acema1-234379	Acema1-234379	No KOG	-	-	-	Not a cazyme	-	-
Acema1-590819	Acema1-590819	No KOG	-	-	-	Not a cazyme	-	-
Acema1-748191	Acema1-748191	No KOG	-	-	-	Not a cazyme	-	-
Tubma1-307164	Tubma1-307164	No KOG	-	-	-	GH76	-	-
Tubma1-356622	Tubma1-356459	KOG1604	Predicted mutarotase	Carbohydrate transport and metabolism	METABOLISM	Not a cazyme	SP	-
Tubma1-352207	Tubma1-352044	KOG4499	Ca2+-binding protein Regucalcin/SMP30	Inorganic ion transport and metabolism	METABOLISM	Not a cazyme	-	-
Tubma1-274667	Tubma1-274667	No KOG	-	-	-	Not a cazyme	SP	-
Tubma1-164210	Tubma1-164210	No KOG	-	-	-	GH43	SP	-
Tubma1-364016	Tubma1-364016	No KOG	-	-	-	Not a cazyme	-	-
Tubma1-272820	Tubma1-272820	No KOG	-	-	-	CE12	SP	SSP
Acema1-625054	Acema1-625054	No KOG	-	-	-	CE12	SP	SSP
Tubma1-223022	Tubma1-223022	No KOG	-	-	-	Not a cazyme	-	-
Acema1-722739	Acema1-722739	No KOG	-	-	-	Not a cazyme	-	-
Lacbi2-482726	Lacbi2-482726	No KOG	-	-	-	Not a cazyme	-	-
Cenge3-686036	Cenge3-685996	KOG4231	Intracellular membrane-bound Ca2+-independent phospholipase A2	Lipid transport and metabolism	METABOLISM	Not a cazyme	-	-
Acema1-624792	Acema1-624792	No KOG	-	-	-	Not a cazyme	-	-
Tubma1-356864	Tubma1-356701	KOG0045	Cytosolic Ca2+-dependent cysteine protease (calpain), large subunit (EF-Hand protein superfamily)	Posttranslational modification, protein turnover, chaperones	CELLULAR PROCESSES AND SIGNALING	Not a cazyme	-	-
Cenge3-586270	Cenge3-586230	KOG0045	Cytosolic Ca2+-dependent cysteine protease (calpain), large subunit (EF-Hand protein superfamily)	Posttranslational modification, protein turnover, chaperones	CELLULAR PROCESSES AND SIGNALING	Not a cazyme	-	-
Cenge3-681955	Cenge3-681955	No KOG	-	-	-	Not a cazyme	-	-
Cenge3-536527	Cenge3-536527	No KOG	-	-	-	Not a cazyme	-	-
Lacbi2-678875	Lacbi2-678875	No KOG	-	-	-	Not a cazyme	-	-
Hebcy2-449179	Hebcy2-449179	No KOG	-	-	-	Not a cazyme	-	-
Tubma1-273623	Tubma1-273623	No KOG	-	-	-	Not a cazyme	SP	SSP
Hebcy2-421859	Hebcy2-421707	KOG4044	Mitochondrial associated endoribonuclease MAR1 (isochorismatase superfamily)	General function prediction only	POORLY CHARACTERIZED	Not a cazyme	-	-
Cenge3-536263	Cenge3-536263	No KOG	-	-	-	Not a cazyme	-	-
Acema1-680097	Acema1-680097	No KOG	-	-	-	Not a cazyme	-	-
Hebcy2-79430	Hebcy2-79430	No KOG	-	-	-	Not a cazyme	-	-
Amamu1-154614	Amamu1-154614	No KOG	-	-	-	Not a cazyme	-	-
Pilcr1-13479	Pilcr1-13479	No KOG	-	-	-	Not a cazyme	-	-
Pilcr1-827115	Pilcr1-827115	No KOG	-	-	-	Not a cazyme	-	-
Acema1-602354	Acema1-602267	KOG3977	Troponin I	Cytoskeleton	CELLULAR PROCESSES AND SIGNALING	Not a cazyme	-	-
Pilcr1-15282	Pilcr1-15282	No KOG	-	-	-	Not a cazyme	SP	-
Acema1-747204	Acema1-747204	No KOG	-	-	-	Not a cazyme	SP	-
Amamu1-77466	Amamu1-77466	No KOG	-	-	-	Not a cazyme	SP	-
Acema1-423902	Acema1-423902	No KOG	-	-	-	Not a cazyme	SP	-
Acema1-786051	Acema1-786051	No KOG	-	-	-	Not a cazyme	SP	-
Acema1-631261	Acema1-631261	No KOG	-	-	-	Not a cazyme	-	-
Pilcr1-73492	Pilcr1-73492	No KOG	-	-	-	Not a cazyme	-	-
Lacbi2-631170	Lacbi2-631170	No KOG	-	-	-	Not a cazyme	-	-
Hebcy2-444288	Hebcy2-444288	No KOG	-	-	-	Not a cazyme	-	-
Acema1-667463	Acema1-667463	No KOG	-	-	-	Not a cazyme	-	-
Acema1-681583	Acema1-681583	No KOG	-	-	-	Not a cazyme	SP	-
Acema1-809240	Acema1-809240	No KOG	-	-	-	Not a cazyme	SP	-
Acema1-657373	Acema1-657373	No KOG	-	-	-	Not a cazyme	-	-
Acema1-216517	Acema1-216517	No KOG	-	-	-	Not a cazyme	SP	-
Acema1-31393	Acema1-31393	No KOG	-	-	-	Not a cazyme	SP	-
Acema1-708526	Acema1-708526	No KOG	-	-	-	Not a cazyme	-	-
Acema1-702056	Acema1-702056	No KOG	-	-	-	Not a cazyme	-	-
Acema1-705090	Acema1-705090	No KOG	-	-	-	Not a cazyme	SP	-
Acema1-673790	Acema1-673790	No KOG	-	-	-	Not a cazyme	SP	-
Acema1-660713	Acema1-660713	No KOG	-	-	-	Not a cazyme	SP	-
Cenge3-603497	Cenge3-603497	No KOG	-	-	-	Not a cazyme	SP	-
Cenge3-673622	Cenge3-673582	KOG1840	Kinesin light chain	Cytoskeleton	CELLULAR PROCESSES AND SIGNALING	Not a cazyme	-	-
Cenge3-538021	Cenge3-537981	KOG1840	Kinesin light chain	Cytoskeleton	CELLULAR PROCESSES AND SIGNALING	Not a cazyme	-	-
Cenge3-608530	Cenge3-608490	KOG1840	Kinesin light chain	Cytoskeleton	CELLULAR PROCESSES AND SIGNALING	Not a cazyme	-	-
Acema1-555307	Acema1-555220	KOG1840	Kinesin light chain	Cytoskeleton	CELLULAR PROCESSES AND SIGNALING	Not a cazyme	-	-
Acema1-548101	Acema1-548014	KOG1840	Kinesin light chain	Cytoskeleton	CELLULAR PROCESSES AND SIGNALING	Not a cazyme	-	-
Tubma1-361521	Tubma1-361358	KOG1840	Kinesin light chain	Cytoskeleton	CELLULAR PROCESSES AND SIGNALING	Not a cazyme	-	-
Tubma1-361518	Tubma1-361355	KOG1840	Kinesin light chain	Cytoskeleton	CELLULAR PROCESSES AND SIGNALING	Not a cazyme	-	-
Tubma1-364619	Tubma1-364456	KOG1840	Kinesin light chain	Cytoskeleton	CELLULAR PROCESSES AND SIGNALING	Not a cazyme	-	-
Pilcr1-71999	Pilcr1-71910	KOG1840	Kinesin light chain	Cytoskeleton	CELLULAR PROCESSES AND SIGNALING	Not a cazyme	-	-
Lacbi2-586263	Lacbi2-586263	KOG1840	Kinesin light chain	Cytoskeleton	CELLULAR PROCESSES AND SIGNALING	Not a cazyme	-	-
Tubma1-159160	Tubma1-158997	KOG1840	Kinesin light chain	Cytoskeleton	CELLULAR PROCESSES AND SIGNALING	Not a cazyme	-	-
Lacbi2-691192	Lacbi2-691192	No KOG	-	-	-	Not a cazyme	-	-
Lacbi2-563935	Lacbi2-563935	No KOG	-	-	-	Not a cazyme	-	-
Lacbi2-492596	Lacbi2-492596	No KOG	-	-	-	Not a cazyme	-	-
Lacbi2-494428	Lacbi2-494428	No KOG	-	-	-	Not a cazyme	-	-
Lacbi2-538327	Lacbi2-538327	No KOG	-	-	-	Not a cazyme	-	-
Pilcr1-827107	Pilcr1-827107	No KOG	-	-	-	Not a cazyme	-	-
Pilcr1-84539	Pilcr1-84539	No KOG	-	-	-	Not a cazyme	-	-
Pilcr1-798883	Pilcr1-798883	No KOG	-	-	-	Not a cazyme	-	-
Pilcr1-93882	Pilcr1-93882	No KOG	-	-	-	Not a cazyme	-	-
Pilcr1-827113	Pilcr1-827113	No KOG	-	-	-	Not a cazyme	-	-
Pilcr1-827102	Pilcr1-827102	No KOG	-	-	-	Not a cazyme	-	-
Pilcr1-827103	Pilcr1-827103	No KOG	-	-	-	Not a cazyme	-	-
Acema1-662233	Acema1-662146	KOG4389	Acetylcholinesterase/Butyrylcholinesterase	Signal transduction mechanisms	CELLULAR PROCESSES AND SIGNALING	Not a cazyme	SP	-
Acema1-544229	Acema1-544142	KOG1516	Carboxylesterase and related proteins	General function prediction only	POORLY CHARACTERIZED	Not a cazyme	-	-
Acema1-715019	Acema1-714932	KOG1336	Monodehydroascorbate/ferredoxin reductase	General function prediction only	POORLY CHARACTERIZED	Not a cazyme	-	-
Acema1-591603	Acema1-591516	KOG1502	Flavonol reductase/cinnamoyl-CoA reductase	Defense mechanisms	CELLULAR PROCESSES AND SIGNALING	Not a cazyme	-	-
Acema1-672519	Acema1-672432	KOG0725	Reductases with broad range of substrate specificities	General function prediction only	POORLY CHARACTERIZED	Not a cazyme	-	-
Acema1-674372	Acema1-674372	No KOG	-	-	-	Not a cazyme	-	-
Acema1-726454	Acema1-726367	KOG0255	Synaptic vesicle transporter SVOP and related transporters (major facilitator superfamily)	General function prediction only	POORLY CHARACTERIZED	Not a cazyme	-	-
Acema1-680228	Acema1-680141	KOG0255	Synaptic vesicle transporter SVOP and related transporters (major facilitator superfamily)	General function prediction only	POORLY CHARACTERIZED	Not a cazyme	-	-
Acema1-705563	Acema1-705476	KOG0255	Synaptic vesicle transporter SVOP and related transporters (major facilitator superfamily)	General function prediction only	POORLY CHARACTERIZED	Not a cazyme	-	-
Acema1-685306	Acema1-685219	KOG3346	Phosphatidylethanolamine binding protein	General function prediction only	POORLY CHARACTERIZED	Not a cazyme	SP	SSP
Acema1-730472	Acema1-730385	KOG4533	Uncharacterized conserved protein	Function unknown	POORLY CHARACTERIZED	Not a cazyme	-	-
Acema1-614853	Acema1-614766	KOG1515	Arylacetamide deacetylase	Defense mechanisms	CELLULAR PROCESSES AND SIGNALING	Not a cazyme	-	-
Acema1-655418	Acema1-655331	KOG0158	Cytochrome P450 CYP3/CYP5/CYP6/CYP9 subfamilies	Secondary metabolites biosynthesis, transport and catabolism	METABOLISM	Not a cazyme	-	-
Acema1-588099	Acema1-588012	KOG1238	Glucose dehydrogenase/choline dehydrogenase/mandelonitrile lyase (GMC oxidoreductase family)	General function prediction only	POORLY CHARACTERIZED	AA3_2	-	-
Acema1-690901	Acema1-690901	No KOG	-	-	-	Not a cazyme	-	-
Acema1-693638	Acema1-693551	KOG4389	Acetylcholinesterase/Butyrylcholinesterase	Signal transduction mechanisms	CELLULAR PROCESSES AND SIGNALING	Not a cazyme	SP	-
Acema1-693365	Acema1-693278	KOG1238	Glucose dehydrogenase/choline dehydrogenase/mandelonitrile lyase (GMC oxidoreductase family)	General function prediction only	POORLY CHARACTERIZED	AA3_2	-	-
Acema1-679857	Acema1-679770	KOG1198	Zinc-binding oxidoreductase	General function prediction only	POORLY CHARACTERIZED	Not a cazyme	-	-
Acema1-357432	Acema1-357345	KOG1238	Glucose dehydrogenase/choline dehydrogenase/mandelonitrile lyase (GMC oxidoreductase family)	General function prediction only	POORLY CHARACTERIZED	AA3_2	-	-
Acema1-707166	Acema1-707079	KOG1238	Glucose dehydrogenase/choline dehydrogenase/mandelonitrile lyase (GMC oxidoreductase family)	General function prediction only	POORLY CHARACTERIZED	AA3_2	-	-
Acema1-71882	Acema1-71882	No KOG	-	-	-	Not a cazyme	-	-
Acema1-575726	Acema1-575639	KOG3947	Phosphoesterases	General function prediction only	POORLY CHARACTERIZED	Not a cazyme	-	-
Acema1-602255	Acema1-602255	No KOG	-	-	-	Not a cazyme	-	-
Cenge3-636128	Cenge3-636088	KOG1238	Glucose dehydrogenase/choline dehydrogenase/mandelonitrile lyase (GMC oxidoreductase family)	General function prediction only	POORLY CHARACTERIZED	AA3_2	SP	-
Acema1-717668	Acema1-717581	KOG1238	Glucose dehydrogenase/choline dehydrogenase/mandelonitrile lyase (GMC oxidoreductase family)	General function prediction only	POORLY CHARACTERIZED	AA3_2	SP	-
Acema1-747383	Acema1-747296	KOG2408	Peroxidase/oxygenase	General function prediction only	POORLY CHARACTERIZED	Not a cazyme	-	-
Acema1-742289	Acema1-742289	No KOG	-	-	-	Not a cazyme	-	-
Acema1-806451	Acema1-806364	KOG4157	beta-1,6-N-acetylglucosaminyltransferase, contains WSC domain	Carbohydrate transport and metabolism	METABOLISM	Not a cazyme	-	-
Acema1-743415	Acema1-743328	KOG4157	beta-1,6-N-acetylglucosaminyltransferase, contains WSC domain	Carbohydrate transport and metabolism	METABOLISM	Not a cazyme	-	-
Acema1-751921	Acema1-751834	KOG4157	beta-1,6-N-acetylglucosaminyltransferase, contains WSC domain	Carbohydrate transport and metabolism	METABOLISM	Not a cazyme	SP	-
Acema1-681295	Acema1-681208	KOG1198	Zinc-binding oxidoreductase	General function prediction only	POORLY CHARACTERIZED	Not a cazyme	-	-
Acema1-783826	Acema1-783739	KOG0055	Multidrug/pheromone exporter, ABC superfamily	Secondary metabolites biosynthesis, transport and catabolism	METABOLISM	Not a cazyme	-	-
Acema1-699778	Acema1-699691	KOG0054	Multidrug resistance-associated protein/mitoxantrone resistance protein, ABC superfamily	Secondary metabolites biosynthesis, transport and catabolism	METABOLISM	Not a cazyme	-	-
Acema1-654777	Acema1-654690	KOG0742	AAA+-type ATPase	Posttranslational modification, protein turnover, chaperones	CELLULAR PROCESSES AND SIGNALING	Not a cazyme	-	-
Acema1-740884	Acema1-740797	KOG0920	ATP-dependent RNA helicase A	RNA processing and modification	INFORMATION STORAGE AND PROCESSING	Not a cazyme	-	-
Acema1-718316	Acema1-718229	KOG0202	Ca2+ transporting ATPase	Inorganic ion transport and metabolism	METABOLISM	Not a cazyme	-	-
Acema1-796337	Acema1-796250	KOG3984	Purine nucleoside phosphorylase	Nucleotide transport and metabolism	METABOLISM	Not a cazyme	-	-
Hebcy2-13113	Hebcy2-13113	No KOG	-	-	-	Not a cazyme	-	-
Acema1-681746	Acema1-681659	KOG1231	Proteins containing the FAD binding domain	Energy production and conversion	METABOLISM	Not a cazyme	-	-
Acema1-586345	Acema1-586258	KOG0255	Synaptic vesicle transporter SVOP and related transporters (major facilitator superfamily)	General function prediction only	POORLY CHARACTERIZED	Not a cazyme	-	-
Acema1-708165	Acema1-708078	KOG1611	Predicted short chain-type dehydrogenase	General function prediction only	POORLY CHARACTERIZED	Not a cazyme	-	-
Acema1-736714	Acema1-736627	KOG2533	Permease of the major facilitator superfamily	Carbohydrate transport and metabolism	METABOLISM	Not a cazyme	-	-
Acema1-585336	Acema1-585249	KOG1611	Predicted short chain-type dehydrogenase	General function prediction only	POORLY CHARACTERIZED	Not a cazyme	-	-
Acema1-808929	Acema1-808842	KOG0254	Predicted transporter (major facilitator superfamily)	General function prediction only	POORLY CHARACTERIZED	Not a cazyme	-	-
Acema1-654947	Acema1-654860	KOG2533	Permease of the major facilitator superfamily	Carbohydrate transport and metabolism	METABOLISM	Not a cazyme	-	-
Acema1-583001	Acema1-582914	KOG1721	FOG: Zn-finger	General function prediction only	POORLY CHARACTERIZED	Not a cazyme	-	-
Acema1-626177	Acema1-626090	KOG2134	Polynucleotide kinase 3' phosphatase	Replication, recombination and repair	INFORMATION STORAGE AND PROCESSING	Not a cazyme	-	-
Acema1-729004	Acema1-728917	KOG1507	Nucleosome assembly protein NAP-1	Cell cycle control, cell division, chromosome partitioning	METABOLISM	Not a cazyme	-	-
Acema1-706973	Acema1-706886	KOG0725	Reductases with broad range of substrate specificities	General function prediction only	POORLY CHARACTERIZED	Not a cazyme	-	-
Acema1-750079	Acema1-749992	KOG0157	Cytochrome P450 CYP4/CYP19/CYP26 subfamilies	Secondary metabolites biosynthesis, transport and catabolism	METABOLISM	Not a cazyme	-	-
Acema1-676079	Acema1-675992	KOG0158	Cytochrome P450 CYP3/CYP5/CYP6/CYP9 subfamilies	Secondary metabolites biosynthesis, transport and catabolism	METABOLISM	Not a cazyme	-	-
Acema1-700343	Acema1-700256	KOG0254	Predicted transporter (major facilitator superfamily)	General function prediction only	POORLY CHARACTERIZED	Not a cazyme	-	-
Acema1-728052	Acema1-727965	KOG0252	Inorganic phosphate transporter	Inorganic ion transport and metabolism	METABOLISM	Not a cazyme	-	-
Acema1-719164	Acema1-719077	KOG1198	Zinc-binding oxidoreductase	General function prediction only	POORLY CHARACTERIZED	Not a cazyme	SP	-
Acema1-644125	Acema1-644038	KOG1198	Zinc-binding oxidoreductase	General function prediction only	POORLY CHARACTERIZED	Not a cazyme	-	-
Acema1-676129	Acema1-676042	KOG2533	Permease of the major facilitator superfamily	Carbohydrate transport and metabolism	METABOLISM	Not a cazyme	-	-
Acema1-626367	Acema1-626280	KOG2533	Permease of the major facilitator superfamily	Carbohydrate transport and metabolism	METABOLISM	Not a cazyme	-	-
Acema1-601473	Acema1-601386	KOG1721	FOG: Zn-finger	General function prediction only	POORLY CHARACTERIZED	Not a cazyme	-	-
Acema1-657253	Acema1-657166	KOG1721	FOG: Zn-finger	General function prediction only	POORLY CHARACTERIZED	Not a cazyme	-	-
Acema1-407952	Acema1-407865	KOG2590	RNA-binding protein LARP/SRO9 and related La domain proteins	Posttranslational modification, protein turnover, chaperones	CELLULAR PROCESSES AND SIGNALING	Not a cazyme	-	-
Acema1-395141	Acema1-395054	KOG0254	Predicted transporter (major facilitator superfamily)	General function prediction only	POORLY CHARACTERIZED	Not a cazyme	-	-
Acema1-605969	Acema1-605882	KOG0254	Predicted transporter (major facilitator superfamily)	General function prediction only	POORLY CHARACTERIZED	Not a cazyme	-	-
Acema1-619335	Acema1-619248	KOG0725	Reductases with broad range of substrate specificities	General function prediction only	POORLY CHARACTERIZED	Not a cazyme	-	-
Acema1-635094	Acema1-635007	KOG2533	Permease of the major facilitator superfamily	Carbohydrate transport and metabolism	METABOLISM	Not a cazyme	-	-
Acema1-725992	Acema1-725905	KOG0254	Predicted transporter (major facilitator superfamily)	General function prediction only	POORLY CHARACTERIZED	Not a cazyme	-	-
Acema1-714015	Acema1-713928	KOG0224	Aquaporin (major intrinsic protein family)	Carbohydrate transport and metabolism	METABOLISM	Not a cazyme	-	-
Acema1-681584	Acema1-681497	KOG1208	Dehydrogenases with different specificities (related to short-chain alcohol dehydrogenases)	Secondary metabolites biosynthesis, transport and catabolism	METABOLISM	Not a cazyme	-	-
Acema1-601569	Acema1-601482	KOG1611	Predicted short chain-type dehydrogenase	General function prediction only	POORLY CHARACTERIZED	Not a cazyme	-	-
Acema1-660138	Acema1-660051	KOG2533	Permease of the major facilitator superfamily	Carbohydrate transport and metabolism	METABOLISM	Not a cazyme	-	-
Acema1-709834	Acema1-709747	KOG1485	Mitochondrial Fe2+ transporter MMT1 and related transporters (cation diffusion facilitator superfamily)	Inorganic ion transport and metabolism	METABOLISM	Not a cazyme	-	-
Acema1-750493	Acema1-750406	KOG0253	Synaptic vesicle transporter SV2 (major facilitator superfamily)	General function prediction only	POORLY CHARACTERIZED	Not a cazyme	-	-
Acema1-405817	Acema1-405730	KOG4389	Acetylcholinesterase/Butyrylcholinesterase	Signal transduction mechanisms	CELLULAR PROCESSES AND SIGNALING	Not a cazyme	-	-
Acema1-731528	Acema1-731441	KOG4389	Acetylcholinesterase/Butyrylcholinesterase	Signal transduction mechanisms	CELLULAR PROCESSES AND SIGNALING	Not a cazyme	SP	-
Acema1-750486	Acema1-750399	KOG0590	Checkpoint kinase and related serine/threonine protein kinases	Cell cycle control, cell division, chromosome partitioning	METABOLISM	Not a cazyme	-	-
Acema1-695832	Acema1-695745	KOG1263	Multicopper oxidases	Secondary metabolites biosynthesis, transport and catabolism	METABOLISM	AA1_2	SP	-
Acema1-770961	Acema1-770874	KOG2806	Chitinase	Carbohydrate transport and metabolism	METABOLISM	GH18	SP	-
Acema1-714601	Acema1-714514	KOG1205	Predicted dehydrogenase	Secondary metabolites biosynthesis, transport and catabolism	METABOLISM	Not a cazyme	-	-
Acema1-713764	Acema1-713677	KOG0519	Sensory transduction histidine kinase	Signal transduction mechanisms	CELLULAR PROCESSES AND SIGNALING	Not a cazyme	-	-
Acema1-633175	Acema1-633088	KOG0055	Multidrug/pheromone exporter, ABC superfamily	Secondary metabolites biosynthesis, transport and catabolism	METABOLISM	Not a cazyme	-	-
Acema1-656507	Acema1-656420	KOG0519	Sensory transduction histidine kinase	Signal transduction mechanisms	CELLULAR PROCESSES AND SIGNALING	Not a cazyme	-	-
Acema1-685935	Acema1-685848	KOG1474	Transcription initiation factor TFIID, subunit BDF1 and related bromodomain proteins	Transcription	INFORMATION STORAGE AND PROCESSING	Not a cazyme	-	-
Acema1-715733	Acema1-715646	KOG2533	Permease of the major facilitator superfamily	Carbohydrate transport and metabolism	METABOLISM	Not a cazyme	-	-
Acema1-729287	Acema1-729200	KOG0254	Predicted transporter (major facilitator superfamily)	General function prediction only	POORLY CHARACTERIZED	Not a cazyme	-	-
Acema1-592526	Acema1-592439	KOG1231	Proteins containing the FAD binding domain	Energy production and conversion	METABOLISM	Not a cazyme	SP	-
Acema1-551527	Acema1-551440	KOG0156	Cytochrome P450 CYP2 subfamily	Secondary metabolites biosynthesis, transport and catabolism	METABOLISM	Not a cazyme	-	-
Acema1-681462	Acema1-681375	KOG1200	Mitochondrial/plastidial beta-ketoacyl-ACP reductase	Lipid transport and metabolism	METABOLISM	Not a cazyme	-	-
Acema1-586987	Acema1-586900	KOG0692	Pentafunctional AROM protein	Amino acid transport and metabolism	METABOLISM	Not a cazyme	-	-
Acema1-782238	Acema1-782151	KOG0156	Cytochrome P450 CYP2 subfamily	Secondary metabolites biosynthesis, transport and catabolism	METABOLISM	Not a cazyme	-	-
Acema1-663579	Acema1-663492	KOG0254	Predicted transporter (major facilitator superfamily)	General function prediction only	POORLY CHARACTERIZED	Not a cazyme	-	-
Acema1-780243	Acema1-780156	KOG0254	Predicted transporter (major facilitator superfamily)	General function prediction only	POORLY CHARACTERIZED	Not a cazyme	-	-
Acema1-577102	Acema1-577015	KOG0254	Predicted transporter (major facilitator superfamily)	General function prediction only	POORLY CHARACTERIZED	Not a cazyme	-	-
Acema1-794860	Acema1-794773	KOG2533	Permease of the major facilitator superfamily	Carbohydrate transport and metabolism	METABOLISM	Not a cazyme	-	-
Acema1-502048	Acema1-501961	KOG0255	Synaptic vesicle transporter SVOP and related transporters (major facilitator superfamily)	General function prediction only	POORLY CHARACTERIZED	Not a cazyme	-	-
Acema1-644864	Acema1-644777	KOG0255	Synaptic vesicle transporter SVOP and related transporters (major facilitator superfamily)	General function prediction only	POORLY CHARACTERIZED	Not a cazyme	-	-
Acema1-708146	Acema1-708059	KOG0157	Cytochrome P450 CYP4/CYP19/CYP26 subfamilies	Secondary metabolites biosynthesis, transport and catabolism	METABOLISM	Not a cazyme	-	-
Acema1-811229	Acema1-811142	KOG1906	DNA polymerase sigma	Replication, recombination and repair	INFORMATION STORAGE AND PROCESSING	Not a cazyme	-	-
Acema1-776597	Acema1-776510	KOG0156	Cytochrome P450 CYP2 subfamily	Secondary metabolites biosynthesis, transport and catabolism	METABOLISM	Not a cazyme	-	-
Acema1-627617	Acema1-627530	KOG0054	Multidrug resistance-associated protein/mitoxantrone resistance protein, ABC superfamily	Secondary metabolites biosynthesis, transport and catabolism	METABOLISM	Not a cazyme	-	-
Acema1-454385	Acema1-454298	KOG1208	Dehydrogenases with different specificities (related to short-chain alcohol dehydrogenases)	Secondary metabolites biosynthesis, transport and catabolism	METABOLISM	Not a cazyme	-	-
Acema1-8972	Acema1-8885	KOG1208	Dehydrogenases with different specificities (related to short-chain alcohol dehydrogenases)	Secondary metabolites biosynthesis, transport and catabolism	METABOLISM	Not a cazyme	-	-
Acema1-467888	Acema1-467801	KOG0701	dsRNA-specific nuclease Dicer and related ribonucleases	RNA processing and modification	INFORMATION STORAGE AND PROCESSING	Not a cazyme	-	-
Acema1-755645	Acema1-755558	KOG1618	Predicted phosphatase	General function prediction only	POORLY CHARACTERIZED	Not a cazyme	-	-
Acema1-713470	Acema1-713383	KOG0254	Predicted transporter (major facilitator superfamily)	General function prediction only	POORLY CHARACTERIZED	Not a cazyme	-	-
Acema1-670732	Acema1-670645	KOG0255	Synaptic vesicle transporter SVOP and related transporters (major facilitator superfamily)	General function prediction only	POORLY CHARACTERIZED	Not a cazyme	-	-
Acema1-312524	Acema1-312437	KOG2533	Permease of the major facilitator superfamily	Carbohydrate transport and metabolism	METABOLISM	Not a cazyme	-	-
Acema1-740237	Acema1-740150	KOG0254	Predicted transporter (major facilitator superfamily)	General function prediction only	POORLY CHARACTERIZED	Not a cazyme	-	-
Acema1-600967	Acema1-600880	KOG1263	Multicopper oxidases	Secondary metabolites biosynthesis, transport and catabolism	METABOLISM	AA1_3	SP	-
Acema1-505357	Acema1-505270	KOG0158	Cytochrome P450 CYP3/CYP5/CYP6/CYP9 subfamilies	Secondary metabolites biosynthesis, transport and catabolism	METABOLISM	Not a cazyme	-	-
Acema1-602851	Acema1-602764	KOG0157	Cytochrome P450 CYP4/CYP19/CYP26 subfamilies	Secondary metabolites biosynthesis, transport and catabolism	METABOLISM	Not a cazyme	-	-
Acema1-718583	Acema1-718496	KOG0446	Vacuolar sorting protein VPS1, dynamin, and related proteins	General function prediction only	POORLY CHARACTERIZED	Not a cazyme	-	-
Acema1-618918	Acema1-618831	KOG0254	Predicted transporter (major facilitator superfamily)	General function prediction only	POORLY CHARACTERIZED	Not a cazyme	-	-
Acema1-806170	Acema1-806083	KOG0254	Predicted transporter (major facilitator superfamily)	General function prediction only	POORLY CHARACTERIZED	Not a cazyme	-	-
Acema1-737265	Acema1-737178	KOG1426	FOG: RCC1 domain	Function unknown	POORLY CHARACTERIZED	Not a cazyme	-	-
Acema1-703489	Acema1-703402	KOG0254	Predicted transporter (major facilitator superfamily)	General function prediction only	POORLY CHARACTERIZED	Not a cazyme	-	-
Acema1-586891	Acema1-586804	KOG0157	Cytochrome P450 CYP4/CYP19/CYP26 subfamilies	Secondary metabolites biosynthesis, transport and catabolism	METABOLISM	Not a cazyme	-	-
Acema1-670032	Acema1-669945	KOG0158	Cytochrome P450 CYP3/CYP5/CYP6/CYP9 subfamilies	Secondary metabolites biosynthesis, transport and catabolism	METABOLISM	Not a cazyme	-	-
Pilcr1-821212	Pilcr1-821123	KOG0710	Molecular chaperone (small heat-shock protein Hsp26/Hsp42)	Posttranslational modification, protein turnover, chaperones	CELLULAR PROCESSES AND SIGNALING	Not a cazyme	-	-
Pilcr1-824267	Pilcr1-824178	KOG0710	Molecular chaperone (small heat-shock protein Hsp26/Hsp42)	Posttranslational modification, protein turnover, chaperones	CELLULAR PROCESSES AND SIGNALING	Not a cazyme	-	-
Acema1-723589	Acema1-723502	KOG0162	Myosin class I heavy chain	Cytoskeleton	CELLULAR PROCESSES AND SIGNALING	Not a cazyme	-	-
Acema1-802118	Acema1-802031	KOG2588	Predicted DNA-binding protein	Transcription	INFORMATION STORAGE AND PROCESSING	Not a cazyme	-	-
Acema1-729862	Acema1-729775	KOG2588	Predicted DNA-binding protein	Transcription	INFORMATION STORAGE AND PROCESSING	Not a cazyme	-	-
Acema1-723390	Acema1-723303	KOG2588	Predicted DNA-binding protein	Transcription	INFORMATION STORAGE AND PROCESSING	Not a cazyme	-	-
Acema1-596857	Acema1-596770	KOG4742	Predicted chitinase	General function prediction only	POORLY CHARACTERIZED	CBM18-CE4	SP	-
Acema1-661719	Acema1-661719	No KOG	-	-	-	CE4	SP	SSP
Acema1-729871	Acema1-729784	KOG1808	AAA ATPase containing von Willebrand factor type A (vWA) domain	General function prediction only	POORLY CHARACTERIZED	Not a cazyme	-	-
Acema1-154693	Acema1-154606	KOG1162	Predicted small molecule transporter	Intracellular trafficking, secretion, and vesicular transport	CELLULAR PROCESSES AND SIGNALING	Not a cazyme	-	-
Cenge3-663555	Cenge3-663515	KOG2419	Phosphatidylserine decarboxylase	Lipid transport and metabolism	METABOLISM	Not a cazyme	-	-
Acema1-637524	Acema1-637437	KOG2419	Phosphatidylserine decarboxylase	Lipid transport and metabolism	METABOLISM	Not a cazyme	-	-
Acema1-739848	Acema1-739761	KOG1263	Multicopper oxidases	Secondary metabolites biosynthesis, transport and catabolism	METABOLISM	GH13_22-GT5	-	-
Acema1-539264	Acema1-539264	No KOG	-	-	-	Not a cazyme	-	-
Acema1-494874	Acema1-494874	No KOG	-	-	-	Not a cazyme	-	-
Acema1-734413	Acema1-734326	KOG0537	Cytochrome b5	Energy production and conversion	METABOLISM	Not a cazyme	-	-
Acema1-608833	Acema1-608746	KOG0497	Oxidosqualene-lanosterol cyclase and related proteins	Lipid transport and metabolism	METABOLISM	Not a cazyme	-	-
Acema1-774833	Acema1-774746	KOG0692	Pentafunctional AROM protein	Amino acid transport and metabolism	METABOLISM	Not a cazyme	-	-
Acema1-557127	Acema1-557040	KOG0504	FOG: Ankyrin repeat	General function prediction only	POORLY CHARACTERIZED	Not a cazyme	-	-
Acema1-438242	Acema1-438155	KOG4177	Ankyrin	Cell wall/membrane/envelope biogenesis	CELLULAR PROCESSES AND SIGNALING	Not a cazyme	-	-
Acema1-611285	Acema1-611198	KOG0504	FOG: Ankyrin repeat	General function prediction only	POORLY CHARACTERIZED	Not a cazyme	-	-
Trima3-1364537	Trima3-1364222	KOG0024	Sorbitol dehydrogenase	Secondary metabolites biosynthesis, transport and catabolism	METABOLISM	Not a cazyme	-	-
Amamu1-172547	Amamu1-172437	KOG0143	Iron/ascorbate family oxidoreductases	Secondary metabolites biosynthesis, transport and catabolism	METABOLISM	Not a cazyme	-	-
Hebcy2-442588	Hebcy2-442436	KOG1399	Flavin-containing monooxygenase	Secondary metabolites biosynthesis, transport and catabolism	METABOLISM	Not a cazyme	-	-
Amamu1-130881	Amamu1-130771	KOG0266	WD40 repeat-containing protein	General function prediction only	POORLY CHARACTERIZED	Not a cazyme	-	-
Amamu1-308661	Amamu1-308661	No KOG	-	-	-	Not a cazyme	-	-
Hebcy2-279680	Hebcy2-279528	KOG0266	WD40 repeat-containing protein	General function prediction only	POORLY CHARACTERIZED	Not a cazyme	-	-
Lacbi2-441069	Lacbi2-441069	KOG4177	Ankyrin	Cell wall/membrane/envelope biogenesis	CELLULAR PROCESSES AND SIGNALING	Not a cazyme	-	-
Acema1-554751	Acema1-554664	KOG0504	FOG: Ankyrin repeat	General function prediction only	POORLY CHARACTERIZED	Not a cazyme	-	-
Tubma1-48188	Tubma1-48025	KOG4177	Ankyrin	Cell wall/membrane/envelope biogenesis	CELLULAR PROCESSES AND SIGNALING	Not a cazyme	-	-
Tubma1-307939	Tubma1-307776	KOG0528	HMG-box transcription factor SOX5	Transcription	INFORMATION STORAGE AND PROCESSING	Not a cazyme	-	-
Tubma1-342959	Tubma1-342796	KOG0504	FOG: Ankyrin repeat	General function prediction only	POORLY CHARACTERIZED	Not a cazyme	-	-
Tubma1-273975	Tubma1-273812	KOG0509	Ankyrin repeat and DHHC-type Zn-finger domain containing proteins	General function prediction only	POORLY CHARACTERIZED	Not a cazyme	-	-
Tubma1-356649	Tubma1-356486	KOG0733	Nuclear AAA ATPase (VCP subfamily)	Posttranslational modification, protein turnover, chaperones	CELLULAR PROCESSES AND SIGNALING	Not a cazyme	-	-
Tubma1-276754	Tubma1-276591	KOG1382	Multiple inositol polyphosphate phosphatase	General function prediction only	POORLY CHARACTERIZED	Not a cazyme	SP	-
Acema1-669345	Acema1-669258	KOG1211	Amidases	Translation, ribosomal structure and biogenesis	INFORMATION STORAGE AND PROCESSING	Not a cazyme	-	-
Acema1-707460	Acema1-707373	KOG0255	Synaptic vesicle transporter SVOP and related transporters (major facilitator superfamily)	General function prediction only	POORLY CHARACTERIZED	Not a cazyme	-	-
Acema1-586701	Acema1-586701	No KOG	-	-	-	Not a cazyme	-	-
Acema1-746733	Acema1-746646	KOG0255	Synaptic vesicle transporter SVOP and related transporters (major facilitator superfamily)	General function prediction only	POORLY CHARACTERIZED	Not a cazyme	-	-
Acema1-563099	Acema1-563012	KOG0379	Kelch repeat-containing proteins	General function prediction only	POORLY CHARACTERIZED	Not a cazyme	-	-
Acema1-710117	Acema1-710030	KOG3098	Uncharacterized conserved protein	Function unknown	POORLY CHARACTERIZED	Not a cazyme	-	-
Acema1-708421	Acema1-708334	KOG2533	Permease of the major facilitator superfamily	Carbohydrate transport and metabolism	METABOLISM	Not a cazyme	-	-
Acema1-717024	Acema1-716937	KOG0255	Synaptic vesicle transporter SVOP and related transporters (major facilitator superfamily)	General function prediction only	POORLY CHARACTERIZED	Not a cazyme	-	-
Acema1-676038	Acema1-675951	KOG1336	Monodehydroascorbate/ferredoxin reductase	General function prediction only	POORLY CHARACTERIZED	Not a cazyme	-	-
Acema1-776722	Acema1-776635	KOG0583	Serine/threonine protein kinase	Signal transduction mechanisms	CELLULAR PROCESSES AND SIGNALING	Not a cazyme	-	-
Acema1-809012	Acema1-808925	KOG1202	Animal-type fatty acid synthase and related proteins	Lipid transport and metabolism	METABOLISM	Not a cazyme	-	-
Acema1-43860	Acema1-43773	KOG0601	Cyclin-dependent kinase WEE1	Cell cycle control, cell division, chromosome partitioning	METABOLISM	Not a cazyme	-	-
Acema1-793502	Acema1-793415	KOG0190	Protein disulfide isomerase (prolyl 4-hydroxylase beta subunit)	Posttranslational modification, protein turnover, chaperones	CELLULAR PROCESSES AND SIGNALING	Not a cazyme	-	-
Acema1-606870	Acema1-606783	KOG0612	Rho-associated, coiled-coil containing protein kinase	Signal transduction mechanisms	CELLULAR PROCESSES AND SIGNALING	Not a cazyme	-	-
Acema1-319886	Acema1-319799	KOG0157	Cytochrome P450 CYP4/CYP19/CYP26 subfamilies	Secondary metabolites biosynthesis, transport and catabolism	METABOLISM	Not a cazyme	-	-
Acema1-701774	Acema1-701687	KOG0157	Cytochrome P450 CYP4/CYP19/CYP26 subfamilies	Secondary metabolites biosynthesis, transport and catabolism	METABOLISM	Not a cazyme	-	-
Acema1-708183	Acema1-708096	KOG0254	Predicted transporter (major facilitator superfamily)	General function prediction only	POORLY CHARACTERIZED	Not a cazyme	-	-
Acema1-703170	Acema1-703083	KOG1198	Zinc-binding oxidoreductase	General function prediction only	POORLY CHARACTERIZED	Not a cazyme	-	-
Acema1-811700	Acema1-811613	KOG0615	Serine/threonine protein kinase Chk2 and related proteins	Cell cycle control, cell division, chromosome partitioning	METABOLISM	Not a cazyme	-	-
Acema1-87687	Acema1-87600	KOG0583	Serine/threonine protein kinase	Signal transduction mechanisms	CELLULAR PROCESSES AND SIGNALING	Not a cazyme	-	-
Acema1-719034	Acema1-718947	KOG0039	Ferric reductase, NADH/NADPH oxidase and related proteins	Secondary metabolites biosynthesis, transport and catabolism	METABOLISM	Not a cazyme	-	-
Acema1-746004	Acema1-746004	No KOG	-	-	-	Not a cazyme	-	-
Acema1-732311	Acema1-732224	KOG0803	Predicted E3 ubiquitin ligase	Posttranslational modification, protein turnover, chaperones	CELLULAR PROCESSES AND SIGNALING	Not a cazyme	-	-
Acema1-240715	Acema1-240628	KOG0591	NIMA (never in mitosis)-related G2-specific serine/threonine protein kinase	Cell cycle control, cell division, chromosome partitioning	METABOLISM	Not a cazyme	-	-
Acema1-693494	Acema1-693407	KOG1967	DNA repair/transcription protein Mms19	Replication, recombination and repair	INFORMATION STORAGE AND PROCESSING	Not a cazyme	-	-
Acema1-707471	Acema1-707384	KOG0158	Cytochrome P450 CYP3/CYP5/CYP6/CYP9 subfamilies	Secondary metabolites biosynthesis, transport and catabolism	METABOLISM	Not a cazyme	-	-
Acema1-679467	Acema1-679467	No KOG	-	-	-	Not a cazyme	-	-
Acema1-628833	Acema1-628746	KOG0101	Molecular chaperones HSP70/HSC70, HSP70 superfamily	Posttranslational modification, protein turnover, chaperones	CELLULAR PROCESSES AND SIGNALING	Not a cazyme	-	-
Acema1-752692	Acema1-752605	KOG0101	Molecular chaperones HSP70/HSC70, HSP70 superfamily	Posttranslational modification, protein turnover, chaperones	CELLULAR PROCESSES AND SIGNALING	Not a cazyme	-	-
Acema1-718790	Acema1-718703	KOG1211	Amidases	Translation, ribosomal structure and biogenesis	INFORMATION STORAGE AND PROCESSING	Not a cazyme	-	-
Acema1-681600	Acema1-681513	KOG0684	Cytochrome P450	Secondary metabolites biosynthesis, transport and catabolism	METABOLISM	Not a cazyme	-	-
Acema1-666883	Acema1-666796	KOG0156	Cytochrome P450 CYP2 subfamily	Secondary metabolites biosynthesis, transport and catabolism	METABOLISM	Not a cazyme	-	-
Acema1-730994	Acema1-730994	No KOG	-	-	-	Not a cazyme	-	-
Acema1-639217	Acema1-639130	KOG1178	Non-ribosomal peptide synthetase/alpha-aminoadipate reductase and related enzymes	Secondary metabolites biosynthesis, transport and catabolism	METABOLISM	Not a cazyme	-	-
Acema1-664685	Acema1-664598	KOG1041	Translation initiation factor 2C (eIF-2C) and related proteins	Translation, ribosomal structure and biogenesis	INFORMATION STORAGE AND PROCESSING	Not a cazyme	-	-
Acema1-499989	Acema1-499902	KOG0612	Rho-associated, coiled-coil containing protein kinase	Signal transduction mechanisms	CELLULAR PROCESSES AND SIGNALING	Not a cazyme	-	-
Acema1-797178	Acema1-797091	KOG0659	Cdk activating kinase (CAK)/RNA polymerase II transcription initiation/nucleotide excision repair factor TFIIH/TFIIK, kinase subunit CDK7	Cell cycle control, cell division, chromosome partitioning	METABOLISM	Not a cazyme	-	-
Acema1-355691	Acema1-355604	KOG1158	NADP/FAD dependent oxidoreductase	Energy production and conversion	METABOLISM	Not a cazyme	-	-
Acema1-715271	Acema1-715184	KOG1001	Helicase-like transcription factor HLTF/DNA helicase RAD5, DEAD-box superfamily	Replication, recombination and repair	INFORMATION STORAGE AND PROCESSING	Not a cazyme	-	-
Acema1-755197	Acema1-755110	KOG0254	Predicted transporter (major facilitator superfamily)	General function prediction only	POORLY CHARACTERIZED	Not a cazyme	-	-
Acema1-743429	Acema1-743429	No KOG	-	-	-	Not a cazyme	-	-
Acema1-655016	Acema1-654929	KOG1231	Proteins containing the FAD binding domain	Energy production and conversion	METABOLISM	Not a cazyme	SP	-
Acema1-714312	Acema1-714225	KOG0158	Cytochrome P450 CYP3/CYP5/CYP6/CYP9 subfamilies	Secondary metabolites biosynthesis, transport and catabolism	METABOLISM	Not a cazyme	SP	-
Acema1-437915	Acema1-437828	KOG0254	Predicted transporter (major facilitator superfamily)	General function prediction only	POORLY CHARACTERIZED	Not a cazyme	-	-
Acema1-674994	Acema1-674907	KOG1176	Acyl-CoA synthetase	Lipid transport and metabolism	METABOLISM	Not a cazyme	-	-
Acema1-288397	Acema1-288310	KOG1399	Flavin-containing monooxygenase	Secondary metabolites biosynthesis, transport and catabolism	METABOLISM	Not a cazyme	-	-
Acema1-387367	Acema1-387280	KOG4166	Thiamine pyrophosphate-requiring enzyme	Coenzyme transport and metabolism	METABOLISM	Not a cazyme	-	-
Acema1-589342	Acema1-589255	KOG0254	Predicted transporter (major facilitator superfamily)	General function prediction only	POORLY CHARACTERIZED	Not a cazyme	-	-
Acema1-697076	Acema1-696989	KOG0446	Vacuolar sorting protein VPS1, dynamin, and related proteins	General function prediction only	POORLY CHARACTERIZED	Not a cazyme	-	-
Acema1-677135	Acema1-677048	KOG1208	Dehydrogenases with different specificities (related to short-chain alcohol dehydrogenases)	Secondary metabolites biosynthesis, transport and catabolism	METABOLISM	Not a cazyme	-	-
Acema1-417846	Acema1-417759	KOG0255	Synaptic vesicle transporter SVOP and related transporters (major facilitator superfamily)	General function prediction only	POORLY CHARACTERIZED	Not a cazyme	-	-
Acema1-619784	Acema1-619697	KOG0157	Cytochrome P450 CYP4/CYP19/CYP26 subfamilies	Secondary metabolites biosynthesis, transport and catabolism	METABOLISM	Not a cazyme	-	-
Acema1-703962	Acema1-703875	KOG0158	Cytochrome P450 CYP3/CYP5/CYP6/CYP9 subfamilies	Secondary metabolites biosynthesis, transport and catabolism	METABOLISM	Not a cazyme	-	-
Acema1-745543	Acema1-745456	KOG0156	Cytochrome P450 CYP2 subfamily	Secondary metabolites biosynthesis, transport and catabolism	METABOLISM	Not a cazyme	-	-
Acema1-741271	Acema1-741184	KOG0157	Cytochrome P450 CYP4/CYP19/CYP26 subfamilies	Secondary metabolites biosynthesis, transport and catabolism	METABOLISM	Not a cazyme	-	-
Acema1-687942	Acema1-687855	KOG1515	Arylacetamide deacetylase	Defense mechanisms	CELLULAR PROCESSES AND SIGNALING	Not a cazyme	-	-
Acema1-778174	Acema1-778087	KOG0143	Iron/ascorbate family oxidoreductases	General function prediction only	POORLY CHARACTERIZED	Not a cazyme	-	-
Acema1-717083	Acema1-716996	KOG0158	Cytochrome P450 CYP3/CYP5/CYP6/CYP9 subfamilies	Secondary metabolites biosynthesis, transport and catabolism	METABOLISM	Not a cazyme	-	-
Acema1-778034	Acema1-777947	KOG0156	Cytochrome P450 CYP2 subfamily	Secondary metabolites biosynthesis, transport and catabolism	METABOLISM	Not a cazyme	-	-
Acema1-740271	Acema1-740271	No KOG	-	-	-	Not a cazyme	-	-
Acema1-795729	Acema1-795642	KOG2102	Exosomal 3'-5' exoribonuclease complex, subunit Rrp44/Dis3	Translation, ribosomal structure and biogenesis	INFORMATION STORAGE AND PROCESSING	Not a cazyme	-	-
Acema1-797491	Acema1-797404	KOG1867	Ubiquitin-specific protease	Posttranslational modification, protein turnover, chaperones	CELLULAR PROCESSES AND SIGNALING	Not a cazyme	-	-
Acema1-707742	Acema1-707655	KOG2533	Permease of the major facilitator superfamily	Carbohydrate transport and metabolism	METABOLISM	Not a cazyme	-	-
Acema1-702698	Acema1-702611	KOG2641	Predicted seven transmembrane receptor - rhodopsin family	Signal transduction mechanisms	CELLULAR PROCESSES AND SIGNALING	Not a cazyme	-	-
Acema1-317434	Acema1-317434	No KOG	-	-	-	Not a cazyme	-	-
Acema1-654462	Acema1-654375	KOG0254	Predicted transporter (major facilitator superfamily)	General function prediction only	POORLY CHARACTERIZED	Not a cazyme	-	-
Acema1-625538	Acema1-625451	KOG0157	Cytochrome P450 CYP4/CYP19/CYP26 subfamilies	Secondary metabolites biosynthesis, transport and catabolism	METABOLISM	Not a cazyme	-	-
Acema1-597926	Acema1-597839	KOG0039	Ferric reductase, NADH/NADPH oxidase and related proteins	Secondary metabolites biosynthesis, transport and catabolism	METABOLISM	Not a cazyme	-	-
Acema1-597780	Acema1-597780	No KOG	-	-	-	Not a cazyme	-	-
Acema1-255333	Acema1-255333	No KOG	-	-	-	Not a cazyme	-	-
Acema1-664586	Acema1-664499	KOG2614	Kynurenine 3-monooxygenase and related flavoprotein monooxygenases	General function prediction only	POORLY CHARACTERIZED	Not a cazyme	-	-
Acema1-662723	Acema1-662636	KOG1263	Multicopper oxidases	Secondary metabolites biosynthesis, transport and catabolism	METABOLISM	AA1	SP	-
Acema1-728433	Acema1-728346	KOG2614	Kynurenine 3-monooxygenase and related flavoprotein monooxygenases	General function prediction only	POORLY CHARACTERIZED	Not a cazyme	-	-
Acema1-696396	Acema1-696309	KOG2533	Permease of the major facilitator superfamily	Carbohydrate transport and metabolism	METABOLISM	Not a cazyme	-	-
Acema1-719402	Acema1-719315	KOG2533	Permease of the major facilitator superfamily	Carbohydrate transport and metabolism	METABOLISM	Not a cazyme	-	-
Acema1-701997	Acema1-701910	KOG1290	Serine/threonine protein kinase	Signal transduction mechanisms	CELLULAR PROCESSES AND SIGNALING	Not a cazyme	-	-
Acema1-674882	Acema1-674795	KOG2495	NADH-dehydrogenase (ubiquinone)	Energy production and conversion	METABOLISM	Not a cazyme	-	-
Acema1-647900	Acema1-647813	KOG0519	Sensory transduction histidine kinase	Signal transduction mechanisms	CELLULAR PROCESSES AND SIGNALING	Not a cazyme	-	-
Acema1-605930	Acema1-605843	KOG0254	Predicted transporter (major facilitator superfamily)	General function prediction only	POORLY CHARACTERIZED	Not a cazyme	-	-
Acema1-713192	Acema1-713105	KOG2495	NADH-dehydrogenase (ubiquinone)	Energy production and conversion	METABOLISM	Not a cazyme	-	-
Acema1-714392	Acema1-714305	KOG0158	Cytochrome P450 CYP3/CYP5/CYP6/CYP9 subfamilies	Secondary metabolites biosynthesis, transport and catabolism	METABOLISM	Not a cazyme	-	-
Acema1-674751	Acema1-674664	KOG0158	Cytochrome P450 CYP3/CYP5/CYP6/CYP9 subfamilies	Secondary metabolites biosynthesis, transport and catabolism	METABOLISM	Not a cazyme	-	-
Acema1-683099	Acema1-683012	KOG0156	Cytochrome P450 CYP2 subfamily	Secondary metabolites biosynthesis, transport and catabolism	METABOLISM	Not a cazyme	-	-
Acema1-637641	Acema1-637554	KOG1198	Zinc-binding oxidoreductase	General function prediction only	POORLY CHARACTERIZED	Not a cazyme	-	-
Acema1-716387	Acema1-716300	KOG1263	Multicopper oxidases	Secondary metabolites biosynthesis, transport and catabolism	METABOLISM	AA1	SP	-
Acema1-740347	Acema1-740260	KOG1339	Aspartyl protease	Posttranslational modification, protein turnover, chaperones	CELLULAR PROCESSES AND SIGNALING	Not a cazyme	SP	-
Acema1-704374	Acema1-704287	KOG0255	Synaptic vesicle transporter SVOP and related transporters (major facilitator superfamily)	General function prediction only	POORLY CHARACTERIZED	Not a cazyme	-	-
Acema1-555070	Acema1-554983	KOG1399	Flavin-containing monooxygenase	Secondary metabolites biosynthesis, transport and catabolism	METABOLISM	Not a cazyme	-	-
Acema1-681545	Acema1-681458	KOG1336	Monodehydroascorbate/ferredoxin reductase	General function prediction only	POORLY CHARACTERIZED	Not a cazyme	-	-
Acema1-614604	Acema1-614517	KOG1721	FOG: Zn-finger	General function prediction only	POORLY CHARACTERIZED	Not a cazyme	-	-
Acema1-626470	Acema1-626383	KOG0519	Sensory transduction histidine kinase	Signal transduction mechanisms	CELLULAR PROCESSES AND SIGNALING	Not a cazyme	-	-
Acema1-805810	Acema1-805723	KOG2084	Predicted histone tail methylase containing SET domain	Chromatin structure and dynamics	INFORMATION STORAGE AND PROCESSING	Not a cazyme	-	-
Acema1-801085	Acema1-800998	KOG0255	Synaptic vesicle transporter SVOP and related transporters (major facilitator superfamily)	General function prediction only	POORLY CHARACTERIZED	Not a cazyme	-	-
Acema1-656757	Acema1-656670	KOG0725	Reductases with broad range of substrate specificities	General function prediction only	POORLY CHARACTERIZED	Not a cazyme	-	-
Cenge3-536961	Cenge3-536921	KOG0255	Synaptic vesicle transporter SVOP and related transporters (major facilitator superfamily)	General function prediction only	POORLY CHARACTERIZED	Not a cazyme	-	-
Acema1-605102	Acema1-605015	KOG0255	Synaptic vesicle transporter SVOP and related transporters (major facilitator superfamily)	General function prediction only	POORLY CHARACTERIZED	Not a cazyme	-	-
Acema1-651488	Acema1-651401	KOG0255	Synaptic vesicle transporter SVOP and related transporters (major facilitator superfamily)	General function prediction only	POORLY CHARACTERIZED	Not a cazyme	-	-
Acema1-803201	Acema1-803114	KOG0255	Synaptic vesicle transporter SVOP and related transporters (major facilitator superfamily)	General function prediction only	POORLY CHARACTERIZED	Not a cazyme	-	-
Acema1-805526	Acema1-805439	KOG4389	Acetylcholinesterase/Butyrylcholinesterase	Signal transduction mechanisms	CELLULAR PROCESSES AND SIGNALING	Not a cazyme	SP	-
Acema1-725591	Acema1-725504	KOG1231	Proteins containing the FAD binding domain	Energy production and conversion	METABOLISM	Not a cazyme	SP	-
Acema1-706007	Acema1-705920	KOG0156	Cytochrome P450 CYP2 subfamily	Secondary metabolites biosynthesis, transport and catabolism	METABOLISM	Not a cazyme	-	-
Acema1-652470	Acema1-652383	KOG1231	Proteins containing the FAD binding domain	Energy production and conversion	METABOLISM	Not a cazyme	-	-
Acema1-770088	Acema1-770001	KOG1399	Flavin-containing monooxygenase	Secondary metabolites biosynthesis, transport and catabolism	METABOLISM	Not a cazyme	-	-
Acema1-584716	Acema1-584629	KOG0255	Synaptic vesicle transporter SVOP and related transporters (major facilitator superfamily)	General function prediction only	POORLY CHARACTERIZED	Not a cazyme	-	-
Acema1-583241	Acema1-583241	No KOG	-	-	-	Not a cazyme	-	-
Acema1-133200	Acema1-133113	KOG2615	Permease of the major facilitator superfamily	General function prediction only	POORLY CHARACTERIZED	Not a cazyme	-	-
Acema1-809530	Acema1-809443	KOG0255	Synaptic vesicle transporter SVOP and related transporters (major facilitator superfamily)	General function prediction only	POORLY CHARACTERIZED	Not a cazyme	-	-
Acema1-792466	Acema1-792379	KOG0255	Synaptic vesicle transporter SVOP and related transporters (major facilitator superfamily)	General function prediction only	POORLY CHARACTERIZED	Not a cazyme	-	-
Acema1-594005	Acema1-593918	KOG0255	Synaptic vesicle transporter SVOP and related transporters (major facilitator superfamily)	General function prediction only	POORLY CHARACTERIZED	Not a cazyme	-	-
Acema1-714331	Acema1-714244	KOG0254	Predicted transporter (major facilitator superfamily)	General function prediction only	POORLY CHARACTERIZED	Not a cazyme	-	-
Acema1-702147	Acema1-702060	KOG0255	Synaptic vesicle transporter SVOP and related transporters (major facilitator superfamily)	General function prediction only	POORLY CHARACTERIZED	Not a cazyme	-	-
Acema1-672146	Acema1-672059	KOG1012	Ca2+-dependent lipid-binding protein CLB1/vesicle protein vp115/Granuphilin A, contains C2 domain	General function prediction only	POORLY CHARACTERIZED	Not a cazyme	-	-
Acema1-672143	Acema1-672056	KOG1012	Ca2+-dependent lipid-binding protein CLB1/vesicle protein vp115/Granuphilin A, contains C2 domain	General function prediction only	POORLY CHARACTERIZED	Not a cazyme	-	-
Acema1-661393	Acema1-661306	KOG3968	Atrazine chlorohydrolase/guanine deaminase	Secondary metabolites biosynthesis, transport and catabolism	METABOLISM	Not a cazyme	-	-
Acema1-743300	Acema1-743213	KOG3968	Atrazine chlorohydrolase/guanine deaminase	Secondary metabolites biosynthesis, transport and catabolism	METABOLISM	Not a cazyme	-	-
Acema1-635781	Acema1-635694	KOG3989	Beta-2-glycoprotein I	Extracellular structures	CELLULAR PROCESSES AND SIGNALING	Not a cazyme	-	-
Acema1-656320	Acema1-656233	KOG0505	Myosin phosphatase, regulatory subunit	Posttranslational modification, protein turnover, chaperones	CELLULAR PROCESSES AND SIGNALING	Not a cazyme	-	-
Acema1-682428	Acema1-682341	KOG2084	Predicted histone tail methylase containing SET domain	Chromatin structure and dynamics	INFORMATION STORAGE AND PROCESSING	Not a cazyme	-	-
Acema1-800359	Acema1-800272	KOG2084	Predicted histone tail methylase containing SET domain	Chromatin structure and dynamics	INFORMATION STORAGE AND PROCESSING	Not a cazyme	-	-
Acema1-672232	Acema1-672145	KOG0742	AAA+-type ATPase	Posttranslational modification, protein turnover, chaperones	CELLULAR PROCESSES AND SIGNALING	Not a cazyme	-	-
Acema1-654166	Acema1-654166	No KOG	-	-	-	Not a cazyme	-	-
Acema1-812158	Acema1-812071	KOG1870	Ubiquitin C-terminal hydrolase	Posttranslational modification, protein turnover, chaperones	CELLULAR PROCESSES AND SIGNALING	Not a cazyme	-	-
Acema1-589219	Acema1-589132	KOG1663	O-methyltransferase	Secondary metabolites biosynthesis, transport and catabolism	METABOLISM	Not a cazyme	-	-
Acema1-678957	Acema1-678870	KOG1663	O-methyltransferase	Secondary metabolites biosynthesis, transport and catabolism	METABOLISM	Not a cazyme	-	-
Acema1-708886	Acema1-708799	KOG4711	Predicted membrane protein	General function prediction only	POORLY CHARACTERIZED	Not a cazyme	-	-
Acema1-745685	Acema1-745598	KOG0725	Reductases with broad range of substrate specificities	General function prediction only	POORLY CHARACTERIZED	Not a cazyme	-	-
Acema1-675030	Acema1-674943	KOG1399	Flavin-containing monooxygenase	Secondary metabolites biosynthesis, transport and catabolism	METABOLISM	Not a cazyme	-	-
Acema1-778042	Acema1-777955	KOG1198	Zinc-binding oxidoreductase	General function prediction only	POORLY CHARACTERIZED	Not a cazyme	-	-
Acema1-758028	Acema1-757941	KOG2614	Kynurenine 3-monooxygenase and related flavoprotein monooxygenases	General function prediction only	POORLY CHARACTERIZED	Not a cazyme	-	-
Acema1-716064	Acema1-715977	KOG0156	Cytochrome P450 CYP2 subfamily	Secondary metabolites biosynthesis, transport and catabolism	METABOLISM	Not a cazyme	-	-
Acema1-717829	Acema1-717829	No KOG	-	-	-	Not a cazyme	-	-
Acema1-131099	Acema1-131012	KOG1869	Splicing coactivator SRm160/300, subunit SRm300	RNA processing and modification	INFORMATION STORAGE AND PROCESSING	Not a cazyme	-	-
Acema1-753157	Acema1-753070	KOG2614	Kynurenine 3-monooxygenase and related flavoprotein monooxygenases	General function prediction only	POORLY CHARACTERIZED	Not a cazyme	-	-
Acema1-737879	Acema1-737792	KOG1202	Animal-type fatty acid synthase and related proteins	Lipid transport and metabolism	METABOLISM	Not a cazyme	-	-
Acema1-745355	Acema1-745268	KOG1202	Animal-type fatty acid synthase and related proteins	Lipid transport and metabolism	METABOLISM	Not a cazyme	-	-
Acema1-599895	Acema1-599808	KOG1202	Animal-type fatty acid synthase and related proteins	Lipid transport and metabolism	METABOLISM	Not a cazyme	-	-
Acema1-706439	Acema1-706352	KOG0988	RNA-directed RNA polymerase QDE-1 required for posttranscriptional gene silencing and RNA interference	RNA processing and modification	INFORMATION STORAGE AND PROCESSING	Not a cazyme	-	-
Acema1-672488	Acema1-672401	KOG1041	Translation initiation factor 2C (eIF-2C) and related proteins	Translation, ribosomal structure and biogenesis	INFORMATION STORAGE AND PROCESSING	Not a cazyme	-	-
Acema1-676497	Acema1-676410	KOG0710	Molecular chaperone (small heat-shock protein Hsp26/Hsp42)	Posttranslational modification, protein turnover, chaperones	CELLULAR PROCESSES AND SIGNALING	Not a cazyme	-	-
Acema1-681033	Acema1-680946	KOG1812	Predicted E3 ubiquitin ligase	Posttranslational modification, protein turnover, chaperones	CELLULAR PROCESSES AND SIGNALING	Not a cazyme	-	-
Acema1-607187	Acema1-607100	KOG0710	Molecular chaperone (small heat-shock protein Hsp26/Hsp42)	Posttranslational modification, protein turnover, chaperones	CELLULAR PROCESSES AND SIGNALING	Not a cazyme	-	-
Acema1-693432	Acema1-693345	KOG1437	Fasciclin and related adhesion glycoproteins	Extracellular structures	CELLULAR PROCESSES AND SIGNALING	Not a cazyme	SP	-
Acema1-594968	Acema1-594881	KOG1437	Fasciclin and related adhesion glycoproteins	Extracellular structures	CELLULAR PROCESSES AND SIGNALING	Not a cazyme	SP	-
Acema1-775154	Acema1-775154	No KOG	-	-	-	Not a cazyme	-	-
Acema1-584462	Acema1-584375	KOG1869	Splicing coactivator SRm160/300, subunit SRm300	RNA processing and modification	INFORMATION STORAGE AND PROCESSING	Not a cazyme	-	-
Acema1-191398	Acema1-191398	No KOG	-	-	-	Not a cazyme	-	-
Acema1-702048	Acema1-701961	KOG0384	Chromodomain-helicase DNA-binding protein	Transcription	INFORMATION STORAGE AND PROCESSING	Not a cazyme	-	-
Acema1-701210	Acema1-701123	KOG0490	Transcription factor, contains HOX domain	General function prediction only	POORLY CHARACTERIZED	Not a cazyme	-	-
Acema1-746648	Acema1-746561	KOG1862	GYF domain containing proteins	General function prediction only	POORLY CHARACTERIZED	Not a cazyme	-	-
Acema1-798446	Acema1-798359	KOG3043	Predicted hydrolase related to dienelactone hydrolase	General function prediction only	POORLY CHARACTERIZED	Not a cazyme	-	-
Acema1-708192	Acema1-708105	KOG2653	6-phosphogluconate dehydrogenase	Carbohydrate transport and metabolism	METABOLISM	Not a cazyme	-	-
Acema1-716698	Acema1-716611	KOG1472	Histone acetyltransferase SAGA/ADA, catalytic subunit PCAF/GCN5 and related proteins	Chromatin structure and dynamics	INFORMATION STORAGE AND PROCESSING	Not a cazyme	-	-
Acema1-569479	Acema1-569392	KOG0255	Synaptic vesicle transporter SVOP and related transporters (major facilitator superfamily)	General function prediction only	POORLY CHARACTERIZED	Not a cazyme	-	-
Acema1-746276	Acema1-746189	KOG0254	Predicted transporter (major facilitator superfamily)	General function prediction only	POORLY CHARACTERIZED	Not a cazyme	-	-
Acema1-599532	Acema1-599445	KOG0158	Cytochrome P450 CYP3/CYP5/CYP6/CYP9 subfamilies	Secondary metabolites biosynthesis, transport and catabolism	METABOLISM	Not a cazyme	-	-
Acema1-628962	Acema1-628875	KOG2533	Permease of the major facilitator superfamily	Carbohydrate transport and metabolism	METABOLISM	Not a cazyme	-	-
Acema1-677095	Acema1-677008	KOG1200	Mitochondrial/plastidial beta-ketoacyl-ACP reductase	Lipid transport and metabolism	METABOLISM	Not a cazyme	-	-
Acema1-695847	Acema1-695760	KOG0255	Synaptic vesicle transporter SVOP and related transporters (major facilitator superfamily)	General function prediction only	POORLY CHARACTERIZED	Not a cazyme	-	-
Acema1-712335	Acema1-712248	KOG1208	Dehydrogenases with different specificities (related to short-chain alcohol dehydrogenases)	Secondary metabolites biosynthesis, transport and catabolism	METABOLISM	Not a cazyme	-	-
Acema1-320740	Acema1-320653	KOG1211	Amidases	Translation, ribosomal structure and biogenesis	INFORMATION STORAGE AND PROCESSING	Not a cazyme	SP	-
Acema1-609680	Acema1-609593	KOG0255	Synaptic vesicle transporter SVOP and related transporters (major facilitator superfamily)	General function prediction only	POORLY CHARACTERIZED	Not a cazyme	-	-
Acema1-84713	Acema1-84626	KOG0255	Synaptic vesicle transporter SVOP and related transporters (major facilitator superfamily)	General function prediction only	POORLY CHARACTERIZED	Not a cazyme	-	-
Acema1-730052	Acema1-729965	KOG2084	Predicted histone tail methylase containing SET domain	Chromatin structure and dynamics	INFORMATION STORAGE AND PROCESSING	Not a cazyme	-	-
Acema1-707647	Acema1-707560	KOG2262	Sexual differentiation process protein ISP4	Signal transduction mechanisms	CELLULAR PROCESSES AND SIGNALING	Not a cazyme	-	-
Acema1-228434	Acema1-228347	KOG2262	Sexual differentiation process protein ISP4	Signal transduction mechanisms	CELLULAR PROCESSES AND SIGNALING	Not a cazyme	-	-
Acema1-681918	Acema1-681831	KOG1066	Glucosidase II catalytic (alpha) subunit and related enzymes, glycosyl hydrolase family 31	Carbohydrate transport and metabolism	METABOLISM	GH31	-	-
Acema1-674524	Acema1-674437	KOG0254	Predicted transporter (major facilitator superfamily)	General function prediction only	POORLY CHARACTERIZED	Not a cazyme	-	-
Acema1-321428	Acema1-321341	KOG0254	Predicted transporter (major facilitator superfamily)	General function prediction only	POORLY CHARACTERIZED	Not a cazyme	-	-
Acema1-613613	Acema1-613526	KOG0254	Predicted transporter (major facilitator superfamily)	General function prediction only	POORLY CHARACTERIZED	Not a cazyme	-	-
Acema1-809227	Acema1-809140	KOG0254	Predicted transporter (major facilitator superfamily)	General function prediction only	POORLY CHARACTERIZED	Not a cazyme	-	-
Acema1-708450	Acema1-708363	KOG0255	Synaptic vesicle transporter SVOP and related transporters (major facilitator superfamily)	General function prediction only	POORLY CHARACTERIZED	Not a cazyme	-	-
Acema1-680956	Acema1-680869	KOG0255	Synaptic vesicle transporter SVOP and related transporters (major facilitator superfamily)	General function prediction only	POORLY CHARACTERIZED	Not a cazyme	-	-
Cenge3-730179	Cenge3-730139	KOG0255	Synaptic vesicle transporter SVOP and related transporters (major facilitator superfamily)	General function prediction only	POORLY CHARACTERIZED	Not a cazyme	-	-
Acema1-394767	Acema1-394680	KOG0682	Ammonia permease	Inorganic ion transport and metabolism	METABOLISM	Not a cazyme	-	-
Acema1-601410	Acema1-601323	KOG0682	Ammonia permease	Inorganic ion transport and metabolism	METABOLISM	Not a cazyme	-	-
Acema1-599333	Acema1-599333	No KOG	-	-	-	Not a cazyme	-	-
Acema1-716978	Acema1-716978	No KOG	-	-	-	Not a cazyme	-	-
Acema1-642614	Acema1-642527	KOG2858	Uncharacterized conserved protein	General function prediction only	POORLY CHARACTERIZED	Not a cazyme	-	-
Acema1-673605	Acema1-673518	KOG2495	NADH-dehydrogenase (ubiquinone)	Energy production and conversion	METABOLISM	Not a cazyme	-	-
Acema1-714699	Acema1-714612	KOG2722	Predicted membrane protein	Function unknown	POORLY CHARACTERIZED	Not a cazyme	-	-
Acema1-591889	Acema1-591889	No KOG	-	-	-	Not a cazyme	-	-
Acema1-622868	Acema1-622781	KOG4744	Uncharacterized conserved protein	Function unknown	POORLY CHARACTERIZED	Not a cazyme	-	-
Acema1-675502	Acema1-675502	No KOG	-	-	-	Not a cazyme	-	-
Acema1-700587	Acema1-700500	KOG1097	Adenine deaminase/adenosine deaminase	Nucleotide transport and metabolism	METABOLISM	Not a cazyme	-	-
Acema1-583108	Acema1-583021	KOG0588	Serine/threonine protein kinase	Cell cycle control, cell division, chromosome partitioning	METABOLISM	Not a cazyme	-	-
Acema1-648189	Acema1-648189	No KOG	-	-	-	Not a cazyme	-	-
Acema1-564661	Acema1-564574	KOG4161	Methyl-CpG binding transcription regulators	Chromatin structure and dynamics	INFORMATION STORAGE AND PROCESSING	Not a cazyme	-	-
Acema1-703609	Acema1-703522	KOG1187	Serine/threonine protein kinase	Signal transduction mechanisms	CELLULAR PROCESSES AND SIGNALING	Not a cazyme	-	-
Acema1-360399	Acema1-360312	KOG3177	Oligoketide cyclase/lipid transport protein	Lipid transport and metabolism	METABOLISM	Not a cazyme	-	-
Acema1-733354	Acema1-733267	KOG4805	Uncharacterized conserved protein	Function unknown	POORLY CHARACTERIZED	Not a cazyme	-	-
Acema1-21078	Acema1-20991	KOG1981	SOK1 kinase belonging to the STE20/SPS1/GC kinase family	Signal transduction mechanisms	CELLULAR PROCESSES AND SIGNALING	Not a cazyme	-	-
Acema1-242619	Acema1-242619	No KOG	-	-	-	Not a cazyme	-	-
Acema1-662256	Acema1-662169	KOG0619	FOG: Leucine rich repeat	General function prediction only	POORLY CHARACTERIZED	Not a cazyme	-	-
Acema1-690348	Acema1-690261	KOG4197	FOG: PPR repeat	General function prediction only	POORLY CHARACTERIZED	Not a cazyme	-	-
Acema1-754776	Acema1-754689	KOG0255	Synaptic vesicle transporter SVOP and related transporters (major facilitator superfamily)	General function prediction only	POORLY CHARACTERIZED	Not a cazyme	-	-
Acema1-664424	Acema1-664337	KOG1791	Uncharacterized conserved protein	Function unknown	POORLY CHARACTERIZED	Not a cazyme	-	-
Acema1-724922	Acema1-724835	KOG1963	WD40 repeat protein	General function prediction only	POORLY CHARACTERIZED	Not a cazyme	-	-
Acema1-604088	Acema1-604001	KOG4522	RNA polymerase II transcription mediator	Transcription	INFORMATION STORAGE AND PROCESSING	Not a cazyme	-	-
Acema1-796242	Acema1-796155	KOG4183	RNA polymerase I 49 kDa subunit	Transcription	INFORMATION STORAGE AND PROCESSING	Not a cazyme	-	-
Acema1-284495	Acema1-284408	KOG1933	Cholesterol transport protein (Niemann-Pick C disease protein)	Lipid transport and metabolism	METABOLISM	Not a cazyme	-	-
Acema1-704399	Acema1-704312	KOG4197	FOG: PPR repeat	General function prediction only	POORLY CHARACTERIZED	Not a cazyme	-	-
Acema1-16176	Acema1-16089	KOG1437	Fasciclin and related adhesion glycoproteins	Extracellular structures	CELLULAR PROCESSES AND SIGNALING	Not a cazyme	SP	-
Acema1-805955	Acema1-805868	KOG2088	Predicted lipase/calmodulin-binding heat-shock protein	Lipid transport and metabolism	METABOLISM	Not a cazyme	-	-
Cenge3-701512	Cenge3-701472	KOG0504	FOG: Ankyrin repeat	General function prediction only	POORLY CHARACTERIZED	Not a cazyme	-	-
Cenge3-471154	Cenge3-471114	KOG1178	Non-ribosomal peptide synthetase/alpha-aminoadipate reductase and related enzymes	Secondary metabolites biosynthesis, transport and catabolism	METABOLISM	Not a cazyme	-	-
Cenge3-701891	Cenge3-701851	KOG1178	Non-ribosomal peptide synthetase/alpha-aminoadipate reductase and related enzymes	Secondary metabolites biosynthesis, transport and catabolism	METABOLISM	Not a cazyme	-	-
Cenge3-693213	Cenge3-693173	KOG1840	Kinesin light chain	Cytoskeleton	CELLULAR PROCESSES AND SIGNALING	Not a cazyme	-	-
Cenge3-617788	Cenge3-617748	KOG0156	Cytochrome P450 CYP2 subfamily	Secondary metabolites biosynthesis, transport and catabolism	METABOLISM	Not a cazyme	-	-
Cenge3-703677	Cenge3-703637	KOG3923	D-aspartate oxidase	Amino acid transport and metabolism	METABOLISM	Not a cazyme	-	-
Cenge3-626083	Cenge3-626083	No KOG	-	-	-	Not a cazyme	-	-
Cenge3-670817	Cenge3-670777	KOG0101	Molecular chaperones HSP70/HSC70, HSP70 superfamily	Posttranslational modification, protein turnover, chaperones	CELLULAR PROCESSES AND SIGNALING	Not a cazyme	-	-
Cenge3-693222	Cenge3-693182	KOG0101	Molecular chaperones HSP70/HSC70, HSP70 superfamily	Posttranslational modification, protein turnover, chaperones	CELLULAR PROCESSES AND SIGNALING	Not a cazyme	-	-
Cenge3-624858	Cenge3-624818	KOG0101	Molecular chaperones HSP70/HSC70, HSP70 superfamily	Posttranslational modification, protein turnover, chaperones	CELLULAR PROCESSES AND SIGNALING	Not a cazyme	-	-
Cenge3-698007	Cenge3-698007	No KOG	-	-	-	Not a cazyme	-	-
Cenge3-581145	Cenge3-581105	KOG2495	NADH-dehydrogenase (ubiquinone)	Energy production and conversion	METABOLISM	Not a cazyme	-	-
Cenge3-245671	Cenge3-245631	KOG1187	Serine/threonine protein kinase	Signal transduction mechanisms	CELLULAR PROCESSES AND SIGNALING	Not a cazyme	-	-
Cenge3-622161	Cenge3-622121	KOG0254	Predicted transporter (major facilitator superfamily)	General function prediction only	POORLY CHARACTERIZED	Not a cazyme	-	-
Cenge3-723852	Cenge3-723812	KOG1287	Amino acid transporters	Amino acid transport and metabolism	METABOLISM	Not a cazyme	-	-
Cenge3-603070	Cenge3-603030	KOG4366	Predicted thioesterase	General function prediction only	POORLY CHARACTERIZED	Not a cazyme	-	-
Cenge3-95946	Cenge3-95906	KOG0504	FOG: Ankyrin repeat	General function prediction only	POORLY CHARACTERIZED	Not a cazyme	-	-
Amamu1-168769	Amamu1-168659	KOG0291	WD40-repeat-containing subunit of the 18S rRNA processing complex	RNA processing and modification	INFORMATION STORAGE AND PROCESSING	Not a cazyme	-	-
Amamu1-18849	Amamu1-18739	KOG0291	WD40-repeat-containing subunit of the 18S rRNA processing complex	RNA processing and modification	INFORMATION STORAGE AND PROCESSING	Not a cazyme	-	-
Amamu1-17403	Amamu1-17293	KOG0291	WD40-repeat-containing subunit of the 18S rRNA processing complex	RNA processing and modification	INFORMATION STORAGE AND PROCESSING	Not a cazyme	-	-
Amamu1-14560	Amamu1-14450	KOG0256	1-aminocyclopropane-1-carboxylate synthase, and related proteins	Signal transduction mechanisms	CELLULAR PROCESSES AND SIGNALING	Not a cazyme	-	-
Amamu1-391018	Amamu1-390908	KOG0256	1-aminocyclopropane-1-carboxylate synthase, and related proteins	Signal transduction mechanisms	CELLULAR PROCESSES AND SIGNALING	Not a cazyme	-	-
Cenge3-663120	Cenge3-663120	No KOG	-	-	-	Not a cazyme	-	-
Cenge3-663376	Cenge3-663376	No KOG	-	-	-	Not a cazyme	-	-
Cenge3-588068	Cenge3-588028	KOG0156	Cytochrome P450 CYP2 subfamily	Secondary metabolites biosynthesis, transport and catabolism	METABOLISM	Not a cazyme	-	-
Cenge3-688481	Cenge3-688441	KOG0159	Cytochrome P450 CYP11/CYP12/CYP24/CYP27 subfamilies	Secondary metabolites biosynthesis, transport and catabolism	METABOLISM	Not a cazyme	-	-
Cenge3-563811	Cenge3-563771	KOG0519	Sensory transduction histidine kinase	Signal transduction mechanisms	CELLULAR PROCESSES AND SIGNALING	Not a cazyme	-	-
Cenge3-682191	Cenge3-682151	KOG0156	Cytochrome P450 CYP2 subfamily	Secondary metabolites biosynthesis, transport and catabolism	METABOLISM	Not a cazyme	-	-
Cenge3-615942	Cenge3-615902	KOG0207	Cation transport ATPase	Inorganic ion transport and metabolism	METABOLISM	Not a cazyme	-	-
Cenge3-606976	Cenge3-606936	KOG1268	Glucosamine 6-phosphate synthetases, contain amidotransferase and phosphosugar isomerase domains	Cell wall/membrane/envelope biogenesis	CELLULAR PROCESSES AND SIGNALING	Not a cazyme	-	-
Cenge3-647652	Cenge3-647612	KOG1176	Acyl-CoA synthetase	Lipid transport and metabolism	METABOLISM	Not a cazyme	-	-
Cenge3-599813	Cenge3-599773	KOG0255	Synaptic vesicle transporter SVOP and related transporters (major facilitator superfamily)	General function prediction only	POORLY CHARACTERIZED	Not a cazyme	-	-
Cenge3-659339	Cenge3-659299	KOG1198	Zinc-binding oxidoreductase	General function prediction only	POORLY CHARACTERIZED	Not a cazyme	-	-
Cenge3-648935	Cenge3-648895	KOG0197	Tyrosine kinases	Signal transduction mechanisms	CELLULAR PROCESSES AND SIGNALING	Not a cazyme	-	-
Cenge3-618487	Cenge3-618447	KOG0156	Cytochrome P450 CYP2 subfamily	Secondary metabolites biosynthesis, transport and catabolism	METABOLISM	Not a cazyme	-	-
Cenge3-612246	Cenge3-612206	KOG0255	Synaptic vesicle transporter SVOP and related transporters (major facilitator superfamily)	General function prediction only	POORLY CHARACTERIZED	Not a cazyme	-	-
Cenge3-655020	Cenge3-654980	KOG1198	Zinc-binding oxidoreductase	General function prediction only	POORLY CHARACTERIZED	Not a cazyme	-	-
Cenge3-630962	Cenge3-630922	KOG1516	Carboxylesterase and related proteins	General function prediction only	POORLY CHARACTERIZED	Not a cazyme	-	-
Cenge3-647509	Cenge3-647469	KOG2614	Kynurenine 3-monooxygenase and related flavoprotein monooxygenases	General function prediction only	POORLY CHARACTERIZED	Not a cazyme	-	-
Cenge3-671324	Cenge3-671284	KOG0157	Cytochrome P450 CYP4/CYP19/CYP26 subfamilies	Secondary metabolites biosynthesis, transport and catabolism	METABOLISM	Not a cazyme	-	-
Cenge3-722736	Cenge3-722696	KOG0158	Cytochrome P450 CYP3/CYP5/CYP6/CYP9 subfamilies	Secondary metabolites biosynthesis, transport and catabolism	METABOLISM	Not a cazyme	-	-
Cenge3-728272	Cenge3-728232	KOG0254	Predicted transporter (major facilitator superfamily)	General function prediction only	POORLY CHARACTERIZED	Not a cazyme	-	-
Cenge3-636900	Cenge3-636860	KOG0158	Cytochrome P450 CYP3/CYP5/CYP6/CYP9 subfamilies	Secondary metabolites biosynthesis, transport and catabolism	METABOLISM	Not a cazyme	-	-
Cenge3-683728	Cenge3-683688	KOG1290	Serine/threonine protein kinase	Signal transduction mechanisms	CELLULAR PROCESSES AND SIGNALING	Not a cazyme	-	-
Cenge3-614788	Cenge3-614748	KOG1812	Predicted E3 ubiquitin ligase	Posttranslational modification, protein turnover, chaperones	CELLULAR PROCESSES AND SIGNALING	Not a cazyme	-	-
Acema1-607384	Acema1-607297	KOG1815	Predicted E3 ubiquitin ligase	Posttranslational modification, protein turnover, chaperones	CELLULAR PROCESSES AND SIGNALING	Not a cazyme	-	-
Cenge3-626511	Cenge3-626471	KOG2533	Permease of the major facilitator superfamily	Carbohydrate transport and metabolism	METABOLISM	Not a cazyme	-	-
Cenge3-663295	Cenge3-663255	KOG0254	Predicted transporter (major facilitator superfamily)	General function prediction only	POORLY CHARACTERIZED	Not a cazyme	-	-
Cenge3-709364	Cenge3-709324	KOG0023	Alcohol dehydrogenase, class V	Secondary metabolites biosynthesis, transport and catabolism	METABOLISM	Not a cazyme	-	-
Cenge3-648143	Cenge3-648103	KOG0725	Reductases with broad range of substrate specificities	General function prediction only	POORLY CHARACTERIZED	Not a cazyme	-	-
Cenge3-688128	Cenge3-688088	KOG2697	Histidinol dehydrogenase	Amino acid transport and metabolism	METABOLISM	Not a cazyme	-	-
Cenge3-705860	Cenge3-705820	KOG0254	Predicted transporter (major facilitator superfamily)	General function prediction only	POORLY CHARACTERIZED	Not a cazyme	-	-
Cenge3-692875	Cenge3-692835	KOG0253	Synaptic vesicle transporter SV2 (major facilitator superfamily)	General function prediction only	POORLY CHARACTERIZED	Not a cazyme	-	-
Cenge3-608802	Cenge3-608762	KOG0725	Reductases with broad range of substrate specificities	General function prediction only	POORLY CHARACTERIZED	Not a cazyme	-	-
Cenge3-652081	Cenge3-652041	KOG1200	Mitochondrial/plastidial beta-ketoacyl-ACP reductase	Lipid transport and metabolism	METABOLISM	Not a cazyme	-	-
Cenge3-701673	Cenge3-701633	KOG2533	Permease of the major facilitator superfamily	Carbohydrate transport and metabolism	METABOLISM	Not a cazyme	-	-
Cenge3-709866	Cenge3-709826	KOG1212	Amidases	Signal transduction mechanisms	CELLULAR PROCESSES AND SIGNALING	Not a cazyme	-	-
Cenge3-612724	Cenge3-612684	KOG1360	5-aminolevulinate synthase	Coenzyme transport and metabolism	METABOLISM	Not a cazyme	-	-
Cenge3-698841	Cenge3-698801	KOG1721	FOG: Zn-finger	General function prediction only	POORLY CHARACTERIZED	Not a cazyme	-	-
Cenge3-707935	Cenge3-707895	KOG0255	Synaptic vesicle transporter SVOP and related transporters (major facilitator superfamily)	General function prediction only	POORLY CHARACTERIZED	Not a cazyme	-	-
Cenge3-638031	Cenge3-637991	KOG0254	Predicted transporter (major facilitator superfamily)	General function prediction only	POORLY CHARACTERIZED	Not a cazyme	-	-
Cenge3-621935	Cenge3-621895	KOG3124	Pyrroline-5-carboxylate reductase	Amino acid transport and metabolism	METABOLISM	Not a cazyme	-	-
Cenge3-654511	Cenge3-654471	KOG1263	Multicopper oxidases	Secondary metabolites biosynthesis, transport and catabolism	METABOLISM	AA1_3	SP	-
Cenge3-693825	Cenge3-693785	KOG1263	Multicopper oxidases	Secondary metabolites biosynthesis, transport and catabolism	METABOLISM	AA1_3	-	-
Cenge3-702154	Cenge3-702114	KOG1721	FOG: Zn-finger	General function prediction only	POORLY CHARACTERIZED	Not a cazyme	-	-
Cenge3-684704	Cenge3-684664	KOG0255	Synaptic vesicle transporter SVOP and related transporters (major facilitator superfamily)	General function prediction only	POORLY CHARACTERIZED	Not a cazyme	-	-
Cenge3-707670	Cenge3-707630	KOG2913	Predicted membrane protein	Function unknown	POORLY CHARACTERIZED	Not a cazyme	-	-
Cenge3-216376	Cenge3-216336	KOG1721	FOG: Zn-finger	General function prediction only	POORLY CHARACTERIZED	Not a cazyme	-	-
Cenge3-106357	Cenge3-106357	No KOG	-	-	-	Not a cazyme	-	-
Cenge3-658295	Cenge3-658255	KOG1721	FOG: Zn-finger	General function prediction only	POORLY CHARACTERIZED	Not a cazyme	-	-
Cenge3-579182	Cenge3-579142	KOG1721	FOG: Zn-finger	General function prediction only	POORLY CHARACTERIZED	Not a cazyme	-	-
Paxin1-177489	Paxin1-177489	No KOG	-	-	-	Not a cazyme	-	-
Hebcy2-77860	Hebcy2-77860	No KOG	-	-	-	Not a cazyme	-	-
Paxin1-138043	Paxin1-137920	KOG0255	Synaptic vesicle transporter SVOP and related transporters (major facilitator superfamily)	General function prediction only	POORLY CHARACTERIZED	Not a cazyme	-	-
Pilcr1-14179	Pilcr1-14179	No KOG	-	-	-	Not a cazyme	-	-
Hebcy2-445868	Hebcy2-445868	No KOG	-	-	-	Not a cazyme	-	-
Acema1-812342	Acema1-812255	KOG0143	Iron/ascorbate family oxidoreductases	General function prediction only	POORLY CHARACTERIZED	Not a cazyme	-	-
Trima3-1360252	Trima3-1360252	No KOG	-	-	-	Not a cazyme	-	-
Cenge3-689244	Cenge3-689204	KOG0222	Phenylalanine and histidine ammonia-lyase	Secondary metabolites biosynthesis, transport and catabolism	METABOLISM	Not a cazyme	-	-
Acema1-689343	Acema1-689256	KOG0222	Phenylalanine and histidine ammonia-lyase	Secondary metabolites biosynthesis, transport and catabolism	METABOLISM	Not a cazyme	-	-
Pilcr1-636464	Pilcr1-636375	KOG0222	Phenylalanine and histidine ammonia-lyase	Secondary metabolites biosynthesis, transport and catabolism	METABOLISM	Not a cazyme	-	-
Hebcy2-446633	Hebcy2-446481	KOG0222	Phenylalanine and histidine ammonia-lyase	Secondary metabolites biosynthesis, transport and catabolism	METABOLISM	Not a cazyme	-	-
Hebcy2-73294	Hebcy2-73294	No KOG	-	-	-	Not a cazyme	-	-
Amamu1-28960	Amamu1-28960	No KOG	-	-	-	Not a cazyme	-	-
Acema1-670651	Acema1-670651	No KOG	-	-	-	Not a cazyme	-	-
Lacbi2-659785	Lacbi2-659785	No KOG	-	-	-	Not a cazyme	-	-
Lacbi2-639963	Lacbi2-639963	No KOG	-	-	-	Not a cazyme	-	-
Lacbi2-228815	Lacbi2-228815	KOG3472	Predicted small membrane protein	Function unknown	POORLY CHARACTERIZED	Not a cazyme	-	-
Lacbi2-477838	Lacbi2-477838	No KOG	-	-	-	Not a cazyme	-	-
Pilcr1-812712	Pilcr1-812712	No KOG	-	-	-	Not a cazyme	-	-
Amamu1-75113	Amamu1-75113	No KOG	-	-	-	Not a cazyme	-	-
Pilcr1-812940	Pilcr1-812940	No KOG	-	-	-	Not a cazyme	-	-
Hebcy2-18671	Hebcy2-18671	No KOG	-	-	-	Not a cazyme	-	-
Hebcy2-445096	Hebcy2-445096	No KOG	-	-	-	GH79	-	-
Hebcy2-7659	Hebcy2-7659	No KOG	-	-	-	Not a cazyme	-	-
Amamu1-167361	Amamu1-167361	No KOG	-	-	-	Not a cazyme	SP	-
Paxin1-18633	Paxin1-18633	No KOG	-	-	-	Not a cazyme	-	-
Hebcy2-15129	Hebcy2-15129	No KOG	-	-	-	Not a cazyme	-	-
Amamu1-900711	Amamu1-900711	No KOG	-	-	-	Not a cazyme	-	-
Paxin1-154656	Paxin1-154656	No KOG	-	-	-	Not a cazyme	-	-
Acema1-757790	Acema1-757790	No KOG	-	-	-	Not a cazyme	-	-
Paxin1-76139	Paxin1-76139	No KOG	-	-	-	Not a cazyme	-	-
Paxin1-11107	Paxin1-11107	No KOG	-	-	-	Not a cazyme	-	-
Paxin1-78393	Paxin1-78393	No KOG	-	-	-	Not a cazyme	-	-
Paxin1-136896	Paxin1-136896	No KOG	-	-	-	Not a cazyme	-	-
Lacbi2-297150	Lacbi2-297150	No KOG	-	-	-	Not a cazyme	-	-
Pilcr1-60471	Pilcr1-60471	No KOG	-	-	-	Not a cazyme	-	-
Pilcr1-826071	Pilcr1-825982	KOG0588	Serine/threonine protein kinase	Cell cycle control, cell division, chromosome partitioning	METABOLISM	Not a cazyme	-	-
Acema1-589080	Acema1-589080	No KOG	-	-	-	Not a cazyme	-	-
Pilcr1-815744	Pilcr1-815744	No KOG	-	-	-	Not a cazyme	SP	-
Paxin1-157809	Paxin1-157809	No KOG	-	-	-	Not a cazyme	SP	SSP
Hebcy2-78783	Hebcy2-78783	No KOG	-	-	-	Not a cazyme	-	-
Paxin1-99527	Paxin1-99404	KOG1414	Transcriptional activator FOSB/c-Fos and related bZIP transcription factors	Transcription	INFORMATION STORAGE AND PROCESSING	Not a cazyme	-	-
Pilcr1-817178	Pilcr1-817178	No KOG	-	-	-	Not a cazyme	-	-
Pilcr1-97209	Pilcr1-97209	No KOG	-	-	-	Not a cazyme	-	-
Lacbi2-648758	Lacbi2-648758	KOG4805	Uncharacterized conserved protein	Function unknown	POORLY CHARACTERIZED	Not a cazyme	-	-
Lacbi2-616527	Lacbi2-616527	No KOG	-	-	-	Not a cazyme	-	-
Lacbi2-485724	Lacbi2-485724	KOG1878	Nuclear receptor coregulator SMRT/SMRTER, contains Myb-like domains	Transcription	INFORMATION STORAGE AND PROCESSING	Not a cazyme	-	-
Lacbi2-301644	Lacbi2-301644	No KOG	-	-	-	CBM50	-	-
Lacbi2-293479	Lacbi2-293479	No KOG	-	-	-	Not a cazyme	-	-
Lacbi2-441457	Lacbi2-441457	No KOG	-	-	-	Not a cazyme	-	-
Lacbi2-489172	Lacbi2-489172	KOG4300	Predicted methyltransferase	General function prediction only	POORLY CHARACTERIZED	Not a cazyme	-	-
Lacbi2-683271	Lacbi2-683271	No KOG	-	-	-	Not a cazyme	-	-
Pilcr1-812868	Pilcr1-812868	No KOG	-	-	-	Not a cazyme	SP	-
Amamu1-14088	Amamu1-13978	KOG4744	Uncharacterized conserved protein	Function unknown	POORLY CHARACTERIZED	Not a cazyme	SP	-
Pilcr1-57123	Pilcr1-57123	No KOG	-	-	-	Not a cazyme	-	-
Lacbi2-702418	Lacbi2-702418	No KOG	-	-	-	Not a cazyme	-	-
Hebcy2-18686	Hebcy2-18686	No KOG	-	-	-	Not a cazyme	-	-
Hebcy2-59720	Hebcy2-59720	No KOG	-	-	-	Not a cazyme	SP	SSP
Amamu1-184906	Amamu1-184906	No KOG	-	-	-	Not a cazyme	SP	SSP
Hebcy2-449073	Hebcy2-448921	KOG3841	TEF-1 and related transcription factor, TEAD family	Transcription	INFORMATION STORAGE AND PROCESSING	Not a cazyme	-	-
Amamu1-165790	Amamu1-165680	KOG4157	beta-1,6-N-acetylglucosaminyltransferase, contains WSC domain	Posttranslational modification, protein turnover, chaperones	CELLULAR PROCESSES AND SIGNALING	Not a cazyme	-	-
Hebcy2-43494	Hebcy2-43342	KOG0260	RNA polymerase II, large subunit	Transcription	INFORMATION STORAGE AND PROCESSING	Not a cazyme	-	-
Lacbi2-698371	Lacbi2-698371	No KOG	-	-	-	Not a cazyme	-	-
Amamu1-185248	Amamu1-185248	No KOG	-	-	-	Not a cazyme	-	-
Paxin1-83199	Paxin1-83199	No KOG	-	-	-	GH25	SP	SSP
Paxin1-92664	Paxin1-92664	No KOG	-	-	-	GH25	SP	SSP
Paxin1-6421	Paxin1-6421	No KOG	-	-	-	GH25	SP	SSP
Paxin1-89102	Paxin1-89102	No KOG	-	-	-	GH25	SP	SSP
Acema1-32718	Acema1-32631	KOG2234	Predicted UDP-galactose transporter	Carbohydrate transport and metabolism	METABOLISM	Not a cazyme	-	-
Acema1-811575	Acema1-811488	KOG4441	Proteins containing BTB/POZ and Kelch domains, involved in regulatory/signal transduction processes	General function prediction only	POORLY CHARACTERIZED	Not a cazyme	-	-
Lacbi2-703708	Lacbi2-703708	KOG1710	MYND Zn-finger and ankyrin repeat protein	General function prediction only	POORLY CHARACTERIZED	Not a cazyme	-	-
Lacbi2-569164	Lacbi2-569164	No KOG	-	-	-	Not a cazyme	-	-
Lacbi2-674253	Lacbi2-674253	KOG1578	Predicted carbonic anhydrase involved in protection against oxidative damage	Inorganic ion transport and metabolism	METABOLISM	Not a cazyme	-	-
Lacbi2-688713	Lacbi2-688713	No KOG	-	-	-	Not a cazyme	-	-
Tubma1-280489	Tubma1-280489	No KOG	-	-	-	Not a cazyme	-	-
Lacbi2-688582	Lacbi2-688582	No KOG	-	-	-	Not a cazyme	-	-
Lacbi2-660482	Lacbi2-660482	No KOG	-	-	-	Not a cazyme	-	-
Hebcy2-76800	Hebcy2-76800	No KOG	-	-	-	Not a cazyme	-	-
Pilcr1-221316	Pilcr1-221316	No KOG	-	-	-	Not a cazyme	-	-
Pilcr1-821292	Pilcr1-821292	No KOG	-	-	-	Not a cazyme	-	-
Amamu1-172312	Amamu1-172312	No KOG	-	-	-	Not a cazyme	-	-
Amamu1-74746	Amamu1-74746	No KOG	-	-	-	Not a cazyme	-	-
Amamu1-9904	Amamu1-9904	No KOG	-	-	-	Not a cazyme	-	-
Lacbi2-394925	Lacbi2-394925	No KOG	-	-	-	Not a cazyme	-	-
Lacbi2-312850	Lacbi2-312850	No KOG	-	-	-	Not a cazyme	-	-
Lacbi2-485022	Lacbi2-485022	No KOG	-	-	-	Not a cazyme	-	-
Lacbi2-446830	Lacbi2-446830	No KOG	-	-	-	Not a cazyme	-	-
Lacbi2-332226	Lacbi2-332226	KOG3017	Defense-related protein containing SCP domain	Function unknown	POORLY CHARACTERIZED	Not a cazyme	SP	SSP
Lacbi2-674406	Lacbi2-674406	KOG3017	Defense-related protein containing SCP domain	Function unknown	POORLY CHARACTERIZED	Not a cazyme	SP	SSP
Paxin1-142038	Paxin1-142038	No KOG	-	-	-	Not a cazyme	-	-
Paxin1-103212	Paxin1-103212	No KOG	-	-	-	Not a cazyme	-	-
Hebcy2-143582	Hebcy2-143582	No KOG	-	-	-	AA2	SP	-
Hebcy2-27571	Hebcy2-27571	No KOG	-	-	-	AA2	SP	-
Lacbi2-191903	Lacbi2-191903	No KOG	-	-	-	AA2	SP	-
Hebcy2-23015	Hebcy2-23015	No KOG	-	-	-	Not a cazyme	-	-
Hebcy2-444620	Hebcy2-444620	No KOG	-	-	-	Not a cazyme	-	-
Hebcy2-24685	Hebcy2-24685	No KOG	-	-	-	Not a cazyme	-	-
Hebcy2-18552	Hebcy2-18552	No KOG	-	-	-	Not a cazyme	-	-
Hebcy2-189985	Hebcy2-189985	No KOG	-	-	-	Not a cazyme	-	-
Lacbi2-485314	Lacbi2-485314	No KOG	-	-	-	Not a cazyme	-	-
Hebcy2-444773	Hebcy2-444773	No KOG	-	-	-	Not a cazyme	-	-
Hebcy2-78719	Hebcy2-78567	KOG0710	Molecular chaperone (small heat-shock protein Hsp26/Hsp42)	Posttranslational modification, protein turnover, chaperones	CELLULAR PROCESSES AND SIGNALING	Not a cazyme	-	-
Pilcr1-826024	Pilcr1-826024	No KOG	-	-	-	Not a cazyme	SP	SSP
Amamu1-178194	Amamu1-178084	KOG1995	Conserved Zn-finger protein	General function prediction only	POORLY CHARACTERIZED	Not a cazyme	-	-
Pilcr1-790729	Pilcr1-790640	KOG0135	Pristanoyl-CoA/acyl-CoA oxidase	Lipid transport and metabolism	METABOLISM	Not a cazyme	-	-
Pilcr1-75823	Pilcr1-75734	KOG4178	Soluble epoxide hydrolase	Lipid transport and metabolism	METABOLISM	Not a cazyme	-	-
Pilcr1-15428	Pilcr1-15339	KOG2806	Chitinase	Carbohydrate transport and metabolism	METABOLISM	Not a cazyme	-	-
Hebcy2-443748	Hebcy2-443748	No KOG	-	-	-	Not a cazyme	-	-
Hebcy2-443743	Hebcy2-443743	No KOG	-	-	-	Not a cazyme	-	-
Hebcy2-447281	Hebcy2-447129	KOG4569	Predicted lipase	Lipid transport and metabolism	METABOLISM	Not a cazyme	-	-
Hebcy2-32331	Hebcy2-32331	No KOG	-	-	-	Not a cazyme	-	-
Hebcy2-428551	Hebcy2-428551	No KOG	-	-	-	Not a cazyme	-	-
Hebcy2-444389	Hebcy2-444389	No KOG	-	-	-	Not a cazyme	-	-
Paxin1-101009	Paxin1-100886	KOG2628	Farnesyl cysteine-carboxyl methyltransferase	Posttranslational modification, protein turnover, chaperones	CELLULAR PROCESSES AND SIGNALING	Not a cazyme	-	-
Paxin1-32723	Paxin1-32600	KOG2628	Farnesyl cysteine-carboxyl methyltransferase	Posttranslational modification, protein turnover, chaperones	CELLULAR PROCESSES AND SIGNALING	Not a cazyme	-	-
Hebcy2-440919	Hebcy2-440767	KOG2628	Farnesyl cysteine-carboxyl methyltransferase	Posttranslational modification, protein turnover, chaperones	CELLULAR PROCESSES AND SIGNALING	Not a cazyme	-	-
Amamu1-27356	Amamu1-27356	No KOG	-	-	-	Not a cazyme	-	-
Amamu1-160440	Amamu1-160330	KOG2628	Farnesyl cysteine-carboxyl methyltransferase	Posttranslational modification, protein turnover, chaperones	CELLULAR PROCESSES AND SIGNALING	Not a cazyme	-	-
Amamu1-182436	Amamu1-182326	KOG2628	Farnesyl cysteine-carboxyl methyltransferase	Posttranslational modification, protein turnover, chaperones	CELLULAR PROCESSES AND SIGNALING	Not a cazyme	-	-
Amamu1-160439	Amamu1-160329	KOG2628	Farnesyl cysteine-carboxyl methyltransferase	Posttranslational modification, protein turnover, chaperones	CELLULAR PROCESSES AND SIGNALING	Not a cazyme	-	-
Amamu1-10158	Amamu1-10048	KOG2628	Farnesyl cysteine-carboxyl methyltransferase	Posttranslational modification, protein turnover, chaperones	CELLULAR PROCESSES AND SIGNALING	Not a cazyme	-	-
Paxin1-122117	Paxin1-121994	KOG3340	Alpha-L-fucosidase	Carbohydrate transport and metabolism	METABOLISM	GH29	SP	-
Paxin1-104297	Paxin1-104174	KOG3340	Alpha-L-fucosidase	Carbohydrate transport and metabolism	METABOLISM	GH29	-	-
Paxin1-16856	Paxin1-16856	No KOG	-	-	-	Not a cazyme	-	-
Pismi1-70042	Pismi1-70042	No KOG	-	-	-	Not a cazyme	-	-
Hebcy2-442133	Hebcy2-442133	No KOG	-	-	-	Not a cazyme	-	-
Paxin1-132191	Paxin1-132068	KOG4178	Soluble epoxide hydrolase	Lipid transport and metabolism	METABOLISM	Not a cazyme	-	-
Paxin1-11348	Paxin1-11348	No KOG	-	-	-	Not a cazyme	-	-
Paxin1-115629	Paxin1-115506	KOG1202	Animal-type fatty acid synthase and related proteins	Lipid transport and metabolism	METABOLISM	Not a cazyme	-	-
Paxin1-115617	Paxin1-115494	KOG1202	Animal-type fatty acid synthase and related proteins	Lipid transport and metabolism	METABOLISM	Not a cazyme	-	-
Paxin1-62721	Paxin1-62721	No KOG	-	-	-	Not a cazyme	-	-
Lacbi2-383544	Lacbi2-383544	KOG1502	Flavonol reductase/cinnamoyl-CoA reductase	Defense mechanisms	CELLULAR PROCESSES AND SIGNALING	Not a cazyme	-	-
Pilcr1-824376	Pilcr1-824376	No KOG	-	-	-	Not a cazyme	-	-
Paxin1-23244	Paxin1-23244	No KOG	-	-	-	Not a cazyme	-	-
Paxin1-99139	Paxin1-99016	KOG1285	Beta, beta-carotene 15,15'-dioxygenase and related enzymes	Secondary metabolites biosynthesis, transport and catabolism	METABOLISM	Not a cazyme	-	-
Paxin1-180978	Paxin1-180855	KOG1285	Beta, beta-carotene 15,15'-dioxygenase and related enzymes	Secondary metabolites biosynthesis, transport and catabolism	METABOLISM	Not a cazyme	-	-
Cenge3-224408	Cenge3-224408	No KOG	-	-	-	Not a cazyme	-	-
Acema1-652976	Acema1-652976	No KOG	-	-	-	Not a cazyme	-	-
Acema1-612238	Acema1-612151	KOG1840	Kinesin light chain	Cytoskeleton	CELLULAR PROCESSES AND SIGNALING	Not a cazyme	-	-
Pilcr1-418	Pilcr1-329	KOG1516	Carboxylesterase and related proteins	General function prediction only	POORLY CHARACTERIZED	Not a cazyme	SP	SSP
Lacbi2-489146	Lacbi2-489146	No KOG	-	-	-	Not a cazyme	-	-
Lacbi2-687182	Lacbi2-687182	KOG2504	Monocarboxylate transporter	Carbohydrate transport and metabolism	METABOLISM	Not a cazyme	-	-
Lacbi2-630704	Lacbi2-630704	No KOG	-	-	-	Not a cazyme	-	-
Lacbi2-673312	Lacbi2-673312	KOG1611	Predicted short chain-type dehydrogenase	General function prediction only	POORLY CHARACTERIZED	Not a cazyme	-	-
Lacbi2-571619	Lacbi2-571619	KOG0406	Glutathione S-transferase	Posttranslational modification, protein turnover, chaperones	CELLULAR PROCESSES AND SIGNALING	Not a cazyme	-	-
Hebcy2-268178	Hebcy2-268178	No KOG	-	-	-	Not a cazyme	-	-
Hebcy2-446911	Hebcy2-446911	No KOG	-	-	-	Not a cazyme	-	-
Hebcy2-323930	Hebcy2-323930	No KOG	-	-	-	Not a cazyme	-	-
Hebcy2-421938	Hebcy2-421938	No KOG	-	-	-	Not a cazyme	-	-
Hebcy2-127353	Hebcy2-127201	KOG1418	Tandem pore domain K+ channel	Inorganic ion transport and metabolism	METABOLISM	Not a cazyme	-	-
Hebcy2-354567	Hebcy2-354415	KOG3855	Monooxygenase involved in coenzyme Q (ubiquinone) biosynthesis	Energy production and conversion	METABOLISM	Not a cazyme	-	-
Hebcy2-31906	Hebcy2-31754	KOG1502	Flavonol reductase/cinnamoyl-CoA reductase	Defense mechanisms	CELLULAR PROCESSES AND SIGNALING	Not a cazyme	-	-
Hebcy2-443747	Hebcy2-443747	No KOG	-	-	-	Not a cazyme	-	-
Hebcy2-447132	Hebcy2-447132	No KOG	-	-	-	Not a cazyme	-	-
Hebcy2-447257	Hebcy2-447257	No KOG	-	-	-	Not a cazyme	-	-
Hebcy2-30359	Hebcy2-30359	No KOG	-	-	-	Not a cazyme	-	-
Hebcy2-447292	Hebcy2-447140	KOG2177	Predicted E3 ubiquitin ligase	Posttranslational modification, protein turnover, chaperones	CELLULAR PROCESSES AND SIGNALING	Not a cazyme	-	-
Hebcy2-447332	Hebcy2-447332	No KOG	-	-	-	Not a cazyme	-	-
Hebcy2-65747	Hebcy2-65747	No KOG	-	-	-	Not a cazyme	-	-
Hebcy2-449348	Hebcy2-449348	No KOG	-	-	-	Not a cazyme	-	-
Hebcy2-442223	Hebcy2-442223	No KOG	-	-	-	Not a cazyme	-	-
Amamu1-79605	Amamu1-79605	No KOG	-	-	-	Not a cazyme	-	-
Amamu1-91442	Amamu1-91442	No KOG	-	-	-	Not a cazyme	-	-
Lacbi2-696174	Lacbi2-696174	No KOG	-	-	-	Not a cazyme	-	-
Lacbi2-671127	Lacbi2-671127	No KOG	-	-	-	Not a cazyme	-	-
Lacbi2-620050	Lacbi2-620050	No KOG	-	-	-	Not a cazyme	-	-
Amamu1-109284	Amamu1-109284	No KOG	-	-	-	GH17	SP	SSP
Tubma1-361832	Tubma1-361832	No KOG	-	-	-	Not a cazyme	SP	-
Lacbi2-666437	Lacbi2-666437	No KOG	-	-	-	Not a cazyme	-	-
Lacbi2-703964	Lacbi2-703964	KOG2084	Predicted histone tail methylase containing SET domain	Chromatin structure and dynamics	INFORMATION STORAGE AND PROCESSING	Not a cazyme	-	-
Lacbi2-569139	Lacbi2-569139	No KOG	-	-	-	Not a cazyme	-	-
Lacbi2-668026	Lacbi2-668026	KOG2084	Predicted histone tail methylase containing SET domain	Chromatin structure and dynamics	INFORMATION STORAGE AND PROCESSING	Not a cazyme	-	-
Pilcr1-695123	Pilcr1-695123	No KOG	-	-	-	GH131	SP	-
Hebcy2-42914	Hebcy2-42914	No KOG	-	-	-	GH131	-	-
Lacbi2-299714	Lacbi2-299714	No KOG	-	-	-	Not a cazyme	-	-
Lacbi2-304462	Lacbi2-304462	No KOG	-	-	-	Not a cazyme	-	-
Lacbi2-304467	Lacbi2-304467	No KOG	-	-	-	Not a cazyme	-	-
Amamu1-154723	Amamu1-154723	No KOG	-	-	-	Not a cazyme	SP	SSP
Pilcr1-8628	Pilcr1-8628	No KOG	-	-	-	Not a cazyme	SP	SSP
Pilcr1-93002	Pilcr1-93002	No KOG	-	-	-	Not a cazyme	-	-
Pilcr1-828130	Pilcr1-828041	KOG3855	Monooxygenase involved in coenzyme Q (ubiquinone) biosynthesis	Energy production and conversion	METABOLISM	Not a cazyme	-	-
Pilcr1-829265	Pilcr1-829176	KOG2614	Kynurenine 3-monooxygenase and related flavoprotein monooxygenases	General function prediction only	POORLY CHARACTERIZED	Not a cazyme	-	-
Pilcr1-595410	Pilcr1-595321	KOG3178	Hydroxyindole-O-methyltransferase and related SAM-dependent methyltransferases	General function prediction only	POORLY CHARACTERIZED	Not a cazyme	-	-
Pilcr1-5214	Pilcr1-5125	KOG3178	Hydroxyindole-O-methyltransferase and related SAM-dependent methyltransferases	General function prediction only	POORLY CHARACTERIZED	Not a cazyme	-	-
Amamu1-1047387	Amamu1-1047277	KOG3178	Hydroxyindole-O-methyltransferase and related SAM-dependent methyltransferases	General function prediction only	POORLY CHARACTERIZED	Not a cazyme	-	-
Amamu1-10931	Amamu1-10821	KOG3178	Hydroxyindole-O-methyltransferase and related SAM-dependent methyltransferases	General function prediction only	POORLY CHARACTERIZED	Not a cazyme	-	-
Cenge3-670225	Cenge3-670225	No KOG	-	-	-	Not a cazyme	-	-
Acema1-605233	Acema1-605233	No KOG	-	-	-	Not a cazyme	-	-
Amamu1-159246	Amamu1-159246	No KOG	-	-	-	Not a cazyme	-	-
Amamu1-163981	Amamu1-163981	No KOG	-	-	-	Not a cazyme	-	-
Cenge3-419009	Cenge3-419009	No KOG	-	-	-	Not a cazyme	-	-
Acema1-741381	Acema1-741381	No KOG	-	-	-	Not a cazyme	-	-
Acema1-796142	Acema1-796142	No KOG	-	-	-	Not a cazyme	-	-
Acema1-735714	Acema1-735714	No KOG	-	-	-	Not a cazyme	-	-
Acema1-291898	Acema1-291898	No KOG	-	-	-	Not a cazyme	-	-
Acema1-667075	Acema1-667075	No KOG	-	-	-	Not a cazyme	-	-
Acema1-761435	Acema1-761435	No KOG	-	-	-	Not a cazyme	-	-
Pilcr1-827692	Pilcr1-827692	No KOG	-	-	-	Not a cazyme	-	-
Pilcr1-151798	Pilcr1-151798	No KOG	-	-	-	Not a cazyme	-	-
Pilcr1-627855	Pilcr1-627766	KOG0634	Aromatic amino acid aminotransferase and related proteins	Amino acid transport and metabolism	METABOLISM	Not a cazyme	-	-
Pilcr1-822865	Pilcr1-822865	No KOG	-	-	-	GH5_15	SP	-
Pilcr1-829842	Pilcr1-829842	No KOG	-	-	-	Not a cazyme	-	-
Hebcy2-72715	Hebcy2-72715	No KOG	-	-	-	Not a cazyme	-	-
Hebcy2-448364	Hebcy2-448364	No KOG	-	-	-	Not a cazyme	-	-
Paxin1-95276	Paxin1-95276	No KOG	-	-	-	Not a cazyme	-	-
Pilcr1-828940	Pilcr1-828851	KOG2466	Uridine permease/thiamine transporter/allantoin transport	Coenzyme transport and metabolism	METABOLISM	Not a cazyme	-	-
Hebcy2-30717	Hebcy2-30565	KOG2466	Uridine permease/thiamine transporter/allantoin transport	Coenzyme transport and metabolism	METABOLISM	Not a cazyme	-	-
Trima3-1317043	Trima3-1317043	No KOG	-	-	-	CE16	-	-
Amamu1-14847	Amamu1-14847	No KOG	-	-	-	CE16	SP	SSP
Amamu1-186931	Amamu1-186821	KOG1604	Predicted mutarotase	Carbohydrate transport and metabolism	METABOLISM	Not a cazyme	-	-
Pilcr1-771675	Pilcr1-771586	KOG4510	Permease of the drug/metabolite transporter (DMT) superfamily	General function prediction only	POORLY CHARACTERIZED	Not a cazyme	-	-
Amamu1-9999	Amamu1-9889	KOG4510	Permease of the drug/metabolite transporter (DMT) superfamily	General function prediction only	POORLY CHARACTERIZED	Not a cazyme	-	-
Amamu1-75901	Amamu1-75791	KOG2504	Monocarboxylate transporter	Carbohydrate transport and metabolism	METABOLISM	Not a cazyme	-	-
Amamu1-187588	Amamu1-187478	KOG2504	Monocarboxylate transporter	Carbohydrate transport and metabolism	METABOLISM	Not a cazyme	-	-
Amamu1-163897	Amamu1-163787	KOG4389	Acetylcholinesterase/Butyrylcholinesterase	Signal transduction mechanisms	CELLULAR PROCESSES AND SIGNALING	Not a cazyme	SP	-
Amamu1-83437	Amamu1-83327	KOG3007	Mu-crystallin	Amino acid transport and metabolism	METABOLISM	Not a cazyme	-	-
Amamu1-163438	Amamu1-163328	KOG1502	Flavonol reductase/cinnamoyl-CoA reductase	Defense mechanisms	CELLULAR PROCESSES AND SIGNALING	Not a cazyme	-	-
Amamu1-78568	Amamu1-78458	KOG1502	Flavonol reductase/cinnamoyl-CoA reductase	Defense mechanisms	CELLULAR PROCESSES AND SIGNALING	Not a cazyme	-	-
Amamu1-347581	Amamu1-347471	KOG1515	Arylacetamide deacetylase	Defense mechanisms	CELLULAR PROCESSES AND SIGNALING	Not a cazyme	-	-
Amamu1-158687	Amamu1-158687	No KOG	-	-	-	Not a cazyme	-	-
Amamu1-205669	Amamu1-205669	No KOG	-	-	-	Not a cazyme	-	-
Amamu1-54708	Amamu1-54708	No KOG	-	-	-	Not a cazyme	-	-
Amamu1-160563	Amamu1-160453	KOG0156	Cytochrome P450 CYP2 subfamily	Secondary metabolites biosynthesis, transport and catabolism	METABOLISM	Not a cazyme	-	-
Amamu1-25549	Amamu1-25549	No KOG	-	-	-	Not a cazyme	-	-
Amamu1-75227	Amamu1-75117	KOG2504	Monocarboxylate transporter	Carbohydrate transport and metabolism	METABOLISM	Not a cazyme	-	-
Amamu1-45648	Amamu1-45648	No KOG	-	-	-	Not a cazyme	-	-
Amamu1-160452	Amamu1-160452	No KOG	-	-	-	Not a cazyme	-	-
Pilcr1-71145	Pilcr1-71145	No KOG	-	-	-	Not a cazyme	-	-
Amamu1-22473	Amamu1-22473	No KOG	-	-	-	Not a cazyme	-	-
Amamu1-173868	Amamu1-173868	No KOG	-	-	-	Not a cazyme	-	-
Amamu1-193062	Amamu1-193062	No KOG	-	-	-	Not a cazyme	-	-
Hebcy2-73474	Hebcy2-73322	KOG4293	Predicted membrane protein, contains DoH and Cytochrome b-561/ferric reductase transmembrane domains	Signal transduction mechanisms	CELLULAR PROCESSES AND SIGNALING	Not a cazyme	-	-
Hebcy2-411566	Hebcy2-411566	No KOG	-	-	-	Not a cazyme	SP	-
Hebcy2-75175	Hebcy2-75023	KOG1216	von Willebrand factor and related coagulation proteins	Defense mechanisms	CELLULAR PROCESSES AND SIGNALING	Not a cazyme	SP	-
Amamu1-186374	Amamu1-186374	No KOG	-	-	-	Not a cazyme	-	-
Pilcr1-827162	Pilcr1-827073	KOG3017	Defense-related protein containing SCP domain	Function unknown	POORLY CHARACTERIZED	Not a cazyme	SP	SSP
Lacbi2-393135	Lacbi2-393135	KOG3017	Defense-related protein containing SCP domain	Function unknown	POORLY CHARACTERIZED	Not a cazyme	SP	SSP
Amamu1-197604	Amamu1-197494	KOG1114	Tripeptidyl peptidase II	Posttranslational modification, protein turnover, chaperones	CELLULAR PROCESSES AND SIGNALING	Not a cazyme	SP	-
Amamu1-10249	Amamu1-10139	KOG1114	Tripeptidyl peptidase II	Posttranslational modification, protein turnover, chaperones	CELLULAR PROCESSES AND SIGNALING	Not a cazyme	SP	-
Lacbi2-183765	Lacbi2-183765	No KOG	-	-	-	Not a cazyme	-	-
Hebcy2-60070	Hebcy2-60070	No KOG	-	-	-	Not a cazyme	-	-
Lacbi2-693928	Lacbi2-693928	No KOG	-	-	-	Not a cazyme	SP	SSP
Lacbi2-305233	Lacbi2-305233	No KOG	-	-	-	Not a cazyme	SP	SSP
Hebcy2-431505	Hebcy2-431505	No KOG	-	-	-	Not a cazyme	SP	SSP
Hebcy2-198155	Hebcy2-198003	KOG1417	Homogentisate 1,2-dioxygenase	Amino acid transport and metabolism	METABOLISM	Not a cazyme	-	-
Acema1-711737	Acema1-711650	KOG1417	Homogentisate 1,2-dioxygenase	Amino acid transport and metabolism	METABOLISM	Not a cazyme	-	-
Tubma1-162217	Tubma1-162217	No KOG	-	-	-	GH28	-	-
Tubma1-360486	Tubma1-360486	No KOG	-	-	-	GH28	SP	-
Cenge3-604610	Cenge3-604610	No KOG	-	-	-	GH28	SP	-
Paxin1-69343	Paxin1-69343	No KOG	-	-	-	GH28	-	-
Lacbi2-612983	Lacbi2-612983	No KOG	-	-	-	GH28	-	-
Tubma1-332699	Tubma1-332699	No KOG	-	-	-	Not a cazyme	-	-
Tubma1-355669	Tubma1-355669	No KOG	-	-	-	GH5_5	SP	-
Lacbi2-319772	Lacbi2-319772	No KOG	-	-	-	CBM1-GH5_5	SP	-
Trima3-1465229	Trima3-1465229	No KOG	-	-	-	CBM1-GH5_5	SP	-
Cenge3-700549	Cenge3-700549	No KOG	-	-	-	GH5_5	-	-
Cenge3-693399	Cenge3-693399	No KOG	-	-	-	GH5_5	SP	-
Cenge3-685188	Cenge3-685188	No KOG	-	-	-	GH51	SP	-
Cenge3-617560	Cenge3-617560	No KOG	-	-	-	GH131	SP	SSP
Acema1-603359	Acema1-603359	No KOG	-	-	-	GH131	SP	SSP
Tubma1-350628	Tubma1-350465	KOG0626	Beta-glucosidase, lactase phlorizinhydrolase, and related proteins	Carbohydrate transport and metabolism	METABOLISM	GH1	-	-
Acema1-749316	Acema1-749229	KOG0626	Beta-glucosidase, lactase phlorizinhydrolase, and related proteins	Carbohydrate transport and metabolism	METABOLISM	GH1	SP	-
Trima3-1393091	Trima3-1392776	KOG0626	Beta-glucosidase, lactase phlorizinhydrolase, and related proteins	Carbohydrate transport and metabolism	METABOLISM	GH1	SP	-
Tubma1-191837	Tubma1-191837	No KOG	-	-	-	CE8	SP	-
Acema1-668727	Acema1-668727	No KOG	-	-	-	CE8	-	-
Cenge3-708901	Cenge3-708901	No KOG	-	-	-	CE8	SP	-
Acema1-795180	Acema1-795180	No KOG	-	-	-	CE8	SP	-
Hebcy2-60312	Hebcy2-60312	No KOG	-	-	-	GH12	-	-
Hebcy2-113964	Hebcy2-113964	No KOG	-	-	-	GH12	-	-
Tubma1-286696	Tubma1-286696	No KOG	-	-	-	GH12	SP	SSP
Pilcr1-62987	Pilcr1-62987	No KOG	-	-	-	GH12	SP	SSP
Pilcr1-83000	Pilcr1-83000	No KOG	-	-	-	GH12	-	-
Lacbi2-320398	Lacbi2-320398	No KOG	-	-	-	GH12	-	-
Pilcr1-818280	Pilcr1-818191	KOG1205	Predicted dehydrogenase	Secondary metabolites biosynthesis, transport and catabolism	METABOLISM	Not a cazyme	-	-
Pilcr1-8339	Pilcr1-8250	KOG1198	Zinc-binding oxidoreductase	General function prediction only	POORLY CHARACTERIZED	Not a cazyme	-	-
Pilcr1-95210	Pilcr1-95121	KOG1134	Uncharacterized conserved protein	General function prediction only	POORLY CHARACTERIZED	Not a cazyme	-	-
Pilcr1-811688	Pilcr1-811599	KOG1515	Arylacetamide deacetylase	Defense mechanisms	CELLULAR PROCESSES AND SIGNALING	Not a cazyme	-	-
Pilcr1-814529	Pilcr1-814440	KOG0192	Tyrosine kinase specific for activated (GTP-bound) p21cdc42Hs	Signal transduction mechanisms	CELLULAR PROCESSES AND SIGNALING	Not a cazyme	-	-
Pilcr1-815497	Pilcr1-815408	KOG0157	Cytochrome P450 CYP4/CYP19/CYP26 subfamilies	Secondary metabolites biosynthesis, transport and catabolism	METABOLISM	Not a cazyme	-	-
Pilcr1-825404	Pilcr1-825315	KOG0446	Vacuolar sorting protein VPS1, dynamin, and related proteins	Intracellular trafficking, secretion, and vesicular transport	CELLULAR PROCESSES AND SIGNALING	Not a cazyme	-	-
Pilcr1-98774	Pilcr1-98685	KOG0748	Predicted membrane proteins, contain hemolysin III domain	Signal transduction mechanisms	CELLULAR PROCESSES AND SIGNALING	Not a cazyme	-	-
Pilcr1-816561	Pilcr1-816472	KOG0082	G-protein alpha subunit (small G protein superfamily)	Cell cycle control, cell division, chromosome partitioning	METABOLISM	Not a cazyme	-	-
Pilcr1-830081	Pilcr1-829992	KOG0156	Cytochrome P450 CYP2 subfamily	Secondary metabolites biosynthesis, transport and catabolism	METABOLISM	Not a cazyme	-	-
Pilcr1-819418	Pilcr1-819329	KOG0156	Cytochrome P450 CYP2 subfamily	Secondary metabolites biosynthesis, transport and catabolism	METABOLISM	Not a cazyme	-	-
Pilcr1-828131	Pilcr1-828042	KOG0156	Cytochrome P450 CYP2 subfamily	Secondary metabolites biosynthesis, transport and catabolism	METABOLISM	Not a cazyme	-	-
Pilcr1-293127	Pilcr1-293038	KOG2615	Permease of the major facilitator superfamily	General function prediction only	POORLY CHARACTERIZED	Not a cazyme	-	-
Pilcr1-755	Pilcr1-666	KOG0039	Ferric reductase, NADH/NADPH oxidase and related proteins	Inorganic ion transport and metabolism	METABOLISM	Not a cazyme	-	-
Pilcr1-820386	Pilcr1-820297	KOG0769	Predicted mitochondrial carrier protein	Energy production and conversion	METABOLISM	Not a cazyme	-	-
Pilcr1-825609	Pilcr1-825520	KOG1176	Acyl-CoA synthetase	Lipid transport and metabolism	METABOLISM	Not a cazyme	-	-
Pilcr1-610385	Pilcr1-610296	KOG2450	Aldehyde dehydrogenase	Energy production and conversion	METABOLISM	Not a cazyme	-	-
Pilcr1-13189	Pilcr1-13100	KOG1263	Multicopper oxidases	Secondary metabolites biosynthesis, transport and catabolism	METABOLISM	AA1	SP	-
Pilcr1-604103	Pilcr1-604014	KOG0061	Transporter, ABC superfamily (Breast cancer resistance protein)	Secondary metabolites biosynthesis, transport and catabolism	METABOLISM	Not a cazyme	-	-
Pilcr1-815515	Pilcr1-815426	KOG0255	Synaptic vesicle transporter SVOP and related transporters (major facilitator superfamily)	General function prediction only	POORLY CHARACTERIZED	Not a cazyme	-	-
Pilcr1-825763	Pilcr1-825674	KOG0143	Iron/ascorbate family oxidoreductases	Secondary metabolites biosynthesis, transport and catabolism	METABOLISM	Not a cazyme	-	-
Pilcr1-641061	Pilcr1-640972	KOG1339	Aspartyl protease	Posttranslational modification, protein turnover, chaperones	CELLULAR PROCESSES AND SIGNALING	Not a cazyme	-	-
Pismi1-96341	Pismi1-96212	KOG0157	Cytochrome P450 CYP4/CYP19/CYP26 subfamilies	Secondary metabolites biosynthesis, transport and catabolism	METABOLISM	Not a cazyme	-	-
Pismi1-14875	Pismi1-14746	KOG0158	Cytochrome P450 CYP3/CYP5/CYP6/CYP9 subfamilies	Secondary metabolites biosynthesis, transport and catabolism	METABOLISM	Not a cazyme	-	-
Pismi1-6990	Pismi1-6861	KOG0156	Cytochrome P450 CYP2 subfamily	Secondary metabolites biosynthesis, transport and catabolism	METABOLISM	Not a cazyme	-	-
Pismi1-229890	Pismi1-229761	KOG0157	Cytochrome P450 CYP4/CYP19/CYP26 subfamilies	Secondary metabolites biosynthesis, transport and catabolism	METABOLISM	Not a cazyme	-	-
Pismi1-9653	Pismi1-9524	KOG2419	Phosphatidylserine decarboxylase	Lipid transport and metabolism	METABOLISM	Not a cazyme	-	-
Pilcr1-80798	Pilcr1-80709	KOG0192	Tyrosine kinase specific for activated (GTP-bound) p21cdc42Hs	Signal transduction mechanisms	CELLULAR PROCESSES AND SIGNALING	Not a cazyme	-	-
Pilcr1-829436	Pilcr1-829347	KOG0907	Thioredoxin	Posttranslational modification, protein turnover, chaperones	CELLULAR PROCESSES AND SIGNALING	Not a cazyme	-	-
Pilcr1-815080	Pilcr1-814991	KOG1208	Dehydrogenases with different specificities (related to short-chain alcohol dehydrogenases)	Secondary metabolites biosynthesis, transport and catabolism	METABOLISM	Not a cazyme	-	-
Pilcr1-640653	Pilcr1-640564	KOG1611	Predicted short chain-type dehydrogenase	General function prediction only	POORLY CHARACTERIZED	Not a cazyme	-	-
Pilcr1-818613	Pilcr1-818524	KOG1012	Ca2+-dependent lipid-binding protein CLB1/vesicle protein vp115/Granuphilin A, contains C2 domain	General function prediction only	POORLY CHARACTERIZED	Not a cazyme	-	-
Pilcr1-825559	Pilcr1-825559	No KOG	-	-	-	Not a cazyme	-	-
Pilcr1-98727	Pilcr1-98638	KOG2940	Predicted methyltransferase	General function prediction only	POORLY CHARACTERIZED	Not a cazyme	-	-
Pilcr1-821393	Pilcr1-821304	KOG0583	Serine/threonine protein kinase	Signal transduction mechanisms	CELLULAR PROCESSES AND SIGNALING	Not a cazyme	-	-
Pilcr1-822978	Pilcr1-822889	KOG0157	Cytochrome P450 CYP4/CYP19/CYP26 subfamilies	Secondary metabolites biosynthesis, transport and catabolism	METABOLISM	Not a cazyme	-	-
Pilcr1-595385	Pilcr1-595385	No KOG	-	-	-	Not a cazyme	-	-
Pilcr1-821467	Pilcr1-821378	KOG1176	Acyl-CoA synthetase	Lipid transport and metabolism	METABOLISM	Not a cazyme	-	-
Pilcr1-180073	Pilcr1-179984	KOG2177	Predicted E3 ubiquitin ligase	Posttranslational modification, protein turnover, chaperones	CELLULAR PROCESSES AND SIGNALING	Not a cazyme	-	-
Pilcr1-95039	Pilcr1-94950	KOG0157	Cytochrome P450 CYP4/CYP19/CYP26 subfamilies	Secondary metabolites biosynthesis, transport and catabolism	METABOLISM	Not a cazyme	-	-
Pilcr1-828138	Pilcr1-828049	KOG0684	Cytochrome P450	Secondary metabolites biosynthesis, transport and catabolism	METABOLISM	Not a cazyme	-	-
Pilcr1-253691	Pilcr1-253602	KOG0684	Cytochrome P450	Secondary metabolites biosynthesis, transport and catabolism	METABOLISM	Not a cazyme	-	-
Pilcr1-63056	Pilcr1-62967	KOG0157	Cytochrome P450 CYP4/CYP19/CYP26 subfamilies	Secondary metabolites biosynthesis, transport and catabolism	METABOLISM	Not a cazyme	-	-
Amamu1-177763	Amamu1-177653	KOG1176	Acyl-CoA synthetase	Lipid transport and metabolism	METABOLISM	Not a cazyme	-	-
Amamu1-127417	Amamu1-127307	KOG0039	Ferric reductase, NADH/NADPH oxidase and related proteins	Inorganic ion transport and metabolism	METABOLISM	Not a cazyme	-	-
Amamu1-804126	Amamu1-804016	KOG0156	Cytochrome P450 CYP2 subfamily	Secondary metabolites biosynthesis, transport and catabolism	METABOLISM	Not a cazyme	-	-
Amamu1-164469	Amamu1-164359	KOG0694	Serine/threonine protein kinase	Signal transduction mechanisms	CELLULAR PROCESSES AND SIGNALING	Not a cazyme	-	-
Amamu1-114414	Amamu1-114304	KOG0156	Cytochrome P450 CYP2 subfamily	Secondary metabolites biosynthesis, transport and catabolism	METABOLISM	Not a cazyme	-	-
Amamu1-108584	Amamu1-108474	KOG1231	Proteins containing the FAD binding domain	Energy production and conversion	METABOLISM	Not a cazyme	-	-
Amamu1-1023992	Amamu1-1023882	KOG0157	Cytochrome P450 CYP4/CYP19/CYP26 subfamilies	Secondary metabolites biosynthesis, transport and catabolism	METABOLISM	Not a cazyme	-	-
Amamu1-754625	Amamu1-754515	KOG0156	Cytochrome P450 CYP2 subfamily	Secondary metabolites biosynthesis, transport and catabolism	METABOLISM	Not a cazyme	-	-
Amamu1-174039	Amamu1-173929	KOG0156	Cytochrome P450 CYP2 subfamily	Secondary metabolites biosynthesis, transport and catabolism	METABOLISM	Not a cazyme	-	-
Amamu1-173224	Amamu1-173114	KOG0156	Cytochrome P450 CYP2 subfamily	Secondary metabolites biosynthesis, transport and catabolism	METABOLISM	Not a cazyme	-	-
Amamu1-85523	Amamu1-85413	KOG0446	Vacuolar sorting protein VPS1, dynamin, and related proteins	Intracellular trafficking, secretion, and vesicular transport	CELLULAR PROCESSES AND SIGNALING	Not a cazyme	-	-
Amamu1-1017654	Amamu1-1017544	KOG0446	Vacuolar sorting protein VPS1, dynamin, and related proteins	Intracellular trafficking, secretion, and vesicular transport	CELLULAR PROCESSES AND SIGNALING	Not a cazyme	-	-
Amamu1-169796	Amamu1-169686	KOG4388	Hormone-sensitive lipase HSL	Lipid transport and metabolism	METABOLISM	Not a cazyme	-	-
Amamu1-276650	Amamu1-276540	KOG1515	Arylacetamide deacetylase	Defense mechanisms	CELLULAR PROCESSES AND SIGNALING	Not a cazyme	-	-
Amamu1-74850	Amamu1-74740	KOG1515	Arylacetamide deacetylase	Defense mechanisms	CELLULAR PROCESSES AND SIGNALING	Not a cazyme	-	-
Amamu1-527053	Amamu1-526943	KOG3855	Monooxygenase involved in coenzyme Q (ubiquinone) biosynthesis	Energy production and conversion	METABOLISM	Not a cazyme	SP	-
Amamu1-185504	Amamu1-185394	KOG1981	SOK1 kinase belonging to the STE20/SPS1/GC kinase family	Signal transduction mechanisms	CELLULAR PROCESSES AND SIGNALING	Not a cazyme	-	-
Amamu1-88972	Amamu1-88862	KOG1399	Flavin-containing monooxygenase	Secondary metabolites biosynthesis, transport and catabolism	METABOLISM	Not a cazyme	SP	-
Amamu1-182435	Amamu1-182325	KOG0157	Cytochrome P450 CYP4/CYP19/CYP26 subfamilies	Secondary metabolites biosynthesis, transport and catabolism	METABOLISM	Not a cazyme	-	-
Amamu1-167758	Amamu1-167648	KOG0157	Cytochrome P450 CYP4/CYP19/CYP26 subfamilies	Secondary metabolites biosynthesis, transport and catabolism	METABOLISM	Not a cazyme	-	-
Amamu1-159791	Amamu1-159681	KOG0157	Cytochrome P450 CYP4/CYP19/CYP26 subfamilies	Secondary metabolites biosynthesis, transport and catabolism	METABOLISM	Not a cazyme	-	-
Amamu1-111724	Amamu1-111614	KOG4157	beta-1,6-N-acetylglucosaminyltransferase, contains WSC domain	Posttranslational modification, protein turnover, chaperones	CELLULAR PROCESSES AND SIGNALING	Not a cazyme	-	-
Amamu1-15001	Amamu1-15001	No KOG	-	-	-	Not a cazyme	-	-
Amamu1-180288	Amamu1-180178	KOG1270	Methyltransferases	Coenzyme transport and metabolism	METABOLISM	Not a cazyme	-	-
Amamu1-114542	Amamu1-114432	KOG0988	RNA-directed RNA polymerase QDE-1 required for posttranscriptional gene silencing and RNA interference	RNA processing and modification	INFORMATION STORAGE AND PROCESSING	Not a cazyme	-	-
Amamu1-66907	Amamu1-66797	KOG2733	Uncharacterized membrane protein	Function unknown	POORLY CHARACTERIZED	Not a cazyme	-	-
Amamu1-738750	Amamu1-738640	KOG0858	Predicted membrane protein	Function unknown	POORLY CHARACTERIZED	Not a cazyme	-	-
Amamu1-72848	Amamu1-72738	KOG0710	Molecular chaperone (small heat-shock protein Hsp26/Hsp42)	Posttranslational modification, protein turnover, chaperones	CELLULAR PROCESSES AND SIGNALING	Not a cazyme	-	-
Amamu1-77094	Amamu1-76984	KOG0157	Cytochrome P450 CYP4/CYP19/CYP26 subfamilies	Secondary metabolites biosynthesis, transport and catabolism	METABOLISM	Not a cazyme	-	-
Amamu1-13644	Amamu1-13534	KOG0158	Cytochrome P450 CYP3/CYP5/CYP6/CYP9 subfamilies	Secondary metabolites biosynthesis, transport and catabolism	METABOLISM	Not a cazyme	-	-
Amamu1-158858	Amamu1-158748	KOG0157	Cytochrome P450 CYP4/CYP19/CYP26 subfamilies	Secondary metabolites biosynthesis, transport and catabolism	METABOLISM	Not a cazyme	-	-
Amamu1-531196	Amamu1-531086	KOG0158	Cytochrome P450 CYP3/CYP5/CYP6/CYP9 subfamilies	Secondary metabolites biosynthesis, transport and catabolism	METABOLISM	Not a cazyme	-	-
Amamu1-24153	Amamu1-24043	KOG0158	Cytochrome P450 CYP3/CYP5/CYP6/CYP9 subfamilies	Secondary metabolites biosynthesis, transport and catabolism	METABOLISM	Not a cazyme	-	-
Lacbi2-671070	Lacbi2-671070	No KOG	-	-	-	Not a cazyme	-	-
Lacbi2-671860	Lacbi2-671860	KOG0224	Aquaporin (major intrinsic protein family)	Carbohydrate transport and metabolism	METABOLISM	Not a cazyme	-	-
Lacbi2-673249	Lacbi2-673249	No KOG	-	-	-	Not a cazyme	-	-
Lacbi2-470260	Lacbi2-470260	KOG3425	Uncharacterized conserved protein	Function unknown	POORLY CHARACTERIZED	Not a cazyme	-	-
Lacbi2-486906	Lacbi2-486906	KOG3069	Peroxisomal NUDIX hydrolase	Replication, recombination and repair	INFORMATION STORAGE AND PROCESSING	Not a cazyme	-	-
Lacbi2-312176	Lacbi2-312176	No KOG	-	-	-	Not a cazyme	-	-
Lacbi2-643823	Lacbi2-643823	KOG4412	26S proteasome regulatory complex, subunit PSMD10	Posttranslational modification, protein turnover, chaperones	CELLULAR PROCESSES AND SIGNALING	Not a cazyme	-	-
Pilcr1-796577	Pilcr1-796577	No KOG	-	-	-	Not a cazyme	-	-
Hebcy2-444309	Hebcy2-444309	No KOG	-	-	-	Not a cazyme	-	-
Hebcy2-446057	Hebcy2-446057	No KOG	-	-	-	Not a cazyme	-	-
Hebcy2-443597	Hebcy2-443597	No KOG	-	-	-	Not a cazyme	SP	-
Hebcy2-17405	Hebcy2-17405	No KOG	-	-	-	Not a cazyme	SP	-
Tubma1-283708	Tubma1-283708	No KOG	-	-	-	Not a cazyme	SP	-
Amamu1-267119	Amamu1-267119	No KOG	-	-	-	Not a cazyme	SP	-
Lacbi2-314446	Lacbi2-314446	KOG0157	Cytochrome P450 CYP4/CYP19/CYP26 subfamilies	Secondary metabolites biosynthesis, transport and catabolism	METABOLISM	Not a cazyme	SP	-
Lacbi2-314449	Lacbi2-314449	KOG0158	Cytochrome P450 CYP3/CYP5/CYP6/CYP9 subfamilies	Secondary metabolites biosynthesis, transport and catabolism	METABOLISM	Not a cazyme	-	-
Lacbi2-386551	Lacbi2-386551	KOG0157	Cytochrome P450 CYP4/CYP19/CYP26 subfamilies	Secondary metabolites biosynthesis, transport and catabolism	METABOLISM	Not a cazyme	-	-
Trima3-1431239	Trima3-1430924	KOG0157	Cytochrome P450 CYP4/CYP19/CYP26 subfamilies	Secondary metabolites biosynthesis, transport and catabolism	METABOLISM	Not a cazyme	-	-
Trima3-1445027	Trima3-1444712	KOG0157	Cytochrome P450 CYP4/CYP19/CYP26 subfamilies	Secondary metabolites biosynthesis, transport and catabolism	METABOLISM	Not a cazyme	-	-
Hebcy2-17944	Hebcy2-17792	KOG1878	Nuclear receptor coregulator SMRT/SMRTER, contains Myb-like domains	Transcription	INFORMATION STORAGE AND PROCESSING	Not a cazyme	-	-
Hebcy2-447079	Hebcy2-446927	KOG1721	FOG: Zn-finger	General function prediction only	POORLY CHARACTERIZED	Not a cazyme	-	-
Hebcy2-185190	Hebcy2-185038	KOG0157	Cytochrome P450 CYP4/CYP19/CYP26 subfamilies	Secondary metabolites biosynthesis, transport and catabolism	METABOLISM	Not a cazyme	-	-
Hebcy2-72181	Hebcy2-72029	KOG0157	Cytochrome P450 CYP4/CYP19/CYP26 subfamilies	Secondary metabolites biosynthesis, transport and catabolism	METABOLISM	Not a cazyme	-	-
Hebcy2-24783	Hebcy2-24631	KOG1339	Aspartyl protease	Posttranslational modification, protein turnover, chaperones	CELLULAR PROCESSES AND SIGNALING	Not a cazyme	-	-
Hebcy2-448811	Hebcy2-448659	KOG2722	Predicted membrane protein	Function unknown	POORLY CHARACTERIZED	Not a cazyme	-	-
Hebcy2-440649	Hebcy2-440497	KOG4388	Hormone-sensitive lipase HSL	Lipid transport and metabolism	METABOLISM	Not a cazyme	-	-
Hebcy2-19245	Hebcy2-19093	KOG1176	Acyl-CoA synthetase	Lipid transport and metabolism	METABOLISM	Not a cazyme	-	-
Lacbi2-483980	Lacbi2-483980	KOG1238	Glucose dehydrogenase/choline dehydrogenase/mandelonitrile lyase (GMC oxidoreductase family)	General function prediction only	POORLY CHARACTERIZED	Not a cazyme	SP	-
Lacbi2-448758	Lacbi2-448758	KOG1238	Glucose dehydrogenase/choline dehydrogenase/mandelonitrile lyase (GMC oxidoreductase family)	General function prediction only	POORLY CHARACTERIZED	AA3_2	SP	-
Hebcy2-26222	Hebcy2-26070	KOG1238	Glucose dehydrogenase/choline dehydrogenase/mandelonitrile lyase (GMC oxidoreductase family)	General function prediction only	POORLY CHARACTERIZED	AA3_2	SP	-
Hebcy2-392633	Hebcy2-392481	KOG1238	Glucose dehydrogenase/choline dehydrogenase/mandelonitrile lyase (GMC oxidoreductase family)	General function prediction only	POORLY CHARACTERIZED	AA3_2	SP	-
Lacbi2-618395	Lacbi2-618395	KOG1208	Dehydrogenases with different specificities (related to short-chain alcohol dehydrogenases)	Secondary metabolites biosynthesis, transport and catabolism	METABOLISM	Not a cazyme	-	-
Lacbi2-447316	Lacbi2-447316	KOG1208	Dehydrogenases with different specificities (related to short-chain alcohol dehydrogenases)	Secondary metabolites biosynthesis, transport and catabolism	METABOLISM	Not a cazyme	-	-
Lacbi2-701534	Lacbi2-701534	No KOG	-	-	-	Not a cazyme	-	-
Lacbi2-308312	Lacbi2-308312	No KOG	-	-	-	CE4	SP	SSP
Lacbi2-307596	Lacbi2-307596	No KOG	-	-	-	CE4	SP	-
Amamu1-171528	Amamu1-171528	No KOG	-	-	-	CE4	SP	SSP
Lacbi2-394202	Lacbi2-394202	KOG0192	Tyrosine kinase specific for activated (GTP-bound) p21cdc42Hs	Signal transduction mechanisms	CELLULAR PROCESSES AND SIGNALING	Not a cazyme	-	-
Lacbi2-621954	Lacbi2-621954	KOG4472	Glycolipid 2-alpha-mannosyltransferase (alpha-1,2-mannosyltransferase)	Carbohydrate transport and metabolism	METABOLISM	GT15	-	-
Lacbi2-657896	Lacbi2-657896	KOG1290	Serine/threonine protein kinase	Signal transduction mechanisms	CELLULAR PROCESSES AND SIGNALING	Not a cazyme	-	-
Lacbi2-296408	Lacbi2-296408	KOG1578	Predicted carbonic anhydrase involved in protection against oxidative damage	Inorganic ion transport and metabolism	METABOLISM	Not a cazyme	SP	-
Lacbi2-596557	Lacbi2-596557	KOG0039	Ferric reductase, NADH/NADPH oxidase and related proteins	Inorganic ion transport and metabolism	METABOLISM	Not a cazyme	-	-
Lacbi2-620058	Lacbi2-620058	KOG0039	Ferric reductase, NADH/NADPH oxidase and related proteins	Inorganic ion transport and metabolism	METABOLISM	Not a cazyme	-	-
Lacbi2-383920	Lacbi2-383920	KOG0271	Notchless-like WD40 repeat-containing protein	Function unknown	POORLY CHARACTERIZED	Not a cazyme	-	-
Lacbi2-303585	Lacbi2-303585	KOG2772	Transaldolase	Carbohydrate transport and metabolism	METABOLISM	Not a cazyme	-	-
Lacbi2-609210	Lacbi2-609210	KOG0577	Serine/threonine protein kinase	Signal transduction mechanisms	CELLULAR PROCESSES AND SIGNALING	Not a cazyme	-	-
Lacbi2-576333	Lacbi2-576333	KOG1205	Predicted dehydrogenase	Secondary metabolites biosynthesis, transport and catabolism	METABOLISM	Not a cazyme	-	-
Lacbi2-293724	Lacbi2-293724	KOG0725	Reductases with broad range of substrate specificities	General function prediction only	POORLY CHARACTERIZED	Not a cazyme	-	-
Hebcy2-348107	Hebcy2-347955	KOG0156	Cytochrome P450 CYP2 subfamily	Secondary metabolites biosynthesis, transport and catabolism	METABOLISM	Not a cazyme	-	-
Hebcy2-31482	Hebcy2-31330	KOG0156	Cytochrome P450 CYP2 subfamily	Secondary metabolites biosynthesis, transport and catabolism	METABOLISM	Not a cazyme	-	-
Hebcy2-347940	Hebcy2-347788	KOG0156	Cytochrome P450 CYP2 subfamily	Secondary metabolites biosynthesis, transport and catabolism	METABOLISM	Not a cazyme	-	-
Hebcy2-31237	Hebcy2-31085	KOG0156	Cytochrome P450 CYP2 subfamily	Secondary metabolites biosynthesis, transport and catabolism	METABOLISM	Not a cazyme	-	-
Hebcy2-79425	Hebcy2-79273	KOG0156	Cytochrome P450 CYP2 subfamily	Secondary metabolites biosynthesis, transport and catabolism	METABOLISM	Not a cazyme	-	-
Hebcy2-32574	Hebcy2-32422	KOG0156	Cytochrome P450 CYP2 subfamily	Secondary metabolites biosynthesis, transport and catabolism	METABOLISM	Not a cazyme	-	-
Hebcy2-442366	Hebcy2-442214	KOG0156	Cytochrome P450 CYP2 subfamily	Secondary metabolites biosynthesis, transport and catabolism	METABOLISM	Not a cazyme	-	-
Hebcy2-12496	Hebcy2-12344	KOG0156	Cytochrome P450 CYP2 subfamily	Secondary metabolites biosynthesis, transport and catabolism	METABOLISM	Not a cazyme	-	-
Hebcy2-32581	Hebcy2-32429	KOG0156	Cytochrome P450 CYP2 subfamily	Secondary metabolites biosynthesis, transport and catabolism	METABOLISM	Not a cazyme	-	-
Hebcy2-30329	Hebcy2-30177	KOG4389	Acetylcholinesterase/Butyrylcholinesterase	Signal transduction mechanisms	CELLULAR PROCESSES AND SIGNALING	Not a cazyme	SP	-
Hebcy2-28629	Hebcy2-28477	KOG1198	Zinc-binding oxidoreductase	General function prediction only	POORLY CHARACTERIZED	Not a cazyme	-	-
Hebcy2-446251	Hebcy2-446099	KOG1198	Zinc-binding oxidoreductase	General function prediction only	POORLY CHARACTERIZED	Not a cazyme	-	-
Hebcy2-23183	Hebcy2-23031	KOG4300	Predicted methyltransferase	General function prediction only	POORLY CHARACTERIZED	Not a cazyme	-	-
Hebcy2-449861	Hebcy2-449709	KOG2772	Transaldolase	Carbohydrate transport and metabolism	METABOLISM	Not a cazyme	-	-
Hebcy2-449849	Hebcy2-449697	KOG1208	Dehydrogenases with different specificities (related to short-chain alcohol dehydrogenases)	Secondary metabolites biosynthesis, transport and catabolism	METABOLISM	Not a cazyme	-	-
Hebcy2-79473	Hebcy2-79321	KOG1199	Short-chain alcohol dehydrogenase/3-hydroxyacyl-CoA dehydrogenase	Secondary metabolites biosynthesis, transport and catabolism	METABOLISM	Not a cazyme	-	-
Hebcy2-7784	Hebcy2-7632	KOG1578	Predicted carbonic anhydrase involved in protection against oxidative damage	Inorganic ion transport and metabolism	METABOLISM	Not a cazyme	-	-
Hebcy2-445770	Hebcy2-445618	KOG1290	Serine/threonine protein kinase	Signal transduction mechanisms	CELLULAR PROCESSES AND SIGNALING	Not a cazyme	-	-
Hebcy2-444101	Hebcy2-443949	KOG1611	Predicted short chain-type dehydrogenase	General function prediction only	POORLY CHARACTERIZED	Not a cazyme	-	-
Hebcy2-70963	Hebcy2-70963	No KOG	-	-	-	Not a cazyme	SP	-
Hebcy2-32576	Hebcy2-32424	KOG1238	Glucose dehydrogenase/choline dehydrogenase/mandelonitrile lyase (GMC oxidoreductase family)	General function prediction only	POORLY CHARACTERIZED	AA3_2	SP	-
Hebcy2-32577	Hebcy2-32425	KOG1231	Proteins containing the FAD binding domain	Energy production and conversion	METABOLISM	Not a cazyme	SP	-
Hebcy2-21174	Hebcy2-21022	KOG1231	Proteins containing the FAD binding domain	Energy production and conversion	METABOLISM	Not a cazyme	SP	-
Hebcy2-32571	Hebcy2-32419	KOG1393	Hydroxymethylglutaryl-CoA synthase	Lipid transport and metabolism	METABOLISM	Not a cazyme	-	-
Hebcy2-25941	Hebcy2-25789	KOG4157	beta-1,6-N-acetylglucosaminyltransferase, contains WSC domain	Posttranslational modification, protein turnover, chaperones	CELLULAR PROCESSES AND SIGNALING	Not a cazyme	SP	SSP
Hebcy2-19098	Hebcy2-18946	KOG2614	Kynurenine 3-monooxygenase and related flavoprotein monooxygenases	General function prediction only	POORLY CHARACTERIZED	Not a cazyme	-	-
Hebcy2-449380	Hebcy2-449228	KOG1336	Monodehydroascorbate/ferredoxin reductase	General function prediction only	POORLY CHARACTERIZED	Not a cazyme	-	-
Hebcy2-26071	Hebcy2-25919	KOG0039	Ferric reductase, NADH/NADPH oxidase and related proteins	Inorganic ion transport and metabolism	METABOLISM	Not a cazyme	-	-
Hebcy2-443779	Hebcy2-443627	KOG1178	Non-ribosomal peptide synthetase/alpha-aminoadipate reductase and related enzymes	Secondary metabolites biosynthesis, transport and catabolism	METABOLISM	Not a cazyme	-	-
Hebcy2-449220	Hebcy2-449068	KOG0157	Cytochrome P450 CYP4/CYP19/CYP26 subfamilies	Secondary metabolites biosynthesis, transport and catabolism	METABOLISM	Not a cazyme	SP	-
Hebcy2-11558	Hebcy2-11406	KOG0157	Cytochrome P450 CYP4/CYP19/CYP26 subfamilies	Secondary metabolites biosynthesis, transport and catabolism	METABOLISM	Not a cazyme	-	-
Hebcy2-66000	Hebcy2-66000	No KOG	-	-	-	Not a cazyme	-	-
Hebcy2-77709	Hebcy2-77557	KOG0684	Cytochrome P450	Secondary metabolites biosynthesis, transport and catabolism	METABOLISM	Not a cazyme	-	-
Hebcy2-448901	Hebcy2-448749	KOG0684	Cytochrome P450	Secondary metabolites biosynthesis, transport and catabolism	METABOLISM	Not a cazyme	-	-
Hebcy2-31338	Hebcy2-31186	KOG0684	Cytochrome P450	Secondary metabolites biosynthesis, transport and catabolism	METABOLISM	Not a cazyme	-	-
Lacbi2-296817	Lacbi2-296817	KOG1286	Amino acid transporters	Amino acid transport and metabolism	METABOLISM	Not a cazyme	-	-
Amamu1-187694	Amamu1-187584	KOG1286	Amino acid transporters	Amino acid transport and metabolism	METABOLISM	Not a cazyme	-	-
Lacbi2-460233	Lacbi2-460233	KOG0254	Predicted transporter (major facilitator superfamily)	General function prediction only	POORLY CHARACTERIZED	Not a cazyme	-	-
Acema1-753049	Acema1-752962	KOG0254	Predicted transporter (major facilitator superfamily)	General function prediction only	POORLY CHARACTERIZED	Not a cazyme	-	-
Lacbi2-396511	Lacbi2-396511	KOG1231	Proteins containing the FAD binding domain	Energy production and conversion	METABOLISM	Not a cazyme	SP	-
Hebcy2-442475	Hebcy2-442323	KOG1231	Proteins containing the FAD binding domain	Energy production and conversion	METABOLISM	AA7	SP	-
Amamu1-170410	Amamu1-170300	KOG1231	Proteins containing the FAD binding domain	Energy production and conversion	METABOLISM	Not a cazyme	SP	-
Lacbi2-298947	Lacbi2-298947	KOG2533	Permease of the major facilitator superfamily	Carbohydrate transport and metabolism	METABOLISM	Not a cazyme	-	-
Hebcy2-29807	Hebcy2-29655	KOG2533	Permease of the major facilitator superfamily	Carbohydrate transport and metabolism	METABOLISM	Not a cazyme	-	-
Lacbi2-472925	Lacbi2-472925	KOG1208	Dehydrogenases with different specificities (related to short-chain alcohol dehydrogenases)	Secondary metabolites biosynthesis, transport and catabolism	METABOLISM	Not a cazyme	-	-
Lacbi2-307944	Lacbi2-307944	KOG1483	Zn2+ transporter ZNT1 and related Cd2+/Zn2+ transporters (cation diffusion facilitator superfamily)	Inorganic ion transport and metabolism	METABOLISM	Not a cazyme	-	-
Hebcy2-422136	Hebcy2-421984	KOG1483	Zn2+ transporter ZNT1 and related Cd2+/Zn2+ transporters (cation diffusion facilitator superfamily)	Inorganic ion transport and metabolism	METABOLISM	Not a cazyme	-	-
Amamu1-774523	Amamu1-774413	KOG1483	Zn2+ transporter ZNT1 and related Cd2+/Zn2+ transporters (cation diffusion facilitator superfamily)	Inorganic ion transport and metabolism	METABOLISM	Not a cazyme	-	-
Lacbi2-305317	Lacbi2-305317	KOG1483	Zn2+ transporter ZNT1 and related Cd2+/Zn2+ transporters (cation diffusion facilitator superfamily)	Inorganic ion transport and metabolism	METABOLISM	Not a cazyme	-	-
Pilcr1-95044	Pilcr1-94955	KOG1483	Zn2+ transporter ZNT1 and related Cd2+/Zn2+ transporters (cation diffusion facilitator superfamily)	Inorganic ion transport and metabolism	METABOLISM	Not a cazyme	-	-
Lacbi2-689716	Lacbi2-689716	No KOG	-	-	-	Not a cazyme	-	-
Lacbi2-241535	Lacbi2-241535	No KOG	-	-	-	EXPN	-	-
Lacbi2-445586	Lacbi2-445586	KOG0271	Notchless-like WD40 repeat-containing protein	Function unknown	POORLY CHARACTERIZED	Not a cazyme	-	-
Lacbi2-706230	Lacbi2-706230	KOG0143	Iron/ascorbate family oxidoreductases	Secondary metabolites biosynthesis, transport and catabolism	METABOLISM	Not a cazyme	-	-
Lacbi2-253339	Lacbi2-253339	KOG0255	Synaptic vesicle transporter SVOP and related transporters (major facilitator superfamily)	General function prediction only	POORLY CHARACTERIZED	Not a cazyme	-	-
Lacbi2-582389	Lacbi2-582389	KOG0055	Multidrug/pheromone exporter, ABC superfamily	Secondary metabolites biosynthesis, transport and catabolism	METABOLISM	Not a cazyme	-	-
Lacbi2-573896	Lacbi2-573896	KOG0253	Synaptic vesicle transporter SV2 (major facilitator superfamily)	General function prediction only	POORLY CHARACTERIZED	Not a cazyme	-	-
Lacbi2-385556	Lacbi2-385556	KOG0156	Cytochrome P450 CYP2 subfamily	Secondary metabolites biosynthesis, transport and catabolism	METABOLISM	Not a cazyme	-	-
Lacbi2-385555	Lacbi2-385555	KOG0156	Cytochrome P450 CYP2 subfamily	Secondary metabolites biosynthesis, transport and catabolism	METABOLISM	Not a cazyme	-	-
Lacbi2-655412	Lacbi2-655412	KOG0817	Acyl-CoA-binding protein	Lipid transport and metabolism	METABOLISM	Not a cazyme	-	-
Lacbi2-457590	Lacbi2-457590	KOG0134	NADH:flavin oxidoreductase/12-oxophytodienoate reductase	Energy production and conversion	METABOLISM	Not a cazyme	-	-
Hebcy2-440748	Hebcy2-440596	KOG0134	NADH:flavin oxidoreductase/12-oxophytodienoate reductase	Energy production and conversion	METABOLISM	Not a cazyme	-	-
Hebcy2-449736	Hebcy2-449736	No KOG	-	-	-	Not a cazyme	SP	-
Hebcy2-86148	Hebcy2-86148	No KOG	-	-	-	Not a cazyme	SP	SSP
Lacbi2-459171	Lacbi2-459171	KOG3091	Nuclear pore complex, p54 component (sc Nup57)	Intracellular trafficking, secretion, and vesicular transport	CELLULAR PROCESSES AND SIGNALING	Not a cazyme	-	-
Acema1-593926	Acema1-593926	No KOG	-	-	-	Not a cazyme	-	-
Acema1-667762	Acema1-667675	KOG3599	Ca2+-modulated nonselective cation channel polycystin	Inorganic ion transport and metabolism	METABOLISM	Not a cazyme	SP	-
Amamu1-67994	Amamu1-67884	KOG2084	Predicted histone tail methylase containing SET domain	Chromatin structure and dynamics	INFORMATION STORAGE AND PROCESSING	Not a cazyme	-	-
Amamu1-10847	Amamu1-10737	KOG2614	Kynurenine 3-monooxygenase and related flavoprotein monooxygenases	General function prediction only	POORLY CHARACTERIZED	Not a cazyme	-	-
Lacbi2-592680	Lacbi2-592680	No KOG	-	-	-	Not a cazyme	-	-
Lacbi2-315909	Lacbi2-315909	KOG4148	Uncharacterized conserved protein	Function unknown	POORLY CHARACTERIZED	Not a cazyme	-	-
Amamu1-80556	Amamu1-80446	KOG1441	Glucose-6-phosphate/phosphate and phosphoenolpyruvate/phosphate antiporter	Amino acid transport and metabolism	METABOLISM	Not a cazyme	-	-
Acema1-586449	Acema1-586362	KOG1441	Glucose-6-phosphate/phosphate and phosphoenolpyruvate/phosphate antiporter	Amino acid transport and metabolism	METABOLISM	Not a cazyme	-	-
Cenge3-622839	Cenge3-622799	KOG2666	UDP-glucose/GDP-mannose dehydrogenase	Signal transduction mechanisms	CELLULAR PROCESSES AND SIGNALING	Not a cazyme	-	-
Amamu1-188546	Amamu1-188436	KOG1205	Predicted dehydrogenase	Secondary metabolites biosynthesis, transport and catabolism	METABOLISM	Not a cazyme	-	-
Amamu1-11387	Amamu1-11277	KOG1200	Mitochondrial/plastidial beta-ketoacyl-ACP reductase	Lipid transport and metabolism	METABOLISM	Not a cazyme	-	-
Amamu1-658381	Amamu1-658271	KOG0157	Cytochrome P450 CYP4/CYP19/CYP26 subfamilies	Secondary metabolites biosynthesis, transport and catabolism	METABOLISM	Not a cazyme	-	-
Amamu1-160684	Amamu1-160574	KOG1515	Arylacetamide deacetylase	Defense mechanisms	CELLULAR PROCESSES AND SIGNALING	Not a cazyme	-	-
Amamu1-187403	Amamu1-187293	KOG1175	Acyl-CoA synthetase	Lipid transport and metabolism	METABOLISM	Not a cazyme	-	-
Amamu1-431340	Amamu1-431230	KOG2533	Permease of the major facilitator superfamily	Carbohydrate transport and metabolism	METABOLISM	Not a cazyme	-	-
Amamu1-431276	Amamu1-431166	KOG2533	Permease of the major facilitator superfamily	Carbohydrate transport and metabolism	METABOLISM	Not a cazyme	-	-
Amamu1-104270	Amamu1-104160	KOG2533	Permease of the major facilitator superfamily	Carbohydrate transport and metabolism	METABOLISM	Not a cazyme	-	-
Amamu1-164410	Amamu1-164300	KOG2533	Permease of the major facilitator superfamily	Carbohydrate transport and metabolism	METABOLISM	Not a cazyme	-	-
Amamu1-154799	Amamu1-154689	KOG0156	Cytochrome P450 CYP2 subfamily	Secondary metabolites biosynthesis, transport and catabolism	METABOLISM	Not a cazyme	-	-
Amamu1-154838	Amamu1-154728	KOG0156	Cytochrome P450 CYP2 subfamily	Secondary metabolites biosynthesis, transport and catabolism	METABOLISM	Not a cazyme	-	-
Amamu1-154815	Amamu1-154705	KOG0156	Cytochrome P450 CYP2 subfamily	Secondary metabolites biosynthesis, transport and catabolism	METABOLISM	Not a cazyme	-	-
Amamu1-160564	Amamu1-160454	KOG0156	Cytochrome P450 CYP2 subfamily	Secondary metabolites biosynthesis, transport and catabolism	METABOLISM	Not a cazyme	-	-

## Sheet: cluster2
Supplementary Data 10 - Occurrence in the genome and sequence similarity of ectomycorrhiza-upregulated genes from ten mycorrhizal fungi in the genome of the 135 fungi
Annotations and secreted status of Ectomycorrhizal upregulated genes for 10 fungi. The genes were grouped into 7 clusters. This is Cluster 2.
TranscriptId	ProteinId	Kog ID	Kog Defline	Kog Class	Kog Group	CAZymes	Signal Peptide	SmallSecretedProtein
Amamu1-838052	Amamu1-838052	No KOG	-	-	-	Not a cazyme	-	-
Acema1-617929	Acema1-617929	No KOG	-	-	-	Not a cazyme	-	-
Cenge3-676646	Cenge3-676646	No KOG	-	-	-	Not a cazyme	-	-
Acema1-599587	Acema1-599587	No KOG	-	-	-	Not a cazyme	-	-
Tubma1-363982	Tubma1-363982	No KOG	-	-	-	Not a cazyme	-	-
Cenge3-656677	Cenge3-656677	No KOG	-	-	-	Not a cazyme	-	-
Acema1-686083	Acema1-686083	No KOG	-	-	-	Not a cazyme	-	-
Acema1-678143	Acema1-678056	KOG4211	Splicing factor hnRNP-F and related RNA-binding proteins	RNA processing and modification	INFORMATION STORAGE AND PROCESSING	Not a cazyme	-	-
Cenge3-592220	Cenge3-592220	No KOG	-	-	-	Not a cazyme	-	-
Acema1-626240	Acema1-626240	No KOG	-	-	-	Not a cazyme	-	-
Acema1-669921	Acema1-669921	No KOG	-	-	-	Not a cazyme	-	-
Tubma1-277277	Tubma1-277277	No KOG	-	-	-	Not a cazyme	-	-
Tubma1-357697	Tubma1-357697	No KOG	-	-	-	Not a cazyme	-	-
Cenge3-680139	Cenge3-680139	No KOG	-	-	-	Not a cazyme	-	-
Hebcy2-445579	Hebcy2-445579	No KOG	-	-	-	Not a cazyme	-	-
Acema1-704898	Acema1-704898	No KOG	-	-	-	Not a cazyme	-	-
Acema1-440775	Acema1-440775	No KOG	-	-	-	Not a cazyme	-	-
Paxin1-116416	Paxin1-116416	No KOG	-	-	-	Not a cazyme	-	-
Paxin1-103919	Paxin1-103919	No KOG	-	-	-	Not a cazyme	-	-
Acema1-340942	Acema1-340942	No KOG	-	-	-	Not a cazyme	SP	-
Acema1-672743	Acema1-672743	No KOG	-	-	-	Not a cazyme	-	-
Acema1-719165	Acema1-719165	No KOG	-	-	-	Not a cazyme	-	-
Acema1-751026	Acema1-751026	No KOG	-	-	-	Not a cazyme	SP	-
Acema1-744297	Acema1-744297	No KOG	-	-	-	Not a cazyme	SP	-
Pilcr1-13235	Pilcr1-13235	No KOG	-	-	-	Not a cazyme	SP	-
Paxin1-20535	Paxin1-20535	No KOG	-	-	-	Not a cazyme	-	-
Pilcr1-123424	Pilcr1-123424	No KOG	-	-	-	Not a cazyme	-	-
Hebcy2-26248	Hebcy2-26248	No KOG	-	-	-	Not a cazyme	SP	-
Acema1-373264	Acema1-373177	KOG2466	Uridine permease/thiamine transporter/allantoin transport	Coenzyme transport and metabolism	METABOLISM	Not a cazyme	-	-
Acema1-797507	Acema1-797420	KOG2466	Uridine permease/thiamine transporter/allantoin transport	Coenzyme transport and metabolism	METABOLISM	Not a cazyme	-	-
Acema1-754230	Acema1-754143	KOG1382	Multiple inositol polyphosphate phosphatase	General function prediction only	POORLY CHARACTERIZED	Not a cazyme	SP	-
Acema1-602717	Acema1-602630	KOG2466	Uridine permease/thiamine transporter/allantoin transport	Coenzyme transport and metabolism	METABOLISM	Not a cazyme	-	-
Acema1-756248	Acema1-756161	KOG2466	Uridine permease/thiamine transporter/allantoin transport	Coenzyme transport and metabolism	METABOLISM	Not a cazyme	-	-
Cenge3-610837	Cenge3-610797	KOG1289	Amino acid transporters	Amino acid transport and metabolism	METABOLISM	Not a cazyme	-	-
Acema1-803967	Acema1-803880	KOG1289	Amino acid transporters	Amino acid transport and metabolism	METABOLISM	Not a cazyme	-	-
Acema1-681905	Acema1-681818	KOG1289	Amino acid transporters	Amino acid transport and metabolism	METABOLISM	Not a cazyme	-	-
Acema1-703965	Acema1-703878	KOG1289	Amino acid transporters	Amino acid transport and metabolism	METABOLISM	Not a cazyme	-	-
Pilcr1-167754	Pilcr1-167754	No KOG	-	-	-	Not a cazyme	-	-
Acema1-736455	Acema1-736455	No KOG	-	-	-	Not a cazyme	-	-
Acema1-602535	Acema1-602448	KOG2466	Uridine permease/thiamine transporter/allantoin transport	Coenzyme transport and metabolism	METABOLISM	Not a cazyme	-	-
Pilcr1-816854	Pilcr1-816765	KOG0024	Sorbitol dehydrogenase	Secondary metabolites biosynthesis, transport and catabolism	METABOLISM	Not a cazyme	-	-
Acema1-140857	Acema1-140770	KOG0471	Alpha-amylase	Carbohydrate transport and metabolism	METABOLISM	GH13_5	-	-
Acema1-670704	Acema1-670704	No KOG	-	-	-	Not a cazyme	-	-
Acema1-676527	Acema1-676527	No KOG	-	-	-	Not a cazyme	-	-
Acema1-676028	Acema1-675941	KOG1289	Amino acid transporters	Amino acid transport and metabolism	METABOLISM	Not a cazyme	-	-
Acema1-752267	Acema1-752180	KOG1289	Amino acid transporters	Amino acid transport and metabolism	METABOLISM	Not a cazyme	-	-
Acema1-605422	Acema1-605335	KOG0118	FOG: RRM domain	General function prediction only	POORLY CHARACTERIZED	Not a cazyme	-	-
Acema1-675298	Acema1-675298	No KOG	-	-	-	GH72	SP	-
Acema1-714887	Acema1-714800	KOG4297	C-type lectin	Signal transduction mechanisms	CELLULAR PROCESSES AND SIGNALING	GH72	SP	-
Acema1-672159	Acema1-672072	KOG4297	C-type lectin	Signal transduction mechanisms	CELLULAR PROCESSES AND SIGNALING	GH72	SP	-
Acema1-582508	Acema1-582508	No KOG	-	-	-	GH3	-	-
Acema1-584042	Acema1-584042	No KOG	-	-	-	Not a cazyme	-	-
Acema1-674576	Acema1-674489	KOG1286	Amino acid transporters	Amino acid transport and metabolism	METABOLISM	Not a cazyme	-	-
Acema1-599838	Acema1-599751	KOG1286	Amino acid transporters	Amino acid transport and metabolism	METABOLISM	Not a cazyme	-	-
Acema1-643861	Acema1-643774	KOG1286	Amino acid transporters	Amino acid transport and metabolism	METABOLISM	Not a cazyme	-	-
Acema1-732261	Acema1-732174	KOG1286	Amino acid transporters	Amino acid transport and metabolism	METABOLISM	Not a cazyme	-	-
Acema1-590031	Acema1-589944	KOG1286	Amino acid transporters	Amino acid transport and metabolism	METABOLISM	Not a cazyme	-	-
Acema1-701655	Acema1-701568	KOG2187	tRNA uracil-5-methyltransferase and related tRNA-modifying enzymes	Translation, ribosomal structure and biogenesis	INFORMATION STORAGE AND PROCESSING	Not a cazyme	-	-
Acema1-801105	Acema1-801018	KOG0047	Catalase	Inorganic ion transport and metabolism	METABOLISM	Not a cazyme	-	-
Acema1-702244	Acema1-702244	No KOG	-	-	-	GH3	-	-
Acema1-734713	Acema1-734626	KOG1286	Amino acid transporters	Amino acid transport and metabolism	METABOLISM	Not a cazyme	-	-
Acema1-77633	Acema1-77546	KOG1289	Amino acid transporters	Amino acid transport and metabolism	METABOLISM	Not a cazyme	-	-
Acema1-735141	Acema1-735054	KOG1286	Amino acid transporters	Amino acid transport and metabolism	METABOLISM	Not a cazyme	-	-
Acema1-382972	Acema1-382885	KOG1869	Splicing coactivator SRm160/300, subunit SRm300	RNA processing and modification	INFORMATION STORAGE AND PROCESSING	Not a cazyme	-	-
Acema1-308028	Acema1-307941	KOG1286	Amino acid transporters	Amino acid transport and metabolism	METABOLISM	Not a cazyme	-	-
Acema1-124343	Acema1-124256	KOG1286	Amino acid transporters	Amino acid transport and metabolism	METABOLISM	Not a cazyme	-	-
Acema1-709115	Acema1-709028	KOG0065	Pleiotropic drug resistance proteins (PDR1-15), ABC superfamily	Secondary metabolites biosynthesis, transport and catabolism	METABOLISM	Not a cazyme	-	-
Acema1-601758	Acema1-601671	KOG0065	Pleiotropic drug resistance proteins (PDR1-15), ABC superfamily	Secondary metabolites biosynthesis, transport and catabolism	METABOLISM	Not a cazyme	-	-
Acema1-503406	Acema1-503319	KOG1286	Amino acid transporters	Amino acid transport and metabolism	METABOLISM	Not a cazyme	-	-
Acema1-748609	Acema1-748522	KOG1488	Translational repressor Pumilio/PUF3 and related RNA-binding proteins (Puf superfamily)	Translation, ribosomal structure and biogenesis	INFORMATION STORAGE AND PROCESSING	Not a cazyme	-	-
Acema1-668040	Acema1-667953	KOG1184	Thiamine pyrophosphate-requiring enzyme	Coenzyme transport and metabolism	METABOLISM	Not a cazyme	-	-
Acema1-256808	Acema1-256721	KOG0065	Pleiotropic drug resistance proteins (PDR1-15), ABC superfamily	Secondary metabolites biosynthesis, transport and catabolism	METABOLISM	Not a cazyme	-	-
Tubma1-296103	Tubma1-295940	KOG0255	Synaptic vesicle transporter SVOP and related transporters (major facilitator superfamily)	General function prediction only	POORLY CHARACTERIZED	Not a cazyme	-	-
Acema1-746597	Acema1-746510	KOG0255	Synaptic vesicle transporter SVOP and related transporters (major facilitator superfamily)	General function prediction only	POORLY CHARACTERIZED	Not a cazyme	-	-
Cenge3-533696	Cenge3-533696	No KOG	-	-	-	GH5_9	-	-
Acema1-326703	Acema1-326703	No KOG	-	-	-	GH5_9	-	-
Cenge3-687784	Cenge3-687784	No KOG	-	-	-	Not a cazyme	-	-
Acema1-594228	Acema1-594228	No KOG	-	-	-	GH16	-	-
Acema1-591941	Acema1-591941	No KOG	-	-	-	GH16	-	-
Cenge3-682751	Cenge3-682751	No KOG	-	-	-	Not a cazyme	-	-
Acema1-710000	Acema1-710000	No KOG	-	-	-	Not a cazyme	-	-
Acema1-591091	Acema1-591004	KOG1292	Xanthine/uracil transporters	Nucleotide transport and metabolism	METABOLISM	Not a cazyme	-	-
Acema1-616055	Acema1-615968	KOG1292	Xanthine/uracil transporters	Nucleotide transport and metabolism	METABOLISM	Not a cazyme	-	-
Acema1-702426	Acema1-702426	No KOG	-	-	-	Not a cazyme	-	-
Acema1-674919	Acema1-674919	No KOG	-	-	-	Not a cazyme	-	-
Cenge3-678854	Cenge3-678854	No KOG	-	-	-	Not a cazyme	-	-
Cenge3-698304	Cenge3-698264	KOG1238	Glucose dehydrogenase/choline dehydrogenase/mandelonitrile lyase (GMC oxidoreductase family)	General function prediction only	POORLY CHARACTERIZED	AA3_3	-	-
Tubma1-284556	Tubma1-284556	No KOG	-	-	-	Not a cazyme	-	-
Acema1-581938	Acema1-581938	No KOG	-	-	-	GH16	-	-
Cenge3-688366	Cenge3-688366	No KOG	-	-	-	Not a cazyme	-	-
Acema1-708525	Acema1-708525	No KOG	-	-	-	Not a cazyme	-	-
Acema1-587875	Acema1-587875	No KOG	-	-	-	Not a cazyme	-	-
Acema1-801398	Acema1-801398	No KOG	-	-	-	Not a cazyme	-	-
Acema1-714147	Acema1-714147	No KOG	-	-	-	Not a cazyme	-	-
Acema1-482614	Acema1-482614	No KOG	-	-	-	Not a cazyme	-	-
Acema1-482062	Acema1-482062	No KOG	-	-	-	Not a cazyme	-	-
Acema1-663486	Acema1-663486	No KOG	-	-	-	Not a cazyme	-	-
Acema1-647804	Acema1-647804	No KOG	-	-	-	Not a cazyme	-	-
Acema1-602392	Acema1-602392	No KOG	-	-	-	Not a cazyme	-	-
Acema1-703247	Acema1-703247	No KOG	-	-	-	GH5_9	-	-
Acema1-708023	Acema1-707936	KOG0023	Alcohol dehydrogenase, class V	Secondary metabolites biosynthesis, transport and catabolism	METABOLISM	Not a cazyme	-	-
Acema1-691362	Acema1-691362	No KOG	-	-	-	Not a cazyme	-	-
Acema1-704493	Acema1-704406	KOG0255	Synaptic vesicle transporter SVOP and related transporters (major facilitator superfamily)	General function prediction only	POORLY CHARACTERIZED	Not a cazyme	-	-
Acema1-811056	Acema1-810969	KOG1289	Amino acid transporters	Amino acid transport and metabolism	METABOLISM	Not a cazyme	-	-
Acema1-714228	Acema1-714228	No KOG	-	-	-	Not a cazyme	-	-
Acema1-627295	Acema1-627208	KOG1186	Copper amine oxidase	Secondary metabolites biosynthesis, transport and catabolism	METABOLISM	Not a cazyme	-	-
Acema1-709835	Acema1-709748	KOG4389	Acetylcholinesterase/Butyrylcholinesterase	Signal transduction mechanisms	CELLULAR PROCESSES AND SIGNALING	Not a cazyme	-	-
Acema1-228013	Acema1-228013	No KOG	-	-	-	GH3	-	-
Acema1-442393	Acema1-442306	KOG1516	Carboxylesterase and related proteins	General function prediction only	POORLY CHARACTERIZED	Not a cazyme	-	-
Acema1-690803	Acema1-690716	KOG2230	Predicted beta-mannosidase	Carbohydrate transport and metabolism	METABOLISM	GH2	-	-
Acema1-591387	Acema1-591387	No KOG	-	-	-	AA9	SP	-
Acema1-704737	Acema1-704650	KOG2806	Chitinase	Carbohydrate transport and metabolism	METABOLISM	CBM18-GH18	-	-
Acema1-585902	Acema1-585815	KOG2741	Dimeric dihydrodiol dehydrogenase	Secondary metabolites biosynthesis, transport and catabolism	METABOLISM	Not a cazyme	-	-
Acema1-713211	Acema1-713211	No KOG	-	-	-	GH16	SP	SSP
Acema1-707235	Acema1-707235	No KOG	-	-	-	Not a cazyme	-	-
Acema1-777099	Acema1-777012	KOG1289	Amino acid transporters	Amino acid transport and metabolism	METABOLISM	Not a cazyme	-	-
Acema1-389627	Acema1-389540	KOG1289	Amino acid transporters	Amino acid transport and metabolism	METABOLISM	Not a cazyme	-	-
Acema1-447754	Acema1-447667	KOG1286	Amino acid transporters	Amino acid transport and metabolism	METABOLISM	Not a cazyme	-	-
Acema1-669816	Acema1-669816	No KOG	-	-	-	Not a cazyme	-	-
Acema1-645718	Acema1-645718	No KOG	-	-	-	Not a cazyme	-	-
Acema1-677078	Acema1-676991	KOG1502	Flavonol reductase/cinnamoyl-CoA reductase	Defense mechanisms	CELLULAR PROCESSES AND SIGNALING	Not a cazyme	-	-
Acema1-675863	Acema1-675776	KOG1502	Flavonol reductase/cinnamoyl-CoA reductase	Defense mechanisms	CELLULAR PROCESSES AND SIGNALING	Not a cazyme	-	-
Acema1-599591	Acema1-599504	KOG1502	Flavonol reductase/cinnamoyl-CoA reductase	Defense mechanisms	CELLULAR PROCESSES AND SIGNALING	Not a cazyme	-	-
Acema1-737513	Acema1-737426	KOG1502	Flavonol reductase/cinnamoyl-CoA reductase	Defense mechanisms	CELLULAR PROCESSES AND SIGNALING	Not a cazyme	-	-
Acema1-647848	Acema1-647761	KOG1502	Flavonol reductase/cinnamoyl-CoA reductase	Defense mechanisms	CELLULAR PROCESSES AND SIGNALING	Not a cazyme	-	-
Acema1-629873	Acema1-629873	No KOG	-	-	-	Not a cazyme	-	-
Cenge3-685176	Cenge3-685136	KOG1502	Flavonol reductase/cinnamoyl-CoA reductase	Defense mechanisms	CELLULAR PROCESSES AND SIGNALING	Not a cazyme	-	-
Cenge3-658998	Cenge3-658958	KOG1502	Flavonol reductase/cinnamoyl-CoA reductase	Defense mechanisms	CELLULAR PROCESSES AND SIGNALING	Not a cazyme	-	-
Cenge3-709296	Cenge3-709256	KOG2614	Kynurenine 3-monooxygenase and related flavoprotein monooxygenases	General function prediction only	POORLY CHARACTERIZED	Not a cazyme	-	-
Acema1-803203	Acema1-803116	KOG2614	Kynurenine 3-monooxygenase and related flavoprotein monooxygenases	General function prediction only	POORLY CHARACTERIZED	Not a cazyme	-	-
Cenge3-608449	Cenge3-608409	KOG2614	Kynurenine 3-monooxygenase and related flavoprotein monooxygenases	General function prediction only	POORLY CHARACTERIZED	Not a cazyme	-	-
Acema1-680911	Acema1-680824	KOG2614	Kynurenine 3-monooxygenase and related flavoprotein monooxygenases	General function prediction only	POORLY CHARACTERIZED	Not a cazyme	SP	-
Cenge3-649311	Cenge3-649271	KOG2614	Kynurenine 3-monooxygenase and related flavoprotein monooxygenases	General function prediction only	POORLY CHARACTERIZED	Not a cazyme	-	-
Acema1-796511	Acema1-796424	KOG2614	Kynurenine 3-monooxygenase and related flavoprotein monooxygenases	General function prediction only	POORLY CHARACTERIZED	Not a cazyme	-	-
Pilcr1-94105	Pilcr1-94016	KOG2614	Kynurenine 3-monooxygenase and related flavoprotein monooxygenases	General function prediction only	POORLY CHARACTERIZED	Not a cazyme	-	-
Acema1-632413	Acema1-632326	KOG1399	Flavin-containing monooxygenase	Secondary metabolites biosynthesis, transport and catabolism	METABOLISM	Not a cazyme	-	-
Acema1-581797	Acema1-581710	KOG1399	Flavin-containing monooxygenase	Secondary metabolites biosynthesis, transport and catabolism	METABOLISM	Not a cazyme	-	-
Acema1-779414	Acema1-779327	KOG1399	Flavin-containing monooxygenase	Secondary metabolites biosynthesis, transport and catabolism	METABOLISM	Not a cazyme	-	-
Acema1-40466	Acema1-40379	KOG1399	Flavin-containing monooxygenase	Secondary metabolites biosynthesis, transport and catabolism	METABOLISM	Not a cazyme	-	-
Acema1-677457	Acema1-677370	KOG1399	Flavin-containing monooxygenase	Secondary metabolites biosynthesis, transport and catabolism	METABOLISM	Not a cazyme	-	-
Acema1-745008	Acema1-745008	No KOG	-	-	-	Not a cazyme	-	-
Acema1-653534	Acema1-653534	No KOG	-	-	-	Not a cazyme	-	-
Acema1-641406	Acema1-641319	KOG2614	Kynurenine 3-monooxygenase and related flavoprotein monooxygenases	General function prediction only	POORLY CHARACTERIZED	Not a cazyme	-	-
Acema1-617846	Acema1-617846	No KOG	-	-	-	Not a cazyme	-	-
Acema1-695840	Acema1-695840	No KOG	-	-	-	Not a cazyme	-	-
Acema1-589483	Acema1-589396	KOG2614	Kynurenine 3-monooxygenase and related flavoprotein monooxygenases	General function prediction only	POORLY CHARACTERIZED	Not a cazyme	-	-
Acema1-736543	Acema1-736456	KOG2614	Kynurenine 3-monooxygenase and related flavoprotein monooxygenases	General function prediction only	POORLY CHARACTERIZED	Not a cazyme	-	-
Acema1-703633	Acema1-703633	No KOG	-	-	-	Not a cazyme	-	-
Acema1-588493	Acema1-588406	KOG2614	Kynurenine 3-monooxygenase and related flavoprotein monooxygenases	General function prediction only	POORLY CHARACTERIZED	Not a cazyme	-	-
Acema1-631038	Acema1-630951	KOG2614	Kynurenine 3-monooxygenase and related flavoprotein monooxygenases	General function prediction only	POORLY CHARACTERIZED	Not a cazyme	-	-
Cenge3-638403	Cenge3-638363	KOG3855	Monooxygenase involved in coenzyme Q (ubiquinone) biosynthesis	Energy production and conversion	METABOLISM	Not a cazyme	-	-
Cenge3-667710	Cenge3-667670	KOG1549	Cysteine desulfurase NFS1	Amino acid transport and metabolism	METABOLISM	Not a cazyme	-	-
Cenge3-666062	Cenge3-666062	No KOG	-	-	-	GH71	-	-
Cenge3-354503	Cenge3-354503	No KOG	-	-	-	Not a cazyme	-	-
Cenge3-650061	Cenge3-650061	No KOG	-	-	-	GH16	-	-
Cenge3-127530	Cenge3-127530	No KOG	-	-	-	Not a cazyme	-	-
Acema1-750058	Acema1-750058	No KOG	-	-	-	Not a cazyme	-	-
Cenge3-691381	Cenge3-691381	No KOG	-	-	-	Not a cazyme	-	-
Cenge3-703428	Cenge3-703428	No KOG	-	-	-	Not a cazyme	-	-
Cenge3-696334	Cenge3-696294	KOG2741	Dimeric dihydrodiol dehydrogenase	Secondary metabolites biosynthesis, transport and catabolism	METABOLISM	Not a cazyme	-	-
Cenge3-138142	Cenge3-138102	KOG1289	Amino acid transporters	Amino acid transport and metabolism	METABOLISM	Not a cazyme	-	-
Cenge3-600762	Cenge3-600722	KOG2504	Monocarboxylate transporter	Carbohydrate transport and metabolism	METABOLISM	Not a cazyme	-	-
Cenge3-700845	Cenge3-700805	KOG2504	Monocarboxylate transporter	Carbohydrate transport and metabolism	METABOLISM	Not a cazyme	-	-
Cenge3-667348	Cenge3-667348	No KOG	-	-	-	Not a cazyme	-	-
Cenge3-601931	Cenge3-601891	KOG1418	Tandem pore domain K+ channel	Inorganic ion transport and metabolism	METABOLISM	Not a cazyme	-	-
Cenge3-704095	Cenge3-704055	KOG1399	Flavin-containing monooxygenase	Secondary metabolites biosynthesis, transport and catabolism	METABOLISM	Not a cazyme	-	-
Cenge3-517771	Cenge3-517771	No KOG	-	-	-	Not a cazyme	-	-
Cenge3-616241	Cenge3-616201	KOG2362	Uncharacterized Fe-S protein	General function prediction only	POORLY CHARACTERIZED	Not a cazyme	-	-
Acema1-393589	Acema1-393589	No KOG	-	-	-	Not a cazyme	-	-
Acema1-581911	Acema1-581911	No KOG	-	-	-	Not a cazyme	-	-
Acema1-623253	Acema1-623166	KOG1418	Tandem pore domain K+ channel	Inorganic ion transport and metabolism	METABOLISM	Not a cazyme	-	-
Acema1-771358	Acema1-771271	KOG1418	Tandem pore domain K+ channel	Inorganic ion transport and metabolism	METABOLISM	Not a cazyme	-	-
Acema1-720155	Acema1-720155	No KOG	-	-	-	Not a cazyme	-	-
Acema1-644173	Acema1-644086	KOG1837	Uncharacterized conserved protein	Function unknown	POORLY CHARACTERIZED	Not a cazyme	-	-
Acema1-601140	Acema1-601053	KOG2615	Permease of the major facilitator superfamily	General function prediction only	POORLY CHARACTERIZED	Not a cazyme	-	-
Acema1-672489	Acema1-672402	KOG2188	Predicted RNA-binding protein, contains Pumilio domains	Translation, ribosomal structure and biogenesis	INFORMATION STORAGE AND PROCESSING	Not a cazyme	-	-
Acema1-800759	Acema1-800759	No KOG	-	-	-	GH5_15	-	-
Acema1-166656	Acema1-166656	No KOG	-	-	-	Not a cazyme	SP	-
Acema1-810576	Acema1-810489	KOG2458	Endoplasmic reticulum protein EP58, contains filamin rod domain and KDEL motif	General function prediction only	POORLY CHARACTERIZED	GT90	-	-
Acema1-675100	Acema1-675013	KOG1043	Ca2+-binding transmembrane protein LETM1/MRS7	Function unknown	POORLY CHARACTERIZED	Not a cazyme	-	-
Acema1-218627	Acema1-218540	KOG1097	Adenine deaminase/adenosine deaminase	Nucleotide transport and metabolism	METABOLISM	Not a cazyme	SP	-
Acema1-292187	Acema1-292100	KOG3847	Phospholipase A2 (platelet-activating factor acetylhydrolase in humans)	Lipid transport and metabolism	METABOLISM	Not a cazyme	-	-
Acema1-804203	Acema1-804116	KOG2504	Monocarboxylate transporter	Carbohydrate transport and metabolism	METABOLISM	Not a cazyme	-	-
Acema1-52882	Acema1-52795	KOG1289	Amino acid transporters	Amino acid transport and metabolism	METABOLISM	Not a cazyme	-	-
Acema1-673633	Acema1-673546	KOG1289	Amino acid transporters	Amino acid transport and metabolism	METABOLISM	Not a cazyme	-	-
Acema1-715843	Acema1-715756	KOG1289	Amino acid transporters	Amino acid transport and metabolism	METABOLISM	Not a cazyme	-	-
Acema1-465155	Acema1-465068	KOG1289	Amino acid transporters	Amino acid transport and metabolism	METABOLISM	Not a cazyme	-	-
Acema1-710334	Acema1-710247	KOG1289	Amino acid transporters	Amino acid transport and metabolism	METABOLISM	Not a cazyme	-	-
Acema1-606779	Acema1-606692	KOG1289	Amino acid transporters	Amino acid transport and metabolism	METABOLISM	Not a cazyme	-	-
Acema1-700482	Acema1-700395	KOG3007	Mu-crystallin	Amino acid transport and metabolism	METABOLISM	Not a cazyme	-	-
Acema1-688876	Acema1-688876	No KOG	-	-	-	Not a cazyme	-	-
Acema1-681062	Acema1-680975	KOG1289	Amino acid transporters	Amino acid transport and metabolism	METABOLISM	Not a cazyme	-	-
Acema1-686354	Acema1-686354	No KOG	-	-	-	Not a cazyme	-	-
Acema1-752536	Acema1-752449	KOG4629	Predicted mechanosensitive ion channel	Cell wall/membrane/envelope biogenesis	CELLULAR PROCESSES AND SIGNALING	Not a cazyme	-	-
Acema1-692496	Acema1-692409	KOG4629	Predicted mechanosensitive ion channel	Cell wall/membrane/envelope biogenesis	CELLULAR PROCESSES AND SIGNALING	Not a cazyme	-	-
Acema1-710560	Acema1-710473	KOG3227	Calcium-responsive transcription coactivator	Transcription	INFORMATION STORAGE AND PROCESSING	Not a cazyme	SP	-
Acema1-354718	Acema1-354718	No KOG	-	-	-	Not a cazyme	-	-
Acema1-330757	Acema1-330757	No KOG	-	-	-	Not a cazyme	-	-
Acema1-151716	Acema1-151629	KOG1341	Na+/K+ transporter	Inorganic ion transport and metabolism	METABOLISM	Not a cazyme	-	-
Acema1-192213	Acema1-192126	KOG3227	Calcium-responsive transcription coactivator	Transcription	INFORMATION STORAGE AND PROCESSING	Not a cazyme	-	-
Acema1-83952	Acema1-83865	KOG3544	Collagens (type IV and type XIII), and related proteins	Extracellular structures	CELLULAR PROCESSES AND SIGNALING	Not a cazyme	-	-
Acema1-708643	Acema1-708643	No KOG	-	-	-	GT32	-	-
Acema1-672982	Acema1-672982	No KOG	-	-	-	GT32	-	-
Acema1-746903	Acema1-746903	No KOG	-	-	-	GT32	SP	-
Cenge3-670456	Cenge3-670456	No KOG	-	-	-	Not a cazyme	-	-
Acema1-677451	Acema1-677364	KOG1231	Proteins containing the FAD binding domain	Energy production and conversion	METABOLISM	Not a cazyme	SP	-
Acema1-728793	Acema1-728706	KOG1231	Proteins containing the FAD binding domain	Energy production and conversion	METABOLISM	Not a cazyme	SP	-
Acema1-588708	Acema1-588621	KOG0535	Sulfite oxidase, molybdopterin-binding component	Energy production and conversion	METABOLISM	Not a cazyme	-	-
Acema1-713745	Acema1-713658	KOG2533	Permease of the major facilitator superfamily	Carbohydrate transport and metabolism	METABOLISM	Not a cazyme	-	-
Acema1-663482	Acema1-663395	KOG1178	Non-ribosomal peptide synthetase/alpha-aminoadipate reductase and related enzymes	Secondary metabolites biosynthesis, transport and catabolism	METABOLISM	Not a cazyme	-	-
Acema1-604527	Acema1-604440	KOG1575	Voltage-gated shaker-like K+ channel, subunit beta/KCNAB	Energy production and conversion	METABOLISM	Not a cazyme	-	-
Acema1-768356	Acema1-768269	KOG1198	Zinc-binding oxidoreductase	General function prediction only	POORLY CHARACTERIZED	Not a cazyme	-	-
Acema1-717062	Acema1-716975	KOG1287	Amino acid transporters	Amino acid transport and metabolism	METABOLISM	Not a cazyme	-	-
Acema1-730524	Acema1-730437	KOG2533	Permease of the major facilitator superfamily	Carbohydrate transport and metabolism	METABOLISM	Not a cazyme	-	-
Acema1-715033	Acema1-714946	KOG1211	Amidases	Translation, ribosomal structure and biogenesis	INFORMATION STORAGE AND PROCESSING	Not a cazyme	-	-
Cenge3-706677	Cenge3-706637	KOG0254	Predicted transporter (major facilitator superfamily)	General function prediction only	POORLY CHARACTERIZED	Not a cazyme	-	-
Acema1-753808	Acema1-753721	KOG0254	Predicted transporter (major facilitator superfamily)	General function prediction only	POORLY CHARACTERIZED	Not a cazyme	-	-
Cenge3-559912	Cenge3-559872	KOG2533	Permease of the major facilitator superfamily	Carbohydrate transport and metabolism	METABOLISM	Not a cazyme	-	-
Acema1-155219	Acema1-155132	KOG2533	Permease of the major facilitator superfamily	Carbohydrate transport and metabolism	METABOLISM	Not a cazyme	-	-
Acema1-770959	Acema1-770872	KOG1158	NADP/FAD dependent oxidoreductase	Energy production and conversion	METABOLISM	Not a cazyme	-	-
Acema1-660139	Acema1-660052	KOG0143	Iron/ascorbate family oxidoreductases	General function prediction only	POORLY CHARACTERIZED	Not a cazyme	-	-
Acema1-592100	Acema1-592013	KOG1399	Flavin-containing monooxygenase	Secondary metabolites biosynthesis, transport and catabolism	METABOLISM	Not a cazyme	-	-
Acema1-731046	Acema1-730959	KOG3098	Uncharacterized conserved protein	Function unknown	POORLY CHARACTERIZED	Not a cazyme	-	-
Acema1-753314	Acema1-753227	KOG0255	Synaptic vesicle transporter SVOP and related transporters (major facilitator superfamily)	General function prediction only	POORLY CHARACTERIZED	Not a cazyme	-	-
Acema1-746381	Acema1-746294	KOG0252	Inorganic phosphate transporter	Inorganic ion transport and metabolism	METABOLISM	Not a cazyme	-	-
Acema1-790299	Acema1-790212	KOG0725	Reductases with broad range of substrate specificities	General function prediction only	POORLY CHARACTERIZED	Not a cazyme	-	-
Acema1-753084	Acema1-752997	KOG0065	Pleiotropic drug resistance proteins (PDR1-15), ABC superfamily	Secondary metabolites biosynthesis, transport and catabolism	METABOLISM	Not a cazyme	-	-
Cenge3-701149	Cenge3-701109	KOG1238	Glucose dehydrogenase/choline dehydrogenase/mandelonitrile lyase (GMC oxidoreductase family)	General function prediction only	POORLY CHARACTERIZED	AA3_2	-	-
Acema1-807386	Acema1-807299	KOG1238	Glucose dehydrogenase/choline dehydrogenase/mandelonitrile lyase (GMC oxidoreductase family)	General function prediction only	POORLY CHARACTERIZED	AA3_2	-	-
Acema1-708868	Acema1-708868	No KOG	-	-	-	Not a cazyme	-	-
Acema1-722255	Acema1-722168	KOG3957	Predicted L-carnitine dehydratase/alpha-methylacyl-CoA racemase	Lipid transport and metabolism	METABOLISM	Not a cazyme	-	-
Acema1-582282	Acema1-582195	KOG2533	Permease of the major facilitator superfamily	Carbohydrate transport and metabolism	METABOLISM	Not a cazyme	-	-
Acema1-164376	Acema1-164289	KOG0254	Predicted transporter (major facilitator superfamily)	General function prediction only	POORLY CHARACTERIZED	Not a cazyme	-	-
Acema1-582014	Acema1-581927	KOG0254	Predicted transporter (major facilitator superfamily)	General function prediction only	POORLY CHARACTERIZED	Not a cazyme	-	-
Acema1-802202	Acema1-802115	KOG0136	Acyl-CoA oxidase	Lipid transport and metabolism	METABOLISM	Not a cazyme	-	-
Cenge3-708803	Cenge3-708763	KOG0255	Synaptic vesicle transporter SVOP and related transporters (major facilitator superfamily)	General function prediction only	POORLY CHARACTERIZED	Not a cazyme	-	-
Cenge3-621315	Cenge3-621275	KOG1179	Very long-chain acyl-CoA synthetase/fatty acid transporter	Lipid transport and metabolism	METABOLISM	Not a cazyme	-	-
Cenge3-694181	Cenge3-694141	KOG0156	Cytochrome P450 CYP2 subfamily	Secondary metabolites biosynthesis, transport and catabolism	METABOLISM	Not a cazyme	-	-
Cenge3-668156	Cenge3-668156	No KOG	-	-	-	Not a cazyme	-	-
Cenge3-639111	Cenge3-639111	No KOG	-	-	-	Not a cazyme	-	-
Cenge3-75299	Cenge3-75299	No KOG	-	-	-	Not a cazyme	-	-
Cenge3-652908	Cenge3-652868	KOG4389	Acetylcholinesterase/Butyrylcholinesterase	Signal transduction mechanisms	CELLULAR PROCESSES AND SIGNALING	Not a cazyme	SP	-
Cenge3-544704	Cenge3-544664	KOG1212	Amidases	Signal transduction mechanisms	CELLULAR PROCESSES AND SIGNALING	Not a cazyme	-	-
Cenge3-663705	Cenge3-663665	KOG0023	Alcohol dehydrogenase, class V	Secondary metabolites biosynthesis, transport and catabolism	METABOLISM	Not a cazyme	-	-
Cenge3-660806	Cenge3-660766	KOG0725	Reductases with broad range of substrate specificities	General function prediction only	POORLY CHARACTERIZED	Not a cazyme	-	-
Cenge3-605514	Cenge3-605474	KOG0254	Predicted transporter (major facilitator superfamily)	General function prediction only	POORLY CHARACTERIZED	Not a cazyme	-	-
Cenge3-594090	Cenge3-594050	KOG0069	Glyoxylate/hydroxypyruvate reductase (D-isomer-specific 2-hydroxy acid dehydrogenase superfamily)	Energy production and conversion	METABOLISM	Not a cazyme	-	-
Cenge3-636592	Cenge3-636552	KOG0254	Predicted transporter (major facilitator superfamily)	General function prediction only	POORLY CHARACTERIZED	Not a cazyme	-	-
Cenge3-591616	Cenge3-591576	KOG1721	FOG: Zn-finger	General function prediction only	POORLY CHARACTERIZED	Not a cazyme	-	-
Cenge3-588043	Cenge3-588003	KOG0254	Predicted transporter (major facilitator superfamily)	General function prediction only	POORLY CHARACTERIZED	Not a cazyme	-	-
Cenge3-674708	Cenge3-674668	KOG1721	FOG: Zn-finger	General function prediction only	POORLY CHARACTERIZED	Not a cazyme	-	-
Cenge3-663311	Cenge3-663311	No KOG	-	-	-	Not a cazyme	-	-
Cenge3-708825	Cenge3-708785	KOG4157	beta-1,6-N-acetylglucosaminyltransferase, contains WSC domain	Posttranslational modification, protein turnover, chaperones	CELLULAR PROCESSES AND SIGNALING	CBM18-CE4-CBM18	SP	-
Cenge3-666015	Cenge3-665975	KOG0794	CDK8 kinase-activating protein cyclin C	Transcription	INFORMATION STORAGE AND PROCESSING	Not a cazyme	-	-
Cenge3-234901	Cenge3-234901	No KOG	-	-	-	Not a cazyme	-	-
Cenge3-668778	Cenge3-668738	KOG4019	Calcineurin-mediated signaling pathway inhibitor DSCR1	General function prediction only	POORLY CHARACTERIZED	Not a cazyme	-	-
Cenge3-626450	Cenge3-626410	KOG2408	Peroxidase/oxygenase	General function prediction only	POORLY CHARACTERIZED	Not a cazyme	-	-
Cenge3-546336	Cenge3-546296	KOG2588	Predicted DNA-binding protein	Transcription	INFORMATION STORAGE AND PROCESSING	Not a cazyme	-	-
Cenge3-582518	Cenge3-582478	KOG4177	Ankyrin	Cell wall/membrane/envelope biogenesis	CELLULAR PROCESSES AND SIGNALING	Not a cazyme	-	-
Cenge3-593387	Cenge3-593347	KOG0849	Transcription factor PRD and related proteins, contain PAX and HOX domains	Transcription	INFORMATION STORAGE AND PROCESSING	Not a cazyme	-	-
Cenge3-540335	Cenge3-540295	KOG2220	Predicted signal transduction protein	General function prediction only	POORLY CHARACTERIZED	Not a cazyme	-	-
Acema1-174148	Acema1-174061	KOG2806	Chitinase	Carbohydrate transport and metabolism	METABOLISM	Not a cazyme	-	-
Acema1-726370	Acema1-726283	KOG2038	CAATT-binding transcription factor/60S ribosomal subunit biogenesis protein	Transcription	INFORMATION STORAGE AND PROCESSING	Not a cazyme	-	-
Acema1-602006	Acema1-601919	KOG1303	Amino acid transporters	Amino acid transport and metabolism	METABOLISM	Not a cazyme	-	-
Acema1-603170	Acema1-603083	KOG0274	Cdc4 and related F-box and WD-40 proteins	General function prediction only	POORLY CHARACTERIZED	Not a cazyme	-	-
Acema1-662747	Acema1-662660	KOG1952	Transcription factor NF-X1, contains NFX-type Zn2+-binding and R3H domains	Transcription	INFORMATION STORAGE AND PROCESSING	Not a cazyme	-	-
Acema1-649813	Acema1-649726	KOG3190	Uncharacterized conserved protein	Function unknown	POORLY CHARACTERIZED	Not a cazyme	-	-
Acema1-472830	Acema1-472743	KOG0380	Sterol O-acyltransferase/Diacylglycerol O-acyltransferase	Lipid transport and metabolism	METABOLISM	Not a cazyme	-	-
Acema1-667685	Acema1-667598	KOG2172	Uncharacterized conserved protein	Function unknown	POORLY CHARACTERIZED	Not a cazyme	-	-
Acema1-586528	Acema1-586441	KOG4733	FOG: RRM domain	General function prediction only	POORLY CHARACTERIZED	Not a cazyme	-	-
Acema1-583436	Acema1-583349	KOG0281	Beta-TrCP (transducin repeats containing)/Slimb proteins	Function unknown	POORLY CHARACTERIZED	Not a cazyme	-	-
Acema1-668981	Acema1-668894	KOG2600	U3 small nucleolar ribonucleoprotein (snoRNP) subunit - Mpp10p	RNA processing and modification	INFORMATION STORAGE AND PROCESSING	Not a cazyme	-	-
Acema1-749183	Acema1-749096	KOG0235	Phosphoglycerate mutase	Carbohydrate transport and metabolism	METABOLISM	Not a cazyme	-	-
Acema1-742444	Acema1-742357	KOG1685	Uncharacterized conserved protein	Function unknown	POORLY CHARACTERIZED	Not a cazyme	-	-
Acema1-729317	Acema1-729230	KOG1027	Serine/threonine protein kinase and endoribonuclease ERN1/IRE1, sensor of the unfolded protein response pathway	Signal transduction mechanisms	CELLULAR PROCESSES AND SIGNALING	Not a cazyme	SP	-
Acema1-703111	Acema1-703024	KOG2606	OTU (ovarian tumor)-like cysteine protease	Posttranslational modification, protein turnover, chaperones	CELLULAR PROCESSES AND SIGNALING	Not a cazyme	-	-
Acema1-2528	Acema1-2441	KOG3030	Lipid phosphate phosphatase and related enzymes of the PAP2 family	Lipid transport and metabolism	METABOLISM	Not a cazyme	-	-
Acema1-642460	Acema1-642373	KOG2773	Apoptosis antagonizing transcription factor/protein transport protein	Intracellular trafficking, secretion, and vesicular transport	CELLULAR PROCESSES AND SIGNALING	Not a cazyme	-	-
Acema1-578979	Acema1-578892	KOG0762	Mitochondrial carrier protein	Energy production and conversion	METABOLISM	Not a cazyme	-	-
Acema1-800203	Acema1-800116	KOG1263	Multicopper oxidases	Secondary metabolites biosynthesis, transport and catabolism	METABOLISM	AA1_3	SP	-
Acema1-644109	Acema1-644022	KOG1263	Multicopper oxidases	Secondary metabolites biosynthesis, transport and catabolism	METABOLISM	AA1_3	SP	-
Acema1-672612	Acema1-672525	KOG1263	Multicopper oxidases	Secondary metabolites biosynthesis, transport and catabolism	METABOLISM	AA1_3	SP	-
Acema1-230687	Acema1-230600	KOG1263	Multicopper oxidases	Secondary metabolites biosynthesis, transport and catabolism	METABOLISM	AA1_3	SP	-
Acema1-623074	Acema1-622987	KOG2785	C2H2-type Zn-finger protein	General function prediction only	POORLY CHARACTERIZED	Not a cazyme	-	-
Acema1-628127	Acema1-628040	KOG2823	Cellular protein (glioma tumor suppressor candidate region gene 2)	General function prediction only	POORLY CHARACTERIZED	Not a cazyme	-	-
Acema1-597068	Acema1-596981	KOG0118	FOG: RRM domain	General function prediction only	POORLY CHARACTERIZED	Not a cazyme	-	-
Acema1-673949	Acema1-673862	KOG3118	Disrupter of silencing SAS10	Chromatin structure and dynamics	INFORMATION STORAGE AND PROCESSING	Not a cazyme	-	-
Acema1-309827	Acema1-309740	KOG2533	Permease of the major facilitator superfamily	Carbohydrate transport and metabolism	METABOLISM	Not a cazyme	-	-
Acema1-724014	Acema1-723927	KOG2533	Permease of the major facilitator superfamily	Carbohydrate transport and metabolism	METABOLISM	Not a cazyme	-	-
Acema1-677732	Acema1-677645	KOG2463	Predicted RNA-binding protein Nob1p involved in 26S proteasome assembly	Posttranslational modification, protein turnover, chaperones	CELLULAR PROCESSES AND SIGNALING	Not a cazyme	-	-
Acema1-691848	Acema1-691761	KOG0254	Predicted transporter (major facilitator superfamily)	General function prediction only	POORLY CHARACTERIZED	Not a cazyme	-	-
Acema1-577909	Acema1-577822	KOG0254	Predicted transporter (major facilitator superfamily)	General function prediction only	POORLY CHARACTERIZED	Not a cazyme	-	-
Acema1-811654	Acema1-811567	KOG0344	ATP-dependent RNA helicase	RNA processing and modification	INFORMATION STORAGE AND PROCESSING	Not a cazyme	-	-
Acema1-612139	Acema1-612052	KOG1134	Uncharacterized conserved protein	General function prediction only	POORLY CHARACTERIZED	Not a cazyme	-	-
Acema1-744024	Acema1-743937	KOG2504	Monocarboxylate transporter	Carbohydrate transport and metabolism	METABOLISM	Not a cazyme	-	-
Acema1-810488	Acema1-810401	KOG2055	WD40 repeat protein	General function prediction only	POORLY CHARACTERIZED	Not a cazyme	-	-
Acema1-802850	Acema1-802763	KOG2050	Puf family RNA-binding protein	Translation, ribosomal structure and biogenesis	INFORMATION STORAGE AND PROCESSING	Not a cazyme	-	-
Acema1-588042	Acema1-587955	KOG1914	mRNA cleavage and polyadenylation factor I complex, subunit RNA14	RNA processing and modification	INFORMATION STORAGE AND PROCESSING	Not a cazyme	-	-
Acema1-616932	Acema1-616845	KOG1134	Uncharacterized conserved protein	General function prediction only	POORLY CHARACTERIZED	Not a cazyme	-	-
Acema1-658103	Acema1-658016	KOG0342	ATP-dependent RNA helicase pitchoune	RNA processing and modification	INFORMATION STORAGE AND PROCESSING	Not a cazyme	-	-
Acema1-669661	Acema1-669574	KOG1161	Protein involved in vacuolar polyphosphate accumulation, contains SPX domain	Inorganic ion transport and metabolism	METABOLISM	Not a cazyme	-	-
Acema1-604139	Acema1-604052	KOG0568	Molecular chaperone (DnaJ superfamily)	Posttranslational modification, protein turnover, chaperones	CELLULAR PROCESSES AND SIGNALING	Not a cazyme	-	-
Acema1-591194	Acema1-591107	KOG2992	Nucleolar GTPase/ATPase p130	Nuclear structure	CELLULAR PROCESSES AND SIGNALING	Not a cazyme	-	-
Acema1-809512	Acema1-809512	No KOG	-	-	-	Not a cazyme	-	-
Acema1-187825	Acema1-187738	KOG2816	Predicted transporter ADD1 (major facilitator superfamily)	General function prediction only	POORLY CHARACTERIZED	Not a cazyme	-	-
Acema1-807642	Acema1-807555	KOG0059	Lipid exporter ABCA1 and related proteins, ABC superfamily	General function prediction only	POORLY CHARACTERIZED	Not a cazyme	-	-
Acema1-700501	Acema1-700501	No KOG	-	-	-	Not a cazyme	-	-
Acema1-727268	Acema1-727181	KOG2999	Regulator of Rac1, required for phagocytosis and cell migration	Signal transduction mechanisms	CELLULAR PROCESSES AND SIGNALING	Not a cazyme	-	-
Acema1-610272	Acema1-610185	KOG0335	ATP-dependent RNA helicase	RNA processing and modification	INFORMATION STORAGE AND PROCESSING	Not a cazyme	-	-
Acema1-180788	Acema1-180701	KOG3905	Dynein light intermediate chain	Cell motility	CELLULAR PROCESSES AND SIGNALING	Not a cazyme	-	-
Acema1-694108	Acema1-694021	KOG2894	Uncharacterized conserved protein XAP-5	Function unknown	POORLY CHARACTERIZED	Not a cazyme	-	-
Acema1-715310	Acema1-715223	KOG1238	Glucose dehydrogenase/choline dehydrogenase/mandelonitrile lyase (GMC oxidoreductase family)	General function prediction only	POORLY CHARACTERIZED	AA8-AA3_1-CBM1	SP	-
Acema1-671039	Acema1-670952	KOG4742	Predicted chitinase	General function prediction only	POORLY CHARACTERIZED	CBM18-CBM18-CBM18-CBM18-AA5	SP	-
Acema1-677896	Acema1-677896	No KOG	-	-	-	Not a cazyme	-	-
Acema1-676137	Acema1-676050	KOG1269	SAM-dependent methyltransferases	General function prediction only	POORLY CHARACTERIZED	Not a cazyme	-	-
Acema1-245244	Acema1-245157	KOG1269	SAM-dependent methyltransferases	General function prediction only	POORLY CHARACTERIZED	Not a cazyme	-	-
Acema1-578937	Acema1-578850	KOG2142	Molybdenum cofactor sulfurase	Coenzyme transport and metabolism	METABOLISM	Not a cazyme	-	-
Acema1-88193	Acema1-88106	KOG0498	K+-channel ERG and related proteins, contain PAS/PAC sensor domain	Inorganic ion transport and metabolism	METABOLISM	Not a cazyme	-	-
Acema1-630309	Acema1-630222	KOG1926	Predicted regulator of rRNA gene transcription (MYB-binding protein)	Transcription	INFORMATION STORAGE AND PROCESSING	Not a cazyme	-	-
Acema1-580016	Acema1-580016	No KOG	-	-	-	Not a cazyme	-	-
Acema1-611947	Acema1-611860	KOG2478	Putative RNA polymerase II regulator	Transcription	INFORMATION STORAGE AND PROCESSING	Not a cazyme	-	-
Acema1-720328	Acema1-720241	KOG2061	Uncharacterized MYND Zn-finger protein	General function prediction only	POORLY CHARACTERIZED	Not a cazyme	-	-
Acema1-651828	Acema1-651741	KOG2048	WD40 repeat protein	General function prediction only	POORLY CHARACTERIZED	Not a cazyme	-	-
Acema1-584904	Acema1-584904	No KOG	-	-	-	Not a cazyme	-	-
Acema1-700661	Acema1-700661	No KOG	-	-	-	Not a cazyme	-	-
Acema1-676106	Acema1-676019	KOG1814	Predicted E3 ubiquitin ligase	Posttranslational modification, protein turnover, chaperones	CELLULAR PROCESSES AND SIGNALING	Not a cazyme	-	-
Acema1-73334	Acema1-73247	KOG3417	Ras1 guanine nucleotide exchange factor	Signal transduction mechanisms	CELLULAR PROCESSES AND SIGNALING	Not a cazyme	-	-
Acema1-659862	Acema1-659775	KOG1823	DRIM (Down-regulated in metastasis)-like proteins	Defense mechanisms	CELLULAR PROCESSES AND SIGNALING	Not a cazyme	-	-
Acema1-580569	Acema1-580482	KOG2806	Chitinase	Carbohydrate transport and metabolism	METABOLISM	Not a cazyme	-	-
Acema1-589902	Acema1-589815	KOG1213	Sister chromatid cohesion complex Cohesin, subunit RAD21/SCC1	Cell cycle control, cell division, chromosome partitioning	METABOLISM	Not a cazyme	-	-
Acema1-631495	Acema1-631408	KOG1472	Histone acetyltransferase SAGA/ADA, catalytic subunit PCAF/GCN5 and related proteins	Chromatin structure and dynamics	INFORMATION STORAGE AND PROCESSING	Not a cazyme	-	-
Acema1-599364	Acema1-599277	KOG0254	Predicted transporter (major facilitator superfamily)	General function prediction only	POORLY CHARACTERIZED	Not a cazyme	-	-
Acema1-681813	Acema1-681726	KOG0383	Predicted helicase	General function prediction only	POORLY CHARACTERIZED	Not a cazyme	-	-
Acema1-640153	Acema1-640066	KOG2054	Nucleolar RNA-associated protein (NRAP)	Function unknown	POORLY CHARACTERIZED	Not a cazyme	-	-
Acema1-219365	Acema1-219278	KOG1134	Uncharacterized conserved protein	General function prediction only	POORLY CHARACTERIZED	Not a cazyme	-	-
Acema1-622148	Acema1-622061	KOG1134	Uncharacterized conserved protein	General function prediction only	POORLY CHARACTERIZED	Not a cazyme	-	-
Acema1-22678	Acema1-22591	KOG0519	Sensory transduction histidine kinase	Signal transduction mechanisms	CELLULAR PROCESSES AND SIGNALING	Not a cazyme	-	-
Acema1-703573	Acema1-703486	KOG0743	AAA+-type ATPase	Posttranslational modification, protein turnover, chaperones	CELLULAR PROCESSES AND SIGNALING	Not a cazyme	-	-
Acema1-626916	Acema1-626829	KOG0645	WD40 repeat protein	General function prediction only	POORLY CHARACTERIZED	Not a cazyme	-	-
Acema1-644991	Acema1-644904	KOG2434	RNA polymerase I transcription factor	Transcription	INFORMATION STORAGE AND PROCESSING	Not a cazyme	-	-
Acema1-341028	Acema1-340941	KOG0646	WD40 repeat protein	General function prediction only	POORLY CHARACTERIZED	Not a cazyme	-	-
Acema1-591765	Acema1-591678	KOG1211	Amidases	Translation, ribosomal structure and biogenesis	INFORMATION STORAGE AND PROCESSING	Not a cazyme	-	-
Acema1-428207	Acema1-428120	KOG3836	HLH transcription factor EBF/Olf-1 and related DNA binding proteins	Transcription	INFORMATION STORAGE AND PROCESSING	Not a cazyme	-	-
Acema1-624353	Acema1-624266	KOG2396	HAT (Half-A-TPR) repeat-containing protein	General function prediction only	POORLY CHARACTERIZED	Not a cazyme	-	-
Acema1-672920	Acema1-672833	KOG0254	Predicted transporter (major facilitator superfamily)	General function prediction only	POORLY CHARACTERIZED	Not a cazyme	-	-
Acema1-643668	Acema1-643581	KOG2409	KRR1-interacting protein involved in 40S ribosome biogenesis	Translation, ribosomal structure and biogenesis	INFORMATION STORAGE AND PROCESSING	Not a cazyme	-	-
Acema1-419441	Acema1-419354	KOG3117	Protein involved in rRNA processing	RNA processing and modification	INFORMATION STORAGE AND PROCESSING	Not a cazyme	-	-
Acema1-670132	Acema1-670045	KOG3072	Long chain fatty acid elongase	Lipid transport and metabolism	METABOLISM	Not a cazyme	-	-
Acema1-809697	Acema1-809610	KOG1070	rRNA processing protein Rrp5	RNA processing and modification	INFORMATION STORAGE AND PROCESSING	Not a cazyme	-	-
Acema1-505254	Acema1-505167	KOG1134	Uncharacterized conserved protein	General function prediction only	POORLY CHARACTERIZED	Not a cazyme	-	-
Acema1-753561	Acema1-753474	KOG1176	Acyl-CoA synthetase	Lipid transport and metabolism	METABOLISM	Not a cazyme	-	-
Acema1-658631	Acema1-658544	KOG0335	ATP-dependent RNA helicase	RNA processing and modification	INFORMATION STORAGE AND PROCESSING	Not a cazyme	-	-
Acema1-658544	Acema1-658457	KOG2615	Permease of the major facilitator superfamily	General function prediction only	POORLY CHARACTERIZED	Not a cazyme	-	-
Acema1-139080	Acema1-138993	KOG2615	Permease of the major facilitator superfamily	General function prediction only	POORLY CHARACTERIZED	Not a cazyme	-	-
Acema1-725024	Acema1-725024	No KOG	-	-	-	Not a cazyme	-	-
Acema1-709940	Acema1-709853	KOG2624	Triglyceride lipase-cholesterol esterase	Lipid transport and metabolism	METABOLISM	Not a cazyme	-	-
Acema1-119121	Acema1-119034	KOG0255	Synaptic vesicle transporter SVOP and related transporters (major facilitator superfamily)	General function prediction only	POORLY CHARACTERIZED	Not a cazyme	-	-
Acema1-257782	Acema1-257782	No KOG	-	-	-	Not a cazyme	-	-
Acema1-623488	Acema1-623401	KOG0725	Reductases with broad range of substrate specificities	General function prediction only	POORLY CHARACTERIZED	Not a cazyme	-	-
Acema1-62389	Acema1-62302	KOG2697	Histidinol dehydrogenase	Amino acid transport and metabolism	METABOLISM	Not a cazyme	-	-
Acema1-289283	Acema1-289196	KOG2533	Permease of the major facilitator superfamily	Carbohydrate transport and metabolism	METABOLISM	Not a cazyme	-	-
Acema1-598633	Acema1-598546	KOG0682	Ammonia permease	Inorganic ion transport and metabolism	METABOLISM	Not a cazyme	-	-
Acema1-658884	Acema1-658797	KOG0254	Predicted transporter (major facilitator superfamily)	General function prediction only	POORLY CHARACTERIZED	Not a cazyme	-	-
Acema1-616510	Acema1-616423	KOG0519	Sensory transduction histidine kinase	Signal transduction mechanisms	CELLULAR PROCESSES AND SIGNALING	Not a cazyme	-	-
Acema1-607027	Acema1-606940	KOG0342	ATP-dependent RNA helicase pitchoune	RNA processing and modification	INFORMATION STORAGE AND PROCESSING	Not a cazyme	-	-
Acema1-639305	Acema1-639218	KOG0804	Cytoplasmic Zn-finger protein BRAP2 (BRCA1 associated protein)	General function prediction only	POORLY CHARACTERIZED	Not a cazyme	-	-
Acema1-786927	Acema1-786840	KOG0056	Heavy metal exporter HMT1, ABC superfamily	Inorganic ion transport and metabolism	METABOLISM	Not a cazyme	-	-
Acema1-610427	Acema1-610340	KOG0605	NDR and related serine/threonine kinases	General function prediction only	POORLY CHARACTERIZED	Not a cazyme	-	-
Acema1-627074	Acema1-626987	KOG2147	Nucleolar protein involved in 40S ribosome biogenesis	Translation, ribosomal structure and biogenesis	INFORMATION STORAGE AND PROCESSING	Not a cazyme	-	-
Acema1-736575	Acema1-736488	KOG0519	Sensory transduction histidine kinase	Signal transduction mechanisms	CELLULAR PROCESSES AND SIGNALING	Not a cazyme	-	-
Acema1-583136	Acema1-583049	KOG0519	Sensory transduction histidine kinase	Signal transduction mechanisms	CELLULAR PROCESSES AND SIGNALING	Not a cazyme	-	-
Acema1-579595	Acema1-579508	KOG0401	Translation initiation factor 4F, ribosome/mRNA-bridging subunit (eIF-4G)	Translation, ribosomal structure and biogenesis	INFORMATION STORAGE AND PROCESSING	Not a cazyme	-	-
Acema1-585167	Acema1-585080	KOG0157	Cytochrome P450 CYP4/CYP19/CYP26 subfamilies	Secondary metabolites biosynthesis, transport and catabolism	METABOLISM	Not a cazyme	-	-
Acema1-635794	Acema1-635707	KOG0157	Cytochrome P450 CYP4/CYP19/CYP26 subfamilies	Secondary metabolites biosynthesis, transport and catabolism	METABOLISM	Not a cazyme	-	-
Acema1-670767	Acema1-670767	No KOG	-	-	-	Not a cazyme	-	-
Acema1-479551	Acema1-479464	KOG1515	Arylacetamide deacetylase	Defense mechanisms	CELLULAR PROCESSES AND SIGNALING	Not a cazyme	-	-
Acema1-601666	Acema1-601579	KOG2525	Folylpolyglutamate synthase	Coenzyme transport and metabolism	METABOLISM	Not a cazyme	-	-
Acema1-703997	Acema1-703910	KOG1208	Dehydrogenases with different specificities (related to short-chain alcohol dehydrogenases)	Secondary metabolites biosynthesis, transport and catabolism	METABOLISM	Not a cazyme	-	-
Acema1-681660	Acema1-681573	KOG0254	Predicted transporter (major facilitator superfamily)	General function prediction only	POORLY CHARACTERIZED	Not a cazyme	-	-
Acema1-609529	Acema1-609442	KOG0065	Pleiotropic drug resistance proteins (PDR1-15), ABC superfamily	Secondary metabolites biosynthesis, transport and catabolism	METABOLISM	Not a cazyme	-	-
Acema1-668951	Acema1-668864	KOG0023	Alcohol dehydrogenase, class V	Secondary metabolites biosynthesis, transport and catabolism	METABOLISM	Not a cazyme	-	-
Acema1-751834	Acema1-751747	KOG0471	Alpha-amylase	Carbohydrate transport and metabolism	METABOLISM	GH13_40	-	-
Acema1-668062	Acema1-667975	KOG2885	Uncharacterized conserved protein	Function unknown	POORLY CHARACTERIZED	Not a cazyme	-	-
Acema1-675903	Acema1-675903	No KOG	-	-	-	Not a cazyme	-	-
Acema1-137557	Acema1-137557	No KOG	-	-	-	Not a cazyme	-	-
Acema1-611090	Acema1-611003	KOG2206	Exosome 3'-5' exoribonuclease complex, subunit PM/SCL-100 (Rrp6)	Translation, ribosomal structure and biogenesis	INFORMATION STORAGE AND PROCESSING	Not a cazyme	-	-
Acema1-616145	Acema1-616058	KOG0255	Synaptic vesicle transporter SVOP and related transporters (major facilitator superfamily)	General function prediction only	POORLY CHARACTERIZED	Not a cazyme	-	-
Acema1-456985	Acema1-456898	KOG0758	Mitochondrial carnitine-acylcarnitine carrier protein	Energy production and conversion	METABOLISM	Not a cazyme	-	-
Acema1-708951	Acema1-708864	KOG0254	Predicted transporter (major facilitator superfamily)	General function prediction only	POORLY CHARACTERIZED	Not a cazyme	-	-
Acema1-793346	Acema1-793259	KOG1287	Amino acid transporters	Amino acid transport and metabolism	METABOLISM	Not a cazyme	-	-
Acema1-672036	Acema1-671949	KOG3986	Protein phosphatase, regulatory subunit PPP1R3C/D	Posttranslational modification, protein turnover, chaperones	CELLULAR PROCESSES AND SIGNALING	CBM21	-	-
Acema1-673962	Acema1-673875	KOG0127	Nucleolar protein fibrillarin NOP77 (RRM superfamily)	RNA processing and modification	INFORMATION STORAGE AND PROCESSING	Not a cazyme	-	-
Acema1-630833	Acema1-630746	KOG1329	Phospholipase D1	Lipid transport and metabolism	METABOLISM	Not a cazyme	-	-
Acema1-173726	Acema1-173639	KOG1578	Predicted carbonic anhydrase involved in protection against oxidative damage	Inorganic ion transport and metabolism	METABOLISM	Not a cazyme	-	-
Acema1-676763	Acema1-676763	No KOG	-	-	-	Not a cazyme	-	-
Acema1-615410	Acema1-615323	KOG4547	WD40 repeat-containing protein	General function prediction only	POORLY CHARACTERIZED	Not a cazyme	-	-
Acema1-595843	Acema1-595756	KOG0385	Chromatin remodeling complex WSTF-ISWI, small subunit	Transcription	INFORMATION STORAGE AND PROCESSING	Not a cazyme	-	-
Acema1-810319	Acema1-810232	KOG0713	Molecular chaperone (DnaJ superfamily)	Posttranslational modification, protein turnover, chaperones	CELLULAR PROCESSES AND SIGNALING	Not a cazyme	-	-
Acema1-736045	Acema1-735958	KOG1396	Uncharacterized conserved protein	Function unknown	POORLY CHARACTERIZED	Not a cazyme	-	-
Acema1-582425	Acema1-582338	KOG0789	Protein tyrosine phosphatase	Signal transduction mechanisms	CELLULAR PROCESSES AND SIGNALING	Not a cazyme	-	-
Acema1-553656	Acema1-553569	KOG2348	Urea transporter	Amino acid transport and metabolism	METABOLISM	Not a cazyme	-	-
Acema1-737512	Acema1-737425	KOG0725	Reductases with broad range of substrate specificities	General function prediction only	POORLY CHARACTERIZED	Not a cazyme	-	-
Acema1-621391	Acema1-621304	KOG2533	Permease of the major facilitator superfamily	Carbohydrate transport and metabolism	METABOLISM	Not a cazyme	-	-
Acema1-656544	Acema1-656457	KOG2533	Permease of the major facilitator superfamily	Carbohydrate transport and metabolism	METABOLISM	Not a cazyme	-	-
Acema1-599286	Acema1-599199	KOG2852	Possible oxidoreductase	General function prediction only	POORLY CHARACTERIZED	Not a cazyme	-	-
Acema1-806878	Acema1-806791	KOG0867	Glutathione S-transferase	Posttranslational modification, protein turnover, chaperones	CELLULAR PROCESSES AND SIGNALING	Not a cazyme	-	-
Acema1-600410	Acema1-600323	KOG1885	Lysyl-tRNA synthetase (class II)	Translation, ribosomal structure and biogenesis	INFORMATION STORAGE AND PROCESSING	Not a cazyme	-	-
Acema1-675146	Acema1-675059	KOG0922	DEAH-box RNA helicase	RNA processing and modification	INFORMATION STORAGE AND PROCESSING	Not a cazyme	-	-
Acema1-701342	Acema1-701255	KOG4505	Na+/H+ antiporter	Inorganic ion transport and metabolism	METABOLISM	Not a cazyme	-	-
Acema1-602311	Acema1-602224	KOG1038	Mitochondrial/chloroplast DNA-directed RNA polymerase RPO41, provides primers for DNA replication-initiation	Replication, recombination and repair	INFORMATION STORAGE AND PROCESSING	Not a cazyme	-	-
Acema1-672553	Acema1-672466	KOG1159	NADP-dependent flavoprotein reductase	Energy production and conversion	METABOLISM	Not a cazyme	-	-
Acema1-675388	Acema1-675301	KOG0725	Reductases with broad range of substrate specificities	General function prediction only	POORLY CHARACTERIZED	Not a cazyme	-	-
Acema1-794893	Acema1-794806	KOG1577	Aldo/keto reductase family proteins	General function prediction only	POORLY CHARACTERIZED	Not a cazyme	-	-
Acema1-319623	Acema1-319536	KOG0867	Glutathione S-transferase	Posttranslational modification, protein turnover, chaperones	CELLULAR PROCESSES AND SIGNALING	Not a cazyme	-	-
Acema1-499996	Acema1-499909	KOG1361	Predicted hydrolase involved in interstrand cross-link repair	Replication, recombination and repair	INFORMATION STORAGE AND PROCESSING	Not a cazyme	-	-
Acema1-676572	Acema1-676485	KOG1483	Zn2+ transporter ZNT1 and related Cd2+/Zn2+ transporters (cation diffusion facilitator superfamily)	Inorganic ion transport and metabolism	METABOLISM	Not a cazyme	-	-
Acema1-687520	Acema1-687433	KOG1237	H+/oligopeptide symporter	Amino acid transport and metabolism	METABOLISM	Not a cazyme	-	-
Acema1-709346	Acema1-709259	KOG1208	Dehydrogenases with different specificities (related to short-chain alcohol dehydrogenases)	Secondary metabolites biosynthesis, transport and catabolism	METABOLISM	Not a cazyme	-	-
Acema1-802639	Acema1-802552	KOG1184	Thiamine pyrophosphate-requiring enzyme	Coenzyme transport and metabolism	METABOLISM	Not a cazyme	-	-
Acema1-476362	Acema1-476275	KOG1575	Voltage-gated shaker-like K+ channel, subunit beta/KCNAB	Energy production and conversion	METABOLISM	Not a cazyme	-	-
Acema1-616385	Acema1-616298	KOG2411	Aspartyl-tRNA synthetase, mitochondrial	Translation, ribosomal structure and biogenesis	INFORMATION STORAGE AND PROCESSING	Not a cazyme	-	-
Acema1-810926	Acema1-810839	KOG1263	Multicopper oxidases	Secondary metabolites biosynthesis, transport and catabolism	METABOLISM	AA1_2	SP	-
Acema1-755366	Acema1-755279	KOG0590	Checkpoint kinase and related serine/threonine protein kinases	Cell cycle control, cell division, chromosome partitioning	METABOLISM	Not a cazyme	-	-
Acema1-747745	Acema1-747658	KOG1001	Helicase-like transcription factor HLTF/DNA helicase RAD5, DEAD-box superfamily	Replication, recombination and repair	INFORMATION STORAGE AND PROCESSING	Not a cazyme	-	-
Acema1-651746	Acema1-651659	KOG1397	Ca2+/H+ antiporter VCX1 and related proteins	Inorganic ion transport and metabolism	METABOLISM	Not a cazyme	-	-
Acema1-797320	Acema1-797233	KOG1263	Multicopper oxidases	Secondary metabolites biosynthesis, transport and catabolism	METABOLISM	AA1	-	-
Acema1-674806	Acema1-674719	KOG4210	Nuclear localization sequence binding protein	Transcription	INFORMATION STORAGE AND PROCESSING	Not a cazyme	-	-
Acema1-731949	Acema1-731862	KOG3045	Predicted RNA methylase involved in rRNA processing	RNA processing and modification	INFORMATION STORAGE AND PROCESSING	Not a cazyme	-	-
Acema1-646318	Acema1-646231	KOG4208	Nucleolar RNA-binding protein NIFK	General function prediction only	POORLY CHARACTERIZED	Not a cazyme	-	-
Acema1-628666	Acema1-628579	KOG4685	tRNA splicing endonuclease SEN2	Translation, ribosomal structure and biogenesis	INFORMATION STORAGE AND PROCESSING	Not a cazyme	-	-
Acema1-680546	Acema1-680459	KOG4210	Nuclear localization sequence binding protein	Transcription	INFORMATION STORAGE AND PROCESSING	Not a cazyme	-	-
Acema1-796830	Acema1-796743	KOG2902	Dihydroorotase	Nucleotide transport and metabolism	METABOLISM	Not a cazyme	-	-
Acema1-612473	Acema1-612386	KOG0647	mRNA export protein (contains WD40 repeats)	RNA processing and modification	INFORMATION STORAGE AND PROCESSING	Not a cazyme	-	-
Acema1-719153	Acema1-719066	KOG1600	Fatty acid desaturase	Lipid transport and metabolism	METABOLISM	Not a cazyme	-	-
Acema1-419547	Acema1-419460	KOG2806	Chitinase	Carbohydrate transport and metabolism	METABOLISM	GH18	SP	-
Acema1-548572	Acema1-548485	KOG1721	FOG: Zn-finger	General function prediction only	POORLY CHARACTERIZED	Not a cazyme	-	-
Cenge3-690746	Cenge3-690706	KOG0223	Aquaporin (major intrinsic protein family)	Carbohydrate transport and metabolism	METABOLISM	Not a cazyme	-	-
Acema1-716906	Acema1-716819	KOG0223	Aquaporin (major intrinsic protein family)	Carbohydrate transport and metabolism	METABOLISM	Not a cazyme	-	-
Acema1-754975	Acema1-754888	KOG0800	FOG: Predicted E3 ubiquitin ligase	Posttranslational modification, protein turnover, chaperones	CELLULAR PROCESSES AND SIGNALING	Not a cazyme	-	-
Acema1-797157	Acema1-797070	KOG1620	Inositol polyphosphate multikinase, component of the ARGR transcription regulatory complex	Lipid transport and metabolism	METABOLISM	Not a cazyme	-	-
Acema1-582619	Acema1-582532	KOG2294	Transcription factor of the Forkhead/HNF3 family	Transcription	INFORMATION STORAGE AND PROCESSING	Not a cazyme	-	-
Acema1-689413	Acema1-689326	KOG0588	Serine/threonine protein kinase	Cell cycle control, cell division, chromosome partitioning	METABOLISM	Not a cazyme	-	-
Acema1-662763	Acema1-662676	KOG0759	Mitochondrial oxoglutarate/malate carrier proteins	Energy production and conversion	METABOLISM	Not a cazyme	-	-
Acema1-665639	Acema1-665639	No KOG	-	-	-	Not a cazyme	-	-
Acema1-779972	Acema1-779885	KOG4628	Predicted E3 ubiquitin ligase	Posttranslational modification, protein turnover, chaperones	CELLULAR PROCESSES AND SIGNALING	Not a cazyme	-	-
Acema1-719225	Acema1-719138	KOG0867	Glutathione S-transferase	Posttranslational modification, protein turnover, chaperones	CELLULAR PROCESSES AND SIGNALING	Not a cazyme	-	-
Acema1-605356	Acema1-605269	KOG4473	Uncharacterized membrane protein	Function unknown	POORLY CHARACTERIZED	Not a cazyme	-	-
Acema1-704944	Acema1-704857	KOG2262	Sexual differentiation process protein ISP4	Signal transduction mechanisms	CELLULAR PROCESSES AND SIGNALING	Not a cazyme	-	-
Acema1-740904	Acema1-740817	KOG2262	Sexual differentiation process protein ISP4	Signal transduction mechanisms	CELLULAR PROCESSES AND SIGNALING	Not a cazyme	-	-
Acema1-604722	Acema1-604635	KOG0203	Na+/K+ ATPase, alpha subunit	Inorganic ion transport and metabolism	METABOLISM	Not a cazyme	-	-
Acema1-473039	Acema1-472952	KOG1414	Transcriptional activator FOSB/c-Fos and related bZIP transcription factors	Transcription	INFORMATION STORAGE AND PROCESSING	Not a cazyme	-	-
Acema1-749522	Acema1-749435	KOG1414	Transcriptional activator FOSB/c-Fos and related bZIP transcription factors	Transcription	INFORMATION STORAGE AND PROCESSING	Not a cazyme	-	-
Acema1-332297	Acema1-332210	KOG0198	MEKK and related serine/threonine protein kinases	Signal transduction mechanisms	CELLULAR PROCESSES AND SIGNALING	Not a cazyme	-	-
Acema1-680499	Acema1-680412	KOG0254	Predicted transporter (major facilitator superfamily)	General function prediction only	POORLY CHARACTERIZED	Not a cazyme	-	-
Acema1-695475	Acema1-695388	KOG2992	Nucleolar GTPase/ATPase p130	Nuclear structure	CELLULAR PROCESSES AND SIGNALING	Not a cazyme	-	-
Acema1-690731	Acema1-690731	No KOG	-	-	-	Not a cazyme	-	-
Acema1-605313	Acema1-605226	KOG1729	FYVE finger containing protein	General function prediction only	POORLY CHARACTERIZED	Not a cazyme	-	-
Acema1-583648	Acema1-583561	KOG1414	Transcriptional activator FOSB/c-Fos and related bZIP transcription factors	Transcription	INFORMATION STORAGE AND PROCESSING	Not a cazyme	-	-
Acema1-578061	Acema1-577974	KOG1472	Histone acetyltransferase SAGA/ADA, catalytic subunit PCAF/GCN5 and related proteins	Chromatin structure and dynamics	INFORMATION STORAGE AND PROCESSING	Not a cazyme	-	-
Acema1-432685	Acema1-432598	KOG2483	Upstream transcription factor 2/L-myc-2 protein	Transcription	INFORMATION STORAGE AND PROCESSING	Not a cazyme	-	-
Acema1-270960	Acema1-270873	KOG1721	FOG: Zn-finger	General function prediction only	POORLY CHARACTERIZED	Not a cazyme	-	-
Acema1-581565	Acema1-581565	No KOG	-	-	-	Not a cazyme	-	-
Acema1-684884	Acema1-684797	KOG2127	Calmodulin-binding protein CRAG, contains DENN domain	Signal transduction mechanisms	CELLULAR PROCESSES AND SIGNALING	Not a cazyme	-	-
Acema1-262591	Acema1-262504	KOG0101	Molecular chaperones HSP70/HSC70, HSP70 superfamily	Posttranslational modification, protein turnover, chaperones	CELLULAR PROCESSES AND SIGNALING	Not a cazyme	-	-
Cenge3-488283	Cenge3-488243	KOG0048	Transcription factor, Myb superfamily	Transcription	INFORMATION STORAGE AND PROCESSING	Not a cazyme	-	-
Tubma1-359757	Tubma1-359594	KOG1187	Serine/threonine protein kinase	Signal transduction mechanisms	CELLULAR PROCESSES AND SIGNALING	Not a cazyme	-	-
Acema1-53130	Acema1-53043	KOG1721	FOG: Zn-finger	General function prediction only	POORLY CHARACTERIZED	Not a cazyme	-	-
Acema1-677752	Acema1-677665	KOG2974	Uncharacterized conserved protein	Function unknown	POORLY CHARACTERIZED	Not a cazyme	-	-
Acema1-648395	Acema1-648395	No KOG	-	-	-	Not a cazyme	-	-
Acema1-439373	Acema1-439286	KOG1947	Leucine rich repeat proteins, some proteins contain F-box	General function prediction only	POORLY CHARACTERIZED	Not a cazyme	-	-
Acema1-579620	Acema1-579620	No KOG	-	-	-	Not a cazyme	-	-
Acema1-16056	Acema1-15969	KOG2615	Permease of the major facilitator superfamily	General function prediction only	POORLY CHARACTERIZED	Not a cazyme	-	-
Acema1-807232	Acema1-807145	KOG0379	Kelch repeat-containing proteins	General function prediction only	POORLY CHARACTERIZED	Not a cazyme	-	-
Acema1-673643	Acema1-673556	KOG1158	NADP/FAD dependent oxidoreductase	Energy production and conversion	METABOLISM	Not a cazyme	-	-
Acema1-504876	Acema1-504789	KOG2660	Locus-specific chromosome binding proteins	Function unknown	POORLY CHARACTERIZED	Not a cazyme	-	-
Acema1-625356	Acema1-625269	KOG2571	Chitin synthase/hyaluronan synthase (glycosyltransferases)	Cell wall/membrane/envelope biogenesis	CELLULAR PROCESSES AND SIGNALING	Myosin_motor-GT2	-	-
Acema1-137891	Acema1-137804	KOG2571	Chitin synthase/hyaluronan synthase (glycosyltransferases)	Cell wall/membrane/envelope biogenesis	CELLULAR PROCESSES AND SIGNALING	GT2	-	-
Acema1-448272	Acema1-448185	KOG1940	Zn-finger protein	General function prediction only	POORLY CHARACTERIZED	Not a cazyme	-	-
Acema1-589984	Acema1-589984	No KOG	-	-	-	Not a cazyme	-	-
Acema1-578831	Acema1-578831	No KOG	-	-	-	Not a cazyme	-	-
Tubma1-356541	Tubma1-356378	KOG2533	Permease of the major facilitator superfamily	Carbohydrate transport and metabolism	METABOLISM	Not a cazyme	-	-
Hebcy2-31345	Hebcy2-31345	No KOG	-	-	-	Not a cazyme	-	-
Cenge3-637358	Cenge3-637318	KOG2250	Glutamate/leucine/phenylalanine/valine dehydrogenases	Amino acid transport and metabolism	METABOLISM	Not a cazyme	-	-
Acema1-690110	Acema1-690023	KOG2250	Glutamate/leucine/phenylalanine/valine dehydrogenases	Amino acid transport and metabolism	METABOLISM	Not a cazyme	-	-
Tubma1-309509	Tubma1-309346	KOG2250	Glutamate/leucine/phenylalanine/valine dehydrogenases	Amino acid transport and metabolism	METABOLISM	Not a cazyme	-	-
Pilcr1-11511	Pilcr1-11422	KOG2250	Glutamate/leucine/phenylalanine/valine dehydrogenases	Amino acid transport and metabolism	METABOLISM	Not a cazyme	-	-
Cenge3-630607	Cenge3-630567	KOG0255	Synaptic vesicle transporter SVOP and related transporters (major facilitator superfamily)	General function prediction only	POORLY CHARACTERIZED	Not a cazyme	-	-
Cenge3-687294	Cenge3-687254	KOG1175	Acyl-CoA synthetase	Lipid transport and metabolism	METABOLISM	Not a cazyme	-	-
Cenge3-666247	Cenge3-666207	KOG3398	Transcription factor MBF1	Transcription	INFORMATION STORAGE AND PROCESSING	Not a cazyme	-	-
Cenge3-548769	Cenge3-548729	KOG0725	Reductases with broad range of substrate specificities	General function prediction only	POORLY CHARACTERIZED	Not a cazyme	-	-
Cenge3-658185	Cenge3-658145	KOG0024	Sorbitol dehydrogenase	Secondary metabolites biosynthesis, transport and catabolism	METABOLISM	Not a cazyme	-	-
Cenge3-658728	Cenge3-658688	KOG1196	Predicted NAD-dependent oxidoreductase	General function prediction only	POORLY CHARACTERIZED	Not a cazyme	-	-
Acema1-631605	Acema1-631518	KOG1196	Predicted NAD-dependent oxidoreductase	General function prediction only	POORLY CHARACTERIZED	Not a cazyme	-	-
Cenge3-706738	Cenge3-706698	KOG1263	Multicopper oxidases	Secondary metabolites biosynthesis, transport and catabolism	METABOLISM	AA1_3	-	-
Acema1-726780	Acema1-726693	KOG1263	Multicopper oxidases	Secondary metabolites biosynthesis, transport and catabolism	METABOLISM	AA1_3	SP	-
Acema1-669659	Acema1-669572	KOG2533	Permease of the major facilitator superfamily	Carbohydrate transport and metabolism	METABOLISM	Not a cazyme	-	-
Cenge3-162220	Cenge3-162180	KOG0048	Transcription factor, Myb superfamily	Transcription	INFORMATION STORAGE AND PROCESSING	Not a cazyme	-	-
Acema1-562470	Acema1-562383	KOG0048	Transcription factor, Myb superfamily	Transcription	INFORMATION STORAGE AND PROCESSING	Not a cazyme	-	-
Acema1-704322	Acema1-704235	KOG1721	FOG: Zn-finger	General function prediction only	POORLY CHARACTERIZED	Not a cazyme	-	-
Acema1-577814	Acema1-577727	KOG2684	Sirtuin 5 and related class III sirtuins (SIR2 family)	Chromatin structure and dynamics	INFORMATION STORAGE AND PROCESSING	Not a cazyme	-	-
Acema1-609998	Acema1-609911	KOG0274	Cdc4 and related F-box and WD-40 proteins	General function prediction only	POORLY CHARACTERIZED	Not a cazyme	-	-
Acema1-588130	Acema1-588043	KOG1601	GATA-4/5/6 transcription factors	Transcription	INFORMATION STORAGE AND PROCESSING	Not a cazyme	-	-
Acema1-717085	Acema1-716998	KOG0055	Multidrug/pheromone exporter, ABC superfamily	Secondary metabolites biosynthesis, transport and catabolism	METABOLISM	Not a cazyme	-	-
Acema1-667086	Acema1-666999	KOG2588	Predicted DNA-binding protein	Transcription	INFORMATION STORAGE AND PROCESSING	Not a cazyme	-	-
Acema1-765972	Acema1-765885	KOG1721	FOG: Zn-finger	General function prediction only	POORLY CHARACTERIZED	Not a cazyme	-	-
Acema1-750256	Acema1-750169	KOG2510	SWI-SNF chromatin-remodeling complex protein	Chromatin structure and dynamics	INFORMATION STORAGE AND PROCESSING	Not a cazyme	-	-
Acema1-659764	Acema1-659677	KOG3080	Nucleolar protein-like/EBNA1-binding protein	RNA processing and modification	INFORMATION STORAGE AND PROCESSING	Not a cazyme	-	-
Acema1-616972	Acema1-616885	KOG3968	Atrazine chlorohydrolase/guanine deaminase	Secondary metabolites biosynthesis, transport and catabolism	METABOLISM	Not a cazyme	-	-
Acema1-677171	Acema1-677084	KOG3034	Isoamyl acetate-hydrolyzing esterase and related enzymes	General function prediction only	POORLY CHARACTERIZED	Not a cazyme	-	-
Acema1-471036	Acema1-470949	KOG4020	Protein DRE2, required for cell viability	Function unknown	POORLY CHARACTERIZED	Not a cazyme	-	-
Acema1-668125	Acema1-668038	KOG3408	U1-like Zn-finger-containing protein, probabl erole in RNA processing/splicing	RNA processing and modification	INFORMATION STORAGE AND PROCESSING	Not a cazyme	-	-
Acema1-794850	Acema1-794763	KOG4645	MAPKKK (MAP kinase kinase kinase) SSK2 and related serine/threonine protein kinases	Signal transduction mechanisms	CELLULAR PROCESSES AND SIGNALING	Not a cazyme	-	-
Acema1-636554	Acema1-636467	KOG1176	Acyl-CoA synthetase	Lipid transport and metabolism	METABOLISM	Not a cazyme	-	-
Acema1-645204	Acema1-645117	KOG0535	Sulfite oxidase, molybdopterin-binding component	Energy production and conversion	METABOLISM	Not a cazyme	-	-
Acema1-668861	Acema1-668774	KOG2480	3-hydroxy-3-methylglutaryl-CoA (HMG-CoA) reductase	Lipid transport and metabolism	METABOLISM	Not a cazyme	-	-
Acema1-612208	Acema1-612121	KOG2580	Mitochondrial import inner membrane translocase, subunit TIM44	Intracellular trafficking, secretion, and vesicular transport	CELLULAR PROCESSES AND SIGNALING	Not a cazyme	-	-
Acema1-735504	Acema1-735417	KOG1183	N-acetylglucosaminyltransferase complex, subunit PIG-Q/GPI1, required for phosphatidylinositol biosynthesis	Posttranslational modification, protein turnover, chaperones	CELLULAR PROCESSES AND SIGNALING	Not a cazyme	-	-
Acema1-801311	Acema1-801224	KOG0101	Molecular chaperones HSP70/HSC70, HSP70 superfamily	Posttranslational modification, protein turnover, chaperones	CELLULAR PROCESSES AND SIGNALING	Not a cazyme	-	-
Acema1-615370	Acema1-615283	KOG1248	Uncharacterized conserved protein	Function unknown	POORLY CHARACTERIZED	Not a cazyme	-	-
Acema1-641231	Acema1-641144	KOG2484	GTPase	General function prediction only	POORLY CHARACTERIZED	Not a cazyme	-	-
Acema1-800799	Acema1-800712	KOG0118	FOG: RRM domain	General function prediction only	POORLY CHARACTERIZED	Not a cazyme	-	-
Acema1-672900	Acema1-672813	KOG2256	Predicted protein involved in nuclear export of pre-ribosomes	Translation, ribosomal structure and biogenesis	INFORMATION STORAGE AND PROCESSING	Not a cazyme	-	-
Acema1-613487	Acema1-613400	KOG1158	NADP/FAD dependent oxidoreductase	Energy production and conversion	METABOLISM	Not a cazyme	-	-
Acema1-455289	Acema1-455202	KOG1347	Uncharacterized membrane protein, predicted efflux pump	General function prediction only	POORLY CHARACTERIZED	Not a cazyme	-	-
Acema1-578138	Acema1-578051	KOG0448	Mitofusin 1 GTPase, involved in mitochondrila biogenesis	Posttranslational modification, protein turnover, chaperones	CELLULAR PROCESSES AND SIGNALING	Not a cazyme	-	-
Acema1-632807	Acema1-632720	KOG1980	Uncharacterized conserved protein	Function unknown	POORLY CHARACTERIZED	Not a cazyme	-	-
Acema1-613064	Acema1-612977	KOG2000	Gamma-tubulin complex, DGRIP91/SPC98 component	Cytoskeleton	CELLULAR PROCESSES AND SIGNALING	Not a cazyme	-	-
Acema1-582808	Acema1-582721	KOG1485	Mitochondrial Fe2+ transporter MMT1 and related transporters (cation diffusion facilitator superfamily)	Inorganic ion transport and metabolism	METABOLISM	Not a cazyme	-	-
Acema1-806545	Acema1-806458	KOG0920	ATP-dependent RNA helicase A	RNA processing and modification	INFORMATION STORAGE AND PROCESSING	Not a cazyme	-	-
Acema1-612312	Acema1-612225	KOG2963	RNA-binding protein required for 60S ribosomal subunit biogenesis	Translation, ribosomal structure and biogenesis	INFORMATION STORAGE AND PROCESSING	Not a cazyme	-	-
Acema1-640727	Acema1-640640	KOG2780	Ribosome biogenesis protein RPF1, contains IMP4 domain	RNA processing and modification	INFORMATION STORAGE AND PROCESSING	Not a cazyme	-	-
Acema1-704967	Acema1-704880	KOG1082	Histone H3 (Lys9) methyltransferase SUV39H1/Clr4, required for transcriptional silencing	Chromatin structure and dynamics	INFORMATION STORAGE AND PROCESSING	Not a cazyme	-	-
Acema1-711856	Acema1-711769	KOG1379	Serine/threonine protein phosphatase	Signal transduction mechanisms	CELLULAR PROCESSES AND SIGNALING	Not a cazyme	-	-
Acema1-583100	Acema1-583013	KOG2468	Dolichol kinase	Lipid transport and metabolism	METABOLISM	Not a cazyme	-	-
Acema1-661860	Acema1-661773	KOG0313	Microtubule binding protein YTM1 (contains WD40 repeats)	Cytoskeleton	CELLULAR PROCESSES AND SIGNALING	Not a cazyme	-	-
Acema1-674650	Acema1-674563	KOG1539	WD repeat protein	General function prediction only	POORLY CHARACTERIZED	Not a cazyme	-	-
Acema1-686237	Acema1-686150	KOG1721	FOG: Zn-finger	General function prediction only	POORLY CHARACTERIZED	Not a cazyme	-	-
Acema1-98641	Acema1-98554	KOG4019	Calcineurin-mediated signaling pathway inhibitor DSCR1	General function prediction only	POORLY CHARACTERIZED	Not a cazyme	-	-
Acema1-608494	Acema1-608407	KOG2333	Uncharacterized conserved protein	General function prediction only	POORLY CHARACTERIZED	Not a cazyme	-	-
Acema1-811153	Acema1-811066	KOG2301	Voltage-gated Ca2+ channels, alpha1 subunits	Inorganic ion transport and metabolism	METABOLISM	Not a cazyme	-	-
Acema1-678039	Acema1-677952	KOG2153	Protein involved in the nuclear export of pre-ribosomes	Intracellular trafficking, secretion, and vesicular transport	CELLULAR PROCESSES AND SIGNALING	Not a cazyme	-	-
Acema1-612841	Acema1-612754	KOG2340	Uncharacterized conserved protein	Function unknown	POORLY CHARACTERIZED	Not a cazyme	-	-
Acema1-697286	Acema1-697199	KOG0118	FOG: RRM domain	General function prediction only	POORLY CHARACTERIZED	Not a cazyme	-	-
Acema1-677316	Acema1-677229	KOG2318	Uncharacterized conserved protein	Function unknown	POORLY CHARACTERIZED	Not a cazyme	-	-
Acema1-669245	Acema1-669158	KOG2171	Karyopherin (importin) beta 3	Intracellular trafficking, secretion, and vesicular transport	CELLULAR PROCESSES AND SIGNALING	Not a cazyme	-	-
Acema1-632919	Acema1-632832	KOG0319	WD40-repeat-containing subunit of the 18S rRNA processing complex	RNA processing and modification	INFORMATION STORAGE AND PROCESSING	Not a cazyme	-	-
Acema1-597794	Acema1-597707	KOG0254	Predicted transporter (major facilitator superfamily)	General function prediction only	POORLY CHARACTERIZED	Not a cazyme	-	-
Acema1-646635	Acema1-646548	KOG0347	RNA helicase	RNA processing and modification	INFORMATION STORAGE AND PROCESSING	Not a cazyme	-	-
Acema1-192964	Acema1-192877	KOG0299	U3 snoRNP-associated protein (contains WD40 repeats)	RNA processing and modification	INFORMATION STORAGE AND PROCESSING	Not a cazyme	-	-
Acema1-811630	Acema1-811543	KOG0761	Mitochondrial carrier protein CGI-69	Energy production and conversion	METABOLISM	Not a cazyme	-	-
Acema1-388668	Acema1-388668	No KOG	-	-	-	Not a cazyme	-	-
Acema1-698303	Acema1-698216	KOG2722	Predicted membrane protein	Function unknown	POORLY CHARACTERIZED	Not a cazyme	-	-
Acema1-714337	Acema1-714250	KOG0380	Sterol O-acyltransferase/Diacylglycerol O-acyltransferase	Lipid transport and metabolism	METABOLISM	Not a cazyme	-	-
Acema1-614581	Acema1-614494	KOG1721	FOG: Zn-finger	General function prediction only	POORLY CHARACTERIZED	Not a cazyme	-	-
Acema1-687344	Acema1-687257	KOG1118	Lysophosphatidic acid acyltransferase endophilin/SH3GL, involved in synaptic vesicle formation	Lipid transport and metabolism	METABOLISM	Not a cazyme	-	-
Acema1-720198	Acema1-720111	KOG2399	K+-dependent Na+:Ca2+ antiporter	Inorganic ion transport and metabolism	METABOLISM	Not a cazyme	-	-
Acema1-589537	Acema1-589450	KOG0849	Transcription factor PRD and related proteins, contain PAX and HOX domains	Transcription	INFORMATION STORAGE AND PROCESSING	Not a cazyme	-	-
Acema1-680520	Acema1-680433	KOG2922	Uncharacterized conserved protein	Function unknown	POORLY CHARACTERIZED	Not a cazyme	-	-
Acema1-773462	Acema1-773462	No KOG	-	-	-	Not a cazyme	-	-
Acema1-32839	Acema1-32752	KOG4157	beta-1,6-N-acetylglucosaminyltransferase, contains WSC domain	Carbohydrate transport and metabolism	METABOLISM	Not a cazyme	-	-
Acema1-690351	Acema1-690264	KOG0348	ATP-dependent RNA helicase	RNA processing and modification	INFORMATION STORAGE AND PROCESSING	Not a cazyme	-	-
Acema1-810332	Acema1-810245	KOG0538	Glycolate oxidase	Energy production and conversion	METABOLISM	Not a cazyme	-	-
Acema1-156159	Acema1-156072	KOG0024	Sorbitol dehydrogenase	Secondary metabolites biosynthesis, transport and catabolism	METABOLISM	Not a cazyme	-	-
Acema1-708109	Acema1-708022	KOG4476	Gluconate transport-inducing protein	Carbohydrate transport and metabolism	METABOLISM	Not a cazyme	-	-
Acema1-155652	Acema1-155565	KOG3871	Cell adhesion complex protein bystin	Extracellular structures	CELLULAR PROCESSES AND SIGNALING	Not a cazyme	-	-
Acema1-243510	Acema1-243423	KOG1386	Nucleoside phosphatase	Nucleotide transport and metabolism	METABOLISM	Not a cazyme	-	-
Acema1-73073	Acema1-72986	KOG2743	Cobalamin synthesis protein	Coenzyme transport and metabolism	METABOLISM	Not a cazyme	-	-
Acema1-664474	Acema1-664387	KOG0110	RNA-binding protein (RRM superfamily)	General function prediction only	POORLY CHARACTERIZED	Not a cazyme	-	-
Acema1-426806	Acema1-426719	KOG1057	Arp2/3 complex-interacting protein VIP1/Asp1, involved in regulation of actin cytoskeleton	Cytoskeleton	CELLULAR PROCESSES AND SIGNALING	Not a cazyme	-	-
Acema1-751230	Acema1-751230	No KOG	-	-	-	Not a cazyme	-	-
Acema1-650877	Acema1-650790	KOG0255	Synaptic vesicle transporter SVOP and related transporters (major facilitator superfamily)	General function prediction only	POORLY CHARACTERIZED	Not a cazyme	-	-
Acema1-709626	Acema1-709539	KOG0255	Synaptic vesicle transporter SVOP and related transporters (major facilitator superfamily)	General function prediction only	POORLY CHARACTERIZED	Not a cazyme	-	-
Acema1-594283	Acema1-594196	KOG1618	Predicted phosphatase	General function prediction only	POORLY CHARACTERIZED	Not a cazyme	-	-
Acema1-678302	Acema1-678215	KOG2450	Aldehyde dehydrogenase	Energy production and conversion	METABOLISM	Not a cazyme	-	-
Acema1-811378	Acema1-811291	KOG1577	Aldo/keto reductase family proteins	General function prediction only	POORLY CHARACTERIZED	Not a cazyme	-	-
Acema1-622197	Acema1-622110	KOG1843	Uncharacterized conserved protein	Function unknown	POORLY CHARACTERIZED	Not a cazyme	-	-
Acema1-156224	Acema1-156137	KOG1843	Uncharacterized conserved protein	Function unknown	POORLY CHARACTERIZED	Not a cazyme	-	-
Acema1-627639	Acema1-627552	KOG1102	Rab6 GTPase activator GAPCenA and related TBC domain proteins	General function prediction only	POORLY CHARACTERIZED	Not a cazyme	-	-
Acema1-646150	Acema1-646063	KOG1235	Predicted unusual protein kinase	General function prediction only	POORLY CHARACTERIZED	Not a cazyme	-	-
Acema1-714413	Acema1-714326	KOG1176	Acyl-CoA synthetase	Lipid transport and metabolism	METABOLISM	Not a cazyme	-	-
Acema1-630121	Acema1-630034	KOG2178	Predicted sugar kinase	Carbohydrate transport and metabolism	METABOLISM	Not a cazyme	-	-
Acema1-625450	Acema1-625363	KOG1441	Glucose-6-phosphate/phosphate and phosphoenolpyruvate/phosphate antiporter	Amino acid transport and metabolism	METABOLISM	Not a cazyme	-	-
Acema1-712721	Acema1-712634	KOG1441	Glucose-6-phosphate/phosphate and phosphoenolpyruvate/phosphate antiporter	Amino acid transport and metabolism	METABOLISM	Not a cazyme	-	-
Acema1-610397	Acema1-610310	KOG2229	Protein required for actin cytoskeleton organization and cell cycle progression	Cytoskeleton	CELLULAR PROCESSES AND SIGNALING	Not a cazyme	-	-
Acema1-669210	Acema1-669123	KOG2321	WD40 repeat protein	General function prediction only	POORLY CHARACTERIZED	Not a cazyme	-	-
Acema1-28647	Acema1-28560	KOG0245	Kinesin-like protein	Cytoskeleton	CELLULAR PROCESSES AND SIGNALING	Not a cazyme	-	-
Acema1-761559	Acema1-761472	KOG0345	ATP-dependent RNA helicase	RNA processing and modification	INFORMATION STORAGE AND PROCESSING	Not a cazyme	-	-
Acema1-797064	Acema1-796977	KOG0262	RNA polymerase I, large subunit	Transcription	INFORMATION STORAGE AND PROCESSING	Not a cazyme	-	-
Acema1-149476	Acema1-149389	KOG1050	Trehalose-6-phosphate synthase component TPS1 and related subunits	Carbohydrate transport and metabolism	METABOLISM	GT20	-	-
Acema1-675927	Acema1-675840	KOG2481	Protein required for normal rRNA processing	RNA processing and modification	INFORMATION STORAGE AND PROCESSING	Not a cazyme	-	-
Acema1-468119	Acema1-468032	KOG2210	Oxysterol-binding protein	Signal transduction mechanisms	CELLULAR PROCESSES AND SIGNALING	Not a cazyme	-	-
Acema1-616046	Acema1-615959	KOG0715	Molecular chaperone (DnaJ superfamily)	Posttranslational modification, protein turnover, chaperones	CELLULAR PROCESSES AND SIGNALING	Not a cazyme	-	-
Acema1-72494	Acema1-72407	KOG2401	Predicted MutS-related protein involved in mismatch repair	Replication, recombination and repair	INFORMATION STORAGE AND PROCESSING	Not a cazyme	-	-
Acema1-667560	Acema1-667473	KOG0816	Protein involved in mRNA turnover	RNA processing and modification	INFORMATION STORAGE AND PROCESSING	Not a cazyme	-	-
Acema1-678518	Acema1-678431	KOG1527	Uroporphyrin III methyltransferase	Coenzyme transport and metabolism	METABOLISM	Not a cazyme	-	-
Acema1-629654	Acema1-629567	KOG2533	Permease of the major facilitator superfamily	Carbohydrate transport and metabolism	METABOLISM	Not a cazyme	-	-
Acema1-673753	Acema1-673666	KOG2533	Permease of the major facilitator superfamily	Carbohydrate transport and metabolism	METABOLISM	Not a cazyme	-	-
Tubma1-352323	Tubma1-352323	No KOG	-	-	-	Not a cazyme	-	-
Acema1-342243	Acema1-342156	KOG0685	Flavin-containing amine oxidase	Coenzyme transport and metabolism	METABOLISM	Not a cazyme	SP	-
Tubma1-278983	Tubma1-278820	KOG1269	SAM-dependent methyltransferases	General function prediction only	POORLY CHARACTERIZED	Not a cazyme	-	-
Tubma1-366260	Tubma1-366260	No KOG	-	-	-	Not a cazyme	SP	-
Tubma1-298362	Tubma1-298362	No KOG	-	-	-	Not a cazyme	-	-
Tubma1-341677	Tubma1-341514	KOG1318	Helix loop helix transcription factor EB	Transcription	INFORMATION STORAGE AND PROCESSING	Not a cazyme	-	-
Tubma1-158680	Tubma1-158517	KOG1759	Macrophage migration inhibitory factor	Defense mechanisms	CELLULAR PROCESSES AND SIGNALING	Not a cazyme	-	-
Tubma1-342592	Tubma1-342429	KOG4177	Ankyrin	Cell wall/membrane/envelope biogenesis	CELLULAR PROCESSES AND SIGNALING	Not a cazyme	-	-
Tubma1-366472	Tubma1-366472	No KOG	-	-	-	Not a cazyme	-	-
Tubma1-351498	Tubma1-351335	KOG2510	SWI-SNF chromatin-remodeling complex protein	Chromatin structure and dynamics	INFORMATION STORAGE AND PROCESSING	Not a cazyme	-	-
Tubma1-363614	Tubma1-363451	KOG0072	GTP-binding ADP-ribosylation factor-like protein ARL1	Intracellular trafficking, secretion, and vesicular transport	CELLULAR PROCESSES AND SIGNALING	Not a cazyme	-	-
Tubma1-284522	Tubma1-284522	No KOG	-	-	-	Not a cazyme	-	-
Tubma1-273967	Tubma1-273804	KOG4711	Predicted membrane protein	General function prediction only	POORLY CHARACTERIZED	Not a cazyme	-	-
Tubma1-192801	Tubma1-192638	KOG2614	Kynurenine 3-monooxygenase and related flavoprotein monooxygenases	General function prediction only	POORLY CHARACTERIZED	Not a cazyme	-	-
Tubma1-279068	Tubma1-278905	KOG1208	Dehydrogenases with different specificities (related to short-chain alcohol dehydrogenases)	Secondary metabolites biosynthesis, transport and catabolism	METABOLISM	Not a cazyme	-	-
Tubma1-346231	Tubma1-346231	No KOG	-	-	-	Not a cazyme	-	-
Tubma1-211494	Tubma1-211494	No KOG	-	-	-	Not a cazyme	-	-
Tubma1-356825	Tubma1-356662	KOG0260	RNA polymerase II, large subunit	Transcription	INFORMATION STORAGE AND PROCESSING	Not a cazyme	-	-
Tubma1-361250	Tubma1-361250	No KOG	-	-	-	Not a cazyme	-	-
Acema1-677748	Acema1-677748	No KOG	-	-	-	Not a cazyme	-	-
Tubma1-344074	Tubma1-343911	KOG3178	Hydroxyindole-O-methyltransferase and related SAM-dependent methyltransferases	General function prediction only	POORLY CHARACTERIZED	Not a cazyme	-	-
Tubma1-363638	Tubma1-363475	KOG1202	Animal-type fatty acid synthase and related proteins	Lipid transport and metabolism	METABOLISM	Not a cazyme	-	-
Tubma1-161685	Tubma1-161685	No KOG	-	-	-	Not a cazyme	-	-
Tubma1-282205	Tubma1-282205	No KOG	-	-	-	Not a cazyme	-	-
Tubma1-211764	Tubma1-211764	No KOG	-	-	-	Not a cazyme	SP	-
Tubma1-364909	Tubma1-364746	KOG1516	Carboxylesterase and related proteins	General function prediction only	POORLY CHARACTERIZED	Not a cazyme	-	-
Tubma1-301516	Tubma1-301353	KOG1502	Flavonol reductase/cinnamoyl-CoA reductase	Defense mechanisms	CELLULAR PROCESSES AND SIGNALING	Not a cazyme	-	-
Tubma1-350898	Tubma1-350735	KOG1502	Flavonol reductase/cinnamoyl-CoA reductase	Defense mechanisms	CELLULAR PROCESSES AND SIGNALING	Not a cazyme	-	-
Tubma1-43576	Tubma1-43413	KOG1289	Amino acid transporters	Amino acid transport and metabolism	METABOLISM	Not a cazyme	-	-
Tubma1-171036	Tubma1-171036	No KOG	-	-	-	Not a cazyme	-	-
Tubma1-274146	Tubma1-273983	KOG0802	E3 ubiquitin ligase	Posttranslational modification, protein turnover, chaperones	CELLULAR PROCESSES AND SIGNALING	Not a cazyme	-	-
Tubma1-355782	Tubma1-355782	No KOG	-	-	-	Not a cazyme	-	-
Tubma1-211607	Tubma1-211607	No KOG	-	-	-	Not a cazyme	-	-
Tubma1-350118	Tubma1-349955	KOG2565	Predicted hydrolases or acyltransferases (alpha/beta hydrolase superfamily)	General function prediction only	POORLY CHARACTERIZED	Not a cazyme	-	-
Tubma1-365359	Tubma1-365196	KOG4111	Translocase of outer mitochondrial membrane complex, subunit TOM22	Intracellular trafficking, secretion, and vesicular transport	CELLULAR PROCESSES AND SIGNALING	Not a cazyme	-	-
Tubma1-292728	Tubma1-292565	KOG2084	Predicted histone tail methylase containing SET domain	Chromatin structure and dynamics	INFORMATION STORAGE AND PROCESSING	Not a cazyme	-	-
Tubma1-292479	Tubma1-292316	KOG0159	Cytochrome P450 CYP11/CYP12/CYP24/CYP27 subfamilies	Secondary metabolites biosynthesis, transport and catabolism	METABOLISM	Not a cazyme	-	-
Tubma1-276923	Tubma1-276760	KOG0159	Cytochrome P450 CYP11/CYP12/CYP24/CYP27 subfamilies	Secondary metabolites biosynthesis, transport and catabolism	METABOLISM	Not a cazyme	-	-
Tubma1-277002	Tubma1-276839	KOG0615	Serine/threonine protein kinase Chk2 and related proteins	Cell cycle control, cell division, chromosome partitioning	METABOLISM	Not a cazyme	-	-
Tubma1-358610	Tubma1-358447	KOG1198	Zinc-binding oxidoreductase	General function prediction only	POORLY CHARACTERIZED	Not a cazyme	-	-
Tubma1-301838	Tubma1-301675	KOG0055	Multidrug/pheromone exporter, ABC superfamily	Secondary metabolites biosynthesis, transport and catabolism	METABOLISM	Not a cazyme	-	-
Tubma1-363507	Tubma1-363344	KOG1381	Para-hydroxybenzoate-polyprenyl transferase	Coenzyme transport and metabolism	METABOLISM	Not a cazyme	-	-
Tubma1-291315	Tubma1-291152	KOG2614	Kynurenine 3-monooxygenase and related flavoprotein monooxygenases	General function prediction only	POORLY CHARACTERIZED	Not a cazyme	-	-
Tubma1-191951	Tubma1-191788	KOG2614	Kynurenine 3-monooxygenase and related flavoprotein monooxygenases	General function prediction only	POORLY CHARACTERIZED	Not a cazyme	-	-
Tubma1-286718	Tubma1-286555	KOG0069	Glyoxylate/hydroxypyruvate reductase (D-isomer-specific 2-hydroxy acid dehydrogenase superfamily)	Energy production and conversion	METABOLISM	Not a cazyme	-	-
Tubma1-277162	Tubma1-276999	KOG0207	Cation transport ATPase	Inorganic ion transport and metabolism	METABOLISM	Not a cazyme	-	-
Tubma1-209725	Tubma1-209562	KOG0254	Predicted transporter (major facilitator superfamily)	General function prediction only	POORLY CHARACTERIZED	Not a cazyme	-	-
Tubma1-283580	Tubma1-283417	KOG0101	Molecular chaperones HSP70/HSC70, HSP70 superfamily	Posttranslational modification, protein turnover, chaperones	CELLULAR PROCESSES AND SIGNALING	Not a cazyme	-	-
Tubma1-298980	Tubma1-298817	KOG0159	Cytochrome P450 CYP11/CYP12/CYP24/CYP27 subfamilies	Secondary metabolites biosynthesis, transport and catabolism	METABOLISM	Not a cazyme	-	-
Tubma1-179644	Tubma1-179481	KOG0101	Molecular chaperones HSP70/HSC70, HSP70 superfamily	Posttranslational modification, protein turnover, chaperones	CELLULAR PROCESSES AND SIGNALING	Not a cazyme	-	-
Tubma1-351951	Tubma1-351788	KOG4389	Acetylcholinesterase/Butyrylcholinesterase	Signal transduction mechanisms	CELLULAR PROCESSES AND SIGNALING	Not a cazyme	SP	-
Tubma1-279320	Tubma1-279157	KOG1218	Proteins containing Ca2+-binding EGF-like domains	Signal transduction mechanisms	CELLULAR PROCESSES AND SIGNALING	Not a cazyme	SP	-
Tubma1-317772	Tubma1-317609	KOG0101	Molecular chaperones HSP70/HSC70, HSP70 superfamily	Posttranslational modification, protein turnover, chaperones	CELLULAR PROCESSES AND SIGNALING	Not a cazyme	-	-
Tubma1-317736	Tubma1-317573	KOG0101	Molecular chaperones HSP70/HSC70, HSP70 superfamily	Posttranslational modification, protein turnover, chaperones	CELLULAR PROCESSES AND SIGNALING	Not a cazyme	-	-
Tubma1-317758	Tubma1-317595	KOG0101	Molecular chaperones HSP70/HSC70, HSP70 superfamily	Posttranslational modification, protein turnover, chaperones	CELLULAR PROCESSES AND SIGNALING	Not a cazyme	-	-
Tubma1-317749	Tubma1-317586	KOG0101	Molecular chaperones HSP70/HSC70, HSP70 superfamily	Posttranslational modification, protein turnover, chaperones	CELLULAR PROCESSES AND SIGNALING	Not a cazyme	-	-
Tubma1-340477	Tubma1-340477	No KOG	-	-	-	Not a cazyme	SP	SSP
Tubma1-352083	Tubma1-351920	KOG1450	Predicted Rho GTPase-activating protein	Signal transduction mechanisms	CELLULAR PROCESSES AND SIGNALING	Not a cazyme	-	-
Tubma1-355579	Tubma1-355416	KOG0158	Cytochrome P450 CYP3/CYP5/CYP6/CYP9 subfamilies	Secondary metabolites biosynthesis, transport and catabolism	METABOLISM	Not a cazyme	-	-
Tubma1-357640	Tubma1-357477	KOG0519	Sensory transduction histidine kinase	Signal transduction mechanisms	CELLULAR PROCESSES AND SIGNALING	Not a cazyme	-	-
Tubma1-351032	Tubma1-350869	KOG1369	Hexokinase	Carbohydrate transport and metabolism	METABOLISM	Not a cazyme	-	-
Tubma1-216965	Tubma1-216802	KOG0039	Ferric reductase, NADH/NADPH oxidase and related proteins	Secondary metabolites biosynthesis, transport and catabolism	METABOLISM	Not a cazyme	-	-
Tubma1-299522	Tubma1-299359	KOG0255	Synaptic vesicle transporter SVOP and related transporters (major facilitator superfamily)	General function prediction only	POORLY CHARACTERIZED	Not a cazyme	-	-
Tubma1-289404	Tubma1-289241	KOG0519	Sensory transduction histidine kinase	Signal transduction mechanisms	CELLULAR PROCESSES AND SIGNALING	Not a cazyme	-	-
Tubma1-363642	Tubma1-363479	KOG0049	Transcription factor, Myb superfamily	Transcription	INFORMATION STORAGE AND PROCESSING	Not a cazyme	-	-
Tubma1-63764	Tubma1-63764	No KOG	-	-	-	Not a cazyme	-	-
Tubma1-356666	Tubma1-356666	No KOG	-	-	-	Not a cazyme	-	-
Tubma1-154360	Tubma1-154360	No KOG	-	-	-	Not a cazyme	-	-
Tubma1-287671	Tubma1-287508	KOG1238	Glucose dehydrogenase/choline dehydrogenase/mandelonitrile lyase (GMC oxidoreductase family)	General function prediction only	POORLY CHARACTERIZED	AA3_2	SP	-
Tubma1-361278	Tubma1-361115	KOG1515	Arylacetamide deacetylase	Defense mechanisms	CELLULAR PROCESSES AND SIGNALING	Not a cazyme	-	-
Tubma1-295466	Tubma1-295303	KOG0158	Cytochrome P450 CYP3/CYP5/CYP6/CYP9 subfamilies	Secondary metabolites biosynthesis, transport and catabolism	METABOLISM	Not a cazyme	-	-
Tubma1-357708	Tubma1-357545	KOG1217	Fibrillins and related proteins containing Ca2+-binding EGF-like domains	Signal transduction mechanisms	CELLULAR PROCESSES AND SIGNALING	Not a cazyme	SP	-
Tubma1-358752	Tubma1-358589	KOG1066	Glucosidase II catalytic (alpha) subunit and related enzymes, glycosyl hydrolase family 31	Carbohydrate transport and metabolism	METABOLISM	GH31	-	-
Tubma1-286369	Tubma1-286369	No KOG	-	-	-	Not a cazyme	-	-
Tubma1-287708	Tubma1-287708	No KOG	-	-	-	Not a cazyme	-	-
Tubma1-315120	Tubma1-315120	No KOG	-	-	-	Not a cazyme	-	-
Tubma1-360636	Tubma1-360636	No KOG	-	-	-	Not a cazyme	-	-
Tubma1-352778	Tubma1-352778	No KOG	-	-	-	Not a cazyme	-	-
Tubma1-283463	Tubma1-283300	KOG0504	FOG: Ankyrin repeat	General function prediction only	POORLY CHARACTERIZED	Not a cazyme	-	-
Tubma1-345212	Tubma1-345212	No KOG	-	-	-	Not a cazyme	-	-
Tubma1-281805	Tubma1-281805	No KOG	-	-	-	Not a cazyme	-	-
Tubma1-341038	Tubma1-341038	No KOG	-	-	-	Not a cazyme	-	-
Tubma1-346402	Tubma1-346402	No KOG	-	-	-	Not a cazyme	-	-
Tubma1-359329	Tubma1-359329	No KOG	-	-	-	Not a cazyme	-	-
Tubma1-280259	Tubma1-280259	No KOG	-	-	-	Not a cazyme	-	-
Tubma1-358514	Tubma1-358351	KOG0504	FOG: Ankyrin repeat	General function prediction only	POORLY CHARACTERIZED	Not a cazyme	-	-
Tubma1-361488	Tubma1-361488	No KOG	-	-	-	Not a cazyme	SP	-
Tubma1-361947	Tubma1-361947	No KOG	-	-	-	Not a cazyme	-	-
Tubma1-292276	Tubma1-292113	KOG2501	Thioredoxin, nucleoredoxin and related proteins	General function prediction only	POORLY CHARACTERIZED	Not a cazyme	-	-
Tubma1-21465	Tubma1-21302	KOG4415	Uncharacterized conserved protein	Function unknown	POORLY CHARACTERIZED	Not a cazyme	-	-
Tubma1-233180	Tubma1-233180	No KOG	-	-	-	Not a cazyme	-	-
Tubma1-362111	Tubma1-361948	KOG0161	Myosin class II heavy chain	Cytoskeleton	CELLULAR PROCESSES AND SIGNALING	Not a cazyme	-	-
Acema1-551340	Acema1-551253	KOG3598	Thyroid hormone receptor-associated protein complex, subunit TRAP230	Transcription	INFORMATION STORAGE AND PROCESSING	Not a cazyme	-	-
Amamu1-22915	Amamu1-22805	KOG4297	C-type lectin	Defense mechanisms	CELLULAR PROCESSES AND SIGNALING	Not a cazyme	-	-
Amamu1-271276	Amamu1-271166	KOG4456	Inner centromere protein (INCENP), C-terminal domain	Cell cycle control, cell division, chromosome partitioning	METABOLISM	Not a cazyme	-	-
Amamu1-159503	Amamu1-159503	No KOG	-	-	-	Not a cazyme	-	-
Amamu1-102366	Amamu1-102256	KOG4297	C-type lectin	Defense mechanisms	CELLULAR PROCESSES AND SIGNALING	Not a cazyme	-	-
Tubma1-275747	Tubma1-275584	KOG1282	Serine carboxypeptidases (lysosomal cathepsin A)	Amino acid transport and metabolism	METABOLISM	Not a cazyme	-	-
Tubma1-324110	Tubma1-323947	KOG1238	Glucose dehydrogenase/choline dehydrogenase/mandelonitrile lyase (GMC oxidoreductase family)	General function prediction only	POORLY CHARACTERIZED	AA3_3	-	-
Tubma1-284610	Tubma1-284447	KOG0254	Predicted transporter (major facilitator superfamily)	General function prediction only	POORLY CHARACTERIZED	Not a cazyme	-	-
Tubma1-284616	Tubma1-284453	KOG0254	Predicted transporter (major facilitator superfamily)	General function prediction only	POORLY CHARACTERIZED	Not a cazyme	-	-
Tubma1-331617	Tubma1-331454	KOG1575	Voltage-gated shaker-like K+ channel, subunit beta/KCNAB	Energy production and conversion	METABOLISM	Not a cazyme	-	-
Tubma1-360203	Tubma1-360040	KOG1575	Voltage-gated shaker-like K+ channel, subunit beta/KCNAB	Energy production and conversion	METABOLISM	Not a cazyme	-	-
Tubma1-350391	Tubma1-350228	KOG4102	Uncharacterized conserved protein	Function unknown	POORLY CHARACTERIZED	Not a cazyme	-	-
Tubma1-156628	Tubma1-156628	No KOG	-	-	-	Not a cazyme	-	-
Pismi1-22211	Pismi1-22082	KOG0255	Synaptic vesicle transporter SVOP and related transporters (major facilitator superfamily)	General function prediction only	POORLY CHARACTERIZED	Not a cazyme	-	-
Tubma1-167464	Tubma1-167301	KOG4128	Bleomycin hydrolases and aminopeptidases of cysteine protease family	Amino acid transport and metabolism	METABOLISM	Not a cazyme	-	-
Tubma1-364813	Tubma1-364650	KOG0744	AAA+-type ATPase	Posttranslational modification, protein turnover, chaperones	CELLULAR PROCESSES AND SIGNALING	Not a cazyme	-	-
Tubma1-285439	Tubma1-285276	KOG0255	Synaptic vesicle transporter SVOP and related transporters (major facilitator superfamily)	General function prediction only	POORLY CHARACTERIZED	Not a cazyme	-	-
Tubma1-293394	Tubma1-293231	KOG1721	FOG: Zn-finger	General function prediction only	POORLY CHARACTERIZED	Not a cazyme	-	-
Tubma1-225435	Tubma1-225272	KOG1558	Fe2+/Zn2+ regulated transporter	Inorganic ion transport and metabolism	METABOLISM	Not a cazyme	-	-
Tubma1-359270	Tubma1-359107	KOG1153	Subtilisin-related protease/Vacuolar protease B	Posttranslational modification, protein turnover, chaperones	CELLULAR PROCESSES AND SIGNALING	Not a cazyme	-	-
Tubma1-290177	Tubma1-290014	KOG1575	Voltage-gated shaker-like K+ channel, subunit beta/KCNAB	Energy production and conversion	METABOLISM	Not a cazyme	-	-
Tubma1-349739	Tubma1-349576	KOG4472	Glycolipid 2-alpha-mannosyltransferase (alpha-1,2-mannosyltransferase)	Carbohydrate transport and metabolism	METABOLISM	GT15	-	-
Tubma1-288859	Tubma1-288696	KOG0236	Sulfate/bicarbonate/oxalate exchanger SAT-1 and related transporters (SLC26 family)	Inorganic ion transport and metabolism	METABOLISM	Not a cazyme	-	-
Tubma1-346968	Tubma1-346805	KOG0585	Ca2+/calmodulin-dependent protein kinase kinase beta and related serine/threonine protein kinases	Signal transduction mechanisms	CELLULAR PROCESSES AND SIGNALING	Not a cazyme	-	-
Tubma1-358875	Tubma1-358712	KOG1046	Puromycin-sensitive aminopeptidase and related aminopeptidases	Amino acid transport and metabolism	METABOLISM	Not a cazyme	-	-
Tubma1-288040	Tubma1-288040	No KOG	-	-	-	Not a cazyme	-	-
Tubma1-343597	Tubma1-343434	KOG0048	Transcription factor, Myb superfamily	Transcription	INFORMATION STORAGE AND PROCESSING	Not a cazyme	-	-
Tubma1-289563	Tubma1-289400	KOG0202	Ca2+ transporting ATPase	Inorganic ion transport and metabolism	METABOLISM	Not a cazyme	-	-
Tubma1-352794	Tubma1-352631	KOG0202	Ca2+ transporting ATPase	Inorganic ion transport and metabolism	METABOLISM	Not a cazyme	-	-
Tubma1-279931	Tubma1-279768	KOG0254	Predicted transporter (major facilitator superfamily)	General function prediction only	POORLY CHARACTERIZED	Not a cazyme	-	-
Tubma1-357550	Tubma1-357387	KOG0254	Predicted transporter (major facilitator superfamily)	General function prediction only	POORLY CHARACTERIZED	Not a cazyme	-	-
Tubma1-295589	Tubma1-295426	KOG1721	FOG: Zn-finger	General function prediction only	POORLY CHARACTERIZED	Not a cazyme	-	-
Tubma1-360570	Tubma1-360407	KOG0223	Aquaporin (major intrinsic protein family)	Carbohydrate transport and metabolism	METABOLISM	Not a cazyme	-	-
Tubma1-356540	Tubma1-356377	KOG0535	Sulfite oxidase, molybdopterin-binding component	Energy production and conversion	METABOLISM	Not a cazyme	-	-
Tubma1-354136	Tubma1-353973	KOG2665	Predicted FAD-dependent oxidoreductase	Function unknown	POORLY CHARACTERIZED	Not a cazyme	-	-
Tubma1-177760	Tubma1-177597	KOG0254	Predicted transporter (major facilitator superfamily)	General function prediction only	POORLY CHARACTERIZED	Not a cazyme	-	-
Tubma1-277176	Tubma1-277013	KOG3815	Transcription factor Doublesex	Transcription	INFORMATION STORAGE AND PROCESSING	Not a cazyme	-	-
Tubma1-288181	Tubma1-288018	KOG0849	Transcription factor PRD and related proteins, contain PAX and HOX domains	Transcription	INFORMATION STORAGE AND PROCESSING	Not a cazyme	-	-
Tubma1-192987	Tubma1-192824	KOG2510	SWI-SNF chromatin-remodeling complex protein	Chromatin structure and dynamics	INFORMATION STORAGE AND PROCESSING	Not a cazyme	-	-
Tubma1-302033	Tubma1-301870	KOG0628	Aromatic-L-amino-acid/L-histidine decarboxylase	Amino acid transport and metabolism	METABOLISM	Not a cazyme	-	-
Tubma1-353056	Tubma1-352893	KOG2533	Permease of the major facilitator superfamily	Carbohydrate transport and metabolism	METABOLISM	Not a cazyme	-	-
Tubma1-354248	Tubma1-354085	KOG2533	Permease of the major facilitator superfamily	Carbohydrate transport and metabolism	METABOLISM	Not a cazyme	-	-
Tubma1-362932	Tubma1-362769	KOG1211	Amidases	Translation, ribosomal structure and biogenesis	INFORMATION STORAGE AND PROCESSING	Not a cazyme	-	-
Tubma1-276265	Tubma1-276102	KOG2533	Permease of the major facilitator superfamily	Carbohydrate transport and metabolism	METABOLISM	Not a cazyme	-	-
Tubma1-357195	Tubma1-357032	KOG3043	Predicted hydrolase related to dienelactone hydrolase	General function prediction only	POORLY CHARACTERIZED	Not a cazyme	-	-
Tubma1-359887	Tubma1-359724	KOG1950	Glycosyl transferase, family 8 - glycogenin	Carbohydrate transport and metabolism	METABOLISM	GT8	-	-
Tubma1-352183	Tubma1-352020	KOG1399	Flavin-containing monooxygenase	Secondary metabolites biosynthesis, transport and catabolism	METABOLISM	Not a cazyme	-	-
Tubma1-284725	Tubma1-284562	KOG3043	Predicted hydrolase related to dienelactone hydrolase	General function prediction only	POORLY CHARACTERIZED	Not a cazyme	-	-
Tubma1-274190	Tubma1-274027	KOG0725	Reductases with broad range of substrate specificities	General function prediction only	POORLY CHARACTERIZED	Not a cazyme	-	-
Tubma1-201461	Tubma1-201298	KOG0255	Synaptic vesicle transporter SVOP and related transporters (major facilitator superfamily)	General function prediction only	POORLY CHARACTERIZED	Not a cazyme	-	-
Tubma1-356041	Tubma1-355878	KOG2533	Permease of the major facilitator superfamily	Carbohydrate transport and metabolism	METABOLISM	Not a cazyme	-	-
Tubma1-359709	Tubma1-359546	KOG0725	Reductases with broad range of substrate specificities	General function prediction only	POORLY CHARACTERIZED	Not a cazyme	-	-
Tubma1-276262	Tubma1-276099	KOG2533	Permease of the major facilitator superfamily	Carbohydrate transport and metabolism	METABOLISM	Not a cazyme	-	-
Tubma1-272585	Tubma1-272585	No KOG	-	-	-	Not a cazyme	SP	-
Tubma1-284513	Tubma1-284350	KOG2614	Kynurenine 3-monooxygenase and related flavoprotein monooxygenases	General function prediction only	POORLY CHARACTERIZED	Not a cazyme	-	-
Tubma1-302228	Tubma1-302065	KOG2614	Kynurenine 3-monooxygenase and related flavoprotein monooxygenases	General function prediction only	POORLY CHARACTERIZED	Not a cazyme	-	-
Tubma1-300642	Tubma1-300479	KOG2614	Kynurenine 3-monooxygenase and related flavoprotein monooxygenases	General function prediction only	POORLY CHARACTERIZED	Not a cazyme	-	-
Tubma1-286710	Tubma1-286547	KOG1269	SAM-dependent methyltransferases	General function prediction only	POORLY CHARACTERIZED	Not a cazyme	-	-
Tubma1-284569	Tubma1-284569	No KOG	-	-	-	Not a cazyme	-	-
Tubma1-340070	Tubma1-339907	KOG2408	Peroxidase/oxygenase	General function prediction only	POORLY CHARACTERIZED	Not a cazyme	-	-
Tubma1-347650	Tubma1-347487	KOG2142	Molybdenum cofactor sulfurase	Coenzyme transport and metabolism	METABOLISM	Not a cazyme	-	-
Tubma1-353510	Tubma1-353347	KOG4742	Predicted chitinase	General function prediction only	POORLY CHARACTERIZED	CBM18-CE4	SP	-
Tubma1-293002	Tubma1-292839	KOG4742	Predicted chitinase	General function prediction only	POORLY CHARACTERIZED	CBM18-CE4	SP	-
Tubma1-360125	Tubma1-360125	No KOG	-	-	-	CE4	SP	SSP
Tubma1-273635	Tubma1-273472	KOG0386	Chromatin remodeling complex SWI/SNF, component SWI2 and related ATPases (DNA/RNA helicase superfamily)	Chromatin structure and dynamics	INFORMATION STORAGE AND PROCESSING	Not a cazyme	-	-
Tubma1-357412	Tubma1-357249	KOG3689	Cyclic nucleotide phosphodiesterase	Signal transduction mechanisms	CELLULAR PROCESSES AND SIGNALING	Not a cazyme	-	-
Tubma1-283432	Tubma1-283269	KOG3770	Acid sphingomyelinase and PHM5 phosphate metabolism protein	Lipid transport and metabolism	METABOLISM	Not a cazyme	-	-
Tubma1-355868	Tubma1-355705	KOG1176	Acyl-CoA synthetase	Lipid transport and metabolism	METABOLISM	Not a cazyme	-	-
Tubma1-273923	Tubma1-273760	KOG1263	Multicopper oxidases	Secondary metabolites biosynthesis, transport and catabolism	METABOLISM	AA1_3	SP	-
Tubma1-357719	Tubma1-357556	KOG0221	Mismatch repair ATPase MSH5 (MutS family)	Replication, recombination and repair	INFORMATION STORAGE AND PROCESSING	Not a cazyme	-	-
Tubma1-357897	Tubma1-357734	KOG0810	SNARE protein Syntaxin 1 and related proteins	Intracellular trafficking, secretion, and vesicular transport	CELLULAR PROCESSES AND SIGNALING	Not a cazyme	-	-
Tubma1-291120	Tubma1-290957	KOG1176	Acyl-CoA synthetase	Lipid transport and metabolism	METABOLISM	Not a cazyme	-	-
Tubma1-314471	Tubma1-314308	KOG1287	Amino acid transporters	Amino acid transport and metabolism	METABOLISM	Not a cazyme	-	-
Tubma1-216930	Tubma1-216767	KOG0157	Cytochrome P450 CYP4/CYP19/CYP26 subfamilies	Secondary metabolites biosynthesis, transport and catabolism	METABOLISM	Not a cazyme	-	-
Tubma1-273861	Tubma1-273698	KOG0255	Synaptic vesicle transporter SVOP and related transporters (major facilitator superfamily)	General function prediction only	POORLY CHARACTERIZED	Not a cazyme	-	-
Tubma1-307664	Tubma1-307501	KOG2533	Permease of the major facilitator superfamily	Carbohydrate transport and metabolism	METABOLISM	Not a cazyme	-	-
Tubma1-358152	Tubma1-357989	KOG2533	Permease of the major facilitator superfamily	Carbohydrate transport and metabolism	METABOLISM	Not a cazyme	-	-
Tubma1-319151	Tubma1-318988	KOG1209	1-Acyl dihydroxyacetone phosphate reductase and related dehydrogenases	Secondary metabolites biosynthesis, transport and catabolism	METABOLISM	Not a cazyme	-	-
Tubma1-280833	Tubma1-280670	KOG1238	Glucose dehydrogenase/choline dehydrogenase/mandelonitrile lyase (GMC oxidoreductase family)	General function prediction only	POORLY CHARACTERIZED	AA3_2	-	-
Tubma1-352411	Tubma1-352248	KOG2533	Permease of the major facilitator superfamily	Carbohydrate transport and metabolism	METABOLISM	Not a cazyme	-	-
Tubma1-361279	Tubma1-361116	KOG0254	Predicted transporter (major facilitator superfamily)	General function prediction only	POORLY CHARACTERIZED	Not a cazyme	-	-
Tubma1-279853	Tubma1-279690	KOG0255	Synaptic vesicle transporter SVOP and related transporters (major facilitator superfamily)	General function prediction only	POORLY CHARACTERIZED	Not a cazyme	-	-
Tubma1-365966	Tubma1-365803	KOG0254	Predicted transporter (major facilitator superfamily)	General function prediction only	POORLY CHARACTERIZED	Not a cazyme	-	-
Tubma1-367289	Tubma1-367289	No KOG	-	-	-	Not a cazyme	-	-
Tubma1-276965	Tubma1-276802	KOG2100	Dipeptidyl aminopeptidase	Posttranslational modification, protein turnover, chaperones	CELLULAR PROCESSES AND SIGNALING	Not a cazyme	SP	-
Tubma1-276973	Tubma1-276810	KOG2100	Dipeptidyl aminopeptidase	Posttranslational modification, protein turnover, chaperones	CELLULAR PROCESSES AND SIGNALING	Not a cazyme	SP	-
Tubma1-342582	Tubma1-342419	KOG2100	Dipeptidyl aminopeptidase	Posttranslational modification, protein turnover, chaperones	CELLULAR PROCESSES AND SIGNALING	Not a cazyme	-	-
Tubma1-319863	Tubma1-319863	No KOG	-	-	-	Not a cazyme	-	-
Cenge3-661445	Cenge3-661445	No KOG	-	-	-	Not a cazyme	-	-
Tubma1-366232	Tubma1-366069	KOG2533	Permease of the major facilitator superfamily	Carbohydrate transport and metabolism	METABOLISM	Not a cazyme	-	-
Tubma1-282411	Tubma1-282248	KOG0039	Ferric reductase, NADH/NADPH oxidase and related proteins	Secondary metabolites biosynthesis, transport and catabolism	METABOLISM	Not a cazyme	-	-
Tubma1-356436	Tubma1-356273	KOG2816	Predicted transporter ADD1 (major facilitator superfamily)	General function prediction only	POORLY CHARACTERIZED	Not a cazyme	-	-
Tubma1-25197	Tubma1-25197	No KOG	-	-	-	Not a cazyme	-	-
Tubma1-365967	Tubma1-365804	KOG0039	Ferric reductase, NADH/NADPH oxidase and related proteins	Secondary metabolites biosynthesis, transport and catabolism	METABOLISM	Not a cazyme	-	-
Tubma1-200642	Tubma1-200479	KOG2258	Glycerophosphoryl diester phosphodiesterase	Energy production and conversion	METABOLISM	Not a cazyme	-	-
Tubma1-276270	Tubma1-276107	KOG0255	Synaptic vesicle transporter SVOP and related transporters (major facilitator superfamily)	General function prediction only	POORLY CHARACTERIZED	Not a cazyme	-	-
Tubma1-288201	Tubma1-288038	KOG0255	Synaptic vesicle transporter SVOP and related transporters (major facilitator superfamily)	General function prediction only	POORLY CHARACTERIZED	Not a cazyme	-	-
Tubma1-356886	Tubma1-356723	KOG3699	Cytoskeletal protein Adducin	Cytoskeleton	CELLULAR PROCESSES AND SIGNALING	Not a cazyme	-	-
Acema1-665792	Acema1-665705	KOG4744	Uncharacterized conserved protein	Function unknown	POORLY CHARACTERIZED	Not a cazyme	-	-
Tubma1-342084	Tubma1-342084	No KOG	-	-	-	GH3	-	-
Tubma1-360409	Tubma1-360409	No KOG	-	-	-	Not a cazyme	SP	SSP
Tubma1-272666	Tubma1-272503	KOG0137	Very-long-chain acyl-CoA dehydrogenase	Lipid transport and metabolism	METABOLISM	Not a cazyme	-	-
Tubma1-286022	Tubma1-285859	KOG0626	Beta-glucosidase, lactase phlorizinhydrolase, and related proteins	Carbohydrate transport and metabolism	METABOLISM	GH1	SP	-
Tubma1-275152	Tubma1-275152	No KOG	-	-	-	Not a cazyme	-	-
Tubma1-282867	Tubma1-282704	KOG2504	Monocarboxylate transporter	Carbohydrate transport and metabolism	METABOLISM	Not a cazyme	-	-
Tubma1-285481	Tubma1-285481	No KOG	-	-	-	Not a cazyme	-	-
Tubma1-285691	Tubma1-285691	No KOG	-	-	-	Not a cazyme	-	-
Tubma1-363797	Tubma1-363634	KOG1015	Transcription regulator XNP/ATRX, DEAD-box superfamily	Transcription	INFORMATION STORAGE AND PROCESSING	Not a cazyme	-	-
Tubma1-296166	Tubma1-296166	No KOG	-	-	-	Not a cazyme	-	-
Tubma1-284747	Tubma1-284584	KOG1289	Amino acid transporters	Amino acid transport and metabolism	METABOLISM	Not a cazyme	-	-
Tubma1-345010	Tubma1-344847	KOG1502	Flavonol reductase/cinnamoyl-CoA reductase	Defense mechanisms	CELLULAR PROCESSES AND SIGNALING	Not a cazyme	-	-
Acema1-720731	Acema1-720644	KOG4023	Uncharacterized conserved protein	Function unknown	POORLY CHARACTERIZED	Not a cazyme	-	-
Tubma1-356729	Tubma1-356729	No KOG	-	-	-	GH3	-	-
Tubma1-306191	Tubma1-306191	No KOG	-	-	-	Not a cazyme	-	-
Cenge3-616369	Cenge3-616369	No KOG	-	-	-	Not a cazyme	-	-
Cenge3-680706	Cenge3-680666	KOG0017	FOG: Transposon-encoded proteins with TYA, reverse transcriptase, integrase domains in various combinations	General function prediction only	POORLY CHARACTERIZED	Not a cazyme	-	-
Acema1-606981	Acema1-606894	KOG3747	Concentrative Na+-nucleoside cotransporter CNT1/CNT2	Inorganic ion transport and metabolism	METABOLISM	Not a cazyme	-	-
Tubma1-358349	Tubma1-358349	No KOG	-	-	-	Not a cazyme	-	-
Tubma1-355876	Tubma1-355876	No KOG	-	-	-	Not a cazyme	-	-
Tubma1-360568	Tubma1-360568	No KOG	-	-	-	GH5_9	SP	-
Tubma1-300353	Tubma1-300190	KOG1286	Amino acid transporters	Amino acid transport and metabolism	METABOLISM	Not a cazyme	-	-
Tubma1-328771	Tubma1-328608	KOG0047	Catalase	Inorganic ion transport and metabolism	METABOLISM	Not a cazyme	SP	-
Tubma1-278975	Tubma1-278812	KOG2230	Predicted beta-mannosidase	Carbohydrate transport and metabolism	METABOLISM	GH2	-	-
Tubma1-357556	Tubma1-357393	KOG0672	Halotolerance protein HAL3 (contains flavoprotein domain)	Inorganic ion transport and metabolism	METABOLISM	Not a cazyme	SP	-
Tubma1-349952	Tubma1-349952	No KOG	-	-	-	Not a cazyme	-	-
Tubma1-362698	Tubma1-362698	No KOG	-	-	-	Not a cazyme	-	-
Tubma1-341109	Tubma1-340946	KOG2992	Nucleolar GTPase/ATPase p130	Nuclear structure	CELLULAR PROCESSES AND SIGNALING	Not a cazyme	-	-
Cenge3-629613	Cenge3-629573	KOG0252	Inorganic phosphate transporter	Inorganic ion transport and metabolism	METABOLISM	Not a cazyme	-	-
Acema1-687060	Acema1-686973	KOG0252	Inorganic phosphate transporter	Inorganic ion transport and metabolism	METABOLISM	Not a cazyme	-	-
Acema1-754587	Acema1-754500	KOG0158	Cytochrome P450 CYP3/CYP5/CYP6/CYP9 subfamilies	Secondary metabolites biosynthesis, transport and catabolism	METABOLISM	Not a cazyme	-	-
Acema1-711807	Acema1-711720	KOG1383	Glutamate decarboxylase/sphingosine phosphate lyase	Amino acid transport and metabolism	METABOLISM	Not a cazyme	-	-
Cenge3-672734	Cenge3-672694	KOG1286	Amino acid transporters	Amino acid transport and metabolism	METABOLISM	Not a cazyme	-	-
Acema1-590626	Acema1-590539	KOG1286	Amino acid transporters	Amino acid transport and metabolism	METABOLISM	Not a cazyme	-	-
Cenge3-666105	Cenge3-666065	KOG0254	Predicted transporter (major facilitator superfamily)	General function prediction only	POORLY CHARACTERIZED	Not a cazyme	-	-
Acema1-587027	Acema1-586940	KOG0254	Predicted transporter (major facilitator superfamily)	General function prediction only	POORLY CHARACTERIZED	Not a cazyme	-	-
Paxin1-170099	Paxin1-169976	KOG0254	Predicted transporter (major facilitator superfamily)	General function prediction only	POORLY CHARACTERIZED	Not a cazyme	-	-
Acema1-795137	Acema1-795050	KOG2533	Permease of the major facilitator superfamily	Carbohydrate transport and metabolism	METABOLISM	Not a cazyme	-	-
Acema1-709014	Acema1-708927	KOG2533	Permease of the major facilitator superfamily	Carbohydrate transport and metabolism	METABOLISM	Not a cazyme	-	-
Acema1-754465	Acema1-754378	KOG2533	Permease of the major facilitator superfamily	Carbohydrate transport and metabolism	METABOLISM	Not a cazyme	-	-
Acema1-705887	Acema1-705800	KOG2533	Permease of the major facilitator superfamily	Carbohydrate transport and metabolism	METABOLISM	Not a cazyme	-	-
Cenge3-697177	Cenge3-697177	No KOG	-	-	-	Not a cazyme	-	-
Cenge3-531819	Cenge3-531779	KOG1558	Fe2+/Zn2+ regulated transporter	Inorganic ion transport and metabolism	METABOLISM	Not a cazyme	-	-
Cenge3-474092	Cenge3-474052	KOG0053	Cystathionine beta-lyases/cystathionine gamma-synthases	Amino acid transport and metabolism	METABOLISM	Not a cazyme	-	-
Cenge3-684356	Cenge3-684316	KOG0254	Predicted transporter (major facilitator superfamily)	General function prediction only	POORLY CHARACTERIZED	Not a cazyme	-	-
Cenge3-602876	Cenge3-602836	KOG2533	Permease of the major facilitator superfamily	Carbohydrate transport and metabolism	METABOLISM	Not a cazyme	-	-
Cenge3-737938	Cenge3-737898	KOG2533	Permease of the major facilitator superfamily	Carbohydrate transport and metabolism	METABOLISM	Not a cazyme	-	-
Cenge3-647647	Cenge3-647607	KOG1680	Enoyl-CoA hydratase	Lipid transport and metabolism	METABOLISM	Not a cazyme	-	-
Acema1-624166	Acema1-624079	KOG1680	Enoyl-CoA hydratase	Lipid transport and metabolism	METABOLISM	Not a cazyme	-	-
Cenge3-168273	Cenge3-168233	KOG0254	Predicted transporter (major facilitator superfamily)	General function prediction only	POORLY CHARACTERIZED	Not a cazyme	-	-
Cenge3-664199	Cenge3-664159	KOG0254	Predicted transporter (major facilitator superfamily)	General function prediction only	POORLY CHARACTERIZED	Not a cazyme	-	-
Cenge3-73577	Cenge3-73537	KOG2533	Permease of the major facilitator superfamily	Carbohydrate transport and metabolism	METABOLISM	Not a cazyme	-	-
Cenge3-664585	Cenge3-664545	KOG0134	NADH:flavin oxidoreductase/12-oxophytodienoate reductase	Energy production and conversion	METABOLISM	Not a cazyme	-	-
Cenge3-706189	Cenge3-706149	KOG2533	Permease of the major facilitator superfamily	Carbohydrate transport and metabolism	METABOLISM	Not a cazyme	-	-
Cenge3-637370	Cenge3-637330	KOG2451	Aldehyde dehydrogenase	Energy production and conversion	METABOLISM	Not a cazyme	-	-
Acema1-590856	Acema1-590769	KOG2533	Permease of the major facilitator superfamily	Carbohydrate transport and metabolism	METABOLISM	Not a cazyme	-	-
Cenge3-673001	Cenge3-672961	KOG1674	Cyclin	General function prediction only	POORLY CHARACTERIZED	Not a cazyme	-	-
Cenge3-568747	Cenge3-568707	KOG3381	Uncharacterized conserved protein	Function unknown	POORLY CHARACTERIZED	Not a cazyme	-	-
Cenge3-565236	Cenge3-565196	KOG0236	Sulfate/bicarbonate/oxalate exchanger SAT-1 and related transporters (SLC26 family)	Inorganic ion transport and metabolism	METABOLISM	Not a cazyme	-	-
Cenge3-698188	Cenge3-698148	KOG0254	Predicted transporter (major facilitator superfamily)	General function prediction only	POORLY CHARACTERIZED	Not a cazyme	-	-
Cenge3-650624	Cenge3-650584	KOG0082	G-protein alpha subunit (small G protein superfamily)	Cell cycle control, cell division, chromosome partitioning	METABOLISM	Not a cazyme	-	-
Cenge3-584277	Cenge3-584237	KOG1231	Proteins containing the FAD binding domain	Energy production and conversion	METABOLISM	Not a cazyme	-	-
Cenge3-676413	Cenge3-676373	KOG1752	Glutaredoxin and related proteins	Posttranslational modification, protein turnover, chaperones	CELLULAR PROCESSES AND SIGNALING	Not a cazyme	-	-
Cenge3-605127	Cenge3-605087	KOG0254	Predicted transporter (major facilitator superfamily)	General function prediction only	POORLY CHARACTERIZED	Not a cazyme	-	-
Acema1-86388	Acema1-86301	KOG0254	Predicted transporter (major facilitator superfamily)	General function prediction only	POORLY CHARACTERIZED	Not a cazyme	-	-
Cenge3-656780	Cenge3-656780	No KOG	-	-	-	Not a cazyme	-	-
Acema1-629855	Acema1-629768	KOG0670	U4/U6-associated splicing factor PRP4	RNA processing and modification	INFORMATION STORAGE AND PROCESSING	Not a cazyme	-	-
Acema1-401262	Acema1-401175	KOG1601	GATA-4/5/6 transcription factors	Transcription	INFORMATION STORAGE AND PROCESSING	Not a cazyme	-	-
Acema1-228364	Acema1-228277	KOG2513	Protein required for meiotic chromosome segregation	Cell cycle control, cell division, chromosome partitioning	METABOLISM	Not a cazyme	-	-
Acema1-117496	Acema1-117409	KOG1902	Putative signal transduction protein involved in RNA splicing	Signal transduction mechanisms	CELLULAR PROCESSES AND SIGNALING	Not a cazyme	-	-
Acema1-601921	Acema1-601921	No KOG	-	-	-	Not a cazyme	-	-
Acema1-803300	Acema1-803213	KOG2335	tRNA-dihydrouridine synthase	Translation, ribosomal structure and biogenesis	INFORMATION STORAGE AND PROCESSING	Not a cazyme	-	-
Acema1-594644	Acema1-594557	KOG0556	Aspartyl-tRNA synthetase	Translation, ribosomal structure and biogenesis	INFORMATION STORAGE AND PROCESSING	Not a cazyme	-	-
Acema1-755365	Acema1-755278	KOG0519	Sensory transduction histidine kinase	Signal transduction mechanisms	CELLULAR PROCESSES AND SIGNALING	Not a cazyme	-	-
Acema1-735117	Acema1-735030	KOG4505	Na+/H+ antiporter	Inorganic ion transport and metabolism	METABOLISM	Not a cazyme	-	-
Acema1-689637	Acema1-689637	No KOG	-	-	-	Not a cazyme	-	-
Acema1-679935	Acema1-679848	KOG3051	RNA binding/translational regulation protein of the SUA5 family	Translation, ribosomal structure and biogenesis	INFORMATION STORAGE AND PROCESSING	Not a cazyme	-	-
Acema1-710666	Acema1-710579	KOG0831	Acyl-CoA:diacylglycerol acyltransferase (DGAT)	Lipid transport and metabolism	METABOLISM	Not a cazyme	-	-
Acema1-602365	Acema1-602278	KOG1577	Aldo/keto reductase family proteins	General function prediction only	POORLY CHARACTERIZED	Not a cazyme	-	-
Acema1-581720	Acema1-581633	KOG1575	Voltage-gated shaker-like K+ channel, subunit beta/KCNAB	Energy production and conversion	METABOLISM	Not a cazyme	-	-
Acema1-639608	Acema1-639521	KOG0552	FKBP-type peptidyl-prolyl cis-trans isomerase	Posttranslational modification, protein turnover, chaperones	CELLULAR PROCESSES AND SIGNALING	Not a cazyme	-	-
Acema1-578690	Acema1-578603	KOG1342	Histone deacetylase complex, catalytic component RPD3	Chromatin structure and dynamics	INFORMATION STORAGE AND PROCESSING	Not a cazyme	-	-
Acema1-698569	Acema1-698482	KOG2835	Phosphoribosylamidoimidazole-succinocarboxamide synthase	Nucleotide transport and metabolism	METABOLISM	Not a cazyme	-	-
Acema1-360733	Acema1-360646	KOG0581	Mitogen-activated protein kinase kinase (MAP2K)	Signal transduction mechanisms	CELLULAR PROCESSES AND SIGNALING	Not a cazyme	-	-
Acema1-721296	Acema1-721209	KOG0331	ATP-dependent RNA helicase	RNA processing and modification	INFORMATION STORAGE AND PROCESSING	Not a cazyme	-	-
Acema1-795122	Acema1-795035	KOG1706	Argininosuccinate synthase	Amino acid transport and metabolism	METABOLISM	Not a cazyme	-	-
Acema1-272284	Acema1-272197	KOG1721	FOG: Zn-finger	General function prediction only	POORLY CHARACTERIZED	Not a cazyme	-	-
Acema1-292319	Acema1-292232	KOG0204	Calcium transporting ATPase	Inorganic ion transport and metabolism	METABOLISM	Not a cazyme	-	-
Acema1-619114	Acema1-619027	KOG0204	Calcium transporting ATPase	Inorganic ion transport and metabolism	METABOLISM	Not a cazyme	-	-
Acema1-728559	Acema1-728472	KOG2779	N-myristoyl transferase	Lipid transport and metabolism	METABOLISM	Not a cazyme	-	-
Acema1-741198	Acema1-741111	KOG1145	Mitochondrial translation initiation factor 2 (IF-2; GTPase)	Translation, ribosomal structure and biogenesis	INFORMATION STORAGE AND PROCESSING	Not a cazyme	-	-
Acema1-807832	Acema1-807745	KOG2529	Pseudouridine synthase	Translation, ribosomal structure and biogenesis	INFORMATION STORAGE AND PROCESSING	Not a cazyme	-	-
Acema1-175855	Acema1-175768	KOG1674	Cyclin	General function prediction only	POORLY CHARACTERIZED	Not a cazyme	-	-
Acema1-744038	Acema1-743951	KOG1601	GATA-4/5/6 transcription factors	Transcription	INFORMATION STORAGE AND PROCESSING	Not a cazyme	-	-
Acema1-811966	Acema1-811879	KOG2361	Predicted methyltransferase	General function prediction only	POORLY CHARACTERIZED	Not a cazyme	-	-
Acema1-143808	Acema1-143721	KOG0260	RNA polymerase II, large subunit	Transcription	INFORMATION STORAGE AND PROCESSING	Not a cazyme	-	-
Acema1-474670	Acema1-474583	KOG0602	Neutral trehalase	Carbohydrate transport and metabolism	METABOLISM	GH37	-	-
Acema1-171631	Acema1-171544	KOG1721	FOG: Zn-finger	General function prediction only	POORLY CHARACTERIZED	Not a cazyme	-	-
Acema1-622566	Acema1-622479	KOG2276	Metalloexopeptidases	Amino acid transport and metabolism	METABOLISM	Not a cazyme	-	-
Acema1-588445	Acema1-588358	KOG0773	Transcription factor MEIS1 and related HOX domain proteins	Transcription	INFORMATION STORAGE AND PROCESSING	Not a cazyme	-	-
Acema1-595639	Acema1-595552	KOG0229	Phosphatidylinositol-4-phosphate 5-kinase	Signal transduction mechanisms	CELLULAR PROCESSES AND SIGNALING	Not a cazyme	-	-
Acema1-675381	Acema1-675294	KOG2835	Phosphoribosylamidoimidazole-succinocarboxamide synthase	Nucleotide transport and metabolism	METABOLISM	Not a cazyme	-	-
Tubma1-349203	Tubma1-349203	No KOG	-	-	-	Not a cazyme	-	-
Acema1-708903	Acema1-708903	No KOG	-	-	-	Not a cazyme	-	-
Cenge3-610067	Cenge3-610027	KOG3267	Uncharacterized conserved protein	Function unknown	POORLY CHARACTERIZED	Not a cazyme	-	-
Tubma1-291202	Tubma1-291039	KOG2766	Predicted membrane protein	Function unknown	POORLY CHARACTERIZED	Not a cazyme	-	-
Acema1-45239	Acema1-45152	KOG2766	Predicted membrane protein	Function unknown	POORLY CHARACTERIZED	Not a cazyme	-	-
Tubma1-284479	Tubma1-284316	KOG1406	Peroxisomal 3-ketoacyl-CoA-thiolase P-44/SCP2	Lipid transport and metabolism	METABOLISM	Not a cazyme	-	-
Acema1-641673	Acema1-641586	KOG2877	sn-1,2-diacylglycerol ethanolamine- and cholinephosphotranferases	Lipid transport and metabolism	METABOLISM	Not a cazyme	-	-
Acema1-617149	Acema1-617062	KOG1176	Acyl-CoA synthetase	Lipid transport and metabolism	METABOLISM	Not a cazyme	-	-
Acema1-603094	Acema1-603007	KOG2190	PolyC-binding proteins alphaCP-1 and related KH domain proteins	General function prediction only	POORLY CHARACTERIZED	Not a cazyme	-	-
Acema1-336292	Acema1-336205	KOG0760	Mitochondrial carrier protein MRS3/4	Energy production and conversion	METABOLISM	Not a cazyme	-	-
Acema1-124975	Acema1-124888	KOG2302	T-type voltage-gated Ca2+ channel, pore-forming alpha1I subunit	Inorganic ion transport and metabolism	METABOLISM	Not a cazyme	-	-
Acema1-810778	Acema1-810691	KOG2348	Urea transporter	Amino acid transport and metabolism	METABOLISM	Not a cazyme	-	-
Acema1-708335	Acema1-708248	KOG0064	Peroxisomal long-chain acyl-CoA transporter, ABC superfamily	Lipid transport and metabolism	METABOLISM	Not a cazyme	-	-
Acema1-477084	Acema1-476997	KOG2571	Chitin synthase/hyaluronan synthase (glycosyltransferases)	Cell wall/membrane/envelope biogenesis	CELLULAR PROCESSES AND SIGNALING	Myosin_motor-GT2	-	-
Acema1-578072	Acema1-577985	KOG0147	Transcriptional coactivator CAPER (RRM superfamily)	Transcription	INFORMATION STORAGE AND PROCESSING	Not a cazyme	-	-
Acema1-671421	Acema1-671334	KOG1599	Uricase (urate oxidase)	Secondary metabolites biosynthesis, transport and catabolism	METABOLISM	Not a cazyme	-	-
Acema1-677203	Acema1-677116	KOG0560	Sulfite reductase (ferredoxin)	Inorganic ion transport and metabolism	METABOLISM	Not a cazyme	-	-
Tubma1-291548	Tubma1-291385	KOG1336	Monodehydroascorbate/ferredoxin reductase	General function prediction only	POORLY CHARACTERIZED	Not a cazyme	-	-
Acema1-676538	Acema1-676451	KOG1336	Monodehydroascorbate/ferredoxin reductase	General function prediction only	POORLY CHARACTERIZED	Not a cazyme	-	-
Acema1-700108	Acema1-700021	KOG1336	Monodehydroascorbate/ferredoxin reductase	General function prediction only	POORLY CHARACTERIZED	Not a cazyme	-	-
Acema1-91585	Acema1-91498	KOG3124	Pyrroline-5-carboxylate reductase	Amino acid transport and metabolism	METABOLISM	Not a cazyme	-	-
Acema1-703568	Acema1-703481	KOG1257	NADP+-dependent malic enzyme	Energy production and conversion	METABOLISM	Not a cazyme	-	-
Acema1-468919	Acema1-468832	KOG3013	Exosomal 3'-5' exoribonuclease complex, subunit Rrp4	RNA processing and modification	INFORMATION STORAGE AND PROCESSING	Not a cazyme	-	-
Acema1-618391	Acema1-618304	KOG4554	Protein involved in inorganic phosphate transport	Inorganic ion transport and metabolism	METABOLISM	Not a cazyme	-	-
Acema1-569058	Acema1-568971	KOG3164	Uncharacterized proteins of PilT N-term./Vapc superfamily	General function prediction only	POORLY CHARACTERIZED	Not a cazyme	-	-
Acema1-702794	Acema1-702707	KOG0622	Ornithine decarboxylase	Amino acid transport and metabolism	METABOLISM	Not a cazyme	-	-
Acema1-281555	Acema1-281468	KOG3071	Fatty acyl-CoA elongase/Polyunsaturated fatty acid specific elongation enzyme	Lipid transport and metabolism	METABOLISM	Not a cazyme	-	-
Acema1-619828	Acema1-619741	KOG3324	Mitochondrial import inner membrane translocase, subunit TIM23	Intracellular trafficking, secretion, and vesicular transport	CELLULAR PROCESSES AND SIGNALING	Not a cazyme	-	-
Acema1-591251	Acema1-591164	KOG0254	Predicted transporter (major facilitator superfamily)	General function prediction only	POORLY CHARACTERIZED	Not a cazyme	-	-
Acema1-613673	Acema1-613586	KOG0062	ATPase component of ABC transporters with duplicated ATPase domains/Translation elongation factor EF-3b	Amino acid transport and metabolism	METABOLISM	Not a cazyme	-	-
Acema1-706844	Acema1-706757	KOG1257	NADP+-dependent malic enzyme	Energy production and conversion	METABOLISM	Not a cazyme	-	-
Acema1-618262	Acema1-618175	KOG0205	Plasma membrane H+-transporting ATPase	Inorganic ion transport and metabolism	METABOLISM	Not a cazyme	-	-
Acema1-125992	Acema1-125905	KOG0598	Ribosomal protein S6 kinase and related proteins	General function prediction only	POORLY CHARACTERIZED	Not a cazyme	-	-
Acema1-806041	Acema1-805954	KOG1459	Squalene synthetase	Lipid transport and metabolism	METABOLISM	Not a cazyme	-	-
Acema1-677017	Acema1-676930	KOG0089	Methylenetetrahydrofolate dehydrogenase/methylenetetrahydrofolate cyclohydrolase	Coenzyme transport and metabolism	METABOLISM	Not a cazyme	-	-
Acema1-566274	Acema1-566187	KOG0583	Serine/threonine protein kinase	Signal transduction mechanisms	CELLULAR PROCESSES AND SIGNALING	Not a cazyme	-	-
Acema1-155855	Acema1-155768	KOG1448	Ribose-phosphate pyrophosphokinase	Nucleotide transport and metabolism	METABOLISM	Not a cazyme	-	-
Acema1-730093	Acema1-730006	KOG0759	Mitochondrial oxoglutarate/malate carrier proteins	Energy production and conversion	METABOLISM	Not a cazyme	-	-
Acema1-597710	Acema1-597623	KOG1951	GTP-binding protein AARP2 involved in 40S ribosome biogenesis	Translation, ribosomal structure and biogenesis	INFORMATION STORAGE AND PROCESSING	Not a cazyme	-	-
Acema1-793594	Acema1-793507	KOG0337	ATP-dependent RNA helicase	RNA processing and modification	INFORMATION STORAGE AND PROCESSING	Not a cazyme	-	-
Acema1-624484	Acema1-624397	KOG0306	WD40-repeat-containing subunit of the 18S rRNA processing complex	RNA processing and modification	INFORMATION STORAGE AND PROCESSING	Not a cazyme	-	-
Acema1-805975	Acema1-805888	KOG3396	Glucosamine-phosphate N-acetyltransferase	Cell wall/membrane/envelope biogenesis	CELLULAR PROCESSES AND SIGNALING	Not a cazyme	-	-
Acema1-116893	Acema1-116806	KOG0236	Sulfate/bicarbonate/oxalate exchanger SAT-1 and related transporters (SLC26 family)	Inorganic ion transport and metabolism	METABOLISM	Not a cazyme	-	-
Acema1-600653	Acema1-600566	KOG1161	Protein involved in vacuolar polyphosphate accumulation, contains SPX domain	Inorganic ion transport and metabolism	METABOLISM	Not a cazyme	-	-
Acema1-724476	Acema1-724389	KOG2315	Predicted translation initiation factor related to eIF-3a	Translation, ribosomal structure and biogenesis	INFORMATION STORAGE AND PROCESSING	Not a cazyme	-	-
Acema1-776011	Acema1-775924	KOG0270	WD40 repeat-containing protein	Function unknown	POORLY CHARACTERIZED	Not a cazyme	-	-
Acema1-201775	Acema1-201688	KOG3336	Predicted member of the intramitochondrial sorting protein family	Intracellular trafficking, secretion, and vesicular transport	CELLULAR PROCESSES AND SIGNALING	Not a cazyme	-	-
Acema1-632806	Acema1-632719	KOG1272	WD40-repeat-containing subunit of the 18S rRNA processing complex	RNA processing and modification	INFORMATION STORAGE AND PROCESSING	Not a cazyme	-	-
Acema1-706178	Acema1-706091	KOG0776	Geranylgeranyl pyrophosphate synthase/Polyprenyl synthetase	Coenzyme transport and metabolism	METABOLISM	Not a cazyme	-	-
Acema1-656692	Acema1-656605	KOG3031	Protein required for biogenesis of the ribosomal 60S subunit	Translation, ribosomal structure and biogenesis	INFORMATION STORAGE AND PROCESSING	Not a cazyme	-	-
Acema1-631780	Acema1-631693	KOG0271	Notchless-like WD40 repeat-containing protein	Function unknown	POORLY CHARACTERIZED	Not a cazyme	-	-
Acema1-662668	Acema1-662581	KOG1098	Putative SAM-dependent rRNA methyltransferase SPB1	General function prediction only	POORLY CHARACTERIZED	Not a cazyme	-	-
Acema1-578238	Acema1-578238	No KOG	-	-	-	Not a cazyme	-	-
Acema1-614806	Acema1-614719	KOG1448	Ribose-phosphate pyrophosphokinase	Nucleotide transport and metabolism	METABOLISM	Not a cazyme	-	-
Acema1-667472	Acema1-667385	KOG1385	Nucleoside phosphatase	Nucleotide transport and metabolism	METABOLISM	Not a cazyme	-	-
Acema1-376705	Acema1-376618	KOG1424	Predicted GTP-binding protein MMR1	General function prediction only	POORLY CHARACTERIZED	Not a cazyme	-	-
Acema1-656606	Acema1-656519	KOG1401	Acetylornithine aminotransferase	Amino acid transport and metabolism	METABOLISM	Not a cazyme	-	-
Acema1-608045	Acema1-607958	KOG0724	Zuotin and related molecular chaperones (DnaJ superfamily), contains DNA-binding domains	Posttranslational modification, protein turnover, chaperones	CELLULAR PROCESSES AND SIGNALING	Not a cazyme	-	-
Acema1-711163	Acema1-711076	KOG0340	ATP-dependent RNA helicase	RNA processing and modification	INFORMATION STORAGE AND PROCESSING	Not a cazyme	-	-
Acema1-16799	Acema1-16712	KOG1241	Karyopherin (importin) beta 1	Intracellular trafficking, secretion, and vesicular transport	CELLULAR PROCESSES AND SIGNALING	Not a cazyme	-	-
Acema1-577759	Acema1-577672	KOG0650	WD40 repeat nucleolar protein Bop1, involved in ribosome biogenesis	Translation, ribosomal structure and biogenesis	INFORMATION STORAGE AND PROCESSING	Not a cazyme	-	-
Cenge3-684480	Cenge3-684440	KOG0062	ATPase component of ABC transporters with duplicated ATPase domains/Translation elongation factor EF-3b	Amino acid transport and metabolism	METABOLISM	Not a cazyme	-	-
Acema1-674021	Acema1-673934	KOG0062	ATPase component of ABC transporters with duplicated ATPase domains/Translation elongation factor EF-3b	Amino acid transport and metabolism	METABOLISM	Not a cazyme	-	-
Acema1-795502	Acema1-795415	KOG0767	Mitochondrial phosphate carrier protein	Energy production and conversion	METABOLISM	Not a cazyme	-	-
Acema1-803250	Acema1-803163	KOG1394	3-oxoacyl-(acyl-carrier-protein) synthase (I and II)	Secondary metabolites biosynthesis, transport and catabolism	METABOLISM	Not a cazyme	-	-
Acema1-427115	Acema1-427028	KOG2926	Malonyl-CoA:ACP transacylase	Lipid transport and metabolism	METABOLISM	Not a cazyme	-	-
Acema1-668102	Acema1-668015	KOG2467	Glycine/serine hydroxymethyltransferase	Amino acid transport and metabolism	METABOLISM	Not a cazyme	-	-
Acema1-189481	Acema1-189394	KOG0370	Multifunctional pyrimidine synthesis protein CAD (includes carbamoyl-phophate synthetase, aspartate transcarbamylase, and glutamine amidotransferase)	General function prediction only	POORLY CHARACTERIZED	Not a cazyme	-	-
Acema1-674686	Acema1-674599	KOG0205	Plasma membrane H+-transporting ATPase	Inorganic ion transport and metabolism	METABOLISM	Not a cazyme	-	-
Acema1-579675	Acema1-579588	KOG0047	Catalase	Inorganic ion transport and metabolism	METABOLISM	Not a cazyme	-	-
Acema1-644616	Acema1-644529	KOG2466	Uridine permease/thiamine transporter/allantoin transport	Coenzyme transport and metabolism	METABOLISM	Not a cazyme	-	-
Tubma1-229495	Tubma1-229332	KOG2161	Glucosidase I	Carbohydrate transport and metabolism	METABOLISM	Not a cazyme	-	-
Acema1-465286	Acema1-465199	KOG2161	Glucosidase I	Carbohydrate transport and metabolism	METABOLISM	Not a cazyme	-	-
Cenge3-613790	Cenge3-613750	KOG2903	Predicted glutathione S-transferase	Posttranslational modification, protein turnover, chaperones	CELLULAR PROCESSES AND SIGNALING	Not a cazyme	-	-
Cenge3-669508	Cenge3-669468	KOG0189	Phosphoadenosine phosphosulfate reductase	Amino acid transport and metabolism	METABOLISM	Not a cazyme	-	-
Tubma1-307900	Tubma1-307737	KOG0189	Phosphoadenosine phosphosulfate reductase	Amino acid transport and metabolism	METABOLISM	Not a cazyme	-	-
Hebcy2-6906	Hebcy2-6754	KOG1721	FOG: Zn-finger	General function prediction only	POORLY CHARACTERIZED	Not a cazyme	-	-
Tubma1-209420	Tubma1-209257	KOG0583	Serine/threonine protein kinase	Signal transduction mechanisms	CELLULAR PROCESSES AND SIGNALING	Not a cazyme	-	-
Tubma1-161578	Tubma1-161415	KOG0258	Alanine aminotransferase	Amino acid transport and metabolism	METABOLISM	Not a cazyme	-	-
Tubma1-233318	Tubma1-233155	KOG0560	Sulfite reductase (ferredoxin)	Inorganic ion transport and metabolism	METABOLISM	Not a cazyme	-	-
Tubma1-329166	Tubma1-329003	KOG2446	Glucose-6-phosphate isomerase	Carbohydrate transport and metabolism	METABOLISM	Not a cazyme	-	-
Tubma1-350895	Tubma1-350732	KOG0682	Ammonia permease	Inorganic ion transport and metabolism	METABOLISM	Not a cazyme	-	-
Tubma1-289829	Tubma1-289666	KOG0254	Predicted transporter (major facilitator superfamily)	General function prediction only	POORLY CHARACTERIZED	Not a cazyme	-	-
Tubma1-358101	Tubma1-357938	KOG0254	Predicted transporter (major facilitator superfamily)	General function prediction only	POORLY CHARACTERIZED	Not a cazyme	-	-
Tubma1-314853	Tubma1-314690	KOG0254	Predicted transporter (major facilitator superfamily)	General function prediction only	POORLY CHARACTERIZED	Not a cazyme	-	-
Tubma1-275434	Tubma1-275271	KOG1286	Amino acid transporters	Amino acid transport and metabolism	METABOLISM	Not a cazyme	-	-
Tubma1-189269	Tubma1-189106	KOG1286	Amino acid transporters	Amino acid transport and metabolism	METABOLISM	Not a cazyme	-	-
Acema1-684511	Acema1-684424	KOG0162	Myosin class I heavy chain	Cytoskeleton	CELLULAR PROCESSES AND SIGNALING	Not a cazyme	-	-
Acema1-673973	Acema1-673886	KOG0682	Ammonia permease	Inorganic ion transport and metabolism	METABOLISM	Not a cazyme	-	-
Acema1-750318	Acema1-750231	KOG1360	5-aminolevulinate synthase	Coenzyme transport and metabolism	METABOLISM	Not a cazyme	-	-
Acema1-671935	Acema1-671848	KOG2971	RNA-binding protein required for biogenesis of the ribosomal 60S subunit	Translation, ribosomal structure and biogenesis	INFORMATION STORAGE AND PROCESSING	Not a cazyme	-	-
Acema1-614780	Acema1-614693	KOG2572	Ribosome biogenesis protein - Nop58p/Nop5p	RNA processing and modification	INFORMATION STORAGE AND PROCESSING	Not a cazyme	-	-
Acema1-810764	Acema1-810677	KOG2423	Nucleolar GTPase	General function prediction only	POORLY CHARACTERIZED	Not a cazyme	-	-
Acema1-581827	Acema1-581740	KOG2436	Acetylglutamate kinase/acetylglutamate synthase	Amino acid transport and metabolism	METABOLISM	Not a cazyme	-	-
Acema1-172023	Acema1-171936	KOG1357	Serine palmitoyltransferase	Posttranslational modification, protein turnover, chaperones	CELLULAR PROCESSES AND SIGNALING	Not a cazyme	-	-
Acema1-617770	Acema1-617683	KOG3064	RNA-binding nuclear protein (MAK16) containing a distinct C4 Zn-finger	RNA processing and modification	INFORMATION STORAGE AND PROCESSING	Not a cazyme	-	-
Acema1-614072	Acema1-613985	KOG3359	Dolichyl-phosphate-mannose:protein O-mannosyl transferase	Posttranslational modification, protein turnover, chaperones	CELLULAR PROCESSES AND SIGNALING	GT39	-	-
Acema1-795055	Acema1-794968	KOG1393	Hydroxymethylglutaryl-CoA synthase	Lipid transport and metabolism	METABOLISM	Not a cazyme	-	-
Acema1-672431	Acema1-672344	KOG0216	RNA polymerase I, second largest subunit	Transcription	INFORMATION STORAGE AND PROCESSING	Not a cazyme	-	-
Acema1-804597	Acema1-804510	KOG1250	Threonine/serine dehydratases	Amino acid transport and metabolism	METABOLISM	Not a cazyme	-	-
Acema1-810532	Acema1-810445	KOG2040	Glycine dehydrogenase (decarboxylating)	Amino acid transport and metabolism	METABOLISM	Not a cazyme	-	-
Acema1-721142	Acema1-721055	KOG2036	Predicted P-loop ATPase fused to an acetyltransferase	General function prediction only	POORLY CHARACTERIZED	Not a cazyme	-	-
Acema1-690959	Acema1-690872	KOG0291	WD40-repeat-containing subunit of the 18S rRNA processing complex	RNA processing and modification	INFORMATION STORAGE AND PROCESSING	Not a cazyme	-	-
Acema1-607378	Acema1-607291	KOG0160	Myosin class V heavy chain	Cytoskeleton	CELLULAR PROCESSES AND SIGNALING	Not a cazyme	-	-
Acema1-631215	Acema1-631128	KOG2571	Chitin synthase/hyaluronan synthase (glycosyltransferases)	Cell wall/membrane/envelope biogenesis	CELLULAR PROCESSES AND SIGNALING	GT2	-	-
Acema1-702599	Acema1-702512	KOG0712	Molecular chaperone (DnaJ superfamily)	Posttranslational modification, protein turnover, chaperones	CELLULAR PROCESSES AND SIGNALING	Not a cazyme	-	-
Acema1-687057	Acema1-686970	KOG0258	Alanine aminotransferase	Amino acid transport and metabolism	METABOLISM	Not a cazyme	-	-
Acema1-728428	Acema1-728341	KOG2781	U3 small nucleolar ribonucleoprotein (snoRNP) component	RNA processing and modification	INFORMATION STORAGE AND PROCESSING	Not a cazyme	-	-
Acema1-599262	Acema1-599175	KOG0767	Mitochondrial phosphate carrier protein	Energy production and conversion	METABOLISM	Not a cazyme	-	-
Acema1-586061	Acema1-585974	KOG2786	Putative glutamate/ornithine acetyltransferase	Amino acid transport and metabolism	METABOLISM	Not a cazyme	-	-
Acema1-744188	Acema1-744101	KOG3754	Gamma-glutamylcysteine synthetase	Coenzyme transport and metabolism	METABOLISM	Not a cazyme	-	-
Acema1-589870	Acema1-589783	KOG0572	Glutamine phosphoribosylpyrophosphate amidotransferase	Nucleotide transport and metabolism	METABOLISM	Not a cazyme	-	-
Acema1-416044	Acema1-415957	KOG0598	Ribosomal protein S6 kinase and related proteins	General function prediction only	POORLY CHARACTERIZED	Not a cazyme	-	-
Acema1-460734	Acema1-460647	KOG1154	Gamma-glutamyl kinase	Amino acid transport and metabolism	METABOLISM	Not a cazyme	-	-
Acema1-711466	Acema1-711379	KOG2804	Phosphorylcholine transferase/cholinephosphate cytidylyltransferase	Lipid transport and metabolism	METABOLISM	Not a cazyme	-	-
Acema1-609953	Acema1-609866	KOG2495	NADH-dehydrogenase (ubiquinone)	Energy production and conversion	METABOLISM	Not a cazyme	-	-
Acema1-744278	Acema1-744191	KOG0189	Phosphoadenosine phosphosulfate reductase	Amino acid transport and metabolism	METABOLISM	Not a cazyme	-	-
Acema1-600078	Acema1-599991	KOG0692	Pentafunctional AROM protein	Amino acid transport and metabolism	METABOLISM	Not a cazyme	-	-
Acema1-635007	Acema1-634920	KOG0338	ATP-dependent RNA helicase	RNA processing and modification	INFORMATION STORAGE AND PROCESSING	Not a cazyme	-	-
Acema1-582997	Acema1-582910	KOG0734	AAA+-type ATPase containing the peptidase M41 domain	Posttranslational modification, protein turnover, chaperones	CELLULAR PROCESSES AND SIGNALING	Not a cazyme	-	-
Acema1-142477	Acema1-142390	KOG2697	Histidinol dehydrogenase	Amino acid transport and metabolism	METABOLISM	Not a cazyme	-	-
Acema1-641592	Acema1-641505	KOG1043	Ca2+-binding transmembrane protein LETM1/MRS7	Function unknown	POORLY CHARACTERIZED	Not a cazyme	-	-
Acema1-668307	Acema1-668220	KOG0237	Glycinamide ribonucleotide synthetase (GARS)/Aminoimidazole ribonucleotide synthetase (AIRS)	Nucleotide transport and metabolism	METABOLISM	Not a cazyme	-	-
Acema1-626536	Acema1-626449	KOG0343	RNA Helicase	RNA processing and modification	INFORMATION STORAGE AND PROCESSING	Not a cazyme	-	-
Acema1-704569	Acema1-704482	KOG0346	RNA helicase	RNA processing and modification	INFORMATION STORAGE AND PROCESSING	Not a cazyme	-	-
Acema1-569147	Acema1-569060	KOG0675	Calnexin	Posttranslational modification, protein turnover, chaperones	CELLULAR PROCESSES AND SIGNALING	Not a cazyme	-	-
Acema1-391787	Acema1-391700	KOG0751	Mitochondrial aspartate/glutamate carrier protein Aralar/Citrin (contains EF-hand Ca2+-binding domains)	Energy production and conversion	METABOLISM	Not a cazyme	-	-
Acema1-679309	Acema1-679309	No KOG	-	-	-	Not a cazyme	-	-
Acema1-749504	Acema1-749417	KOG2448	Dihydroxy-acid dehydratase	Amino acid transport and metabolism	METABOLISM	Not a cazyme	-	-
Acema1-795260	Acema1-795173	KOG0123	Polyadenylate-binding protein (RRM superfamily)	RNA processing and modification	INFORMATION STORAGE AND PROCESSING	Not a cazyme	-	-
Cenge3-647110	Cenge3-647070	KOG0252	Inorganic phosphate transporter	Inorganic ion transport and metabolism	METABOLISM	Not a cazyme	-	-
Acema1-188479	Acema1-188392	KOG0252	Inorganic phosphate transporter	Inorganic ion transport and metabolism	METABOLISM	Not a cazyme	-	-
Acema1-688073	Acema1-687986	KOG0252	Inorganic phosphate transporter	Inorganic ion transport and metabolism	METABOLISM	Not a cazyme	-	-

## Sheet: cluster3
Supplementary Data 10 - Occurrence in the genome and sequence similarity of ectomycorrhiza-upregulated genes from ten mycorrhizal fungi in the genome of the 135 fungi
Annotations and secreted status of Ectomycorrhizal upregulated genes for 10 fungi. The genes were grouped into 7 clusters. This is Cluster 3.
TranscriptId	ProteinId	Kog ID	Kog Defline	Kog Class	Kog Group	CAZymes	Signal Peptide	SmallSecretedProtein
Lacbi2-335058	Lacbi2-335058	No KOG	-	-	-	Not a cazyme	SP	SSP
Lacbi2-241509	Lacbi2-241509	No KOG	-	-	-	Not a cazyme	SP	SSP
Lacbi2-624234	Lacbi2-624234	No KOG	-	-	-	Not a cazyme	SP	SSP
Lacbi2-238394	Lacbi2-238394	No KOG	-	-	-	Not a cazyme	SP	SSP
Lacbi2-253198	Lacbi2-253198	No KOG	-	-	-	Not a cazyme	SP	SSP
Trima3-1291850	Trima3-1291850	No KOG	-	-	-	Not a cazyme	SP	SSP
Amamu1-68719	Amamu1-68719	No KOG	-	-	-	Not a cazyme	-	-
Paxin1-66073	Paxin1-66073	No KOG	-	-	-	Not a cazyme	-	-
Paxin1-6926	Paxin1-6926	No KOG	-	-	-	Not a cazyme	-	-
Paxin1-6939	Paxin1-6939	No KOG	-	-	-	Not a cazyme	-	-
Paxin1-6934	Paxin1-6934	No KOG	-	-	-	Not a cazyme	-	-
Paxin1-59323	Paxin1-59323	No KOG	-	-	-	Not a cazyme	SP	SSP
Amamu1-26353	Amamu1-26353	No KOG	-	-	-	Not a cazyme	SP	SSP
Amamu1-13888	Amamu1-13888	No KOG	-	-	-	Not a cazyme	SP	SSP
Amamu1-13892	Amamu1-13892	No KOG	-	-	-	Not a cazyme	SP	SSP
Amamu1-13887	Amamu1-13887	No KOG	-	-	-	Not a cazyme	SP	SSP
Paxin1-134262	Paxin1-134262	No KOG	-	-	-	Not a cazyme	-	-
Paxin1-168173	Paxin1-168173	No KOG	-	-	-	Not a cazyme	SP	SSP
Paxin1-7021	Paxin1-7021	No KOG	-	-	-	Not a cazyme	-	-
Paxin1-11253	Paxin1-11253	No KOG	-	-	-	Not a cazyme	-	-
Paxin1-137648	Paxin1-137648	No KOG	-	-	-	Not a cazyme	-	-
Paxin1-20566	Paxin1-20566	No KOG	-	-	-	Not a cazyme	-	-
Paxin1-20900	Paxin1-20900	No KOG	-	-	-	Not a cazyme	-	-
Paxin1-15626	Paxin1-15626	No KOG	-	-	-	Not a cazyme	-	-
Paxin1-177316	Paxin1-177193	KOG2628	Farnesyl cysteine-carboxyl methyltransferase	Posttranslational modification, protein turnover, chaperones	CELLULAR PROCESSES AND SIGNALING	Not a cazyme	-	-
Paxin1-172184	Paxin1-172184	No KOG	-	-	-	Not a cazyme	-	-
Paxin1-17343	Paxin1-17343	No KOG	-	-	-	Not a cazyme	-	-
Paxin1-102224	Paxin1-102224	No KOG	-	-	-	Not a cazyme	-	-
Paxin1-17342	Paxin1-17342	No KOG	-	-	-	Not a cazyme	-	-
Amamu1-177787	Amamu1-177677	KOG1911	Heterochromatin-associated protein HP1 and related CHROMO domain proteins	Chromatin structure and dynamics	INFORMATION STORAGE AND PROCESSING	Not a cazyme	-	-
Amamu1-73272	Amamu1-73162	KOG1869	Splicing coactivator SRm160/300, subunit SRm300	RNA processing and modification	INFORMATION STORAGE AND PROCESSING	Not a cazyme	-	-
Hebcy2-447933	Hebcy2-447933	No KOG	-	-	-	Not a cazyme	-	-
Amamu1-206269	Amamu1-206269	No KOG	-	-	-	Not a cazyme	-	-
Amamu1-67439	Amamu1-67439	No KOG	-	-	-	Not a cazyme	SP	SSP
Amamu1-162695	Amamu1-162695	No KOG	-	-	-	Not a cazyme	SP	SSP
Amamu1-88879	Amamu1-88879	No KOG	-	-	-	Not a cazyme	-	-
Amamu1-167012	Amamu1-167012	No KOG	-	-	-	Not a cazyme	-	-
Amamu1-155761	Amamu1-155761	No KOG	-	-	-	Not a cazyme	-	-
Amamu1-162579	Amamu1-162579	No KOG	-	-	-	Not a cazyme	-	-
Amamu1-615420	Amamu1-615310	KOG2806	Chitinase	Carbohydrate transport and metabolism	METABOLISM	GH18	-	-
Amamu1-176760	Amamu1-176760	No KOG	-	-	-	Not a cazyme	-	-
Amamu1-70879	Amamu1-70879	No KOG	-	-	-	Not a cazyme	-	-
Amamu1-160269	Amamu1-160269	No KOG	-	-	-	Not a cazyme	-	-
Amamu1-822990	Amamu1-822990	No KOG	-	-	-	Not a cazyme	SP	SSP
Amamu1-6168	Amamu1-6168	No KOG	-	-	-	Not a cazyme	-	-
Amamu1-158049	Amamu1-158049	No KOG	-	-	-	Not a cazyme	-	-
Amamu1-164358	Amamu1-164248	KOG0825	PHD Zn-finger protein	General function prediction only	POORLY CHARACTERIZED	Not a cazyme	-	-
Amamu1-873327	Amamu1-873327	No KOG	-	-	-	Not a cazyme	-	-
Amamu1-15372	Amamu1-15372	No KOG	-	-	-	Not a cazyme	-	-
Amamu1-23177	Amamu1-23177	No KOG	-	-	-	Not a cazyme	-	-
Amamu1-132491	Amamu1-132491	No KOG	-	-	-	Not a cazyme	-	-
Amamu1-158175	Amamu1-158175	No KOG	-	-	-	Not a cazyme	-	-
Amamu1-177600	Amamu1-177600	No KOG	-	-	-	Not a cazyme	-	-
Amamu1-171348	Amamu1-171348	No KOG	-	-	-	Not a cazyme	-	-
Amamu1-170322	Amamu1-170322	No KOG	-	-	-	Not a cazyme	-	-
Amamu1-309146	Amamu1-309146	No KOG	-	-	-	Not a cazyme	-	-
Amamu1-86165	Amamu1-86165	No KOG	-	-	-	Not a cazyme	-	-
Amamu1-23362	Amamu1-23362	No KOG	-	-	-	Not a cazyme	-	-
Amamu1-160829	Amamu1-160829	No KOG	-	-	-	Not a cazyme	-	-
Amamu1-168450	Amamu1-168450	No KOG	-	-	-	Not a cazyme	-	-
Amamu1-902601	Amamu1-902601	No KOG	-	-	-	Not a cazyme	-	-
Amamu1-15096	Amamu1-15096	No KOG	-	-	-	Not a cazyme	-	-
Amamu1-198312	Amamu1-198312	No KOG	-	-	-	Not a cazyme	-	-
Amamu1-160359	Amamu1-160359	No KOG	-	-	-	Not a cazyme	-	-
Amamu1-903112	Amamu1-903112	No KOG	-	-	-	Not a cazyme	-	-
Amamu1-27802	Amamu1-27802	No KOG	-	-	-	Not a cazyme	-	-
Amamu1-962597	Amamu1-962597	No KOG	-	-	-	Not a cazyme	-	-
Amamu1-93306	Amamu1-93306	No KOG	-	-	-	Not a cazyme	-	-
Amamu1-171211	Amamu1-171211	No KOG	-	-	-	Not a cazyme	-	-
Amamu1-902832	Amamu1-902832	No KOG	-	-	-	Not a cazyme	-	-
Amamu1-91418	Amamu1-91418	No KOG	-	-	-	Not a cazyme	-	-
Pilcr1-813957	Pilcr1-813957	No KOG	-	-	-	Not a cazyme	-	-
Lacbi2-700765	Lacbi2-700765	No KOG	-	-	-	Not a cazyme	-	-
Paxin1-165297	Paxin1-165297	No KOG	-	-	-	Not a cazyme	-	-
Lacbi2-605708	Lacbi2-605708	No KOG	-	-	-	Not a cazyme	-	-
Lacbi2-605495	Lacbi2-605495	No KOG	-	-	-	Not a cazyme	-	-
Lacbi2-588935	Lacbi2-588935	No KOG	-	-	-	Not a cazyme	-	-
Lacbi2-605231	Lacbi2-605231	No KOG	-	-	-	Not a cazyme	-	-
Pilcr1-161569	Pilcr1-161569	No KOG	-	-	-	Not a cazyme	-	-
Lacbi2-306076	Lacbi2-306076	KOG2084	Predicted histone tail methylase containing SET domain	Chromatin structure and dynamics	INFORMATION STORAGE AND PROCESSING	Not a cazyme	-	-
Lacbi2-486041	Lacbi2-486041	No KOG	-	-	-	Not a cazyme	-	-
Amamu1-129810	Amamu1-129810	No KOG	-	-	-	Not a cazyme	-	-
Pilcr1-815120	Pilcr1-815120	No KOG	-	-	-	Not a cazyme	-	-
Pilcr1-812695	Pilcr1-812695	No KOG	-	-	-	Not a cazyme	-	-
Pilcr1-825790	Pilcr1-825790	No KOG	-	-	-	Not a cazyme	-	-
Pilcr1-825797	Pilcr1-825797	No KOG	-	-	-	Not a cazyme	SP	SSP
Pilcr1-13801	Pilcr1-13712	KOG1474	Transcription initiation factor TFIID, subunit BDF1 and related bromodomain proteins	Transcription	INFORMATION STORAGE AND PROCESSING	Not a cazyme	-	-
Lacbi2-446626	Lacbi2-446626	KOG3544	Collagens (type IV and type XIII), and related proteins	Extracellular structures	CELLULAR PROCESSES AND SIGNALING	Not a cazyme	-	-
Trima3-1418804	Trima3-1418804	No KOG	-	-	-	Not a cazyme	-	-
Amamu1-11871	Amamu1-11871	No KOG	-	-	-	Not a cazyme	-	-
Amamu1-163850	Amamu1-163850	No KOG	-	-	-	Not a cazyme	-	-
Amamu1-236620	Amamu1-236510	KOG0587	Traf2- and Nck-interacting kinase and related germinal center kinase (GCK) family protein kinases	Signal transduction mechanisms	CELLULAR PROCESSES AND SIGNALING	Not a cazyme	-	-
Amamu1-181547	Amamu1-181547	No KOG	-	-	-	Not a cazyme	-	-
Amamu1-13711	Amamu1-13601	KOG4368	Predicted RNA binding protein, contains SWAP, RPR and G-patch domains	General function prediction only	POORLY CHARACTERIZED	Not a cazyme	-	-
Amamu1-170170	Amamu1-170170	No KOG	-	-	-	Not a cazyme	-	-
Pilcr1-826967	Pilcr1-826967	No KOG	-	-	-	Not a cazyme	-	-
Pilcr1-818874	Pilcr1-818874	No KOG	-	-	-	Not a cazyme	-	-
Amamu1-178837	Amamu1-178837	No KOG	-	-	-	Not a cazyme	-	-
Hebcy2-388656	Hebcy2-388504	KOG2294	Transcription factor of the Forkhead/HNF3 family	Transcription	INFORMATION STORAGE AND PROCESSING	Not a cazyme	-	-
Hebcy2-29329	Hebcy2-29177	KOG4157	beta-1,6-N-acetylglucosaminyltransferase, contains WSC domain	Posttranslational modification, protein turnover, chaperones	CELLULAR PROCESSES AND SIGNALING	Not a cazyme	-	-
Hebcy2-127188	Hebcy2-127036	KOG0260	RNA polymerase II, large subunit	Transcription	INFORMATION STORAGE AND PROCESSING	Not a cazyme	-	-
Hebcy2-30305	Hebcy2-30153	KOG2992	Nucleolar GTPase/ATPase p130	Nuclear structure	CELLULAR PROCESSES AND SIGNALING	Not a cazyme	-	-
Amamu1-795824	Amamu1-795824	No KOG	-	-	-	Not a cazyme	-	-
Hebcy2-447459	Hebcy2-447307	KOG3544	Collagens (type IV and type XIII), and related proteins	Extracellular structures	CELLULAR PROCESSES AND SIGNALING	Not a cazyme	-	-
Hebcy2-440704	Hebcy2-440704	No KOG	-	-	-	Not a cazyme	-	-
Hebcy2-449025	Hebcy2-449025	No KOG	-	-	-	Not a cazyme	-	-
Hebcy2-81403	Hebcy2-81251	KOG1472	Histone acetyltransferase SAGA/ADA, catalytic subunit PCAF/GCN5 and related proteins	Transcription	INFORMATION STORAGE AND PROCESSING	Not a cazyme	-	-
Lacbi2-315946	Lacbi2-315946	No KOG	-	-	-	Not a cazyme	-	-
Lacbi2-334902	Lacbi2-334902	No KOG	-	-	-	Not a cazyme	-	-
Hebcy2-439029	Hebcy2-439029	No KOG	-	-	-	Not a cazyme	-	-
Hebcy2-439027	Hebcy2-439027	No KOG	-	-	-	Not a cazyme	-	-
Amamu1-83885	Amamu1-83885	No KOG	-	-	-	Not a cazyme	-	-
Pilcr1-375482	Pilcr1-375482	No KOG	-	-	-	Not a cazyme	-	-
Paxin1-163833	Paxin1-163833	No KOG	-	-	-	Not a cazyme	-	-
Lacbi2-657183	Lacbi2-657183	No KOG	-	-	-	Not a cazyme	-	-
Amamu1-160207	Amamu1-160207	No KOG	-	-	-	Not a cazyme	-	-
Hebcy2-449951	Hebcy2-449951	No KOG	-	-	-	Not a cazyme	-	-
Amamu1-13774	Amamu1-13774	No KOG	-	-	-	Not a cazyme	-	-
Hebcy2-62216	Hebcy2-62216	No KOG	-	-	-	Not a cazyme	-	-
Pilcr1-826645	Pilcr1-826645	No KOG	-	-	-	Not a cazyme	-	-
Pilcr1-819302	Pilcr1-819302	No KOG	-	-	-	CBM13	-	-
Lacbi2-309465	Lacbi2-309465	No KOG	-	-	-	CBM13	-	-
Lacbi2-467801	Lacbi2-467801	KOG1869	Splicing coactivator SRm160/300, subunit SRm300	RNA processing and modification	INFORMATION STORAGE AND PROCESSING	Not a cazyme	-	-
Lacbi2-629056	Lacbi2-629056	No KOG	-	-	-	Not a cazyme	-	-
Lacbi2-315239	Lacbi2-315239	No KOG	-	-	-	Not a cazyme	-	-
Lacbi2-610208	Lacbi2-610208	No KOG	-	-	-	Not a cazyme	-	-
Lacbi2-457124	Lacbi2-457124	No KOG	-	-	-	Not a cazyme	-	-
Lacbi2-476699	Lacbi2-476699	KOG1701	Focal adhesion adaptor protein Paxillin and related LIM proteins	Signal transduction mechanisms	CELLULAR PROCESSES AND SIGNALING	Not a cazyme	-	-
Lacbi2-647986	Lacbi2-647986	No KOG	-	-	-	Not a cazyme	SP	SSP
Lacbi2-309004	Lacbi2-309004	No KOG	-	-	-	Not a cazyme	-	-
Lacbi2-291493	Lacbi2-291493	KOG3599	Ca2+-modulated nonselective cation channel polycystin	Signal transduction mechanisms	CELLULAR PROCESSES AND SIGNALING	Not a cazyme	SP	SSP
Lacbi2-629022	Lacbi2-629022	No KOG	-	-	-	Not a cazyme	-	-
Pilcr1-68793	Pilcr1-68793	No KOG	-	-	-	Not a cazyme	-	-
Lacbi2-633751	Lacbi2-633751	No KOG	-	-	-	Not a cazyme	-	-
Pilcr1-826810	Pilcr1-826721	KOG2806	Chitinase	Carbohydrate transport and metabolism	METABOLISM	Not a cazyme	-	-
Hebcy2-226552	Hebcy2-226400	KOG2510	SWI-SNF chromatin-remodeling complex protein	Chromatin structure and dynamics	INFORMATION STORAGE AND PROCESSING	Not a cazyme	-	-
Pilcr1-94330	Pilcr1-94330	No KOG	-	-	-	Not a cazyme	-	-
Paxin1-109331	Paxin1-109331	No KOG	-	-	-	Not a cazyme	-	-
Paxin1-166086	Paxin1-166086	No KOG	-	-	-	Not a cazyme	-	-
Lacbi2-671387	Lacbi2-671387	No KOG	-	-	-	Not a cazyme	-	-
Lacbi2-311123	Lacbi2-311123	No KOG	-	-	-	Not a cazyme	-	-
Amamu1-162759	Amamu1-162759	No KOG	-	-	-	Not a cazyme	-	-
Hebcy2-355641	Hebcy2-355641	No KOG	-	-	-	Not a cazyme	-	-
Amamu1-75513	Amamu1-75513	No KOG	-	-	-	Not a cazyme	SP	SSP
Amamu1-13092	Amamu1-13092	No KOG	-	-	-	Not a cazyme	SP	SSP
Pilcr1-208739	Pilcr1-208739	No KOG	-	-	-	Not a cazyme	SP	SSP
Lacbi2-607935	Lacbi2-607935	No KOG	-	-	-	Not a cazyme	SP	SSP
Hebcy2-447079	Hebcy2-447079	No KOG	-	-	-	Not a cazyme	-	-
Lacbi2-704717	Lacbi2-704717	No KOG	-	-	-	Not a cazyme	SP	SSP
Lacbi2-303579	Lacbi2-303579	No KOG	-	-	-	Not a cazyme	-	-
Lacbi2-476306	Lacbi2-476306	No KOG	-	-	-	Not a cazyme	-	-
Pilcr1-827289	Pilcr1-827289	No KOG	-	-	-	Not a cazyme	-	-
Lacbi2-300552	Lacbi2-300552	KOG4297	C-type lectin	Defense mechanisms	CELLULAR PROCESSES AND SIGNALING	Not a cazyme	SP	SSP
Lacbi2-467644	Lacbi2-467644	No KOG	-	-	-	Not a cazyme	-	-
Lacbi2-441127	Lacbi2-441127	No KOG	-	-	-	Not a cazyme	-	-
Amamu1-162633	Amamu1-162633	No KOG	-	-	-	Not a cazyme	-	-
Amamu1-162177	Amamu1-162177	No KOG	-	-	-	Not a cazyme	-	-
Lacbi2-309389	Lacbi2-309389	No KOG	-	-	-	Not a cazyme	-	-
Amamu1-78958	Amamu1-78958	No KOG	-	-	-	Not a cazyme	-	-
Amamu1-647394	Amamu1-647394	No KOG	-	-	-	Not a cazyme	-	-
Pilcr1-85704	Pilcr1-85704	No KOG	-	-	-	Not a cazyme	-	-
Pilcr1-97809	Pilcr1-97809	No KOG	-	-	-	Not a cazyme	-	-
Pilcr1-810881	Pilcr1-810881	No KOG	-	-	-	Not a cazyme	-	-
Pilcr1-822660	Pilcr1-822660	No KOG	-	-	-	Not a cazyme	-	-
Amamu1-178534	Amamu1-178534	No KOG	-	-	-	Not a cazyme	-	-
Pilcr1-78818	Pilcr1-78818	No KOG	-	-	-	Not a cazyme	-	-
Pilcr1-810708	Pilcr1-810708	No KOG	-	-	-	Not a cazyme	-	-
Pilcr1-818886	Pilcr1-818886	No KOG	-	-	-	Not a cazyme	-	-
Pilcr1-823513	Pilcr1-823513	No KOG	-	-	-	Not a cazyme	-	-
Amamu1-166477	Amamu1-166477	No KOG	-	-	-	Not a cazyme	-	-
Pilcr1-233998	Pilcr1-233909	KOG0384	Chromodomain-helicase DNA-binding protein	Transcription	INFORMATION STORAGE AND PROCESSING	Not a cazyme	-	-
Pilcr1-224009	Pilcr1-224009	No KOG	-	-	-	Not a cazyme	-	-
Amamu1-807488	Amamu1-807488	No KOG	-	-	-	Not a cazyme	-	-
Pilcr1-812791	Pilcr1-812791	No KOG	-	-	-	Not a cazyme	-	-
Lacbi2-706479	Lacbi2-706479	No KOG	-	-	-	Not a cazyme	-	-
Lacbi2-659964	Lacbi2-659964	No KOG	-	-	-	Not a cazyme	-	-
Lacbi2-657204	Lacbi2-657204	No KOG	-	-	-	Not a cazyme	-	-
Lacbi2-689134	Lacbi2-689134	No KOG	-	-	-	Not a cazyme	-	-
Pilcr1-14263	Pilcr1-14263	No KOG	-	-	-	Not a cazyme	-	-
Pilcr1-661671	Pilcr1-661671	No KOG	-	-	-	Not a cazyme	-	-
Pilcr1-14528	Pilcr1-14528	No KOG	-	-	-	Not a cazyme	-	-
Pilcr1-810452	Pilcr1-810363	KOG0710	Molecular chaperone (small heat-shock protein Hsp26/Hsp42)	Posttranslational modification, protein turnover, chaperones	CELLULAR PROCESSES AND SIGNALING	Not a cazyme	-	-
Pilcr1-244901	Pilcr1-244901	No KOG	-	-	-	Not a cazyme	-	-
Pilcr1-826034	Pilcr1-826034	No KOG	-	-	-	Not a cazyme	-	-
Pilcr1-643933	Pilcr1-643933	No KOG	-	-	-	Not a cazyme	-	-
Pilcr1-718853	Pilcr1-718853	No KOG	-	-	-	Not a cazyme	-	-
Pilcr1-818536	Pilcr1-818536	No KOG	-	-	-	Not a cazyme	-	-
Pilcr1-620371	Pilcr1-620371	No KOG	-	-	-	Not a cazyme	-	-
Pilcr1-814216	Pilcr1-814216	No KOG	-	-	-	Not a cazyme	-	-
Pilcr1-828948	Pilcr1-828948	No KOG	-	-	-	Not a cazyme	-	-
Pilcr1-15232	Pilcr1-15232	No KOG	-	-	-	Not a cazyme	-	-
Pilcr1-322469	Pilcr1-322469	No KOG	-	-	-	Not a cazyme	-	-
Pilcr1-815777	Pilcr1-815777	No KOG	-	-	-	Not a cazyme	-	-
Pilcr1-13432	Pilcr1-13432	No KOG	-	-	-	Not a cazyme	-	-
Pilcr1-810916	Pilcr1-810827	KOG1187	Serine/threonine protein kinase	Signal transduction mechanisms	CELLULAR PROCESSES AND SIGNALING	Not a cazyme	-	-
Hebcy2-138152	Hebcy2-138152	No KOG	-	-	-	Not a cazyme	-	-
Hebcy2-29830	Hebcy2-29830	No KOG	-	-	-	Not a cazyme	-	-
Amamu1-24175	Amamu1-24175	No KOG	-	-	-	Not a cazyme	-	-
Trima3-1275210	Trima3-1275210	No KOG	-	-	-	Not a cazyme	SP	SSP
Trima3-1383414	Trima3-1383414	No KOG	-	-	-	Not a cazyme	-	-
Trima3-490634	Trima3-490634	No KOG	-	-	-	Not a cazyme	-	-
Hebcy2-28504	Hebcy2-28504	No KOG	-	-	-	Not a cazyme	-	-
Hebcy2-442655	Hebcy2-442655	No KOG	-	-	-	Not a cazyme	-	-
Hebcy2-443472	Hebcy2-443320	KOG1286	Amino acid transporters	Amino acid transport and metabolism	METABOLISM	Not a cazyme	-	-
Hebcy2-283104	Hebcy2-283104	No KOG	-	-	-	Not a cazyme	-	-
Hebcy2-57670	Hebcy2-57670	No KOG	-	-	-	Not a cazyme	-	-
Hebcy2-448195	Hebcy2-448195	No KOG	-	-	-	Not a cazyme	-	-
Hebcy2-440430	Hebcy2-440430	No KOG	-	-	-	Not a cazyme	-	-
Hebcy2-449623	Hebcy2-449623	No KOG	-	-	-	Not a cazyme	-	-
Hebcy2-445968	Hebcy2-445968	No KOG	-	-	-	Not a cazyme	-	-
Hebcy2-31898	Hebcy2-31898	No KOG	-	-	-	Not a cazyme	-	-
Hebcy2-30248	Hebcy2-30248	No KOG	-	-	-	Not a cazyme	-	-
Hebcy2-30232	Hebcy2-30232	No KOG	-	-	-	Not a cazyme	-	-
Hebcy2-30246	Hebcy2-30246	No KOG	-	-	-	Not a cazyme	-	-
Hebcy2-22047	Hebcy2-22047	No KOG	-	-	-	Not a cazyme	-	-
Hebcy2-32088	Hebcy2-32088	No KOG	-	-	-	Not a cazyme	-	-
Hebcy2-443118	Hebcy2-443118	No KOG	-	-	-	Not a cazyme	-	-
Hebcy2-31325	Hebcy2-31325	No KOG	-	-	-	Not a cazyme	-	-
Hebcy2-448541	Hebcy2-448541	No KOG	-	-	-	Not a cazyme	-	-
Hebcy2-443068	Hebcy2-442916	KOG1474	Transcription initiation factor TFIID, subunit BDF1 and related bromodomain proteins	Transcription	INFORMATION STORAGE AND PROCESSING	Not a cazyme	-	-
Hebcy2-10262	Hebcy2-10262	No KOG	-	-	-	Not a cazyme	-	-
Hebcy2-32515	Hebcy2-32515	No KOG	-	-	-	Not a cazyme	SP	SSP
Hebcy2-412399	Hebcy2-412247	KOG3599	Ca2+-modulated nonselective cation channel polycystin	Signal transduction mechanisms	CELLULAR PROCESSES AND SIGNALING	Not a cazyme	-	-
Hebcy2-412501	Hebcy2-412501	No KOG	-	-	-	Not a cazyme	-	-
Hebcy2-11437	Hebcy2-11437	No KOG	-	-	-	Not a cazyme	-	-
Hebcy2-447910	Hebcy2-447758	KOG1187	Serine/threonine protein kinase	Signal transduction mechanisms	CELLULAR PROCESSES AND SIGNALING	Not a cazyme	-	-
Hebcy2-23454	Hebcy2-23454	No KOG	-	-	-	Not a cazyme	-	-
Hebcy2-443613	Hebcy2-443613	No KOG	-	-	-	Not a cazyme	-	-
Hebcy2-168063	Hebcy2-168063	No KOG	-	-	-	Not a cazyme	-	-
Hebcy2-382915	Hebcy2-382915	No KOG	-	-	-	Not a cazyme	-	-
Hebcy2-444643	Hebcy2-444643	No KOG	-	-	-	Not a cazyme	-	-
Hebcy2-439002	Hebcy2-439002	No KOG	-	-	-	Not a cazyme	-	-
Hebcy2-439000	Hebcy2-439000	No KOG	-	-	-	Not a cazyme	-	-
Amamu1-60564	Amamu1-60564	No KOG	-	-	-	Not a cazyme	-	-
Lacbi2-590875	Lacbi2-590875	KOG4480	Heme oxygenase	Inorganic ion transport and metabolism	METABOLISM	Not a cazyme	-	-
Lacbi2-330347	Lacbi2-330347	No KOG	-	-	-	Not a cazyme	-	-
Hebcy2-19243	Hebcy2-19243	No KOG	-	-	-	Not a cazyme	-	-
Hebcy2-446926	Hebcy2-446926	No KOG	-	-	-	Not a cazyme	-	-
Hebcy2-21950	Hebcy2-21950	No KOG	-	-	-	Not a cazyme	-	-
Hebcy2-77301	Hebcy2-77301	No KOG	-	-	-	Not a cazyme	-	-
Hebcy2-21944	Hebcy2-21944	No KOG	-	-	-	Not a cazyme	-	-
Hebcy2-444461	Hebcy2-444461	No KOG	-	-	-	Not a cazyme	-	-
Hebcy2-122455	Hebcy2-122455	No KOG	-	-	-	Not a cazyme	-	-
Hebcy2-159214	Hebcy2-159214	No KOG	-	-	-	Not a cazyme	-	-
Hebcy2-349033	Hebcy2-349033	No KOG	-	-	-	Not a cazyme	-	-
Hebcy2-448053	Hebcy2-448053	No KOG	-	-	-	Not a cazyme	-	-
Hebcy2-18411	Hebcy2-18411	No KOG	-	-	-	Not a cazyme	-	-
Hebcy2-442126	Hebcy2-442126	No KOG	-	-	-	Not a cazyme	-	-
Hebcy2-66291	Hebcy2-66291	No KOG	-	-	-	Not a cazyme	-	-
Hebcy2-438457	Hebcy2-438457	No KOG	-	-	-	Not a cazyme	-	-
Hebcy2-68475	Hebcy2-68475	No KOG	-	-	-	Not a cazyme	-	-
Hebcy2-446740	Hebcy2-446740	No KOG	-	-	-	Not a cazyme	SP	SSP
Lacbi2-486366	Lacbi2-486366	No KOG	-	-	-	Not a cazyme	-	-
Lacbi2-599008	Lacbi2-599008	No KOG	-	-	-	Not a cazyme	-	-
Lacbi2-335343	Lacbi2-335343	No KOG	-	-	-	Not a cazyme	-	-
Lacbi2-695782	Lacbi2-695782	No KOG	-	-	-	Not a cazyme	-	-
Lacbi2-708979	Lacbi2-708979	No KOG	-	-	-	Not a cazyme	-	-
Lacbi2-488217	Lacbi2-488217	No KOG	-	-	-	Not a cazyme	-	-
Lacbi2-304485	Lacbi2-304485	No KOG	-	-	-	Not a cazyme	-	-
Lacbi2-682514	Lacbi2-682514	No KOG	-	-	-	Not a cazyme	-	-
Lacbi2-617497	Lacbi2-617497	No KOG	-	-	-	Not a cazyme	-	-
Lacbi2-325834	Lacbi2-325834	No KOG	-	-	-	Not a cazyme	-	-
Lacbi2-612534	Lacbi2-612534	No KOG	-	-	-	Not a cazyme	-	-
Lacbi2-302362	Lacbi2-302362	No KOG	-	-	-	Not a cazyme	-	-
Lacbi2-315272	Lacbi2-315272	No KOG	-	-	-	Not a cazyme	-	-
Lacbi2-334882	Lacbi2-334882	No KOG	-	-	-	Not a cazyme	-	-
Lacbi2-568715	Lacbi2-568715	No KOG	-	-	-	Not a cazyme	-	-
Lacbi2-484177	Lacbi2-484177	No KOG	-	-	-	Not a cazyme	-	-
Lacbi2-329422	Lacbi2-329422	No KOG	-	-	-	Not a cazyme	-	-
Lacbi2-667286	Lacbi2-667286	No KOG	-	-	-	Not a cazyme	-	-
Lacbi2-450009	Lacbi2-450009	No KOG	-	-	-	Not a cazyme	-	-
Lacbi2-450011	Lacbi2-450011	No KOG	-	-	-	Not a cazyme	-	-
Lacbi2-647187	Lacbi2-647187	KOG4157	beta-1,6-N-acetylglucosaminyltransferase, contains WSC domain	Posttranslational modification, protein turnover, chaperones	CELLULAR PROCESSES AND SIGNALING	Not a cazyme	-	-
Lacbi2-451992	Lacbi2-451992	KOG4701	Chitinase	Cell wall/membrane/envelope biogenesis	CELLULAR PROCESSES AND SIGNALING	Not a cazyme	-	-
Lacbi2-484367	Lacbi2-484367	No KOG	-	-	-	Not a cazyme	-	-
Lacbi2-307294	Lacbi2-307294	No KOG	-	-	-	Not a cazyme	SP	SSP
Lacbi2-309859	Lacbi2-309859	No KOG	-	-	-	Not a cazyme	-	-
Lacbi2-482713	Lacbi2-482713	No KOG	-	-	-	Not a cazyme	-	-
Lacbi2-315353	Lacbi2-315353	No KOG	-	-	-	Not a cazyme	-	-
Lacbi2-481258	Lacbi2-481258	No KOG	-	-	-	Not a cazyme	-	-
Lacbi2-298392	Lacbi2-298392	KOG1187	Serine/threonine protein kinase	Signal transduction mechanisms	CELLULAR PROCESSES AND SIGNALING	Not a cazyme	SP	-
Lacbi2-608613	Lacbi2-608613	No KOG	-	-	-	Not a cazyme	-	-
Lacbi2-592211	Lacbi2-592211	No KOG	-	-	-	Not a cazyme	-	-
Lacbi2-312913	Lacbi2-312913	No KOG	-	-	-	Not a cazyme	-	-
Lacbi2-588028	Lacbi2-588028	No KOG	-	-	-	Not a cazyme	-	-
Lacbi2-297969	Lacbi2-297969	No KOG	-	-	-	Not a cazyme	-	-
Lacbi2-336272	Lacbi2-336272	No KOG	-	-	-	Not a cazyme	-	-
Lacbi2-473417	Lacbi2-473417	No KOG	-	-	-	Not a cazyme	-	-
Lacbi2-594368	Lacbi2-594368	No KOG	-	-	-	Not a cazyme	-	-
Lacbi2-620265	Lacbi2-620265	No KOG	-	-	-	Not a cazyme	-	-
Lacbi2-596267	Lacbi2-596267	No KOG	-	-	-	Not a cazyme	-	-
Lacbi2-610232	Lacbi2-610232	No KOG	-	-	-	Not a cazyme	-	-
Lacbi2-583256	Lacbi2-583256	No KOG	-	-	-	Not a cazyme	-	-
Lacbi2-576211	Lacbi2-576211	KOG4624	Uncharacterized conserved protein	Function unknown	POORLY CHARACTERIZED	Not a cazyme	-	-
Lacbi2-472098	Lacbi2-472098	No KOG	-	-	-	Not a cazyme	-	-
Hebcy2-445562	Hebcy2-445410	KOG1442	GDP-fucose transporter	Intracellular trafficking, secretion, and vesicular transport	CELLULAR PROCESSES AND SIGNALING	Not a cazyme	-	-
Lacbi2-666586	Lacbi2-666586	KOG3451	Uncharacterized conserved protein	Function unknown	POORLY CHARACTERIZED	Not a cazyme	-	-
Lacbi2-644745	Lacbi2-644745	No KOG	-	-	-	Not a cazyme	-	-
Lacbi2-316766	Lacbi2-316766	KOG1037	NAD+ ADP-ribosyltransferase Parp, required for poly-ADP ribosylation of nuclear proteins	Posttranslational modification, protein turnover, chaperones	CELLULAR PROCESSES AND SIGNALING	Not a cazyme	-	-
Hebcy2-443939	Hebcy2-443787	KOG4667	Predicted esterase	Lipid transport and metabolism	METABOLISM	Not a cazyme	-	-
Lacbi2-704330	Lacbi2-704330	No KOG	-	-	-	Not a cazyme	-	-
Hebcy2-173825	Hebcy2-173673	KOG1187	Serine/threonine protein kinase	Signal transduction mechanisms	CELLULAR PROCESSES AND SIGNALING	Not a cazyme	-	-
Amamu1-953401	Amamu1-953291	KOG2283	Clathrin coat dissociation kinase GAK/PTEN/Auxilin and related tyrosine phosphatases	General function prediction only	POORLY CHARACTERIZED	Not a cazyme	-	-
Lacbi2-307712	Lacbi2-307712	No KOG	-	-	-	Not a cazyme	-	-
Lacbi2-308787	Lacbi2-308787	No KOG	-	-	-	Not a cazyme	SP	SSP
Lacbi2-587801	Lacbi2-587801	No KOG	-	-	-	Not a cazyme	-	-
Lacbi2-380023	Lacbi2-380023	KOG4157	beta-1,6-N-acetylglucosaminyltransferase, contains WSC domain	Posttranslational modification, protein turnover, chaperones	CELLULAR PROCESSES AND SIGNALING	Not a cazyme	SP	-
Lacbi2-480740	Lacbi2-480740	No KOG	-	-	-	Not a cazyme	-	-
Amamu1-63872	Amamu1-63872	No KOG	-	-	-	Not a cazyme	-	-
Lacbi2-654573	Lacbi2-654573	No KOG	-	-	-	Not a cazyme	-	-
Lacbi2-303831	Lacbi2-303831	No KOG	-	-	-	Not a cazyme	-	-
Lacbi2-446327	Lacbi2-446327	KOG3544	Collagens (type IV and type XIII), and related proteins	Extracellular structures	CELLULAR PROCESSES AND SIGNALING	Not a cazyme	-	-
Lacbi2-472766	Lacbi2-472766	No KOG	-	-	-	Not a cazyme	-	-
Hebcy2-67916	Hebcy2-67916	No KOG	-	-	-	Not a cazyme	SP	SSP
Lacbi2-608234	Lacbi2-608234	No KOG	-	-	-	Not a cazyme	-	-
Tubma1-210569	Tubma1-210569	No KOG	-	-	-	Not a cazyme	-	-
Lacbi2-656993	Lacbi2-656993	KOG4400	E3 ubiquitin ligase interacting with arginine methyltransferase	Posttranslational modification, protein turnover, chaperones	CELLULAR PROCESSES AND SIGNALING	Not a cazyme	-	-
Pilcr1-815069	Pilcr1-814980	KOG1759	Macrophage migration inhibitory factor	Defense mechanisms	CELLULAR PROCESSES AND SIGNALING	Not a cazyme	-	-
Lacbi2-449842	Lacbi2-449842	No KOG	-	-	-	Not a cazyme	-	-
Lacbi2-484369	Lacbi2-484369	No KOG	-	-	-	Not a cazyme	-	-
Lacbi2-472539	Lacbi2-472539	KOG4103	Mitochondrial F1F0-ATP synthase, subunit g/ATP20	Energy production and conversion	METABOLISM	Not a cazyme	-	-
Lacbi2-690612	Lacbi2-690612	No KOG	-	-	-	Not a cazyme	-	-
Pilcr1-72605	Pilcr1-72605	No KOG	-	-	-	Not a cazyme	-	-
Pilcr1-3945	Pilcr1-3856	KOG4019	Calcineurin-mediated signaling pathway inhibitor DSCR1	General function prediction only	POORLY CHARACTERIZED	Not a cazyme	-	-
Lacbi2-498639	Lacbi2-498639	No KOG	-	-	-	Not a cazyme	-	-
Lacbi2-488025	Lacbi2-488025	KOG4034	Uncharacterized conserved protein NOF (Neighbor of FAU)	Function unknown	POORLY CHARACTERIZED	Not a cazyme	-	-
Lacbi2-454111	Lacbi2-454111	KOG2764	Putative transcriptional regulator DJ-1	Defense mechanisms	CELLULAR PROCESSES AND SIGNALING	Not a cazyme	-	-
Paxin1-51074	Paxin1-51074	No KOG	-	-	-	Not a cazyme	-	-
Lacbi2-442277	Lacbi2-442277	No KOG	-	-	-	Not a cazyme	-	-
Amamu1-74824	Amamu1-74824	No KOG	-	-	-	Not a cazyme	-	-
Lacbi2-643541	Lacbi2-643541	No KOG	-	-	-	Not a cazyme	-	-
Lacbi2-620912	Lacbi2-620912	No KOG	-	-	-	Not a cazyme	-	-
Lacbi2-698839	Lacbi2-698839	No KOG	-	-	-	Not a cazyme	SP	SSP
Lacbi2-658561	Lacbi2-658561	No KOG	-	-	-	Not a cazyme	-	-
Lacbi2-478332	Lacbi2-478332	No KOG	-	-	-	Not a cazyme	-	-
Lacbi2-685650	Lacbi2-685650	No KOG	-	-	-	Not a cazyme	-	-
Lacbi2-699963	Lacbi2-699963	No KOG	-	-	-	Not a cazyme	-	-
Lacbi2-658328	Lacbi2-658328	No KOG	-	-	-	Not a cazyme	-	-
Lacbi2-593553	Lacbi2-593553	No KOG	-	-	-	Not a cazyme	-	-
Lacbi2-626654	Lacbi2-626654	No KOG	-	-	-	Not a cazyme	-	-
Lacbi2-479306	Lacbi2-479306	No KOG	-	-	-	Not a cazyme	-	-
Pilcr1-817157	Pilcr1-817157	No KOG	-	-	-	Not a cazyme	-	-
Lacbi2-685788	Lacbi2-685788	KOG2093	Translesion DNA polymerase - REV1 deoxycytidyl transferase	Replication, recombination and repair	INFORMATION STORAGE AND PROCESSING	Not a cazyme	-	-
Lacbi2-673605	Lacbi2-673605	No KOG	-	-	-	Not a cazyme	-	-
Lacbi2-539647	Lacbi2-539647	No KOG	-	-	-	Not a cazyme	-	-
Lacbi2-683556	Lacbi2-683556	KOG3450	Huntingtin interacting protein HYPK	General function prediction only	POORLY CHARACTERIZED	Not a cazyme	-	-
Lacbi2-652735	Lacbi2-652735	No KOG	-	-	-	Not a cazyme	-	-
Lacbi2-306043	Lacbi2-306043	No KOG	-	-	-	Not a cazyme	-	-
Lacbi2-488436	Lacbi2-488436	No KOG	-	-	-	Not a cazyme	-	-
Lacbi2-678253	Lacbi2-678253	No KOG	-	-	-	Not a cazyme	-	-
Lacbi2-311423	Lacbi2-311423	No KOG	-	-	-	Not a cazyme	-	-
Lacbi2-621115	Lacbi2-621115	No KOG	-	-	-	Not a cazyme	SP	SSP
Lacbi2-605255	Lacbi2-605255	No KOG	-	-	-	Not a cazyme	-	-
Lacbi2-473155	Lacbi2-473155	No KOG	-	-	-	Not a cazyme	-	-
Lacbi2-683133	Lacbi2-683133	No KOG	-	-	-	Not a cazyme	-	-
Lacbi2-689410	Lacbi2-689410	No KOG	-	-	-	Not a cazyme	-	-
Lacbi2-698817	Lacbi2-698817	No KOG	-	-	-	Not a cazyme	-	-
Lacbi2-304496	Lacbi2-304496	No KOG	-	-	-	Not a cazyme	-	-
Amamu1-166117	Amamu1-166117	No KOG	-	-	-	Not a cazyme	-	-
Lacbi2-484214	Lacbi2-484214	No KOG	-	-	-	Not a cazyme	-	-
Lacbi2-687233	Lacbi2-687233	No KOG	-	-	-	Not a cazyme	-	-
Hebcy2-448218	Hebcy2-448218	No KOG	-	-	-	Not a cazyme	-	-
Paxin1-103293	Paxin1-103293	No KOG	-	-	-	Not a cazyme	-	-
Paxin1-169633	Paxin1-169633	No KOG	-	-	-	Not a cazyme	-	-
Paxin1-158699	Paxin1-158699	No KOG	-	-	-	Not a cazyme	-	-
Amamu1-184722	Amamu1-184722	No KOG	-	-	-	GH17	-	-
Pilcr1-822663	Pilcr1-822663	No KOG	-	-	-	Not a cazyme	-	-
Amamu1-162504	Amamu1-162504	No KOG	-	-	-	Not a cazyme	-	-
Paxin1-5814	Paxin1-5691	KOG1285	Beta, beta-carotene 15,15'-dioxygenase and related enzymes	Secondary metabolites biosynthesis, transport and catabolism	METABOLISM	GH18-CBM5-CBM5	-	-
Lacbi2-676598	Lacbi2-676598	No KOG	-	-	-	Not a cazyme	-	-
Amamu1-188157	Amamu1-188047	KOG2566	Beta-glucocerebrosidase	Carbohydrate transport and metabolism	METABOLISM	GH30_3	SP	-
Amamu1-165969	Amamu1-165969	No KOG	-	-	-	Not a cazyme	-	-
Amamu1-6095	Amamu1-6095	No KOG	-	-	-	Not a cazyme	-	-
Lacbi2-441584	Lacbi2-441584	No KOG	-	-	-	Not a cazyme	-	-
Lacbi2-581576	Lacbi2-581576	No KOG	-	-	-	Not a cazyme	-	-
Pilcr1-811193	Pilcr1-811193	No KOG	-	-	-	Not a cazyme	-	-
Hebcy2-28810	Hebcy2-28658	KOG1830	Wiskott Aldrich syndrome proteins	Cytoskeleton	CELLULAR PROCESSES AND SIGNALING	Not a cazyme	-	-
Lacbi2-575722	Lacbi2-575722	No KOG	-	-	-	Not a cazyme	-	-
Lacbi2-313655	Lacbi2-313655	No KOG	-	-	-	PL14_5	SP	-
Lacbi2-703521	Lacbi2-703521	No KOG	-	-	-	Not a cazyme	-	-
Lacbi2-656711	Lacbi2-656711	No KOG	-	-	-	Not a cazyme	-	-
Pilcr1-829774	Pilcr1-829774	No KOG	-	-	-	Not a cazyme	-	-
Amamu1-185949	Amamu1-185949	No KOG	-	-	-	Not a cazyme	-	-
Hebcy2-427933	Hebcy2-427933	No KOG	-	-	-	Not a cazyme	-	-
Amamu1-165376	Amamu1-165376	No KOG	-	-	-	Not a cazyme	-	-
Lacbi2-689495	Lacbi2-689495	No KOG	-	-	-	Not a cazyme	-	-
Lacbi2-693489	Lacbi2-693489	No KOG	-	-	-	Not a cazyme	-	-
Lacbi2-695050	Lacbi2-695050	No KOG	-	-	-	Not a cazyme	-	-
Lacbi2-579667	Lacbi2-579667	No KOG	-	-	-	Not a cazyme	-	-
Lacbi2-667851	Lacbi2-667851	No KOG	-	-	-	Not a cazyme	-	-
Amamu1-158649	Amamu1-158649	No KOG	-	-	-	Not a cazyme	-	-
Paxin1-133377	Paxin1-133377	No KOG	-	-	-	Not a cazyme	-	-

## Sheet: cluster4
Supplementary Data 10 - Occurrence in the genome and sequence similarity of ectomycorrhiza-upregulated genes from ten mycorrhizal fungi in the genome of the 135 fungi
Annotations and secreted status of Ectomycorrhizal upregulated genes for 10 fungi. The genes were grouped into 7 clusters. This is Cluster 4.
TranscriptId	ProteinId	Kog ID	Kog Defline	Kog Class	Kog Group	CAZymes	Signal Peptide	SmallSecretedProtein
Pilcr1-818651	Pilcr1-818651	No KOG	-	-	-	Not a cazyme	-	-
Amamu1-185555	Amamu1-185555	No KOG	-	-	-	Not a cazyme	-	-
Hebcy2-449463	Hebcy2-449311	KOG0626	Beta-glucosidase, lactase phlorizinhydrolase, and related proteins	Carbohydrate transport and metabolism	METABOLISM	GH1	-	-
Pilcr1-673104	Pilcr1-673104	No KOG	-	-	-	Not a cazyme	-	-
Amamu1-69288	Amamu1-69288	No KOG	-	-	-	Not a cazyme	-	-
Hebcy2-447836	Hebcy2-447684	KOG1186	Copper amine oxidase	Secondary metabolites biosynthesis, transport and catabolism	METABOLISM	Not a cazyme	-	-
Hebcy2-32279	Hebcy2-32127	KOG1325	Lysophospholipase	Lipid transport and metabolism	METABOLISM	Not a cazyme	SP	-
Hebcy2-444389	Hebcy2-444237	KOG2565	Predicted hydrolases or acyltransferases (alpha/beta hydrolase superfamily)	General function prediction only	POORLY CHARACTERIZED	Not a cazyme	-	-
Paxin1-112690	Paxin1-112690	No KOG	-	-	-	CE16	SP	SSP
Hebcy2-82263	Hebcy2-82263	No KOG	-	-	-	CE16	SP	-
Paxin1-104169	Paxin1-104046	KOG1289	Amino acid transporters	Amino acid transport and metabolism	METABOLISM	Not a cazyme	-	-
Paxin1-164760	Paxin1-164637	KOG1289	Amino acid transporters	Amino acid transport and metabolism	METABOLISM	Not a cazyme	-	-
Paxin1-82631	Paxin1-82631	No KOG	-	-	-	Not a cazyme	-	-
Hebcy2-225546	Hebcy2-225546	No KOG	-	-	-	Not a cazyme	-	-
Paxin1-121961	Paxin1-121838	KOG1185	Thiamine pyrophosphate-requiring enzyme	Coenzyme transport and metabolism	METABOLISM	Not a cazyme	-	-
Amamu1-181972	Amamu1-181972	No KOG	-	-	-	Not a cazyme	-	-
Paxin1-12534	Paxin1-12534	No KOG	-	-	-	Not a cazyme	-	-
Lacbi2-684636	Lacbi2-684636	No KOG	-	-	-	Not a cazyme	-	-
Lacbi2-466429	Lacbi2-466429	KOG2614	Kynurenine 3-monooxygenase and related flavoprotein monooxygenases	General function prediction only	POORLY CHARACTERIZED	Not a cazyme	-	-
Amamu1-970242	Amamu1-970132	KOG2614	Kynurenine 3-monooxygenase and related flavoprotein monooxygenases	General function prediction only	POORLY CHARACTERIZED	Not a cazyme	-	-
Pilcr1-816943	Pilcr1-816943	No KOG	-	-	-	Not a cazyme	-	-
Amamu1-10682	Amamu1-10572	KOG1399	Flavin-containing monooxygenase	Secondary metabolites biosynthesis, transport and catabolism	METABOLISM	Not a cazyme	-	-
Paxin1-169767	Paxin1-169767	No KOG	-	-	-	Not a cazyme	SP	-
Amamu1-76518	Amamu1-76518	No KOG	-	-	-	Not a cazyme	SP	-
Acema1-675488	Acema1-675488	No KOG	-	-	-	Not a cazyme	-	-
Hebcy2-80378	Hebcy2-80378	No KOG	-	-	-	GH16	-	-
Hebcy2-443132	Hebcy2-443132	No KOG	-	-	-	GH16	-	-
Amamu1-128524	Amamu1-128414	KOG1187	Serine/threonine protein kinase	Signal transduction mechanisms	CELLULAR PROCESSES AND SIGNALING	GH16	-	-
Hebcy2-80392	Hebcy2-80392	No KOG	-	-	-	Not a cazyme	-	-
Hebcy2-443129	Hebcy2-443129	No KOG	-	-	-	Not a cazyme	-	-
Amamu1-12585	Amamu1-12585	No KOG	-	-	-	Not a cazyme	-	-
Paxin1-127502	Paxin1-127502	No KOG	-	-	-	Not a cazyme	-	-
Paxin1-69138	Paxin1-69138	No KOG	-	-	-	Not a cazyme	-	-
Paxin1-69172	Paxin1-69172	No KOG	-	-	-	GH16	-	-
Lacbi2-188015	Lacbi2-188015	KOG1286	Amino acid transporters	Amino acid transport and metabolism	METABOLISM	Not a cazyme	-	-
Amamu1-178522	Amamu1-178412	KOG1286	Amino acid transporters	Amino acid transport and metabolism	METABOLISM	Not a cazyme	-	-
Lacbi2-595430	Lacbi2-595430	No KOG	-	-	-	Not a cazyme	-	-
Hebcy2-15946	Hebcy2-15946	No KOG	-	-	-	GH16	-	-
Hebcy2-445193	Hebcy2-445193	No KOG	-	-	-	GH16	-	-
Pilcr1-67183	Pilcr1-67183	No KOG	-	-	-	Not a cazyme	-	-
Paxin1-76598	Paxin1-76475	KOG0047	Catalase	Inorganic ion transport and metabolism	METABOLISM	Not a cazyme	SP	-
Paxin1-22087	Paxin1-21964	KOG4701	Chitinase	Cell wall/membrane/envelope biogenesis	CELLULAR PROCESSES AND SIGNALING	GH18-CBM5	SP	-
Lacbi2-487994	Lacbi2-487994	No KOG	-	-	-	Not a cazyme	-	-
Hebcy2-410766	Hebcy2-410766	No KOG	-	-	-	Not a cazyme	-	-
Paxin1-98192	Paxin1-98192	No KOG	-	-	-	Not a cazyme	-	-
Hebcy2-22316	Hebcy2-22164	KOG1642	Ribonuclease, T2 family	RNA processing and modification	INFORMATION STORAGE AND PROCESSING	Not a cazyme	SP	-
Amamu1-65116	Amamu1-65006	KOG1642	Ribonuclease, T2 family	RNA processing and modification	INFORMATION STORAGE AND PROCESSING	Not a cazyme	SP	-
Lacbi2-254728	Lacbi2-254728	KOG1289	Amino acid transporters	Amino acid transport and metabolism	METABOLISM	Not a cazyme	-	-
Hebcy2-71253	Hebcy2-71101	KOG1289	Amino acid transporters	Amino acid transport and metabolism	METABOLISM	Not a cazyme	-	-
Pilcr1-60271	Pilcr1-60182	KOG1289	Amino acid transporters	Amino acid transport and metabolism	METABOLISM	Not a cazyme	-	-
Hebcy2-415803	Hebcy2-415651	KOG1289	Amino acid transporters	Amino acid transport and metabolism	METABOLISM	Not a cazyme	-	-
Hebcy2-71209	Hebcy2-71057	KOG2466	Uridine permease/thiamine transporter/allantoin transport	Coenzyme transport and metabolism	METABOLISM	Not a cazyme	-	-
Hebcy2-410065	Hebcy2-409913	KOG2466	Uridine permease/thiamine transporter/allantoin transport	Coenzyme transport and metabolism	METABOLISM	Not a cazyme	-	-
Paxin1-165852	Paxin1-165852	No KOG	-	-	-	GH5_15	SP	-
Amamu1-171865	Amamu1-171865	No KOG	-	-	-	GH5_15	SP	-
Amamu1-64587	Amamu1-64587	No KOG	-	-	-	Not a cazyme	-	-
Trima3-1446024	Trima3-1445709	KOG3720	Lysosomal & prostatic acid phosphatases	Lipid transport and metabolism	METABOLISM	Not a cazyme	-	-
Lacbi2-191053	Lacbi2-191053	KOG0634	Aromatic amino acid aminotransferase and related proteins	Amino acid transport and metabolism	METABOLISM	Not a cazyme	-	-
Lacbi2-633797	Lacbi2-633797	No KOG	-	-	-	Not a cazyme	-	-
Lacbi2-476450	Lacbi2-476450	No KOG	-	-	-	Not a cazyme	-	-
Lacbi2-667150	Lacbi2-667150	No KOG	-	-	-	Not a cazyme	-	-
Lacbi2-677412	Lacbi2-677412	No KOG	-	-	-	Not a cazyme	SP	SSP
Paxin1-99313	Paxin1-99313	No KOG	-	-	-	Not a cazyme	SP	SSP
Hebcy2-19912	Hebcy2-19912	No KOG	-	-	-	Not a cazyme	SP	SSP
Lacbi2-696757	Lacbi2-696757	No KOG	-	-	-	Not a cazyme	-	-
Lacbi2-665763	Lacbi2-665763	No KOG	-	-	-	Not a cazyme	-	-
Lacbi2-638063	Lacbi2-638063	KOG4062	6-O-methylguanine-DNA methyltransferase MGMT/MGT1, involved in DNA repair	Replication, recombination and repair	INFORMATION STORAGE AND PROCESSING	Not a cazyme	-	-
Lacbi2-638031	Lacbi2-638031	KOG4062	6-O-methylguanine-DNA methyltransferase MGMT/MGT1, involved in DNA repair	Replication, recombination and repair	INFORMATION STORAGE AND PROCESSING	Not a cazyme	-	-
Lacbi2-470792	Lacbi2-470792	No KOG	-	-	-	Not a cazyme	-	-
Lacbi2-318330	Lacbi2-318330	No KOG	-	-	-	Not a cazyme	-	-
Lacbi2-399510	Lacbi2-399510	No KOG	-	-	-	Not a cazyme	-	-
Amamu1-159470	Amamu1-159360	KOG1394	3-oxoacyl-(acyl-carrier-protein) synthase (I and II)	Secondary metabolites biosynthesis, transport and catabolism	METABOLISM	Not a cazyme	-	-
Amamu1-101771	Amamu1-101661	KOG1172	Na+-independent Cl/HCO3 exchanger AE1 and related transporters (SLC4 family)	Inorganic ion transport and metabolism	METABOLISM	Not a cazyme	-	-
Amamu1-165367	Amamu1-165257	KOG0047	Catalase	Inorganic ion transport and metabolism	METABOLISM	Not a cazyme	-	-
Amamu1-1034420	Amamu1-1034420	No KOG	-	-	-	Not a cazyme	-	-
Hebcy2-25760	Hebcy2-25608	KOG1289	Amino acid transporters	Amino acid transport and metabolism	METABOLISM	Not a cazyme	-	-
Amamu1-161932	Amamu1-161822	KOG1289	Amino acid transporters	Amino acid transport and metabolism	METABOLISM	Not a cazyme	-	-
Amamu1-71432	Amamu1-71432	No KOG	-	-	-	GH3	-	-
Lacbi2-314831	Lacbi2-314831	No KOG	-	-	-	Not a cazyme	-	-
Lacbi2-189233	Lacbi2-189233	No KOG	-	-	-	Not a cazyme	-	-
Hebcy2-441956	Hebcy2-441804	KOG3747	Concentrative Na+-nucleoside cotransporter CNT1/CNT2	Inorganic ion transport and metabolism	METABOLISM	Not a cazyme	-	-
Pilcr1-67257	Pilcr1-67257	No KOG	-	-	-	Not a cazyme	-	-
Amamu1-188160	Amamu1-188160	No KOG	-	-	-	Not a cazyme	-	-
Pilcr1-94395	Pilcr1-94306	KOG2466	Uridine permease/thiamine transporter/allantoin transport	Coenzyme transport and metabolism	METABOLISM	Not a cazyme	-	-
Hebcy2-423079	Hebcy2-422927	KOG2466	Uridine permease/thiamine transporter/allantoin transport	Coenzyme transport and metabolism	METABOLISM	Not a cazyme	-	-
Lacbi2-248943	Lacbi2-248943	KOG3386	Copper transporter	Inorganic ion transport and metabolism	METABOLISM	Not a cazyme	-	-
Hebcy2-63633	Hebcy2-63481	KOG3016	Acyl-CoA thioesterase	Lipid transport and metabolism	METABOLISM	Not a cazyme	-	-
Hebcy2-77727	Hebcy2-77727	No KOG	-	-	-	Not a cazyme	-	-
Lacbi2-291896	Lacbi2-291896	No KOG	-	-	-	Not a cazyme	-	-
Hebcy2-69221	Hebcy2-69221	No KOG	-	-	-	GH16	-	-
Hebcy2-448985	Hebcy2-448985	No KOG	-	-	-	GH16	SP	-
Lacbi2-145569	Lacbi2-145569	No KOG	-	-	-	GH16	-	-
Hebcy2-78398	Hebcy2-78398	No KOG	-	-	-	AA9	SP	-
Amamu1-162281	Amamu1-162171	KOG2806	Chitinase	Carbohydrate transport and metabolism	METABOLISM	AA9	SP	-
Paxin1-133034	Paxin1-133034	No KOG	-	-	-	AA9	SP	SSP
Lacbi2-671207	Lacbi2-671207	KOG2857	Predicted MYND Zn-finger protein/hormone receptor interactor	Transcription	INFORMATION STORAGE AND PROCESSING	Not a cazyme	-	-
Lacbi2-696681	Lacbi2-696681	No KOG	-	-	-	Not a cazyme	-	-
Amamu1-192144	Amamu1-192144	No KOG	-	-	-	Not a cazyme	-	-
Pilcr1-819456	Pilcr1-819456	No KOG	-	-	-	Not a cazyme	-	-
Pismi1-674570	Pismi1-674570	No KOG	-	-	-	Not a cazyme	-	-
Lacbi2-620005	Lacbi2-620005	No KOG	-	-	-	GH16	SP	-
Lacbi2-255995	Lacbi2-255995	No KOG	-	-	-	GH16	SP	-
Lacbi2-619909	Lacbi2-619909	No KOG	-	-	-	GH16	SP	-
Lacbi2-174636	Lacbi2-174636	No KOG	-	-	-	GH16	SP	-
Lacbi2-669382	Lacbi2-669382	KOG0156	Cytochrome P450 CYP2 subfamily	Secondary metabolites biosynthesis, transport and catabolism	METABOLISM	Not a cazyme	-	-
Amamu1-199836	Amamu1-199726	KOG0156	Cytochrome P450 CYP2 subfamily	Secondary metabolites biosynthesis, transport and catabolism	METABOLISM	Not a cazyme	-	-
Hebcy2-68135	Hebcy2-67983	KOG0157	Cytochrome P450 CYP4/CYP19/CYP26 subfamilies	Secondary metabolites biosynthesis, transport and catabolism	METABOLISM	Not a cazyme	-	-
Amamu1-168687	Amamu1-168577	KOG0157	Cytochrome P450 CYP4/CYP19/CYP26 subfamilies	Secondary metabolites biosynthesis, transport and catabolism	METABOLISM	Not a cazyme	-	-
Amamu1-327500	Amamu1-327390	KOG1674	Cyclin	General function prediction only	POORLY CHARACTERIZED	Not a cazyme	-	-
Amamu1-120179	Amamu1-120069	KOG0157	Cytochrome P450 CYP4/CYP19/CYP26 subfamilies	Secondary metabolites biosynthesis, transport and catabolism	METABOLISM	Not a cazyme	-	-
Hebcy2-7724	Hebcy2-7572	KOG0157	Cytochrome P450 CYP4/CYP19/CYP26 subfamilies	Secondary metabolites biosynthesis, transport and catabolism	METABOLISM	Not a cazyme	-	-
Hebcy2-449319	Hebcy2-449167	KOG1716	Dual specificity phosphatase	Defense mechanisms	CELLULAR PROCESSES AND SIGNALING	Not a cazyme	-	-
Amamu1-31753	Amamu1-31643	KOG1716	Dual specificity phosphatase	Defense mechanisms	CELLULAR PROCESSES AND SIGNALING	Not a cazyme	-	-
Amamu1-175932	Amamu1-175932	No KOG	-	-	-	Not a cazyme	-	-
Amamu1-26547	Amamu1-26437	KOG2806	Chitinase	Carbohydrate transport and metabolism	METABOLISM	GH18	-	-
Amamu1-161851	Amamu1-161851	No KOG	-	-	-	Not a cazyme	-	-
Amamu1-65153	Amamu1-65043	KOG2133	Transcriptional corepressor Atrophin-1/DRPLA	General function prediction only	POORLY CHARACTERIZED	Not a cazyme	-	-
Amamu1-187531	Amamu1-187421	KOG0274	Cdc4 and related F-box and WD-40 proteins	General function prediction only	POORLY CHARACTERIZED	Not a cazyme	-	-
Lacbi2-603166	Lacbi2-603166	KOG4476	Gluconate transport-inducing protein	Carbohydrate transport and metabolism	METABOLISM	Not a cazyme	-	-
Amamu1-80527	Amamu1-80417	KOG4476	Gluconate transport-inducing protein	Carbohydrate transport and metabolism	METABOLISM	Not a cazyme	-	-
Amamu1-43001	Amamu1-42891	KOG0527	HMG-box transcription factor	Transcription	INFORMATION STORAGE AND PROCESSING	Not a cazyme	-	-
Amamu1-157221	Amamu1-157111	KOG0959	N-arginine dibasic convertase NRD1 and related Zn2+-dependent endopeptidases, insulinase superfamily	Posttranslational modification, protein turnover, chaperones	CELLULAR PROCESSES AND SIGNALING	Not a cazyme	-	-
Amamu1-130461	Amamu1-130351	KOG2204	Mannosyl-oligosaccharide alpha-1,2-mannosidase and related glycosyl hydrolases	Carbohydrate transport and metabolism	METABOLISM	GH47	SP	-
Amamu1-187207	Amamu1-187097	KOG0221	Mismatch repair ATPase MSH5 (MutS family)	Replication, recombination and repair	INFORMATION STORAGE AND PROCESSING	Not a cazyme	-	-
Amamu1-15099	Amamu1-14989	KOG1176	Acyl-CoA synthetase	Lipid transport and metabolism	METABOLISM	Not a cazyme	-	-
Amamu1-74839	Amamu1-74729	KOG1176	Acyl-CoA synthetase	Lipid transport and metabolism	METABOLISM	Not a cazyme	-	-
Amamu1-10490	Amamu1-10380	KOG1212	Amidases	Signal transduction mechanisms	CELLULAR PROCESSES AND SIGNALING	Not a cazyme	-	-
Amamu1-79902	Amamu1-79792	KOG2533	Permease of the major facilitator superfamily	Carbohydrate transport and metabolism	METABOLISM	Not a cazyme	-	-
Hebcy2-69899	Hebcy2-69747	KOG0725	Reductases with broad range of substrate specificities	General function prediction only	POORLY CHARACTERIZED	Not a cazyme	-	-
Hebcy2-13177	Hebcy2-13025	KOG1212	Amidases	Signal transduction mechanisms	CELLULAR PROCESSES AND SIGNALING	Not a cazyme	-	-
Hebcy2-380064	Hebcy2-379912	KOG1721	FOG: Zn-finger	General function prediction only	POORLY CHARACTERIZED	Not a cazyme	-	-
Hebcy2-167806	Hebcy2-167654	KOG1514	Origin recognition complex, subunit 1, and related proteins	Replication, recombination and repair	INFORMATION STORAGE AND PROCESSING	Not a cazyme	-	-
Hebcy2-443704	Hebcy2-443552	KOG2408	Peroxidase/oxygenase	General function prediction only	POORLY CHARACTERIZED	Not a cazyme	-	-
Hebcy2-16872	Hebcy2-16720	KOG1397	Ca2+/H+ antiporter VCX1 and related proteins	Inorganic ion transport and metabolism	METABOLISM	Not a cazyme	-	-
Hebcy2-19824	Hebcy2-19672	KOG1339	Aspartyl protease	Posttranslational modification, protein turnover, chaperones	CELLULAR PROCESSES AND SIGNALING	Not a cazyme	-	-
Hebcy2-441109	Hebcy2-440957	KOG0055	Multidrug/pheromone exporter, ABC superfamily	Secondary metabolites biosynthesis, transport and catabolism	METABOLISM	Not a cazyme	-	-
Hebcy2-449214	Hebcy2-449062	KOG1716	Dual specificity phosphatase	Defense mechanisms	CELLULAR PROCESSES AND SIGNALING	Not a cazyme	-	-
Hebcy2-20494	Hebcy2-20342	KOG0254	Predicted transporter (major facilitator superfamily)	General function prediction only	POORLY CHARACTERIZED	Not a cazyme	-	-
Hebcy2-438458	Hebcy2-438306	KOG1838	Alpha/beta hydrolase	General function prediction only	POORLY CHARACTERIZED	Not a cazyme	SP	-
Trima3-1422157	Trima3-1421842	KOG0254	Predicted transporter (major facilitator superfamily)	General function prediction only	POORLY CHARACTERIZED	Not a cazyme	-	-
Hebcy2-445455	Hebcy2-445303	KOG0710	Molecular chaperone (small heat-shock protein Hsp26/Hsp42)	Posttranslational modification, protein turnover, chaperones	CELLULAR PROCESSES AND SIGNALING	Not a cazyme	-	-
Hebcy2-445456	Hebcy2-445304	KOG0710	Molecular chaperone (small heat-shock protein Hsp26/Hsp42)	Posttranslational modification, protein turnover, chaperones	CELLULAR PROCESSES AND SIGNALING	Not a cazyme	-	-
Pismi1-572870	Pismi1-572741	KOG0710	Molecular chaperone (small heat-shock protein Hsp26/Hsp42)	Posttranslational modification, protein turnover, chaperones	CELLULAR PROCESSES AND SIGNALING	Not a cazyme	-	-
Amamu1-165234	Amamu1-165124	KOG1263	Multicopper oxidases	Secondary metabolites biosynthesis, transport and catabolism	METABOLISM	AA1_1	SP	-
Amamu1-15330	Amamu1-15220	KOG1263	Multicopper oxidases	Secondary metabolites biosynthesis, transport and catabolism	METABOLISM	AA1_1	-	-
Amamu1-165241	Amamu1-165131	KOG1263	Multicopper oxidases	Secondary metabolites biosynthesis, transport and catabolism	METABOLISM	AA1_1	SP	-
Amamu1-165239	Amamu1-165129	KOG1263	Multicopper oxidases	Secondary metabolites biosynthesis, transport and catabolism	METABOLISM	AA1_1	SP	-
Amamu1-12634	Amamu1-12524	KOG1263	Multicopper oxidases	Secondary metabolites biosynthesis, transport and catabolism	METABOLISM	AA1_1	-	-
Amamu1-168852	Amamu1-168742	KOG1263	Multicopper oxidases	Secondary metabolites biosynthesis, transport and catabolism	METABOLISM	AA1_1	SP	-
Hebcy2-74732	Hebcy2-74580	KOG1263	Multicopper oxidases	Secondary metabolites biosynthesis, transport and catabolism	METABOLISM	AA1_1	SP	-
Hebcy2-193743	Hebcy2-193591	KOG1263	Multicopper oxidases	Secondary metabolites biosynthesis, transport and catabolism	METABOLISM	AA1_1	SP	-
Pilcr1-433751	Pilcr1-433662	KOG1263	Multicopper oxidases	Secondary metabolites biosynthesis, transport and catabolism	METABOLISM	AA1_1	SP	-
Pilcr1-826078	Pilcr1-825989	KOG1263	Multicopper oxidases	Secondary metabolites biosynthesis, transport and catabolism	METABOLISM	AA1_1	SP	-
Pismi1-481297	Pismi1-481168	KOG1263	Multicopper oxidases	Secondary metabolites biosynthesis, transport and catabolism	METABOLISM	AA1_1	SP	-
Pilcr1-181872	Pilcr1-181783	KOG0743	AAA+-type ATPase	Posttranslational modification, protein turnover, chaperones	CELLULAR PROCESSES AND SIGNALING	Not a cazyme	-	-
Pilcr1-816660	Pilcr1-816571	KOG0157	Cytochrome P450 CYP4/CYP19/CYP26 subfamilies	Secondary metabolites biosynthesis, transport and catabolism	METABOLISM	Not a cazyme	-	-
Pilcr1-594593	Pilcr1-594504	KOG1209	1-Acyl dihydroxyacetone phosphate reductase and related dehydrogenases	Secondary metabolites biosynthesis, transport and catabolism	METABOLISM	Not a cazyme	-	-
Pilcr1-72266	Pilcr1-72177	KOG0725	Reductases with broad range of substrate specificities	General function prediction only	POORLY CHARACTERIZED	Not a cazyme	-	-
Pilcr1-825748	Pilcr1-825659	KOG0255	Synaptic vesicle transporter SVOP and related transporters (major facilitator superfamily)	General function prediction only	POORLY CHARACTERIZED	Not a cazyme	-	-
Pilcr1-821813	Pilcr1-821724	KOG0255	Synaptic vesicle transporter SVOP and related transporters (major facilitator superfamily)	General function prediction only	POORLY CHARACTERIZED	Not a cazyme	-	-
Pilcr1-771203	Pilcr1-771114	KOG0255	Synaptic vesicle transporter SVOP and related transporters (major facilitator superfamily)	General function prediction only	POORLY CHARACTERIZED	Not a cazyme	-	-
Hebcy2-30322	Hebcy2-30170	KOG2533	Permease of the major facilitator superfamily	Carbohydrate transport and metabolism	METABOLISM	Not a cazyme	-	-
Hebcy2-410841	Hebcy2-410689	KOG2533	Permease of the major facilitator superfamily	Carbohydrate transport and metabolism	METABOLISM	Not a cazyme	-	-
Hebcy2-30323	Hebcy2-30171	KOG2533	Permease of the major facilitator superfamily	Carbohydrate transport and metabolism	METABOLISM	Not a cazyme	-	-
Pilcr1-76148	Pilcr1-76059	KOG2533	Permease of the major facilitator superfamily	Carbohydrate transport and metabolism	METABOLISM	Not a cazyme	-	-
Pilcr1-822864	Pilcr1-822775	KOG0255	Synaptic vesicle transporter SVOP and related transporters (major facilitator superfamily)	General function prediction only	POORLY CHARACTERIZED	Not a cazyme	-	-
Amamu1-188327	Amamu1-188217	KOG0255	Synaptic vesicle transporter SVOP and related transporters (major facilitator superfamily)	General function prediction only	POORLY CHARACTERIZED	Not a cazyme	-	-
Hebcy2-420956	Hebcy2-420804	KOG1282	Serine carboxypeptidases (lysosomal cathepsin A)	Amino acid transport and metabolism	METABOLISM	Not a cazyme	SP	-
Pilcr1-826751	Pilcr1-826662	KOG4232	Delta 6-fatty acid desaturase/delta-8 sphingolipid desaturase	Lipid transport and metabolism	METABOLISM	Not a cazyme	-	-
Hebcy2-449884	Hebcy2-449732	KOG4232	Delta 6-fatty acid desaturase/delta-8 sphingolipid desaturase	Lipid transport and metabolism	METABOLISM	Not a cazyme	-	-
Hebcy2-387346	Hebcy2-387346	No KOG	-	-	-	Not a cazyme	-	-
Hebcy2-449885	Hebcy2-449733	KOG4232	Delta 6-fatty acid desaturase/delta-8 sphingolipid desaturase	Lipid transport and metabolism	METABOLISM	Not a cazyme	-	-
Lacbi2-292325	Lacbi2-292325	KOG1578	Predicted carbonic anhydrase involved in protection against oxidative damage	Inorganic ion transport and metabolism	METABOLISM	Not a cazyme	-	-
Lacbi2-299838	Lacbi2-299838	KOG1578	Predicted carbonic anhydrase involved in protection against oxidative damage	Inorganic ion transport and metabolism	METABOLISM	Not a cazyme	-	-
Lacbi2-641962	Lacbi2-641962	KOG1652	Mitochondrial import inner membrane translocase, subunit TIM17	Intracellular trafficking, secretion, and vesicular transport	CELLULAR PROCESSES AND SIGNALING	Not a cazyme	-	-
Lacbi2-686685	Lacbi2-686685	KOG3057	Cytochrome c oxidase, subunit VIb/COX12	Energy production and conversion	METABOLISM	Not a cazyme	-	-
Paxin1-17283	Paxin1-17283	No KOG	-	-	-	Not a cazyme	-	-
Lacbi2-379253	Lacbi2-379253	No KOG	-	-	-	Not a cazyme	-	-
Lacbi2-311783	Lacbi2-311783	KOG3043	Predicted hydrolase related to dienelactone hydrolase	General function prediction only	POORLY CHARACTERIZED	Not a cazyme	-	-
Lacbi2-144077	Lacbi2-144077	KOG1339	Aspartyl protease	Posttranslational modification, protein turnover, chaperones	CELLULAR PROCESSES AND SIGNALING	Not a cazyme	-	-
Lacbi2-314154	Lacbi2-314154	KOG3386	Copper transporter	Inorganic ion transport and metabolism	METABOLISM	Not a cazyme	-	-
Lacbi2-302768	Lacbi2-302768	KOG2061	Uncharacterized MYND Zn-finger protein	General function prediction only	POORLY CHARACTERIZED	Not a cazyme	-	-
Lacbi2-604520	Lacbi2-604520	KOG4569	Predicted lipase	Lipid transport and metabolism	METABOLISM	Not a cazyme	SP	-
Lacbi2-679052	Lacbi2-679052	KOG0802	E3 ubiquitin ligase	Posttranslational modification, protein turnover, chaperones	CELLULAR PROCESSES AND SIGNALING	Not a cazyme	SP	SSP
Lacbi2-293429	Lacbi2-293429	KOG4157	beta-1,6-N-acetylglucosaminyltransferase, contains WSC domain	Posttranslational modification, protein turnover, chaperones	CELLULAR PROCESSES AND SIGNALING	EXPN	SP	SSP
Lacbi2-619430	Lacbi2-619430	KOG3179	Predicted glutamine synthetase	Nucleotide transport and metabolism	METABOLISM	Not a cazyme	SP	SSP
Lacbi2-484426	Lacbi2-484426	No KOG	-	-	-	Not a cazyme	-	-
Lacbi2-665882	Lacbi2-665882	KOG3306	Predicted membrane protein	Function unknown	POORLY CHARACTERIZED	Not a cazyme	SP	SSP
Lacbi2-666735	Lacbi2-666735	KOG3435	Mitochondrial/chloroplast ribosomal protein L54/L37	Translation, ribosomal structure and biogenesis	INFORMATION STORAGE AND PROCESSING	Not a cazyme	-	-
Lacbi2-302259	Lacbi2-302259	KOG4112	Signal peptidase subunit	Intracellular trafficking, secretion, and vesicular transport	CELLULAR PROCESSES AND SIGNALING	Not a cazyme	-	-
Lacbi2-647946	Lacbi2-647946	KOG1583	UDP-N-acetylglucosamine transporter	Carbohydrate transport and metabolism	METABOLISM	Not a cazyme	-	-
Lacbi2-292761	Lacbi2-292761	KOG2967	Uncharacterized conserved protein	Function unknown	POORLY CHARACTERIZED	Not a cazyme	-	-
Lacbi2-454162	Lacbi2-454162	KOG4116	Ubiquinol cytochrome c reductase, subunit QCR8	Energy production and conversion	METABOLISM	Not a cazyme	-	-
Lacbi2-680592	Lacbi2-680592	KOG1324	Dihydrofolate reductase	Coenzyme transport and metabolism	METABOLISM	Not a cazyme	-	-
Lacbi2-639816	Lacbi2-639816	KOG3379	Diadenosine polyphosphate hydrolase and related proteins of the histidine triad (HIT) family	General function prediction only	POORLY CHARACTERIZED	Not a cazyme	-	-
Lacbi2-441220	Lacbi2-441220	No KOG	-	-	-	Not a cazyme	-	-
Lacbi2-242154	Lacbi2-242154	KOG0867	Glutathione S-transferase	Posttranslational modification, protein turnover, chaperones	CELLULAR PROCESSES AND SIGNALING	Not a cazyme	-	-
Lacbi2-596678	Lacbi2-596678	KOG0867	Glutathione S-transferase	Posttranslational modification, protein turnover, chaperones	CELLULAR PROCESSES AND SIGNALING	Not a cazyme	-	-
Lacbi2-658386	Lacbi2-658386	KOG0867	Glutathione S-transferase	Posttranslational modification, protein turnover, chaperones	CELLULAR PROCESSES AND SIGNALING	Not a cazyme	-	-
Lacbi2-438154	Lacbi2-438154	KOG0867	Glutathione S-transferase	Posttranslational modification, protein turnover, chaperones	CELLULAR PROCESSES AND SIGNALING	Not a cazyme	-	-
Hebcy2-19410	Hebcy2-19258	KOG0867	Glutathione S-transferase	Posttranslational modification, protein turnover, chaperones	CELLULAR PROCESSES AND SIGNALING	Not a cazyme	-	-
Hebcy2-68953	Hebcy2-68801	KOG1282	Serine carboxypeptidases (lysosomal cathepsin A)	Amino acid transport and metabolism	METABOLISM	Not a cazyme	SP	-
Amamu1-164691	Amamu1-164691	No KOG	-	-	-	Not a cazyme	-	-
Amamu1-13799	Amamu1-13799	No KOG	-	-	-	Not a cazyme	-	-
Amamu1-110435	Amamu1-110325	KOG2366	Alpha-D-galactosidase (melibiase)	Carbohydrate transport and metabolism	METABOLISM	GH27	SP	-
Pilcr1-787311	Pilcr1-787222	KOG1339	Aspartyl protease	Posttranslational modification, protein turnover, chaperones	CELLULAR PROCESSES AND SIGNALING	Not a cazyme	SP	-
Pilcr1-95349	Pilcr1-95260	KOG1339	Aspartyl protease	Posttranslational modification, protein turnover, chaperones	CELLULAR PROCESSES AND SIGNALING	Not a cazyme	-	-
Hebcy2-439278	Hebcy2-439126	KOG1339	Aspartyl protease	Posttranslational modification, protein turnover, chaperones	CELLULAR PROCESSES AND SIGNALING	Not a cazyme	SP	-
Hebcy2-411991	Hebcy2-411839	KOG1339	Aspartyl protease	Posttranslational modification, protein turnover, chaperones	CELLULAR PROCESSES AND SIGNALING	Not a cazyme	-	-
Paxin1-113025	Paxin1-112902	KOG2262	Sexual differentiation process protein ISP4	Signal transduction mechanisms	CELLULAR PROCESSES AND SIGNALING	Not a cazyme	-	-
Hebcy2-72916	Hebcy2-72764	KOG2262	Sexual differentiation process protein ISP4	Signal transduction mechanisms	CELLULAR PROCESSES AND SIGNALING	Not a cazyme	-	-
Amamu1-529588	Amamu1-529478	KOG0224	Aquaporin (major intrinsic protein family)	Carbohydrate transport and metabolism	METABOLISM	Not a cazyme	-	-
Amamu1-538254	Amamu1-538144	KOG0224	Aquaporin (major intrinsic protein family)	Carbohydrate transport and metabolism	METABOLISM	Not a cazyme	-	-
Hebcy2-443976	Hebcy2-443824	KOG0224	Aquaporin (major intrinsic protein family)	Carbohydrate transport and metabolism	METABOLISM	Not a cazyme	-	-
Pilcr1-98039	Pilcr1-97950	KOG2563	Permease of the major facilitator superfamily	General function prediction only	POORLY CHARACTERIZED	Not a cazyme	-	-
Pilcr1-97099	Pilcr1-97010	KOG2777	tRNA-specific adenosine deaminase 1	RNA processing and modification	INFORMATION STORAGE AND PROCESSING	Not a cazyme	-	-
Pilcr1-811268	Pilcr1-811268	No KOG	-	-	-	Not a cazyme	SP	SSP
Pilcr1-829925	Pilcr1-829925	No KOG	-	-	-	Not a cazyme	-	-
Amamu1-907618	Amamu1-907618	No KOG	-	-	-	Not a cazyme	-	-
Amamu1-10942	Amamu1-10942	No KOG	-	-	-	EXPN	SP	SSP
Amamu1-188223	Amamu1-188223	No KOG	-	-	-	Not a cazyme	-	-
Amamu1-75762	Amamu1-75652	KOG3433	Protein involved in meiotic recombination/predicted coiled-coil protein	General function prediction only	POORLY CHARACTERIZED	Not a cazyme	-	-
Hebcy2-443482	Hebcy2-443482	No KOG	-	-	-	AA5_1	-	-
Hebcy2-24623	Hebcy2-24623	No KOG	-	-	-	AA5_1	SP	-
Hebcy2-443269	Hebcy2-443269	No KOG	-	-	-	Not a cazyme	-	-
Hebcy2-52433	Hebcy2-52281	KOG3140	Predicted membrane protein	Function unknown	POORLY CHARACTERIZED	Not a cazyme	-	-
Hebcy2-445842	Hebcy2-445690	KOG0253	Synaptic vesicle transporter SV2 (major facilitator superfamily)	General function prediction only	POORLY CHARACTERIZED	Not a cazyme	-	-
Hebcy2-433195	Hebcy2-433043	KOG4473	Uncharacterized membrane protein	Function unknown	POORLY CHARACTERIZED	Not a cazyme	-	-
Lacbi2-627782	Lacbi2-627782	KOG3294	WW domain binding protein WBP-2, contains GRAM domain	Signal transduction mechanisms	CELLULAR PROCESSES AND SIGNALING	Not a cazyme	-	-
Lacbi2-634481	Lacbi2-634481	KOG1471	Phosphatidylinositol transfer protein SEC14 and related proteins	Lipid transport and metabolism	METABOLISM	Not a cazyme	-	-
Amamu1-781308	Amamu1-781198	KOG1471	Phosphatidylinositol transfer protein SEC14 and related proteins	Lipid transport and metabolism	METABOLISM	Not a cazyme	-	-
Lacbi2-488020	Lacbi2-488020	KOG3085	Predicted hydrolase (HAD superfamily)	General function prediction only	POORLY CHARACTERIZED	Not a cazyme	-	-
Pilcr1-5013	Pilcr1-5013	No KOG	-	-	-	Not a cazyme	-	-
Pilcr1-75759	Pilcr1-75759	No KOG	-	-	-	Not a cazyme	-	-
Pilcr1-827116	Pilcr1-827116	No KOG	-	-	-	Not a cazyme	-	-
Pilcr1-823653	Pilcr1-823653	No KOG	-	-	-	Not a cazyme	-	-
Pilcr1-817818	Pilcr1-817818	No KOG	-	-	-	Not a cazyme	-	-
Trima3-1301875	Trima3-1301875	No KOG	-	-	-	Not a cazyme	-	-
Hebcy2-438988	Hebcy2-438988	No KOG	-	-	-	Not a cazyme	-	-
Amamu1-9939	Amamu1-9939	No KOG	-	-	-	Not a cazyme	-	-
Pismi1-214450	Pismi1-214450	No KOG	-	-	-	Not a cazyme	-	-
Paxin1-117764	Paxin1-117764	No KOG	-	-	-	Not a cazyme	-	-
Amamu1-106133	Amamu1-106133	No KOG	-	-	-	Not a cazyme	-	-
Pismi1-466641	Pismi1-466641	No KOG	-	-	-	Not a cazyme	-	-
Paxin1-109958	Paxin1-109835	KOG2806	Chitinase	Carbohydrate transport and metabolism	METABOLISM	GH18	SP	-
Paxin1-70838	Paxin1-70715	KOG2806	Chitinase	Carbohydrate transport and metabolism	METABOLISM	GH18	SP	-
Paxin1-18645	Paxin1-18522	KOG2806	Chitinase	Carbohydrate transport and metabolism	METABOLISM	GH18	SP	-
Paxin1-173097	Paxin1-172974	KOG2806	Chitinase	Carbohydrate transport and metabolism	METABOLISM	GH18	SP	-
Pilcr1-819196	Pilcr1-819196	No KOG	-	-	-	Not a cazyme	-	-
Lacbi2-190777	Lacbi2-190777	No KOG	-	-	-	Not a cazyme	-	-
Pilcr1-57452	Pilcr1-57452	No KOG	-	-	-	Not a cazyme	-	-
Paxin1-172186	Paxin1-172063	KOG0867	Glutathione S-transferase	Posttranslational modification, protein turnover, chaperones	CELLULAR PROCESSES AND SIGNALING	Not a cazyme	-	-
Paxin1-111173	Paxin1-111050	KOG2524	Cobyrinic acid a,c-diamide synthase	Coenzyme transport and metabolism	METABOLISM	Not a cazyme	-	-
Paxin1-20513	Paxin1-20390	KOG0255	Synaptic vesicle transporter SVOP and related transporters (major facilitator superfamily)	General function prediction only	POORLY CHARACTERIZED	Not a cazyme	-	-
Paxin1-105883	Paxin1-105760	KOG1339	Aspartyl protease	Posttranslational modification, protein turnover, chaperones	CELLULAR PROCESSES AND SIGNALING	Not a cazyme	SP	-
Paxin1-68754	Paxin1-68631	KOG0157	Cytochrome P450 CYP4/CYP19/CYP26 subfamilies	Secondary metabolites biosynthesis, transport and catabolism	METABOLISM	Not a cazyme	-	-
Paxin1-142018	Paxin1-141895	KOG0254	Predicted transporter (major facilitator superfamily)	General function prediction only	POORLY CHARACTERIZED	Not a cazyme	-	-
Paxin1-17666	Paxin1-17543	KOG0156	Cytochrome P450 CYP2 subfamily	Secondary metabolites biosynthesis, transport and catabolism	METABOLISM	Not a cazyme	-	-
Paxin1-38892	Paxin1-38769	KOG4476	Gluconate transport-inducing protein	Carbohydrate transport and metabolism	METABOLISM	Not a cazyme	-	-
Paxin1-158373	Paxin1-158250	KOG0252	Inorganic phosphate transporter	Inorganic ion transport and metabolism	METABOLISM	Not a cazyme	-	-
Paxin1-8743	Paxin1-8620	KOG4389	Acetylcholinesterase/Butyrylcholinesterase	Signal transduction mechanisms	CELLULAR PROCESSES AND SIGNALING	Not a cazyme	SP	-
Paxin1-66933	Paxin1-66810	KOG4389	Acetylcholinesterase/Butyrylcholinesterase	Signal transduction mechanisms	CELLULAR PROCESSES AND SIGNALING	Not a cazyme	-	-
Paxin1-12051	Paxin1-11928	KOG1212	Amidases	Signal transduction mechanisms	CELLULAR PROCESSES AND SIGNALING	Not a cazyme	-	-
Paxin1-12052	Paxin1-11929	KOG1212	Amidases	Signal transduction mechanisms	CELLULAR PROCESSES AND SIGNALING	Not a cazyme	-	-
Paxin1-153479	Paxin1-153356	KOG4157	beta-1,6-N-acetylglucosaminyltransferase, contains WSC domain	Posttranslational modification, protein turnover, chaperones	CELLULAR PROCESSES AND SIGNALING	AA5_1	SP	-
Paxin1-64075	Paxin1-63952	KOG0409	Predicted dehydrogenase	General function prediction only	POORLY CHARACTERIZED	Not a cazyme	-	-
Amamu1-10377	Amamu1-10267	KOG4660	Protein Mei2, essential for commitment to meiosis, and related proteins	Cell cycle control, cell division, chromosome partitioning	METABOLISM	Not a cazyme	-	-
Paxin1-20417	Paxin1-20294	KOG2533	Permease of the major facilitator superfamily	Carbohydrate transport and metabolism	METABOLISM	Not a cazyme	-	-
Paxin1-18100	Paxin1-17977	KOG2533	Permease of the major facilitator superfamily	Carbohydrate transport and metabolism	METABOLISM	Not a cazyme	-	-
Paxin1-104343	Paxin1-104220	KOG2107	Uncharacterized conserved protein, contains double-stranded beta-helix domain	Function unknown	POORLY CHARACTERIZED	Not a cazyme	-	-
Paxin1-173330	Paxin1-173207	KOG2276	Metalloexopeptidases	Amino acid transport and metabolism	METABOLISM	Not a cazyme	-	-
Paxin1-169469	Paxin1-169346	KOG2276	Metalloexopeptidases	Amino acid transport and metabolism	METABOLISM	Not a cazyme	-	-
Paxin1-53879	Paxin1-53756	KOG2317	Putative translation initiation inhibitor UK114/IBM1	Translation, ribosomal structure and biogenesis	INFORMATION STORAGE AND PROCESSING	Not a cazyme	-	-
Paxin1-178443	Paxin1-178320	KOG1601	GATA-4/5/6 transcription factors	Transcription	INFORMATION STORAGE AND PROCESSING	Not a cazyme	-	-
Paxin1-108199	Paxin1-108076	KOG0841	Multifunctional chaperone (14-3-3 family)	Posttranslational modification, protein turnover, chaperones	CELLULAR PROCESSES AND SIGNALING	Not a cazyme	-	-
Paxin1-96920	Paxin1-96797	KOG2118	Predicted membrane protein, contains two CBS domains	Function unknown	POORLY CHARACTERIZED	Not a cazyme	-	-
Paxin1-95296	Paxin1-95173	KOG1950	Glycosyl transferase, family 8 - glycogenin	Carbohydrate transport and metabolism	METABOLISM	GT8	-	-
Pilcr1-821080	Pilcr1-820991	KOG0254	Predicted transporter (major facilitator superfamily)	General function prediction only	POORLY CHARACTERIZED	Not a cazyme	-	-
Paxin1-118844	Paxin1-118721	KOG0207	Cation transport ATPase	Inorganic ion transport and metabolism	METABOLISM	Not a cazyme	-	-
Paxin1-126483	Paxin1-126360	KOG0207	Cation transport ATPase	Inorganic ion transport and metabolism	METABOLISM	Not a cazyme	-	-
Paxin1-82242	Paxin1-82119	KOG0254	Predicted transporter (major facilitator superfamily)	General function prediction only	POORLY CHARACTERIZED	Not a cazyme	-	-
Paxin1-86900	Paxin1-86777	KOG0254	Predicted transporter (major facilitator superfamily)	General function prediction only	POORLY CHARACTERIZED	Not a cazyme	-	-
Paxin1-102043	Paxin1-102043	No KOG	-	-	-	Not a cazyme	-	-
Paxin1-103942	Paxin1-103942	No KOG	-	-	-	Not a cazyme	-	-
Paxin1-60002	Paxin1-59879	KOG0156	Cytochrome P450 CYP2 subfamily	Secondary metabolites biosynthesis, transport and catabolism	METABOLISM	Not a cazyme	-	-
Paxin1-141239	Paxin1-141239	No KOG	-	-	-	Not a cazyme	-	-
Paxin1-99001	Paxin1-98878	KOG4389	Acetylcholinesterase/Butyrylcholinesterase	Signal transduction mechanisms	CELLULAR PROCESSES AND SIGNALING	Not a cazyme	SP	-
Paxin1-99271	Paxin1-99148	KOG1205	Predicted dehydrogenase	Secondary metabolites biosynthesis, transport and catabolism	METABOLISM	Not a cazyme	-	-
Paxin1-92247	Paxin1-92124	KOG0156	Cytochrome P450 CYP2 subfamily	Secondary metabolites biosynthesis, transport and catabolism	METABOLISM	Not a cazyme	-	-
Paxin1-88571	Paxin1-88448	KOG0156	Cytochrome P450 CYP2 subfamily	Secondary metabolites biosynthesis, transport and catabolism	METABOLISM	Not a cazyme	-	-
Paxin1-11306	Paxin1-11183	KOG0156	Cytochrome P450 CYP2 subfamily	Secondary metabolites biosynthesis, transport and catabolism	METABOLISM	Not a cazyme	-	-
Paxin1-21018	Paxin1-20895	KOG0157	Cytochrome P450 CYP4/CYP19/CYP26 subfamilies	Secondary metabolites biosynthesis, transport and catabolism	METABOLISM	Not a cazyme	-	-
Paxin1-13268	Paxin1-13145	KOG0053	Cystathionine beta-lyases/cystathionine gamma-synthases	Amino acid transport and metabolism	METABOLISM	Not a cazyme	-	-
Paxin1-155927	Paxin1-155804	KOG1250	Threonine/serine dehydratases	Amino acid transport and metabolism	METABOLISM	Not a cazyme	-	-
Paxin1-122036	Paxin1-121913	KOG1381	Para-hydroxybenzoate-polyprenyl transferase	Coenzyme transport and metabolism	METABOLISM	Not a cazyme	-	-
Paxin1-26443	Paxin1-26320	KOG1357	Serine palmitoyltransferase	Posttranslational modification, protein turnover, chaperones	CELLULAR PROCESSES AND SIGNALING	Not a cazyme	-	-
Paxin1-29263	Paxin1-29140	KOG1357	Serine palmitoyltransferase	Posttranslational modification, protein turnover, chaperones	CELLULAR PROCESSES AND SIGNALING	Not a cazyme	-	-
Paxin1-88735	Paxin1-88612	KOG0254	Predicted transporter (major facilitator superfamily)	General function prediction only	POORLY CHARACTERIZED	Not a cazyme	-	-
Paxin1-94397	Paxin1-94274	KOG0725	Reductases with broad range of substrate specificities	General function prediction only	POORLY CHARACTERIZED	Not a cazyme	-	-
Paxin1-170304	Paxin1-170181	KOG0065	Pleiotropic drug resistance proteins (PDR1-15), ABC superfamily	Secondary metabolites biosynthesis, transport and catabolism	METABOLISM	Not a cazyme	-	-
Paxin1-13269	Paxin1-13146	KOG2533	Permease of the major facilitator superfamily	Carbohydrate transport and metabolism	METABOLISM	Not a cazyme	-	-
Paxin1-13275	Paxin1-13152	KOG2533	Permease of the major facilitator superfamily	Carbohydrate transport and metabolism	METABOLISM	Not a cazyme	-	-
Paxin1-18099	Paxin1-17976	KOG2533	Permease of the major facilitator superfamily	Carbohydrate transport and metabolism	METABOLISM	Not a cazyme	-	-
Paxin1-13276	Paxin1-13153	KOG2533	Permease of the major facilitator superfamily	Carbohydrate transport and metabolism	METABOLISM	Not a cazyme	-	-
Paxin1-116665	Paxin1-116542	KOG2533	Permease of the major facilitator superfamily	Carbohydrate transport and metabolism	METABOLISM	Not a cazyme	-	-
Paxin1-94658	Paxin1-94535	KOG2533	Permease of the major facilitator superfamily	Carbohydrate transport and metabolism	METABOLISM	Not a cazyme	-	-
Paxin1-100483	Paxin1-100360	KOG2533	Permease of the major facilitator superfamily	Carbohydrate transport and metabolism	METABOLISM	Not a cazyme	-	-
Paxin1-100499	Paxin1-100376	KOG2533	Permease of the major facilitator superfamily	Carbohydrate transport and metabolism	METABOLISM	Not a cazyme	-	-
Paxin1-13308	Paxin1-13185	KOG2533	Permease of the major facilitator superfamily	Carbohydrate transport and metabolism	METABOLISM	Not a cazyme	-	-
Paxin1-155597	Paxin1-155474	KOG1162	Predicted small molecule transporter	Intracellular trafficking, secretion, and vesicular transport	CELLULAR PROCESSES AND SIGNALING	Not a cazyme	-	-
Amamu1-180909	Amamu1-180799	KOG1162	Predicted small molecule transporter	Intracellular trafficking, secretion, and vesicular transport	CELLULAR PROCESSES AND SIGNALING	Not a cazyme	-	-
Pilcr1-58439	Pilcr1-58350	KOG1162	Predicted small molecule transporter	Intracellular trafficking, secretion, and vesicular transport	CELLULAR PROCESSES AND SIGNALING	Not a cazyme	-	-
Paxin1-155596	Paxin1-155473	KOG1162	Predicted small molecule transporter	Intracellular trafficking, secretion, and vesicular transport	CELLULAR PROCESSES AND SIGNALING	Not a cazyme	-	-
Paxin1-102467	Paxin1-102467	No KOG	-	-	-	Not a cazyme	-	-
Paxin1-103968	Paxin1-103968	No KOG	-	-	-	Not a cazyme	-	-
Paxin1-103553	Paxin1-103553	No KOG	-	-	-	Not a cazyme	-	-
Paxin1-110500	Paxin1-110500	No KOG	-	-	-	Not a cazyme	-	-
Paxin1-176296	Paxin1-176296	No KOG	-	-	-	Not a cazyme	-	-
Paxin1-101242	Paxin1-101242	No KOG	-	-	-	Not a cazyme	-	-
Paxin1-99081	Paxin1-98958	KOG2614	Kynurenine 3-monooxygenase and related flavoprotein monooxygenases	General function prediction only	POORLY CHARACTERIZED	Not a cazyme	-	-
Paxin1-99197	Paxin1-99074	KOG0156	Cytochrome P450 CYP2 subfamily	Secondary metabolites biosynthesis, transport and catabolism	METABOLISM	Not a cazyme	SP	SSP
Paxin1-77178	Paxin1-77055	KOG3178	Hydroxyindole-O-methyltransferase and related SAM-dependent methyltransferases	General function prediction only	POORLY CHARACTERIZED	Not a cazyme	-	-
Paxin1-113411	Paxin1-113411	No KOG	-	-	-	Not a cazyme	-	-
Paxin1-11181	Paxin1-11181	No KOG	-	-	-	Not a cazyme	-	-
Paxin1-170343	Paxin1-170343	No KOG	-	-	-	Not a cazyme	-	-
Paxin1-91967	Paxin1-91967	No KOG	-	-	-	Not a cazyme	SP	SSP
Paxin1-115045	Paxin1-114922	KOG0157	Cytochrome P450 CYP4/CYP19/CYP26 subfamilies	Secondary metabolites biosynthesis, transport and catabolism	METABOLISM	Not a cazyme	-	-
Paxin1-101077	Paxin1-100954	KOG0157	Cytochrome P450 CYP4/CYP19/CYP26 subfamilies	Secondary metabolites biosynthesis, transport and catabolism	METABOLISM	Not a cazyme	-	-
Paxin1-27830	Paxin1-27707	KOG0254	Predicted transporter (major facilitator superfamily)	General function prediction only	POORLY CHARACTERIZED	Not a cazyme	-	-
Paxin1-160591	Paxin1-160468	KOG1478	3-keto sterol reductase	Lipid transport and metabolism	METABOLISM	Not a cazyme	-	-
Paxin1-135137	Paxin1-135014	KOG0156	Cytochrome P450 CYP2 subfamily	Secondary metabolites biosynthesis, transport and catabolism	METABOLISM	Not a cazyme	-	-
Paxin1-84485	Paxin1-84362	KOG0156	Cytochrome P450 CYP2 subfamily	Secondary metabolites biosynthesis, transport and catabolism	METABOLISM	Not a cazyme	-	-
Paxin1-75424	Paxin1-75301	KOG3671	Actin regulatory protein (Wiskott-Aldrich syndrome protein)	Cytoskeleton	CELLULAR PROCESSES AND SIGNALING	Not a cazyme	-	-
Paxin1-77058	Paxin1-76935	KOG0254	Predicted transporter (major facilitator superfamily)	General function prediction only	POORLY CHARACTERIZED	Not a cazyme	-	-
Paxin1-171171	Paxin1-171048	KOG0255	Synaptic vesicle transporter SVOP and related transporters (major facilitator superfamily)	General function prediction only	POORLY CHARACTERIZED	Not a cazyme	-	-
Paxin1-96419	Paxin1-96296	KOG1721	FOG: Zn-finger	General function prediction only	POORLY CHARACTERIZED	Not a cazyme	-	-
Paxin1-84340	Paxin1-84340	No KOG	-	-	-	Not a cazyme	-	-
Paxin1-15620	Paxin1-15620	No KOG	-	-	-	Not a cazyme	-	-
Paxin1-15621	Paxin1-15621	No KOG	-	-	-	Not a cazyme	-	-
Paxin1-116898	Paxin1-116775	KOG0156	Cytochrome P450 CYP2 subfamily	Secondary metabolites biosynthesis, transport and catabolism	METABOLISM	Not a cazyme	-	-
Paxin1-80532	Paxin1-80409	KOG0157	Cytochrome P450 CYP4/CYP19/CYP26 subfamilies	Secondary metabolites biosynthesis, transport and catabolism	METABOLISM	Not a cazyme	-	-
Paxin1-13510	Paxin1-13387	KOG0157	Cytochrome P450 CYP4/CYP19/CYP26 subfamilies	Secondary metabolites biosynthesis, transport and catabolism	METABOLISM	Not a cazyme	-	-
Paxin1-80339	Paxin1-80216	KOG0157	Cytochrome P450 CYP4/CYP19/CYP26 subfamilies	Secondary metabolites biosynthesis, transport and catabolism	METABOLISM	Not a cazyme	-	-
Paxin1-15039	Paxin1-14916	KOG0158	Cytochrome P450 CYP3/CYP5/CYP6/CYP9 subfamilies	Secondary metabolites biosynthesis, transport and catabolism	METABOLISM	Not a cazyme	-	-
Paxin1-92947	Paxin1-92824	KOG0157	Cytochrome P450 CYP4/CYP19/CYP26 subfamilies	Secondary metabolites biosynthesis, transport and catabolism	METABOLISM	Not a cazyme	-	-
Paxin1-80271	Paxin1-80271	No KOG	-	-	-	Not a cazyme	-	-
Paxin1-7973	Paxin1-7850	KOG0156	Cytochrome P450 CYP2 subfamily	Secondary metabolites biosynthesis, transport and catabolism	METABOLISM	Not a cazyme	-	-
Paxin1-7976	Paxin1-7853	KOG0156	Cytochrome P450 CYP2 subfamily	Secondary metabolites biosynthesis, transport and catabolism	METABOLISM	Not a cazyme	-	-
Paxin1-12474	Paxin1-12351	KOG0156	Cytochrome P450 CYP2 subfamily	Secondary metabolites biosynthesis, transport and catabolism	METABOLISM	Not a cazyme	-	-
Paxin1-12072	Paxin1-11949	KOG1357	Serine palmitoyltransferase	Posttranslational modification, protein turnover, chaperones	CELLULAR PROCESSES AND SIGNALING	Not a cazyme	-	-
Paxin1-16254	Paxin1-16131	KOG0192	Tyrosine kinase specific for activated (GTP-bound) p21cdc42Hs	Signal transduction mechanisms	CELLULAR PROCESSES AND SIGNALING	Not a cazyme	-	-
Paxin1-102593	Paxin1-102470	KOG0156	Cytochrome P450 CYP2 subfamily	Secondary metabolites biosynthesis, transport and catabolism	METABOLISM	Not a cazyme	-	-
Paxin1-14764	Paxin1-14641	KOG0156	Cytochrome P450 CYP2 subfamily	Secondary metabolites biosynthesis, transport and catabolism	METABOLISM	Not a cazyme	-	-
Paxin1-9192	Paxin1-9069	KOG0156	Cytochrome P450 CYP2 subfamily	Secondary metabolites biosynthesis, transport and catabolism	METABOLISM	Not a cazyme	-	-
Paxin1-14761	Paxin1-14638	KOG0156	Cytochrome P450 CYP2 subfamily	Secondary metabolites biosynthesis, transport and catabolism	METABOLISM	Not a cazyme	-	-
Paxin1-121160	Paxin1-121037	KOG0156	Cytochrome P450 CYP2 subfamily	Secondary metabolites biosynthesis, transport and catabolism	METABOLISM	Not a cazyme	-	-
Paxin1-118167	Paxin1-118044	KOG0156	Cytochrome P450 CYP2 subfamily	Secondary metabolites biosynthesis, transport and catabolism	METABOLISM	Not a cazyme	-	-
Paxin1-82280	Paxin1-82157	KOG0156	Cytochrome P450 CYP2 subfamily	Secondary metabolites biosynthesis, transport and catabolism	METABOLISM	Not a cazyme	-	-
Paxin1-12473	Paxin1-12350	KOG0156	Cytochrome P450 CYP2 subfamily	Secondary metabolites biosynthesis, transport and catabolism	METABOLISM	Not a cazyme	-	-
Paxin1-18532	Paxin1-18409	KOG0156	Cytochrome P450 CYP2 subfamily	Secondary metabolites biosynthesis, transport and catabolism	METABOLISM	Not a cazyme	-	-
Paxin1-168969	Paxin1-168846	KOG2419	Phosphatidylserine decarboxylase	Lipid transport and metabolism	METABOLISM	Not a cazyme	-	-
Paxin1-96961	Paxin1-96838	KOG2419	Phosphatidylserine decarboxylase	Lipid transport and metabolism	METABOLISM	Not a cazyme	-	-
Paxin1-122557	Paxin1-122434	KOG2419	Phosphatidylserine decarboxylase	Lipid transport and metabolism	METABOLISM	Not a cazyme	-	-
Lacbi2-695684	Lacbi2-695684	KOG4639	RNase P/RNase MRP subunit POP5	Translation, ribosomal structure and biogenesis	INFORMATION STORAGE AND PROCESSING	Not a cazyme	-	-
Lacbi2-673561	Lacbi2-673561	KOG4779	Predicted membrane protein	Function unknown	POORLY CHARACTERIZED	Not a cazyme	-	-
Lacbi2-627453	Lacbi2-627453	KOG3500	Vacuolar H+-ATPase V0 sector, subunit M9.7 (M9.2)	Energy production and conversion	METABOLISM	Not a cazyme	-	-
Pilcr1-821899	Pilcr1-821899	No KOG	-	-	-	Not a cazyme	-	-
Lacbi2-673763	Lacbi2-673763	KOG4009	NADH-ubiquinone oxidoreductase, subunit NDUFB10/PDSW	Energy production and conversion	METABOLISM	Not a cazyme	-	-
Lacbi2-470360	Lacbi2-470360	No KOG	-	-	-	Not a cazyme	-	-
Lacbi2-626457	Lacbi2-626457	No KOG	-	-	-	Not a cazyme	-	-
Lacbi2-478447	Lacbi2-478447	KOG0266	WD40 repeat-containing protein	General function prediction only	POORLY CHARACTERIZED	Not a cazyme	-	-
Hebcy2-447810	Hebcy2-447810	No KOG	-	-	-	Not a cazyme	-	-
Amamu1-71722	Amamu1-71612	KOG0853	Glycosyltransferase	Cell wall/membrane/envelope biogenesis	CELLULAR PROCESSES AND SIGNALING	GT4	-	-
Amamu1-63340	Amamu1-63230	KOG1263	Multicopper oxidases	Secondary metabolites biosynthesis, transport and catabolism	METABOLISM	Not a cazyme	-	-
Lacbi2-657450	Lacbi2-657450	No KOG	-	-	-	Not a cazyme	-	-
Lacbi2-622774	Lacbi2-622774	KOG3410	Conserved alpha-helical protein	Function unknown	POORLY CHARACTERIZED	Not a cazyme	-	-
Pilcr1-823048	Pilcr1-822959	KOG3006	Transthyretin and related proteins	Lipid transport and metabolism	METABOLISM	Not a cazyme	-	-
Lacbi2-700597	Lacbi2-700597	KOG3006	Transthyretin and related proteins	Lipid transport and metabolism	METABOLISM	Not a cazyme	-	-
Lacbi2-653243	Lacbi2-653243	No KOG	-	-	-	Not a cazyme	-	-
Lacbi2-658168	Lacbi2-658168	No KOG	-	-	-	Not a cazyme	-	-
Lacbi2-290877	Lacbi2-290877	No KOG	-	-	-	Not a cazyme	-	-
Lacbi2-573685	Lacbi2-573685	KOG4080	Mitochondrial ribosomal protein L32	Translation, ribosomal structure and biogenesis	INFORMATION STORAGE AND PROCESSING	Not a cazyme	-	-
Hebcy2-155459	Hebcy2-155307	KOG1878	Nuclear receptor coregulator SMRT/SMRTER, contains Myb-like domains	Transcription	INFORMATION STORAGE AND PROCESSING	CBM48	-	-
Lacbi2-590087	Lacbi2-590087	No KOG	-	-	-	Not a cazyme	SP	SSP
Lacbi2-191137	Lacbi2-191137	No KOG	-	-	-	Not a cazyme	-	-
Lacbi2-671968	Lacbi2-671968	KOG3494	Ubiquinol cytochrome c oxidoreductase, subunit QCR9	Energy production and conversion	METABOLISM	Not a cazyme	-	-
Lacbi2-650068	Lacbi2-650068	KOG4708	Mitochondrial ribosomal protein MRP17	Translation, ribosomal structure and biogenesis	INFORMATION STORAGE AND PROCESSING	Not a cazyme	-	-
Lacbi2-684900	Lacbi2-684900	KOG4455	Uncharacterized conserved protein	Function unknown	POORLY CHARACTERIZED	Not a cazyme	-	-
Lacbi2-634515	Lacbi2-634515	KOG0453	Aconitase/homoaconitase (aconitase superfamily)	Energy production and conversion	METABOLISM	Not a cazyme	-	-
Lacbi2-444606	Lacbi2-444606	KOG1639	Steroid reductase required for elongation of the very long chain fatty acids	Lipid transport and metabolism	METABOLISM	Not a cazyme	-	-
Lacbi2-654349	Lacbi2-654349	No KOG	-	-	-	Not a cazyme	-	-
Hebcy2-58324	Hebcy2-58324	No KOG	-	-	-	Not a cazyme	-	-
Hebcy2-417725	Hebcy2-417725	No KOG	-	-	-	Not a cazyme	SP	SSP
Amamu1-66984	Amamu1-66984	No KOG	-	-	-	Not a cazyme	-	-
Lacbi2-648174	Lacbi2-648174	No KOG	-	-	-	Not a cazyme	SP	SSP
Lacbi2-253981	Lacbi2-253981	KOG4062	6-O-methylguanine-DNA methyltransferase MGMT/MGT1, involved in DNA repair	Replication, recombination and repair	INFORMATION STORAGE AND PROCESSING	Not a cazyme	-	-
Lacbi2-479212	Lacbi2-479212	KOG4841	Dolichol-phosphate mannosyltransferase, subunit 3	Signal transduction mechanisms	CELLULAR PROCESSES AND SIGNALING	Not a cazyme	-	-
Lacbi2-470105	Lacbi2-470105	No KOG	-	-	-	Not a cazyme	-	-
Lacbi2-704795	Lacbi2-704795	No KOG	-	-	-	Not a cazyme	-	-
Lacbi2-670088	Lacbi2-670088	KOG4086	Transcriptional regulator SOH1	Replication, recombination and repair	INFORMATION STORAGE AND PROCESSING	Not a cazyme	-	-
Lacbi2-668497	Lacbi2-668497	KOG3328	HGG motif-containing thioesterase	General function prediction only	POORLY CHARACTERIZED	Not a cazyme	-	-
Lacbi2-591182	Lacbi2-591182	No KOG	-	-	-	Not a cazyme	-	-
Lacbi2-189382	Lacbi2-189382	KOG3380	Actin-related protein Arp2/3 complex, subunit ARPC5	Cytoskeleton	CELLULAR PROCESSES AND SIGNALING	Not a cazyme	-	-
Lacbi2-301068	Lacbi2-301068	KOG0031	Myosin regulatory light chain, EF-Hand protein superfamily	Cytoskeleton	CELLULAR PROCESSES AND SIGNALING	Not a cazyme	-	-
Lacbi2-188472	Lacbi2-188472	KOG1716	Dual specificity phosphatase	Defense mechanisms	CELLULAR PROCESSES AND SIGNALING	Not a cazyme	-	-
Lacbi2-687693	Lacbi2-687693	KOG0672	Halotolerance protein HAL3 (contains flavoprotein domain)	Cell cycle control, cell division, chromosome partitioning	METABOLISM	Not a cazyme	-	-
Lacbi2-486881	Lacbi2-486881	KOG4267	Predicted membrane protein	Function unknown	POORLY CHARACTERIZED	Not a cazyme	-	-
Lacbi2-187852	Lacbi2-187852	KOG2533	Permease of the major facilitator superfamily	Carbohydrate transport and metabolism	METABOLISM	Not a cazyme	-	-
Lacbi2-708234	Lacbi2-708234	KOG4493	Uncharacterized conserved protein	Function unknown	POORLY CHARACTERIZED	Not a cazyme	-	-
Lacbi2-318094	Lacbi2-318094	KOG3385	V-SNARE	Intracellular trafficking, secretion, and vesicular transport	CELLULAR PROCESSES AND SIGNALING	Not a cazyme	-	-
Lacbi2-161437	Lacbi2-161437	No KOG	-	-	-	Not a cazyme	-	-
Lacbi2-305014	Lacbi2-305014	KOG4697	Integral membrane protein involved in transport between the late Golgi and endosome	Intracellular trafficking, secretion, and vesicular transport	CELLULAR PROCESSES AND SIGNALING	Not a cazyme	-	-
Lacbi2-585278	Lacbi2-585278	KOG3372	Signal peptidase complex subunit	Intracellular trafficking, secretion, and vesicular transport	CELLULAR PROCESSES AND SIGNALING	Not a cazyme	SP	SSP
Lacbi2-608786	Lacbi2-608786	KOG3297	DNA-directed RNA polymerase subunit E'	Transcription	INFORMATION STORAGE AND PROCESSING	Not a cazyme	-	-
Lacbi2-666354	Lacbi2-666354	KOG4569	Predicted lipase	Lipid transport and metabolism	METABOLISM	Not a cazyme	SP	SSP
Amamu1-119016	Amamu1-118906	KOG4569	Predicted lipase	Lipid transport and metabolism	METABOLISM	Not a cazyme	SP	SSP
Lacbi2-701139	Lacbi2-701139	KOG1575	Voltage-gated shaker-like K+ channel, subunit beta/KCNAB	Energy production and conversion	METABOLISM	Not a cazyme	-	-
Paxin1-166590	Paxin1-166467	KOG2258	Glycerophosphoryl diester phosphodiesterase	Energy production and conversion	METABOLISM	Not a cazyme	-	-
Amamu1-184040	Amamu1-183930	KOG2258	Glycerophosphoryl diester phosphodiesterase	Energy production and conversion	METABOLISM	Not a cazyme	-	-
Hebcy2-441054	Hebcy2-440902	KOG4409	Predicted hydrolase/acyltransferase (alpha/beta hydrolase superfamily)	General function prediction only	POORLY CHARACTERIZED	Not a cazyme	-	-
Hebcy2-70922	Hebcy2-70770	KOG2480	3-hydroxy-3-methylglutaryl-CoA (HMG-CoA) reductase	Lipid transport and metabolism	METABOLISM	Not a cazyme	-	-
Hebcy2-71125	Hebcy2-70973	KOG0082	G-protein alpha subunit (small G protein superfamily)	Cell cycle control, cell division, chromosome partitioning	METABOLISM	Not a cazyme	-	-
Hebcy2-441802	Hebcy2-441650	KOG3844	Predicted component of NuA3 histone acetyltransferase complex	Chromatin structure and dynamics	INFORMATION STORAGE AND PROCESSING	Not a cazyme	-	-
Hebcy2-445743	Hebcy2-445591	KOG0628	Aromatic-L-amino-acid/L-histidine decarboxylase	Amino acid transport and metabolism	METABOLISM	Not a cazyme	-	-
Paxin1-13109	Paxin1-12986	KOG0254	Predicted transporter (major facilitator superfamily)	General function prediction only	POORLY CHARACTERIZED	Not a cazyme	-	-
Hebcy2-184865	Hebcy2-184713	KOG0254	Predicted transporter (major facilitator superfamily)	General function prediction only	POORLY CHARACTERIZED	Not a cazyme	-	-
Hebcy2-443946	Hebcy2-443794	KOG1575	Voltage-gated shaker-like K+ channel, subunit beta/KCNAB	Energy production and conversion	METABOLISM	Not a cazyme	-	-
Amamu1-25603	Amamu1-25493	KOG1347	Uncharacterized membrane protein, predicted efflux pump	General function prediction only	POORLY CHARACTERIZED	Not a cazyme	-	-
Amamu1-8933	Amamu1-8823	KOG0627	Heat shock transcription factor	Transcription	INFORMATION STORAGE AND PROCESSING	Not a cazyme	-	-
Amamu1-200213	Amamu1-200103	KOG1382	Multiple inositol polyphosphate phosphatase	General function prediction only	POORLY CHARACTERIZED	Not a cazyme	-	-
Amamu1-78805	Amamu1-78695	KOG0158	Cytochrome P450 CYP3/CYP5/CYP6/CYP9 subfamilies	Secondary metabolites biosynthesis, transport and catabolism	METABOLISM	Not a cazyme	-	-
Amamu1-80448	Amamu1-80338	KOG0254	Predicted transporter (major facilitator superfamily)	General function prediction only	POORLY CHARACTERIZED	Not a cazyme	-	-
Amamu1-79890	Amamu1-79780	KOG2533	Permease of the major facilitator superfamily	Carbohydrate transport and metabolism	METABOLISM	Not a cazyme	-	-
Amamu1-85241	Amamu1-85131	KOG2533	Permease of the major facilitator superfamily	Carbohydrate transport and metabolism	METABOLISM	Not a cazyme	-	-
Pilcr1-811700	Pilcr1-811611	KOG1717	Dual specificity phosphatase	Defense mechanisms	CELLULAR PROCESSES AND SIGNALING	Not a cazyme	-	-
Hebcy2-65231	Hebcy2-65079	KOG1716	Dual specificity phosphatase	Defense mechanisms	CELLULAR PROCESSES AND SIGNALING	Not a cazyme	-	-
Hebcy2-59583	Hebcy2-59431	KOG1674	Cyclin	General function prediction only	POORLY CHARACTERIZED	Not a cazyme	-	-
Paxin1-117808	Paxin1-117685	KOG1282	Serine carboxypeptidases (lysosomal cathepsin A)	Amino acid transport and metabolism	METABOLISM	Not a cazyme	SP	-
Hebcy2-444507	Hebcy2-444355	KOG1282	Serine carboxypeptidases (lysosomal cathepsin A)	Amino acid transport and metabolism	METABOLISM	Not a cazyme	SP	-
Amamu1-15140	Amamu1-15030	KOG1282	Serine carboxypeptidases (lysosomal cathepsin A)	Amino acid transport and metabolism	METABOLISM	Not a cazyme	SP	-
Amamu1-15146	Amamu1-15036	KOG1282	Serine carboxypeptidases (lysosomal cathepsin A)	Amino acid transport and metabolism	METABOLISM	Not a cazyme	SP	-
Lacbi2-489672	Lacbi2-489672	KOG3292	Predicted membrane protein	Function unknown	POORLY CHARACTERIZED	Not a cazyme	-	-
Lacbi2-662216	Lacbi2-662216	KOG0724	Zuotin and related molecular chaperones (DnaJ superfamily), contains DNA-binding domains	Posttranslational modification, protein turnover, chaperones	CELLULAR PROCESSES AND SIGNALING	Not a cazyme	-	-
Lacbi2-672482	Lacbi2-672482	KOG4186	Peroxisomal biogenesis protein (peroxin)	Intracellular trafficking, secretion, and vesicular transport	CELLULAR PROCESSES AND SIGNALING	Not a cazyme	-	-
Lacbi2-680049	Lacbi2-680049	No KOG	-	-	-	Not a cazyme	-	-
Lacbi2-333500	Lacbi2-333500	KOG4131	Ngg1-interacting factor 3 protein NIF3L1	General function prediction only	POORLY CHARACTERIZED	Not a cazyme	-	-
Lacbi2-493025	Lacbi2-493025	KOG0408	Mitochondrial/chloroplast ribosomal protein S11	Translation, ribosomal structure and biogenesis	INFORMATION STORAGE AND PROCESSING	Not a cazyme	-	-
Lacbi2-295502	Lacbi2-295502	No KOG	-	-	-	Not a cazyme	-	-
Lacbi2-656886	Lacbi2-656886	No KOG	-	-	-	Not a cazyme	-	-
Lacbi2-611143	Lacbi2-611143	KOG3015	F1-ATP synthase assembly protein	Energy production and conversion	METABOLISM	Not a cazyme	-	-
Lacbi2-625623	Lacbi2-625623	KOG3221	Glycolipid transfer protein	Carbohydrate transport and metabolism	METABOLISM	Not a cazyme	-	-
Lacbi2-582760	Lacbi2-582760	No KOG	-	-	-	Not a cazyme	-	-
Lacbi2-670148	Lacbi2-670148	KOG0833	Cytidine deaminase	Nucleotide transport and metabolism	METABOLISM	Not a cazyme	-	-
Lacbi2-673793	Lacbi2-673793	KOG0817	Acyl-CoA-binding protein	Lipid transport and metabolism	METABOLISM	Not a cazyme	-	-
Lacbi2-678797	Lacbi2-678797	No KOG	-	-	-	Not a cazyme	-	-
Lacbi2-656334	Lacbi2-656334	KOG1208	Dehydrogenases with different specificities (related to short-chain alcohol dehydrogenases)	Secondary metabolites biosynthesis, transport and catabolism	METABOLISM	Not a cazyme	-	-
Lacbi2-446883	Lacbi2-446883	KOG0255	Synaptic vesicle transporter SVOP and related transporters (major facilitator superfamily)	General function prediction only	POORLY CHARACTERIZED	Not a cazyme	-	-
Lacbi2-316135	Lacbi2-316135	KOG2134	Polynucleotide kinase 3' phosphatase	Replication, recombination and repair	INFORMATION STORAGE AND PROCESSING	Not a cazyme	-	-
Lacbi2-307566	Lacbi2-307566	KOG2456	Aldehyde dehydrogenase	Energy production and conversion	METABOLISM	Not a cazyme	-	-
Lacbi2-610581	Lacbi2-610581	KOG3912	Predicted integral membrane protein	General function prediction only	POORLY CHARACTERIZED	Not a cazyme	-	-
Lacbi2-695067	Lacbi2-695067	KOG3912	Predicted integral membrane protein	General function prediction only	POORLY CHARACTERIZED	Not a cazyme	-	-
Lacbi2-478824	Lacbi2-478824	KOG2317	Putative translation initiation inhibitor UK114/IBM1	Translation, ribosomal structure and biogenesis	INFORMATION STORAGE AND PROCESSING	Not a cazyme	-	-
Hebcy2-407917	Hebcy2-407917	No KOG	-	-	-	Not a cazyme	-	-
Acema1-462975	Acema1-462975	No KOG	-	-	-	Not a cazyme	-	-
Lacbi2-680387	Lacbi2-680387	No KOG	-	-	-	Not a cazyme	-	-
Paxin1-103687	Paxin1-103564	KOG3148	Glucosamine-6-phosphate isomerase	Carbohydrate transport and metabolism	METABOLISM	Not a cazyme	-	-
Hebcy2-449786	Hebcy2-449634	KOG1573	Aldehyde reductase	General function prediction only	POORLY CHARACTERIZED	Not a cazyme	-	-
Amamu1-169408	Amamu1-169298	KOG1573	Aldehyde reductase	General function prediction only	POORLY CHARACTERIZED	Not a cazyme	-	-
Amamu1-88430	Amamu1-88320	KOG2262	Sexual differentiation process protein ISP4	Signal transduction mechanisms	CELLULAR PROCESSES AND SIGNALING	Not a cazyme	-	-
Amamu1-80929	Amamu1-80819	KOG2262	Sexual differentiation process protein ISP4	Signal transduction mechanisms	CELLULAR PROCESSES AND SIGNALING	Not a cazyme	-	-
Hebcy2-440518	Hebcy2-440366	KOG2262	Sexual differentiation process protein ISP4	Signal transduction mechanisms	CELLULAR PROCESSES AND SIGNALING	Not a cazyme	-	-
Paxin1-92017	Paxin1-91894	KOG2262	Sexual differentiation process protein ISP4	Signal transduction mechanisms	CELLULAR PROCESSES AND SIGNALING	Not a cazyme	-	-
Paxin1-20541	Paxin1-20418	KOG2262	Sexual differentiation process protein ISP4	Signal transduction mechanisms	CELLULAR PROCESSES AND SIGNALING	Not a cazyme	-	-
Paxin1-78908	Paxin1-78785	KOG2262	Sexual differentiation process protein ISP4	Signal transduction mechanisms	CELLULAR PROCESSES AND SIGNALING	Not a cazyme	-	-
Pilcr1-58228	Pilcr1-58139	KOG0255	Synaptic vesicle transporter SVOP and related transporters (major facilitator superfamily)	General function prediction only	POORLY CHARACTERIZED	Not a cazyme	-	-
Pilcr1-11910	Pilcr1-11821	KOG0255	Synaptic vesicle transporter SVOP and related transporters (major facilitator superfamily)	General function prediction only	POORLY CHARACTERIZED	Not a cazyme	-	-
Trima3-1393567	Trima3-1393252	KOG1577	Aldo/keto reductase family proteins	General function prediction only	POORLY CHARACTERIZED	Not a cazyme	-	-
Trima3-1380451	Trima3-1380136	KOG2456	Aldehyde dehydrogenase	Energy production and conversion	METABOLISM	Not a cazyme	-	-
Trima3-1329494	Trima3-1329179	KOG2456	Aldehyde dehydrogenase	Energy production and conversion	METABOLISM	Not a cazyme	-	-
Hebcy2-446840	Hebcy2-446688	KOG1397	Ca2+/H+ antiporter VCX1 and related proteins	Inorganic ion transport and metabolism	METABOLISM	Not a cazyme	-	-
Amamu1-72974	Amamu1-72864	KOG1184	Thiamine pyrophosphate-requiring enzyme	Coenzyme transport and metabolism	METABOLISM	Not a cazyme	-	-
Amamu1-189804	Amamu1-189694	KOG0841	Multifunctional chaperone (14-3-3 family)	Posttranslational modification, protein turnover, chaperones	CELLULAR PROCESSES AND SIGNALING	Not a cazyme	-	-
Amamu1-769952	Amamu1-769842	KOG2533	Permease of the major facilitator superfamily	Carbohydrate transport and metabolism	METABOLISM	Not a cazyme	-	-
Paxin1-89437	Paxin1-89314	KOG0255	Synaptic vesicle transporter SVOP and related transporters (major facilitator superfamily)	General function prediction only	POORLY CHARACTERIZED	Not a cazyme	-	-
Paxin1-170977	Paxin1-170854	KOG0255	Synaptic vesicle transporter SVOP and related transporters (major facilitator superfamily)	General function prediction only	POORLY CHARACTERIZED	Not a cazyme	-	-
Paxin1-84455	Paxin1-84332	KOG0141	Isovaleryl-CoA dehydrogenase	Amino acid transport and metabolism	METABOLISM	Not a cazyme	-	-
Paxin1-10546	Paxin1-10423	KOG0254	Predicted transporter (major facilitator superfamily)	General function prediction only	POORLY CHARACTERIZED	Not a cazyme	-	-
Paxin1-169019	Paxin1-168896	KOG0254	Predicted transporter (major facilitator superfamily)	General function prediction only	POORLY CHARACTERIZED	Not a cazyme	-	-
Amamu1-872321	Amamu1-872211	KOG0254	Predicted transporter (major facilitator superfamily)	General function prediction only	POORLY CHARACTERIZED	Not a cazyme	-	-
Lacbi2-677598	Lacbi2-677598	KOG0252	Inorganic phosphate transporter	Inorganic ion transport and metabolism	METABOLISM	Not a cazyme	-	-
Hebcy2-16224	Hebcy2-16072	KOG1286	Amino acid transporters	Amino acid transport and metabolism	METABOLISM	Not a cazyme	-	-
Lacbi2-318118	Lacbi2-318118	KOG0541	Alkyl hydroperoxide reductase/peroxiredoxin	Posttranslational modification, protein turnover, chaperones	CELLULAR PROCESSES AND SIGNALING	Not a cazyme	-	-
Hebcy2-449787	Hebcy2-449635	KOG1577	Aldo/keto reductase family proteins	General function prediction only	POORLY CHARACTERIZED	Not a cazyme	-	-
Lacbi2-477872	Lacbi2-477872	KOG1575	Voltage-gated shaker-like K+ channel, subunit beta/KCNAB	Energy production and conversion	METABOLISM	Not a cazyme	-	-
Hebcy2-444018	Hebcy2-443866	KOG1577	Aldo/keto reductase family proteins	General function prediction only	POORLY CHARACTERIZED	Not a cazyme	-	-
Hebcy2-269107	Hebcy2-268955	KOG0255	Synaptic vesicle transporter SVOP and related transporters (major facilitator superfamily)	General function prediction only	POORLY CHARACTERIZED	Not a cazyme	-	-
Lacbi2-252635	Lacbi2-252635	KOG0255	Synaptic vesicle transporter SVOP and related transporters (major facilitator superfamily)	General function prediction only	POORLY CHARACTERIZED	Not a cazyme	-	-
Lacbi2-628402	Lacbi2-628402	KOG0867	Glutathione S-transferase	Posttranslational modification, protein turnover, chaperones	CELLULAR PROCESSES AND SIGNALING	Not a cazyme	-	-
Amamu1-170445	Amamu1-170335	KOG0867	Glutathione S-transferase	Posttranslational modification, protein turnover, chaperones	CELLULAR PROCESSES AND SIGNALING	Not a cazyme	-	-
Lacbi2-244339	Lacbi2-244339	No KOG	-	-	-	Not a cazyme	-	-
Hebcy2-22031	Hebcy2-21879	KOG0725	Reductases with broad range of substrate specificities	General function prediction only	POORLY CHARACTERIZED	Not a cazyme	-	-
Lacbi2-455432	Lacbi2-455432	KOG3495	Mitochondrial F1F0-ATP synthase, subunit epsilon/ATP15	Energy production and conversion	METABOLISM	Not a cazyme	-	-
Lacbi2-245936	Lacbi2-245936	KOG2682	NAD-dependent histone deacetylases and class I sirtuins (SIR2 family)	Transcription	INFORMATION STORAGE AND PROCESSING	Not a cazyme	-	-
Lacbi2-709978	Lacbi2-709978	KOG3348	BolA (bacterial stress-induced morphogen)-related protein	Signal transduction mechanisms	CELLULAR PROCESSES AND SIGNALING	Not a cazyme	-	-
Hebcy2-438189	Hebcy2-438037	KOG0236	Sulfate/bicarbonate/oxalate exchanger SAT-1 and related transporters (SLC26 family)	Inorganic ion transport and metabolism	METABOLISM	Not a cazyme	-	-
Hebcy2-449178	Hebcy2-449026	KOG2949	Ketopantoate hydroxymethyltransferase	Coenzyme transport and metabolism	METABOLISM	Not a cazyme	-	-
Hebcy2-233667	Hebcy2-233515	KOG0497	Oxidosqualene-lanosterol cyclase and related proteins	Lipid transport and metabolism	METABOLISM	Not a cazyme	-	-
Lacbi2-187790	Lacbi2-187790	KOG1397	Ca2+/H+ antiporter VCX1 and related proteins	Inorganic ion transport and metabolism	METABOLISM	Not a cazyme	-	-
Hebcy2-85377	Hebcy2-85225	KOG1397	Ca2+/H+ antiporter VCX1 and related proteins	Inorganic ion transport and metabolism	METABOLISM	Not a cazyme	-	-
Lacbi2-251259	Lacbi2-251259	KOG0725	Reductases with broad range of substrate specificities	General function prediction only	POORLY CHARACTERIZED	Not a cazyme	-	-
Lacbi2-192602	Lacbi2-192602	KOG1755	Profilin	Cytoskeleton	CELLULAR PROCESSES AND SIGNALING	Not a cazyme	-	-
Lacbi2-658690	Lacbi2-658690	No KOG	-	-	-	Not a cazyme	-	-
Lacbi2-642979	Lacbi2-642979	KOG2529	Pseudouridine synthase	Translation, ribosomal structure and biogenesis	INFORMATION STORAGE AND PROCESSING	Not a cazyme	-	-
Lacbi2-678683	Lacbi2-678683	KOG0449	Succinate dehydrogenase, cytochrome b subunit	Carbohydrate transport and metabolism	METABOLISM	Not a cazyme	-	-
Lacbi2-701257	Lacbi2-701257	KOG1602	Cis-prenyltransferase	Lipid transport and metabolism	METABOLISM	Not a cazyme	-	-
Lacbi2-681607	Lacbi2-681607	KOG2951	Inositol monophosphatase	Carbohydrate transport and metabolism	METABOLISM	Not a cazyme	-	-
Lacbi2-245314	Lacbi2-245314	KOG0836	F-actin capping protein, alpha subunit	Cytoskeleton	CELLULAR PROCESSES AND SIGNALING	Not a cazyme	-	-
Lacbi2-190409	Lacbi2-190409	KOG2990	C2C2-type Zn-finger protein	Function unknown	POORLY CHARACTERIZED	Not a cazyme	-	-
Lacbi2-636419	Lacbi2-636419	KOG1760	Molecular chaperone Prefoldin, subunit 4	Posttranslational modification, protein turnover, chaperones	CELLULAR PROCESSES AND SIGNALING	Not a cazyme	-	-
Lacbi2-313821	Lacbi2-313821	KOG2313	Stress-induced protein UVI31+	Signal transduction mechanisms	CELLULAR PROCESSES AND SIGNALING	Not a cazyme	-	-
Lacbi2-248952	Lacbi2-248952	KOG0539	Sphingolipid fatty acid hydroxylase	Lipid transport and metabolism	METABOLISM	Not a cazyme	-	-
Lacbi2-182556	Lacbi2-182556	KOG2667	COPII vesicle protein	Intracellular trafficking, secretion, and vesicular transport	CELLULAR PROCESSES AND SIGNALING	Not a cazyme	-	-
Hebcy2-444234	Hebcy2-444234	No KOG	-	-	-	Not a cazyme	-	-
Lacbi2-611601	Lacbi2-611601	KOG3318	Predicted membrane protein	Function unknown	POORLY CHARACTERIZED	Not a cazyme	-	-
Lacbi2-710270	Lacbi2-710270	KOG0037	Ca2+-binding protein, EF-Hand protein superfamily	Signal transduction mechanisms	CELLULAR PROCESSES AND SIGNALING	Not a cazyme	-	-
Lacbi2-300570	Lacbi2-300570	KOG1296	Uncharacterized conserved protein	Function unknown	POORLY CHARACTERIZED	Not a cazyme	-	-
Lacbi2-472081	Lacbi2-472081	KOG2195	Transferrin receptor and related proteins containing the protease-associated (PA) domain	General function prediction only	POORLY CHARACTERIZED	Not a cazyme	SP	-
Lacbi2-399433	Lacbi2-399433	KOG4203	Armadillo/beta-Catenin/plakoglobin	Cytoskeleton	CELLULAR PROCESSES AND SIGNALING	Not a cazyme	-	-
Lacbi2-586633	Lacbi2-586633	KOG0255	Synaptic vesicle transporter SVOP and related transporters (major facilitator superfamily)	General function prediction only	POORLY CHARACTERIZED	Not a cazyme	-	-
Hebcy2-408478	Hebcy2-408326	KOG0255	Synaptic vesicle transporter SVOP and related transporters (major facilitator superfamily)	General function prediction only	POORLY CHARACTERIZED	Not a cazyme	-	-
Lacbi2-633750	Lacbi2-633750	KOG3225	Mitochondrial import inner membrane translocase, subunit TIM22	Intracellular trafficking, secretion, and vesicular transport	CELLULAR PROCESSES AND SIGNALING	Not a cazyme	-	-
Lacbi2-245955	Lacbi2-245955	KOG1679	Enoyl-CoA hydratase	Lipid transport and metabolism	METABOLISM	Not a cazyme	-	-
Lacbi2-460291	Lacbi2-460291	KOG3382	NADH:ubiquinone oxidoreductase, B17.2 subunit	Energy production and conversion	METABOLISM	Not a cazyme	-	-
Lacbi2-677161	Lacbi2-677161	No KOG	-	-	-	Not a cazyme	-	-
Lacbi2-706122	Lacbi2-706122	KOG3393	Predicted membrane protein	Function unknown	POORLY CHARACTERIZED	Not a cazyme	-	-
Hebcy2-69721	Hebcy2-69569	KOG1257	NADP+-dependent malic enzyme	Energy production and conversion	METABOLISM	Not a cazyme	-	-
Lacbi2-472399	Lacbi2-472399	KOG3092	Casein kinase II, beta subunit	Transcription	INFORMATION STORAGE AND PROCESSING	Not a cazyme	-	-
Lacbi2-185202	Lacbi2-185202	KOG4554	Protein involved in inorganic phosphate transport	Inorganic ion transport and metabolism	METABOLISM	Not a cazyme	-	-
Lacbi2-172713	Lacbi2-172713	KOG0549	FKBP-type peptidyl-prolyl cis-trans isomerase	Posttranslational modification, protein turnover, chaperones	CELLULAR PROCESSES AND SIGNALING	Not a cazyme	-	-
Lacbi2-478415	Lacbi2-478415	KOG3347	Predicted nucleotide kinase/nuclear protein involved oxidative stress response	Nucleotide transport and metabolism	METABOLISM	Not a cazyme	-	-
Lacbi2-676628	Lacbi2-676628	KOG1644	U2-associated snRNP A' protein	RNA processing and modification	INFORMATION STORAGE AND PROCESSING	Not a cazyme	-	-
Lacbi2-626926	Lacbi2-626926	KOG3422	Mitochondrial ribosomal protein L16	Translation, ribosomal structure and biogenesis	INFORMATION STORAGE AND PROCESSING	Not a cazyme	-	-
Lacbi2-183852	Lacbi2-183852	KOG2104	Nuclear transport factor 2	Intracellular trafficking, secretion, and vesicular transport	CELLULAR PROCESSES AND SIGNALING	Not a cazyme	-	-
Lacbi2-655525	Lacbi2-655525	No KOG	-	-	-	Not a cazyme	-	-
Lacbi2-478525	Lacbi2-478525	KOG4096	Uncharacterized conserved protein	Function unknown	POORLY CHARACTERIZED	Not a cazyme	-	-
Lacbi2-674066	Lacbi2-674066	KOG4077	Cytochrome c oxidase, subunit Va/COX6	Energy production and conversion	METABOLISM	Not a cazyme	-	-
Lacbi2-471816	Lacbi2-471816	KOG3300	NADH:ubiquinone oxidoreductase, B16.6 subunit/cell death-regulatory protein	Cell cycle control, cell division, chromosome partitioning	METABOLISM	Not a cazyme	-	-
Lacbi2-694468	Lacbi2-694468	KOG2792	Putative cytochrome C oxidase assembly protein	Energy production and conversion	METABOLISM	Not a cazyme	-	-
Lacbi2-670072	Lacbi2-670072	KOG0752	Mitochondrial solute carrier protein	Energy production and conversion	METABOLISM	Not a cazyme	-	-
Lacbi2-469947	Lacbi2-469947	KOG3280	Mitochondrial/chloroplast ribosomal protein L17	Translation, ribosomal structure and biogenesis	INFORMATION STORAGE AND PROCESSING	Not a cazyme	-	-
Lacbi2-190509	Lacbi2-190509	KOG3455	Predicted membrane protein	Function unknown	POORLY CHARACTERIZED	Not a cazyme	-	-
Lacbi2-681915	Lacbi2-681915	KOG3314	Ku70-binding protein	Replication, recombination and repair	INFORMATION STORAGE AND PROCESSING	Not a cazyme	-	-
Lacbi2-478066	Lacbi2-478066	KOG3413	Mitochondrial matrix protein frataxin, involved in Fe/S protein biosynthesis	Inorganic ion transport and metabolism	METABOLISM	Not a cazyme	-	-
Lacbi2-681480	Lacbi2-681480	KOG3259	Peptidyl-prolyl cis-trans isomerase	Posttranslational modification, protein turnover, chaperones	CELLULAR PROCESSES AND SIGNALING	Not a cazyme	-	-
Pilcr1-9027	Pilcr1-8938	KOG3595	Dyneins, heavy chain	Cytoskeleton	CELLULAR PROCESSES AND SIGNALING	Not a cazyme	-	-
Lacbi2-666006	Lacbi2-666006	KOG1944	Peroxisomal membrane protein MPV17 and related proteins	General function prediction only	POORLY CHARACTERIZED	Not a cazyme	-	-
Amamu1-112622	Amamu1-112512	KOG3071	Fatty acyl-CoA elongase/Polyunsaturated fatty acid specific elongation enzyme	Lipid transport and metabolism	METABOLISM	Not a cazyme	-	-
Amamu1-27900	Amamu1-27790	KOG3071	Fatty acyl-CoA elongase/Polyunsaturated fatty acid specific elongation enzyme	Lipid transport and metabolism	METABOLISM	Not a cazyme	-	-
Amamu1-521487	Amamu1-521377	KOG3197	Predicted hydrolases of HD superfamily	General function prediction only	POORLY CHARACTERIZED	Not a cazyme	-	-
Lacbi2-638670	Lacbi2-638670	KOG4097	Succinate dehydrogenase membrane anchor subunit and related proteins	Intracellular trafficking, secretion, and vesicular transport	CELLULAR PROCESSES AND SIGNALING	Not a cazyme	-	-
Lacbi2-680695	Lacbi2-680695	KOG3373	Glycine cleavage system H protein (lipoate-binding)	Amino acid transport and metabolism	METABOLISM	Not a cazyme	-	-
Cenge3-677994	Cenge3-677954	KOG1721	FOG: Zn-finger	General function prediction only	POORLY CHARACTERIZED	Not a cazyme	-	-
Acema1-451773	Acema1-451686	KOG1721	FOG: Zn-finger	General function prediction only	POORLY CHARACTERIZED	Not a cazyme	-	-
Acema1-575116	Acema1-575029	KOG3227	Calcium-responsive transcription coactivator	Transcription	INFORMATION STORAGE AND PROCESSING	Not a cazyme	-	-
Acema1-181537	Acema1-181450	KOG0118	FOG: RRM domain	General function prediction only	POORLY CHARACTERIZED	Not a cazyme	-	-
Tubma1-183788	Tubma1-183625	KOG1318	Helix loop helix transcription factor EB	Transcription	INFORMATION STORAGE AND PROCESSING	Not a cazyme	-	-
Amamu1-532299	Amamu1-532189	KOG1721	FOG: Zn-finger	General function prediction only	POORLY CHARACTERIZED	Not a cazyme	-	-
Cenge3-284365	Cenge3-284325	KOG2133	Transcriptional corepressor Atrophin-1/DRPLA	General function prediction only	POORLY CHARACTERIZED	Not a cazyme	-	-
Acema1-362708	Acema1-362621	KOG1721	FOG: Zn-finger	General function prediction only	POORLY CHARACTERIZED	Not a cazyme	-	-
Tubma1-350085	Tubma1-349922	KOG1601	GATA-4/5/6 transcription factors	Transcription	INFORMATION STORAGE AND PROCESSING	Not a cazyme	-	-
Tubma1-156877	Tubma1-156714	KOG1721	FOG: Zn-finger	General function prediction only	POORLY CHARACTERIZED	Not a cazyme	-	-
Tubma1-341703	Tubma1-341540	KOG1414	Transcriptional activator FOSB/c-Fos and related bZIP transcription factors	Transcription	INFORMATION STORAGE AND PROCESSING	Not a cazyme	-	-
Tubma1-364202	Tubma1-364039	KOG0304	mRNA deadenylase subunit	RNA processing and modification	INFORMATION STORAGE AND PROCESSING	Not a cazyme	-	-
Tubma1-351347	Tubma1-351184	KOG1601	GATA-4/5/6 transcription factors	Transcription	INFORMATION STORAGE AND PROCESSING	Not a cazyme	-	-
Lacbi2-701061	Lacbi2-701061	KOG1752	Glutaredoxin and related proteins	Posttranslational modification, protein turnover, chaperones	CELLULAR PROCESSES AND SIGNALING	Not a cazyme	-	-
Lacbi2-684490	Lacbi2-684490	KOG1773	Stress responsive protein	General function prediction only	POORLY CHARACTERIZED	Not a cazyme	-	-
Lacbi2-295143	Lacbi2-295143	KOG0907	Thioredoxin	Posttranslational modification, protein turnover, chaperones	CELLULAR PROCESSES AND SIGNALING	Not a cazyme	-	-
Lacbi2-181679	Lacbi2-181679	KOG0907	Thioredoxin	Posttranslational modification, protein turnover, chaperones	CELLULAR PROCESSES AND SIGNALING	Not a cazyme	-	-
Lacbi2-295142	Lacbi2-295142	KOG0907	Thioredoxin	Posttranslational modification, protein turnover, chaperones	CELLULAR PROCESSES AND SIGNALING	Not a cazyme	-	-
Lacbi2-292399	Lacbi2-292399	KOG1735	Actin depolymerizing factor	Cytoskeleton	CELLULAR PROCESSES AND SIGNALING	Not a cazyme	-	-
Lacbi2-305352	Lacbi2-305352	KOG0254	Predicted transporter (major facilitator superfamily)	General function prediction only	POORLY CHARACTERIZED	Not a cazyme	-	-
Hebcy2-440493	Hebcy2-440341	KOG0254	Predicted transporter (major facilitator superfamily)	General function prediction only	POORLY CHARACTERIZED	Not a cazyme	-	-
Hebcy2-441959	Hebcy2-441807	KOG0254	Predicted transporter (major facilitator superfamily)	General function prediction only	POORLY CHARACTERIZED	Not a cazyme	-	-
Cenge3-645090	Cenge3-645050	KOG1237	H+/oligopeptide symporter	Amino acid transport and metabolism	METABOLISM	Not a cazyme	-	-
Acema1-688620	Acema1-688533	KOG1237	H+/oligopeptide symporter	Amino acid transport and metabolism	METABOLISM	Not a cazyme	-	-
Lacbi2-668820	Lacbi2-668820	KOG1237	H+/oligopeptide symporter	Amino acid transport and metabolism	METABOLISM	Not a cazyme	-	-
Lacbi2-624148	Lacbi2-624148	KOG1575	Voltage-gated shaker-like K+ channel, subunit beta/KCNAB	Energy production and conversion	METABOLISM	Not a cazyme	-	-
Hebcy2-449193	Hebcy2-449041	KOG1575	Voltage-gated shaker-like K+ channel, subunit beta/KCNAB	Energy production and conversion	METABOLISM	Not a cazyme	-	-
Hebcy2-16576	Hebcy2-16424	KOG0134	NADH:flavin oxidoreductase/12-oxophytodienoate reductase	Energy production and conversion	METABOLISM	Not a cazyme	-	-
Cenge3-544652	Cenge3-544612	KOG0134	NADH:flavin oxidoreductase/12-oxophytodienoate reductase	Energy production and conversion	METABOLISM	Not a cazyme	-	-
Cenge3-653668	Cenge3-653628	KOG1603	Copper chaperone	Inorganic ion transport and metabolism	METABOLISM	Not a cazyme	-	-
Trima3-1422389	Trima3-1422389	No KOG	-	-	-	Not a cazyme	-	-
Hebcy2-25573	Hebcy2-25573	No KOG	-	-	-	Not a cazyme	-	-
Acema1-720625	Acema1-720625	No KOG	-	-	-	Not a cazyme	-	-
Lacbi2-472265	Lacbi2-472265	No KOG	-	-	-	Not a cazyme	-	-
Amamu1-77052	Amamu1-77052	No KOG	-	-	-	Not a cazyme	-	-
Tubma1-280473	Tubma1-280310	KOG0207	Cation transport ATPase	Inorganic ion transport and metabolism	METABOLISM	Not a cazyme	-	-
Amamu1-183783	Amamu1-183673	KOG0207	Cation transport ATPase	Inorganic ion transport and metabolism	METABOLISM	Not a cazyme	-	-
Pilcr1-779778	Pilcr1-779689	KOG0223	Aquaporin (major intrinsic protein family)	Carbohydrate transport and metabolism	METABOLISM	Not a cazyme	-	-
Tubma1-179861	Tubma1-179698	KOG3308	Uncharacterized protein of the uridine kinase family	Nucleotide transport and metabolism	METABOLISM	Not a cazyme	-	-
Tubma1-222675	Tubma1-222512	KOG4212	RNA-binding protein hnRNP-M	RNA processing and modification	INFORMATION STORAGE AND PROCESSING	Not a cazyme	-	-
Tubma1-361313	Tubma1-361313	No KOG	-	-	-	Not a cazyme	-	-
Amamu1-88973	Amamu1-88863	KOG0053	Cystathionine beta-lyases/cystathionine gamma-synthases	Amino acid transport and metabolism	METABOLISM	Not a cazyme	-	-
Amamu1-154820	Amamu1-154710	KOG0156	Cytochrome P450 CYP2 subfamily	Secondary metabolites biosynthesis, transport and catabolism	METABOLISM	Not a cazyme	-	-
Amamu1-1025074	Amamu1-1024964	KOG0541	Alkyl hydroperoxide reductase/peroxiredoxin	Posttranslational modification, protein turnover, chaperones	CELLULAR PROCESSES AND SIGNALING	Not a cazyme	-	-
Amamu1-105433	Amamu1-105323	KOG2533	Permease of the major facilitator superfamily	Carbohydrate transport and metabolism	METABOLISM	Not a cazyme	-	-
Pismi1-427202	Pismi1-427073	KOG2276	Metalloexopeptidases	Amino acid transport and metabolism	METABOLISM	Not a cazyme	-	-
Pismi1-680214	Pismi1-680085	KOG2533	Permease of the major facilitator superfamily	Carbohydrate transport and metabolism	METABOLISM	Not a cazyme	-	-
Hebcy2-231038	Hebcy2-230886	KOG2892	Porphobilinogen deaminase	Coenzyme transport and metabolism	METABOLISM	Not a cazyme	-	-
Hebcy2-32378	Hebcy2-32226	KOG1153	Subtilisin-related protease/Vacuolar protease B	Posttranslational modification, protein turnover, chaperones	CELLULAR PROCESSES AND SIGNALING	Not a cazyme	SP	-
Pilcr1-571450	Pilcr1-571361	KOG0556	Aspartyl-tRNA synthetase	Translation, ribosomal structure and biogenesis	INFORMATION STORAGE AND PROCESSING	Not a cazyme	-	-
Cenge3-654458	Cenge3-654458	No KOG	-	-	-	Not a cazyme	-	-
Cenge3-93482	Cenge3-93442	KOG2403	Succinate dehydrogenase, flavoprotein subunit	Energy production and conversion	METABOLISM	Not a cazyme	-	-
Amamu1-26556	Amamu1-26446	KOG3135	1,4-benzoquinone reductase-like; Trp repressor binding protein-like/protoplast-secreted protein	General function prediction only	POORLY CHARACTERIZED	AA6	-	-
Amamu1-48069	Amamu1-47959	KOG3135	1,4-benzoquinone reductase-like; Trp repressor binding protein-like/protoplast-secreted protein	General function prediction only	POORLY CHARACTERIZED	AA6	-	-
Trima3-1374761	Trima3-1374446	KOG3135	1,4-benzoquinone reductase-like; Trp repressor binding protein-like/protoplast-secreted protein	General function prediction only	POORLY CHARACTERIZED	AA6	-	-
Amamu1-14126	Amamu1-14016	KOG3135	1,4-benzoquinone reductase-like; Trp repressor binding protein-like/protoplast-secreted protein	General function prediction only	POORLY CHARACTERIZED	Not a cazyme	-	-
Amamu1-912674	Amamu1-912564	KOG3135	1,4-benzoquinone reductase-like; Trp repressor binding protein-like/protoplast-secreted protein	General function prediction only	POORLY CHARACTERIZED	Not a cazyme	-	-
Amamu1-14128	Amamu1-14018	KOG3135	1,4-benzoquinone reductase-like; Trp repressor binding protein-like/protoplast-secreted protein	General function prediction only	POORLY CHARACTERIZED	AA6	-	-
Amamu1-913222	Amamu1-913112	KOG3135	1,4-benzoquinone reductase-like; Trp repressor binding protein-like/protoplast-secreted protein	General function prediction only	POORLY CHARACTERIZED	Not a cazyme	-	-

## Sheet: cluster5
Supplementary Data 10 - Occurrence in the genome and sequence similarity of ectomycorrhiza-upregulated genes from ten mycorrhizal fungi in the genome of the 135 fungi
Annotations and secreted status of Ectomycorrhizal upregulated genes for 10 fungi. The genes were grouped into 7 clusters. This is Cluster 5.
TranscriptId	ProteinId	Kog ID	Kog Defline	Kog Class	Kog Group	CAZymes	Signal Peptide	SmallSecretedProtein
Lacbi2-678115	Lacbi2-678115	KOG3808	Uncharacterized conserved protein	Function unknown	POORLY CHARACTERIZED	Not a cazyme	-	-
Lacbi2-677520	Lacbi2-677520	KOG3507	DNA-directed RNA polymerase, subunit RPB7.0	Transcription	INFORMATION STORAGE AND PROCESSING	Not a cazyme	-	-
Cenge3-575162	Cenge3-575122	KOG1721	FOG: Zn-finger	General function prediction only	POORLY CHARACTERIZED	Not a cazyme	-	-
Acema1-746761	Acema1-746674	KOG1721	FOG: Zn-finger	General function prediction only	POORLY CHARACTERIZED	Not a cazyme	-	-
Hebcy2-442091	Hebcy2-441939	KOG1721	FOG: Zn-finger	General function prediction only	POORLY CHARACTERIZED	Not a cazyme	-	-
Lacbi2-246328	Lacbi2-246328	KOG1746	Defender against cell death protein/oligosaccharyltransferase, epsilon subunit	Posttranslational modification, protein turnover, chaperones	CELLULAR PROCESSES AND SIGNALING	Not a cazyme	-	-
Amamu1-163509	Amamu1-163399	KOG2099	Glycogen phosphorylase	Carbohydrate transport and metabolism	METABOLISM	GT35	-	-
Lacbi2-673699	Lacbi2-673699	KOG3057	Cytochrome c oxidase, subunit VIb/COX12	Energy production and conversion	METABOLISM	Not a cazyme	-	-
[truncated: 273 more rows]

## Sheet: cluster6
Supplementary Data 10 - Occurrence in the genome and sequence similarity of ectomycorrhiza-upregulated genes from ten mycorrhizal fungi in the genome of the 135 fungi
[truncated: 1,848 more rows]

[truncated: 1 more sheets: cluster7]
