# Supplementary material for: Large-scale genome sequencing of mycorrhizal fungi provides insights into the early evolution of symbiotic traits
Source: Nat Commun. 2020 Oct 12;11:5125. doi: 10.1038/s41467-020-18795-w (PMC7550596; doi:10.1038/s41467-020-18795-w)
Supplement: Supplementary file 15 — Supplementary Dataset 11 [file 41467_2020_18795_MOESM15_ESM.xlsx]

## Sheet: acephala_macrosclerotiorum
Supplementary Data 11 - CAZyme annotation reports
proteinId	description	modelnotes	defline
1470	CBM18-CBM18-CE4	fragment N-term;	Carbohydrate-Binding Module Family 18 / Carbohydrate Esterase Family 4 protein
2393	GH125		Glycoside Hydrolase Family 125 protein
3508	GH53		Glycoside Hydrolase Family 53 protein
13270	AA8	fragment N-term;	Iron reductase domain protein
21424	GT31		Glycosyltransferase Family 31 protein
34828	AA3_3		Alcohol oxidase
35428	GT34		Glycosyltransferase Family 34 protein
36192	GH2	fragment C-term;	Glycoside Hydrolase Family 2 protein
38270	GH45	fragment N-term/C-term;	Glycoside Hydrolase Family 45 protein
40437	GH76	fragment N-term;	Glycoside Hydrolase Family 76 protein
47561	CBM50-CBM50-CBM50		Carbohydrate-Binding Module Family 50 protein
59115	GH43		Glycoside Hydrolase Family 43 protein
64159	GT62		Glycosyltransferase Family 62 protein
64459	GH18		Glycoside Hydrolase Family 18 protein
76493	GH13_40		Glycoside Hydrolase Family 13 protein
78918	GH10	fragment N-term;	Glycoside Hydrolase Family 10 protein
79369	CBM18	fragment N-term;	Carbohydrate-Binding Module Family 18 protein
80445	GT32	fragment C-term;	Glycosyltransferase Family 32 protein
85369	GH65-CBM32		Glycoside Hydrolase Family 65 / Carbohydrate-Binding Module Family 32 protein
92026	CBM18-CBM18		Carbohydrate-Binding Module Family 18 protein
97829	GH76		Glycoside Hydrolase Family 76 protein
101058	GH72-CBM43		Glycoside Hydrolase Family 72 / Carbohydrate-Binding Module Family 43 protein
106185	CE8		Carbohydrate Esterase Family 8 protein
108145	GH16	fragment C-term;	Glycoside Hydrolase Family 16 protein
109499	GH1		Glycoside Hydrolase Family 1 protein
137804	GT2		Glycosyltransferase Family 2 protein
140524	GT8		Glycosyltransferase Family 8 protein
140720	AA7		Glucooligosaccharide oxidase
140770	GH13_5		Glycoside Hydrolase Family 13 protein
143378	GH31		Glycoside Hydrolase Family 31 protein
144457	CBM50		Carbohydrate-Binding Module Family 50 protein
146300	AA3_2		GMC oxidoreductase
146888	CE8	fragment N-term;	Carbohydrate Esterase Family 8 protein
148164	GH18-CBM18-CBM18		Glycoside Hydrolase Family 18 / Carbohydrate-Binding Module Family 18 protein
149389	GT20		Glycosyltransferase Family 20 protein
154249	GH78		Glycoside Hydrolase Family 78 protein
189890	GT2		Glycosyltransferase Family 2 protein
193535	GH114		Glycoside Hydrolase Family 114 protein
195970	GT2		Glycosyltransferase Family 2 protein
196586	AA9		Lytic polysaccharide monooxygenase (formerly GH61)
205400	GH95		Glycoside Hydrolase Family 95 protein
209813	GT25	fragment C-term;	Glycosyltransferase Family 25 protein
213654	AA5_1		Copper radical oxidase
228013	GH3		Glycoside Hydrolase Family 3 protein
229777	GH1		Glycoside Hydrolase Family 1 protein
230600	AA1_3		Laccase-like multicopper oxidase
234645	GT34		Glycosyltransferase Family 34 protein
245794	GH125		Glycoside Hydrolase Family 125 protein
250747	GH16	(fragment) splicing problem;	Glycoside Hydrolase Family 16 protein
258024	GH12		Glycoside Hydrolase Family 12 protein
260142	GT41		Glycosyltransferase Family 41 protein
280463	GT15		Glycosyltransferase Family 15 protein
281859	GH72		Glycoside Hydrolase Family 72 protein
283473	GH127		Glycoside Hydrolase Family 127 protein
286277	GH28		Glycoside Hydrolase Family 28 protein
299767	GH15		Glycoside Hydrolase Family 15 protein
304235	GH76		Glycoside Hydrolase Family 76 protein
306588	AA11		Lytic polysaccharide monooxygenase
306970	GH20		Glycoside Hydrolase Family 20 protein
308347	GH13_3	fragment C-term;	Glycoside Hydrolase Family 13 protein
310278	CBM18-CBM18-GH18		Carbohydrate-Binding Module Family 18 / Glycoside Hydrolase Family 18 protein
320872	GT8	fragment N-term/C-term;	Glycosyltransferase Family 8 protein
325190	GH7-CBM1		Glycoside Hydrolase Family 7 / Carbohydrate-Binding Module Family 1 protein
326703	GH5_9		Glycoside Hydrolase Family 5 protein
327123	GH72-CBM43		Glycoside Hydrolase Family 72 / Carbohydrate-Binding Module Family 43 protein
335314	GH47		Glycoside Hydrolase Family 47 protein
335360	GH18		Glycoside Hydrolase Family 18 protein
336068	GT1		Glycosyltransferase Family 1 protein
337548	GT20		Glycosyltransferase Family 20 protein
339186	GH18	fragment N-term/C-term;	Glycoside Hydrolase Family 18 protein
339846	GT4		Glycosyltransferase Family 4 protein
339904	AA9	fragment N-term/C-term;	Lytic polysaccharide monooxygenase (formerly GH61)
347681	GH55		Glycoside Hydrolase Family 55 protein
349396	GH7		Glycoside Hydrolase Family 7 protein
350190	GT69		Glycosyltransferase Family 69 protein
356400	AA3_2	fragment N-term/C-term;	GMC oxidoreductase
357345	AA3_2		GMC oxidoreductase
358156	CBM50-CBM50-CBM50		Carbohydrate-Binding Module Family 50 protein
358256	CBM18-CBM18-GH18		Carbohydrate-Binding Module Family 18 / Glycoside Hydrolase Family 18 protein
368894	GT1		Glycosyltransferase Family 1 protein
373281	GH27		Glycoside Hydrolase Family 27 protein
373596	CBM18-CE4-CBM18-CBM18-CBM18-CBM18		Carbohydrate-Binding Module Family 18 / Carbohydrate Esterase Family 4 protein
374575	GT22		Glycosyltransferase Family 22 protein
381241	GT32		Glycosyltransferase Family 32 protein
382664	GH31		Glycoside Hydrolase Family 31 protein
390791	GH51		Glycoside Hydrolase Family 51 protein
391086	GH27	fragment C-term;	Glycoside Hydrolase Family 27 protein
403710	GH92		Glycoside Hydrolase Family 92 protein
403792	GH78		Glycoside Hydrolase Family 78 protein
416954	GH92		Glycoside Hydrolase Family 92 protein
418708	GH106	fragment N-term/C-term;	Glycoside Hydrolase Family 106 protein
419460	GH18		Glycoside Hydrolase Family 18 protein
424708	GH16		Glycoside Hydrolase Family 16 protein
427894	GH5_5	fragment N-term/C-term;	Glycoside Hydrolase Family 5 protein
436396	CBM1-EXPN		Carbohydrate-Binding Module Family 1 / Distantly related to plant expansins
437127	GH132		Glycoside Hydrolase Family 132 protein
441671	GH18		Glycoside Hydrolase Family 18 protein
455154	GH31		Glycoside Hydrolase Family 31 protein
457360	GH35		Glycoside Hydrolase Family 35 protein
458158	AA3		GMC oxidoreductase
466918	GT34		Glycosyltransferase Family 34 protein
474583	GH37		Glycoside Hydrolase Family 37 protein
476997	Myosin_motor-GT2		Glycosyltransferase Family 2 protein
492994	GH76		Glycoside Hydrolase Family 76 protein
496642	CE5		Carbohydrate Esterase Family 5 protein
508353	GH76		Glycoside Hydrolase Family 76 protein
540918	PL3_2		Polysaccharide Lyase Family 3 protein
543166	AA11	fragment N-term;	Lytic polysaccharide monooxygenase
543836	GH12	fragment N-term;	Glycoside Hydrolase Family 12 protein
545181	CBM50-CBM50		Carbohydrate-Binding Module Family 50 protein
546253	GT4		Glycosyltransferase Family 4 protein
548274	AA1	fragment N-term/C-term;	Multicopper oxidase
549616	GT2	fragment N-term/C-term;	Glycosyltransferase Family 2 protein
550225	GH128	fragment C-term;	Glycoside Hydrolase Family 128 protein
552336	CE12	fragment N-term/C-term;	Carbohydrate Esterase Family 12 protein
555120	AA3_2	fragment N-term/C-term;	GMC oxidoreductase
562196	EXPN		Distantly related to plant expansins
564854	GT69	fragment N-term/C-term;	Glycosyltransferase Family 69 protein
568536	CBM48		Carbohydrate-Binding Module Family 48 protein
568750	GH65-CBM32		Glycoside Hydrolase Family 65 / Carbohydrate-Binding Module Family 32 protein
568941	GH128	fragment N-term;	Glycoside Hydrolase Family 128 protein
572426	GH45		Glycoside Hydrolase Family 45 protein
575427	GH132		Glycoside Hydrolase Family 132 protein
575471	GH128		Glycoside Hydrolase Family 128 protein
577031	GH125		Glycoside Hydrolase Family 125 protein
577131	CE16		Carbohydrate Esterase Family 16 protein
577808	GT15		Glycosyltransferase Family 15 protein
577996	GT2		Glycosyltransferase Family 2 protein
578133	GH81		Glycoside Hydrolase Family 81 protein
578734	GT2		Glycosyltransferase Family 2 protein
578959	GT48		Glycosyltransferase Family 48 protein
579561	GH5_9	fragment N-term;	Glycoside Hydrolase Family 5 protein
579840	CE8	fragment N-term/C-term;	Carbohydrate Esterase Family 8 protein
580160	GH5_49		Glycoside Hydrolase Family 5 protein
580186	GH39		Glycoside Hydrolase Family 39 protein
580394	GH29		Glycoside Hydrolase Family 29 protein
580489	GH47	(fragment) splicing problem;	Glycoside Hydrolase Family 47 protein
580818	GH3		Glycoside Hydrolase Family 3 protein
581164	EXPN	fragment N-term;	Distantly related to plant expansins
581533	GH78		Glycoside Hydrolase Family 78 protein
581938	GH16		Glycoside Hydrolase Family 16 protein
582143	GH16		Glycoside Hydrolase Family 16 protein
582372	AA1_2		Ferroxidase
582508	GH3		Glycoside Hydrolase Family 3 protein
583253	CE12		Carbohydrate Esterase Family 12 protein
583264	GH32		Glycoside Hydrolase Family 32 protein
583418	GH89		Glycoside Hydrolase Family 89 protein
583501	CBM1-GH6		Carbohydrate-Binding Module Family 1 / Glycoside Hydrolase Family 6 protein
583728	GH28		Glycoside Hydrolase Family 28 protein
584453	GH92	(fragment) splicing problem;	Glycoside Hydrolase Family 92 protein
584528	GH36		Glycoside Hydrolase Family 36 protein
584772	GT22		Glycosyltransferase Family 22 protein
585053	GH31		Glycoside Hydrolase Family 31 protein
585501	GT62		Glycosyltransferase Family 62 protein
585750	GT1		Glycosyltransferase Family 1 protein
585787	GH7	fragment C-term;	Glycoside Hydrolase Family 7 protein
585991	PL1_7		Polysaccharide Lyase Family 1 protein
586322	GH16		Glycoside Hydrolase Family 16 protein
587008	GT2	fragment C-term;	Glycosyltransferase Family 2 protein
587145	GH16		Glycoside Hydrolase Family 16 protein
587158	CBM50-CBM50-CBM18-CBM18-CBM18-CBM50		Carbohydrate-Binding Module Family 50 / Carbohydrate-Binding Module Family 18 protein
587531	AA3_2		GMC oxidoreductase
587758	AA1		Multicopper oxidase
587867	GH3		Glycoside Hydrolase Family 3 protein
588012	AA3_2		GMC oxidoreductase
589063	GT2	fragment C-term;	Glycosyltransferase Family 2 protein
589365	GH17		Glycoside Hydrolase Family 17 protein
589913	GT2		Glycosyltransferase Family 2 protein
590563	GH18		Glycoside Hydrolase Family 18 protein
590751	GT2		Glycosyltransferase Family 2 protein
590752	AA8		Iron reductase domain protein
591165	GT2		Glycosyltransferase Family 2 protein
591387	AA9		Lytic polysaccharide monooxygenase (formerly GH61)
591590	GH79		Glycoside Hydrolase Family 79 protein
591773	AA3_2		GMC oxidoreductase
591900	GH28	fragment N-term;	Glycoside Hydrolase Family 28 protein
591941	GH16		Glycoside Hydrolase Family 16 protein
591996	GT35		Glycosyltransferase Family 35 protein
592347	CE5		Carbohydrate Esterase Family 5 protein
592569	GH23		Glycoside Hydrolase Family 23 protein
592663	GH16		Glycoside Hydrolase Family 16 protein
593031	GT33		Glycosyltransferase Family 33 protein
593723	GH76		Glycoside Hydrolase Family 76 protein
593969	AA1_2		Ferroxidase
594228	GH16		Glycoside Hydrolase Family 16 protein
594655	GH78		Glycoside Hydrolase Family 78 protein
594782	GH18-CBM1		Glycoside Hydrolase Family 18 / Carbohydrate-Binding Module Family 1 protein
595135	PL1_7		Polysaccharide Lyase Family 1 protein
595137	PL1		Polysaccharide Lyase Family 1 protein
595553	GT2		Glycosyltransferase Family 2 protein
595897	CE4	fragment C-term;	Carbohydrate Esterase Family 4 protein
595960	CE4		Carbohydrate Esterase Family 4 protein
595990	GH27		Glycoside Hydrolase Family 27 protein
596540	GH32		Glycoside Hydrolase Family 32 protein
596550	GH29		Glycoside Hydrolase Family 29 protein
596582	GH76		Glycoside Hydrolase Family 76 protein
596770	CBM18-CE4		Carbohydrate-Binding Module Family 18 / Carbohydrate Esterase Family 4 protein
597206	GH95		Glycoside Hydrolase Family 95 protein
597669	GH5_7		Glycoside Hydrolase Family 5 protein
597832	CE5	fragment C-term;	Carbohydrate Esterase Family 5 protein
598020	GH12-CBM1		Glycoside Hydrolase Family 12 / Carbohydrate-Binding Module Family 1 protein
598044	AA9-CBM1		Lytic polysaccharide monooxygenase (formerly GH61) / Carbohydrate-Binding Module Family 1 protein
598244	GH10		Glycoside Hydrolase Family 10 protein
598576	AA3_3		Alcohol oxidase
598649	GH20	fragment N-term;	Glycoside Hydrolase Family 20 protein
598683	GH16		Glycoside Hydrolase Family 16 protein
599116	AA1_3	fragment N-term;	Laccase-like multicopper oxidase
599172	GH43	fragment N-term/C-term;	Glycoside Hydrolase Family 43 protein
599242	AA11		Lytic polysaccharide monooxygenase
599510	CE16		Carbohydrate Esterase Family 16 protein
600880	AA1_3		Laccase-like multicopper oxidase
602041	GH31		Glycoside Hydrolase Family 31 protein
602106	GH72		Glycoside Hydrolase Family 72 protein
602276	GH11		Glycoside Hydrolase Family 11 protein
602351	GH27		Glycoside Hydrolase Family 27 protein
602366	GH95		Glycoside Hydrolase Family 95 protein
602374	AA3_2	fragment N-term;	GMC oxidoreductase
602789	GH135		Glycoside Hydrolase Family 135 protein
603031	CBM50		Carbohydrate-Binding Module Family 50 protein
603359	GH131		Glycoside Hydrolase Family 131 protein
603540	GT1		Glycosyltransferase Family 1 protein
604281	PL3_2		Polysaccharide Lyase Family 3 protein
604436	GH10-CBM1		Glycoside Hydrolase Family 10 / Carbohydrate-Binding Module Family 1 protein
605032	GT31	fragment N-term;	Glycosyltransferase Family 31 protein
605298	AA1_2		Ferroxidase
605478	AA3_2		GMC oxidoreductase
606175	GT32		Glycosyltransferase Family 32 protein
606250	GH76		Glycoside Hydrolase Family 76 protein
606421	AA1_2		Ferroxidase
606538	GH78		Glycoside Hydrolase Family 78 protein
607227	CBM18-CBM18-CBM18		Carbohydrate-Binding Module Family 18 protein
607431	GH2		Glycoside Hydrolase Family 2 protein
607833	GH78		Glycoside Hydrolase Family 78 protein
607922	EXPN		Distantly related to plant expansins
608022	GT20		Glycosyltransferase Family 20 protein
608551	CBM50		Carbohydrate-Binding Module Family 50 protein
610743	GH17		Glycoside Hydrolase Family 17 protein
611096	GH72-CBM43		Glycoside Hydrolase Family 72 / Carbohydrate-Binding Module Family 43 protein
612413	GH64		Glycoside Hydrolase Family 64 protein
613692	GH76		Glycoside Hydrolase Family 76 protein
613950	GT17		Glycosyltransferase Family 17 protein
613985	GT39		Glycosyltransferase Family 39 protein
614201	GH39		Glycoside Hydrolase Family 39 protein
614831	GT8		Glycosyltransferase Family 8 protein
615857	CE16		Carbohydrate Esterase Family 16 protein
615971	GH13_40		Glycoside Hydrolase Family 13 protein
616746	GH18	(fragment) splicing problem;	Glycoside Hydrolase Family 18 protein
616987	GT1		Glycosyltransferase Family 1 protein
617719	GH63	fragment C-term;	Glycoside Hydrolase Family 63 protein
617771	GH5_5-CBM1		Glycoside Hydrolase Family 5 / Carbohydrate-Binding Module Family 1 protein
617827	GH35		Glycoside Hydrolase Family 35 protein
618853	GT1		Glycosyltransferase Family 1 protein
619015	AA1_2		Ferroxidase
619537	GH105		Glycoside Hydrolase Family 105 protein
619641	GH3		Glycoside Hydrolase Family 3 protein
620579	GH11	fragment C-term;	Glycoside Hydrolase Family 11 protein
620808	GH35		Glycoside Hydrolase Family 35 protein
621183	GT2	fragment N-term;	Glycosyltransferase Family 2 protein
621309	GH5_5		Glycoside Hydrolase Family 5 protein
621654	GH47		Glycoside Hydrolase Family 47 protein
622021	GT32		Glycosyltransferase Family 32 protein
624989	GH43-CBM35		Glycoside Hydrolase Family 43 / Carbohydrate-Binding Module Family 35 protein
625054	CE12		Carbohydrate Esterase Family 12 protein
625269	Myosin_motor-GT2		Glycosyltransferase Family 2 protein
626140	GH5_16		Glycoside Hydrolase Family 5 protein
626142	GH2		Glycoside Hydrolase Family 2 protein
626919	GH53		Glycoside Hydrolase Family 53 protein
628234	GH78		Glycoside Hydrolase Family 78 protein
628301	GH115		Glycoside Hydrolase Family 115 protein
628626	AA3_2		GMC oxidoreductase
628686	AA3_2		GMC oxidoreductase
628694	GT31		Glycosyltransferase Family 31 protein
629435	GH28		Glycoside Hydrolase Family 28 protein
630822	GH5_9		Glycoside Hydrolase Family 5 protein
631128	GT2		Glycosyltransferase Family 2 protein
632785	EXPN-CBM63		Distantly related to plant expansins / Carbohydrate-Binding Module Family 63 protein
636828	GH55		Glycoside Hydrolase Family 55 protein
637942	GH5_5		Glycoside Hydrolase Family 5 protein
638495	GH47		Glycoside Hydrolase Family 47 protein
639183	GT76		Glycosyltransferase Family 76 protein
639340	GH12		Glycoside Hydrolase Family 12 protein
639835	AA4		Vanillyl alcohol oxidase
640539	GH3		Glycoside Hydrolase Family 3 protein
640800	AA4		Vanillyl alcohol oxidase
642324	GH55		Glycoside Hydrolase Family 55 protein
644022	AA1_3		Laccase-like multicopper oxidase
644301	GH43		Glycoside Hydrolase Family 43 protein
644727	GH47		Glycoside Hydrolase Family 47 protein
645382	GH92		Glycoside Hydrolase Family 92 protein
647029	GT15		Glycosyltransferase Family 15 protein
647068	AA3_2		GMC oxidoreductase
647159	GT62		Glycosyltransferase Family 62 protein
647542	CBM18-CBM18-GH18		Carbohydrate-Binding Module Family 18 / Glycoside Hydrolase Family 18 protein
650284	GH16		Glycoside Hydrolase Family 16 protein
652947	GH76		Glycoside Hydrolase Family 76 protein
653942	CE5		Carbohydrate Esterase Family 5 protein
654648	GH78		Glycoside Hydrolase Family 78 protein
655019	PL4_1		Polysaccharide Lyase Family 4 protein
656100	GH16		Glycoside Hydrolase Family 16 protein
656903	GH35		Glycoside Hydrolase Family 35 protein
657493	GT21		Glycosyltransferase Family 21 protein
658070	GT22		Glycosyltransferase Family 22 protein
658383	GT90		Glycosyltransferase Family 90 protein
658771	GH128		Glycoside Hydrolase Family 128 protein
659041	AA3_2		GMC oxidoreductase
659088	GT71		Glycosyltransferase Family 71 protein
660211	GH75		Glycoside Hydrolase Family 75 protein
661456	GH142		Glycoside Hydrolase Family 142 protein
661554	GH5_16		Glycoside Hydrolase Family 5 protein
661719	CE4		Carbohydrate Esterase Family 4 protein
662027	GT32		Glycosyltransferase Family 32 protein
662636	AA1		Multicopper oxidase
662895	CE1		Carbohydrate Esterase Family 1 protein
663417	GT57		Glycosyltransferase Family 57 protein
664870	AA6		Benzoquinone reductase
665683	GH39		Glycoside Hydrolase Family 39 protein
666040	GH18-CBM18		Glycoside Hydrolase Family 18 / Carbohydrate-Binding Module Family 18 protein
667170	GH3		Glycoside Hydrolase Family 3 protein
667700	GH145		Glycoside Hydrolase Family 145 protein
667830	GH71		Glycoside Hydrolase Family 71 protein
668626	GH76		Glycoside Hydrolase Family 76 protein
668648	GH28		Glycoside Hydrolase Family 28 protein
668727	CE8		Carbohydrate Esterase Family 8 protein
669166	CBM18-GH16		Carbohydrate-Binding Module Family 18 / Glycoside Hydrolase Family 16 protein
669362	GH92		Glycoside Hydrolase Family 92 protein
669652	GH127		Glycoside Hydrolase Family 127 protein
669775	GH3		Glycoside Hydrolase Family 3 protein
670732	GH28		Glycoside Hydrolase Family 28 protein
670738	GH114		Glycoside Hydrolase Family 114 protein
670924	AA4		Vanillyl alcohol oxidase
670952	CBM18-CBM18-CBM18-CBM18-AA5		Carbohydrate-Binding Module Family 18 / Copper radical oxidase
671457	GH88		Glycoside Hydrolase Family 88 protein
671781	GH31		Glycoside Hydrolase Family 31 protein
671798	AA9		Lytic polysaccharide monooxygenase (formerly GH61)
671949	CBM21		Carbohydrate-Binding Module Family 21 protein
672036	GH43	fragment C-term;	Glycoside Hydrolase Family 43 protein
672072	GH72		Glycoside Hydrolase Family 72 protein
672201	GT1		Glycosyltransferase Family 1 protein
672286	EXPN		Distantly related to plant expansins
672330	GH35		Glycoside Hydrolase Family 35 protein
672525	AA1_3		Laccase-like multicopper oxidase
672757	GH17		Glycoside Hydrolase Family 17 protein
672879	GH135		Glycoside Hydrolase Family 135 protein
672982	GT32		Glycosyltransferase Family 32 protein
673075	GH55		Glycoside Hydrolase Family 55 protein
673079	GH12		Glycoside Hydrolase Family 12 protein
673086	PL1_7		Polysaccharide Lyase Family 1 protein
673309	GH3		Glycoside Hydrolase Family 3 protein
673530	GH131		Glycoside Hydrolase Family 131 protein
673921	GH5_22	fragment N-term;	Glycoside Hydrolase Family 5 protein
674538	GH2	fragment N-term/C-term;	Glycoside Hydrolase Family 2 protein
674716	GT69	(fragment) splicing problem; ;	Glycosyltransferase Family 69 protein
674914	CBM1		Carbohydrate-Binding Module Family 1 protein
675237	GT32		Glycosyltransferase Family 32 protein
675298	GH72		Glycoside Hydrolase Family 72 protein
675423	GT2		Glycosyltransferase Family 2 protein
675425	GT31		Glycosyltransferase Family 31 protein
675760	GH64		Glycoside Hydrolase Family 64 protein
676011	GH28		Glycoside Hydrolase Family 28 protein
676237	GH28		Glycoside Hydrolase Family 28 protein
676284	GH15-CBM20		Glycoside Hydrolase Family 15 / Carbohydrate-Binding Module Family 20 protein
676433	AA1_2		Ferroxidase
676526	GH12		Glycoside Hydrolase Family 12 protein
676539	GH54-CBM42		Glycoside Hydrolase Family 54 / Carbohydrate-Binding Module Family 42 protein
676612	CE3		Carbohydrate Esterase Family 3 protein
676897	AA3_2		GMC oxidoreductase
677098	GT58		Glycosyltransferase Family 58 protein
677252	GH29		Glycoside Hydrolase Family 29 protein
677586	GH28		Glycoside Hydrolase Family 28 protein
677847	AA3_2		GMC oxidoreductase
678026	GT31	fragment C-term;	Glycosyltransferase Family 31 protein
678128	GH28	fragment C-term;	Glycoside Hydrolase Family 28 protein
678265	GH92	fragment N-term/C-term;	Glycoside Hydrolase Family 92 protein
678277	AA1_3		Laccase-like multicopper oxidase
678616	GH72		Glycoside Hydrolase Family 72 protein
678715	GH16		Glycoside Hydrolase Family 16 protein
678850	GH45	fragment C-term;	Glycoside Hydrolase Family 45 protein
678936	GH27		Glycoside Hydrolase Family 27 protein
679040	GT17		Glycosyltransferase Family 17 protein
679215	GH35		Glycoside Hydrolase Family 35 protein
679567	GH36		Glycoside Hydrolase Family 36 protein
679915	GH5_24		Glycoside Hydrolase Family 5 protein
679939	GH1		Glycoside Hydrolase Family 1 protein
680586	AA1	(fragment) splicing problem;	Multicopper oxidase
680588	GH76		Glycoside Hydrolase Family 76 protein
680781	GT32	fragment N-term;	Glycosyltransferase Family 32 protein
681000	GT50		Glycosyltransferase Family 50 protein
681224	GH105		Glycoside Hydrolase Family 105 protein
681416	GH105	fragment C-term;	Glycoside Hydrolase Family 105 protein
681640	GH43		Glycoside Hydrolase Family 43 protein
681831	GH31		Glycoside Hydrolase Family 31 protein
681928	GT39		Glycosyltransferase Family 39 protein
682036	GH62		Glycoside Hydrolase Family 62 protein
682402	GT25		Glycosyltransferase Family 25 protein
682805	GH2		Glycoside Hydrolase Family 2 protein
683271	GH142	fragment N-term;	Glycoside Hydrolase Family 142 protein
684484	GT1		Glycosyltransferase Family 1 protein
684903	GT90	fragment N-term;	Glycosyltransferase Family 90 protein
684904	GT90	fragment C-term;	Glycosyltransferase Family 90 protein
685771	GH43		Glycoside Hydrolase Family 43 protein
686328	GT69	fragment C-term;	Glycosyltransferase Family 69 protein
687020	AA11-CBM18		Lytic polysaccharide monooxygenase / Carbohydrate-Binding Module Family 18 protein
687371	CBM50		Carbohydrate-Binding Module Family 50 protein
687415	GH10		Glycoside Hydrolase Family 10 protein
687865	GH78	(fragment) splicing problem;	Glycoside Hydrolase Family 78 protein
688777	AA5_1		Copper radical oxidase
688778	GH71		Glycoside Hydrolase Family 71 protein
688889	GT32		Glycosyltransferase Family 32 protein
688998	AA12	fragment C-term;	Auxilliary Activities Family 12 protein
689020	GT2		Glycosyltransferase Family 2 protein
689046	GH128	(fragment) splicing problem;	Glycoside Hydrolase Family 128 protein
689413	GH27		Glycoside Hydrolase Family 27 protein
690689	CE16		Carbohydrate Esterase Family 16 protein
690711	GT2		Glycosyltransferase Family 2 protein
690716	GH2	fragment C-term;	Glycoside Hydrolase Family 2 protein
690960	GH18	(fragment) splicing problem;	Glycoside Hydrolase Family 18 protein
691660	GH79		Glycoside Hydrolase Family 79 protein
691679	CBM18		Carbohydrate-Binding Module Family 18 protein
692450	GH76		Glycoside Hydrolase Family 76 protein
693278	AA3_2		GMC oxidoreductase
695157	GH6	(fragment) splicing problem;	Glycoside Hydrolase Family 6 protein
695745	AA1_2		Ferroxidase
696586	GH51		Glycoside Hydrolase Family 51 protein
696737	AA9		Lytic polysaccharide monooxygenase (formerly GH61)
696967	AA4	(fragment) splicing problem;	Vanillyl alcohol oxidase
698908	CBM50-CBM50		Carbohydrate-Binding Module Family 50 protein
699346	GH27	fragment C-term;	Glycoside Hydrolase Family 27 protein
699808	GH18	fragment N-term;	Glycoside Hydrolase Family 18 protein
700240	AA12		Auxilliary Activities Family 12 protein
700656	GH28		Glycoside Hydrolase Family 28 protein
700918	GH5_5	fragment C-term;	Glycoside Hydrolase Family 5 protein
700993	CE4	fragment C-term;	Carbohydrate Esterase Family 4 protein
701155	GT2	(fragment) splicing problem;	Glycosyltransferase Family 2 protein
701203	AA9		Lytic polysaccharide monooxygenase (formerly GH61)
701239	GH5_9		Glycoside Hydrolase Family 5 protein
701610	GT4		Glycosyltransferase Family 4 protein
701611	CE15		Carbohydrate Esterase Family 15 protein
701674	GT69	(fragment) splicing problem; ;	Glycosyltransferase Family 69 protein
702016	GT8		Glycosyltransferase Family 8 protein
702120	GT4		Glycosyltransferase Family 4 protein
702122	GH28		Glycoside Hydrolase Family 28 protein
702202	GH55		Glycoside Hydrolase Family 55 protein
702244	GH3		Glycoside Hydrolase Family 3 protein
702297	CE9		Carbohydrate Esterase Family 9 protein
702327	CBM1-GH5_5	(fragment) splicing problem;	Carbohydrate-Binding Module Family 1 / Glycoside Hydrolase Family 5 protein
702340	GH28		Glycoside Hydrolase Family 28 protein
702582	CE5		Carbohydrate Esterase Family 5 protein
702656	GT1		Glycosyltransferase Family 1 protein
702661	GH24		Glycoside Hydrolase Family 24 protein
703171	GH43-CBM35	(fragment) splicing problem;	Glycoside Hydrolase Family 43 / Carbohydrate-Binding Module Family 35 protein
703247	GH5_9	(fragment) splicing problem;	Glycoside Hydrolase Family 5 protein
703424	CBM48-GH13_8		Carbohydrate-Binding Module Family 48 / Glycoside Hydrolase Family 13 protein
703435	GH74	(fragment) splicing problem;	Glycoside Hydrolase Family 74 protein
703525	GH20		Glycoside Hydrolase Family 20 protein
703600	CE5		Carbohydrate Esterase Family 5 protein
703640	GH47		Glycoside Hydrolase Family 47 protein
703694	GT2	fragment N-term;	Glycosyltransferase Family 2 protein
703720	AA9	fragment N-term;	Lytic polysaccharide monooxygenase (formerly GH61)
703944	GH16		Glycoside Hydrolase Family 16 protein
703978	GT2	fragment N-term;	Glycosyltransferase Family 2 protein
703995	GH28		Glycoside Hydrolase Family 28 protein
704021	GH5_5	(fragment) splicing problem;	Glycoside Hydrolase Family 5 protein
704211	CBM48		Carbohydrate-Binding Module Family 48 protein
704516	AA1_3		Laccase-like multicopper oxidase
704650	CBM18-GH18		Carbohydrate-Binding Module Family 18 / Glycoside Hydrolase Family 18 protein
704934	CBM1-GH5_5		Carbohydrate-Binding Module Family 1 / Glycoside Hydrolase Family 5 protein
705100	GT31		Glycosyltransferase Family 31 protein
705506	GH3		Glycoside Hydrolase Family 3 protein
705517	GH5_9	(fragment) splicing problem;	Glycoside Hydrolase Family 5 protein
705544	GH28		Glycoside Hydrolase Family 28 protein
705620	GH31		Glycoside Hydrolase Family 31 protein
705791	GH3		Glycoside Hydrolase Family 3 protein
705818	AA9		Lytic polysaccharide monooxygenase (formerly GH61)
706415	GH17		Glycoside Hydrolase Family 17 protein
706484	GH74-CBM1		Glycoside Hydrolase Family 74 / Carbohydrate-Binding Module Family 1 protein
706573	CE1		Carbohydrate Esterase Family 1 protein
706856	AA3_2		GMC oxidoreductase
706949	AA1		Multicopper oxidase
707059	CE1	fragment N-term;	Carbohydrate Esterase Family 1 protein
707079	AA3_2	fragment C-term;	GMC oxidoreductase
707763	GH15-CBM20		Glycoside Hydrolase Family 15 / Carbohydrate-Binding Module Family 20 protein
707934	GH131	(fragment) splicing problem; ;	Glycoside Hydrolase Family 131 protein
708058	GT39		Glycosyltransferase Family 39 protein
708128	GH16		Glycoside Hydrolase Family 16 protein
708182	CE5	(fragment) splicing problem;	Carbohydrate Esterase Family 5 protein
708273	GH5_23		Glycoside Hydrolase Family 5 protein
708399	GT1		Glycosyltransferase Family 1 protein
708505	GH2		Glycoside Hydrolase Family 2 protein
708633	GH76	fragment N-term;	Glycoside Hydrolase Family 76 protein
708643	GT32		Glycosyltransferase Family 32 protein
708653	GH30_7	(fragment) splicing problem;	Glycoside Hydrolase Family 30 protein
708844	GH35		Glycoside Hydrolase Family 35 protein
709025	GH28		Glycoside Hydrolase Family 28 protein
709110	GH131		Glycoside Hydrolase Family 131 protein
709147	GT1	fragment N-term;	Glycosyltransferase Family 1 protein
709326	GT4		Glycosyltransferase Family 4 protein
709625	CBM18-CBM18-CBM18		Carbohydrate-Binding Module Family 18 protein
709629	GT4		Glycosyltransferase Family 4 protein
709744	GH7	fragment N-term/C-term;	Glycoside Hydrolase Family 7 protein
709871	GT2		Glycosyltransferase Family 2 protein
710845	GT25		Glycosyltransferase Family 25 protein
710875	GH5_12		Glycoside Hydrolase Family 5 protein
710994	CBM18-CBM18-CBM18-CE4		Carbohydrate-Binding Module Family 18 / Carbohydrate Esterase Family 4 protein
711330	AA9		Lytic polysaccharide monooxygenase (formerly GH61)
711783	GT1	(fragment) splicing problem;	Glycosyltransferase Family 1 protein
711791	GH3	(fragment) splicing problem;	Glycoside Hydrolase Family 3 protein
711847	GH27	(fragment) splicing problem;	Glycoside Hydrolase Family 27 protein
712464	GH92		Glycoside Hydrolase Family 92 protein
712887	GT4		Glycosyltransferase Family 4 protein
712949	AA3_2		GMC oxidoreductase
713091	AA3		GMC oxidoreductase
713210	GH30_7-CBM1		Glycoside Hydrolase Family 30 / Carbohydrate-Binding Module Family 1 protein
713211	GH16	fragment C-term;	Glycoside Hydrolase Family 16 protein
713354	AA9-CBM1		Lytic polysaccharide monooxygenase (formerly GH61) / Carbohydrate-Binding Module Family 1 protein
713387	GT3		Glycosyltransferase Family 3 protein
713626	PL4_3		Polysaccharide Lyase Family 4 protein
713814	AA7		Glucooligosaccharide oxidase
713896	AA3_2		GMC oxidoreductase
714179	GT32		Glycosyltransferase Family 32 protein
714390	GH13_1	(fragment) splicing problem;	Glycoside Hydrolase Family 13 protein
714512	GT90		Glycosyltransferase Family 90 protein
714590	GH31	(fragment) splicing problem;	Glycoside Hydrolase Family 31 protein
714755	CE1-CBM1	(fragment) splicing problem;	Carbohydrate Esterase Family 1 / Carbohydrate-Binding Module Family 1 protein
714800	GH72		Glycoside Hydrolase Family 72 protein
714833	AA3_2		GMC oxidoreductase
714871	CE1	fragment N-term;	Carbohydrate Esterase Family 1 protein
715223	AA8-AA3_1-CBM1		Iron reductase domain / Cellobiose dehydrogenase / Carbohydrate-Binding Module Family 1 protein
715234	GH88		Glycoside Hydrolase Family 88 protein
715350	GH51		Glycoside Hydrolase Family 51 protein
715447	GT71	(fragment) splicing problem;	Glycosyltransferase Family 71 protein
715812	CBM50		Carbohydrate-Binding Module Family 50 protein
715869	AA3_2		GMC oxidoreductase
715879	GH11		Glycoside Hydrolase Family 11 protein
715994	GT2		Glycosyltransferase Family 2 protein
716035	GH10		Glycoside Hydrolase Family 10 protein
716300	AA1		Multicopper oxidase
716386	GH79		Glycoside Hydrolase Family 79 protein
716513	GH28		Glycoside Hydrolase Family 28 protein
716961	GH3		Glycoside Hydrolase Family 3 protein
717002	GH28		Glycoside Hydrolase Family 28 protein
717315	GT59		Glycosyltransferase Family 59 protein
717385	GH28	fragment N-term/C-term;	Glycoside Hydrolase Family 28 protein
717555	GH10	fragment C-term;	Glycoside Hydrolase Family 10 protein
717581	AA3_2		GMC oxidoreductase
717657	AA3_2	(fragment) splicing problem;	GMC oxidoreductase
717733	GH10		Glycoside Hydrolase Family 10 protein
717938	CE5		Carbohydrate Esterase Family 5 protein
717945	GH130		Glycoside Hydrolase Family 130 protein
718372	GH94	fragment N-term/C-term;	Glycoside Hydrolase Family 94 protein
718414	AA3_2		GMC oxidoreductase
718501	GH3		Glycoside Hydrolase Family 3 protein
719080	AA13-CBM20	fragment N-term;	Auxilliary Activities Family 13 / Carbohydrate-Binding Module Family 20 protein
719125	AA3_2		GMC oxidoreductase
719194	GH17		Glycoside Hydrolase Family 17 protein
719219	GH3		Glycoside Hydrolase Family 3 protein
720126	GH38		Glycoside Hydrolase Family 38 protein
720649	GH18		Glycoside Hydrolase Family 18 protein
721327	GH131	fragment C-term;	Glycoside Hydrolase Family 131 protein
722400	GH131	fragment C-term;	Glycoside Hydrolase Family 131 protein
724283	PL1_4		Polysaccharide Lyase Family 1 protein
724898	GH135		Glycoside Hydrolase Family 135 protein
725390	GH47		Glycoside Hydrolase Family 47 protein
725695	GT8		Glycosyltransferase Family 8 protein
726033	GH3		Glycoside Hydrolase Family 3 protein
726693	AA1_3		Laccase-like multicopper oxidase
728080	GT71	(fragment) splicing problem;	Glycosyltransferase Family 71 protein
728849	AA4	fragment N-term;	Vanillyl alcohol oxidase
730382	GT2		Glycosyltransferase Family 2 protein
730914	CE4		Carbohydrate Esterase Family 4 protein
730982	GH114	fragment C-term;	Glycoside Hydrolase Family 114 protein
731002	GH16		Glycoside Hydrolase Family 16 protein
731180	GH7	fragment N-term;	Glycoside Hydrolase Family 7 protein
731553	AA3		GMC oxidoreductase
732163	GH43	fragment N-term/C-term;	Glycoside Hydrolase Family 43 protein
733175	GH114		Glycoside Hydrolase Family 114 protein
733271	GH13_40	fragment N-term;	Glycoside Hydrolase Family 13 protein
733305	GH43	(fragment) splicing problem;	Glycoside Hydrolase Family 43 protein
734543	GH27-CBM13		Glycoside Hydrolase Family 27 / Carbohydrate-Binding Module Family 13 protein
734563	GH16		Glycoside Hydrolase Family 16 protein
734998	CBM35-GH26	fragment N-term;	Carbohydrate-Binding Module Family 35 / Glycoside Hydrolase Family 26 protein
734999	CBM35		Carbohydrate-Binding Module Family 35 protein
735018	AA3_3		Alcohol oxidase
735458	GH17		Glycoside Hydrolase Family 17 protein
735773	GH43		Glycoside Hydrolase Family 43 protein
735855	CBM1-GH5_7		Carbohydrate-Binding Module Family 1 / Glycoside Hydrolase Family 5 protein
736183	GH11		Glycoside Hydrolase Family 11 protein
736216	GH5		Glycoside Hydrolase Family 5 protein
736487	GT1	fragment N-term;	Glycosyltransferase Family 1 protein
737772	GH5		Glycoside Hydrolase Family 5 protein
738233	AA9	fragment C-term;	Lytic polysaccharide monooxygenase (formerly GH61)
738476	GH43	(fragment) splicing problem;	Glycoside Hydrolase Family 43 protein
739663	GH13		Glycoside Hydrolase Family 13 protein
739677	GH18	(fragment) splicing problem;	Glycoside Hydrolase Family 18 protein
739761	GH13_22-GT5		Glycoside Hydrolase Family 13 / Glycosyltransferase Family 5 protein
740403	GH78		Glycoside Hydrolase Family 78 protein
740579	GH43	fragment N-term;	Glycoside Hydrolase Family 43 protein
740650	AA3		GMC oxidoreductase
740690	GH5_22		Glycoside Hydrolase Family 5 protein
740880	GH28	fragment N-term/C-term;	Glycoside Hydrolase Family 28 protein
740943	PL1_4	fragment C-term;	Polysaccharide Lyase Family 1 protein
741433	AA5_1		Copper radical oxidase
741841	GH7	fragment C-term;	Glycoside Hydrolase Family 7 protein
741842	GH7	fragment N-term;	Glycoside Hydrolase Family 7 protein
742012	GH79	fragment C-term;	Glycoside Hydrolase Family 79 protein
742182	AA3_1	(fragment) splicing problem;	Cellobiose dehydrogenase
742354	AA9		Lytic polysaccharide monooxygenase (formerly GH61)
742454	CE15	(fragment) splicing problem;	Carbohydrate Esterase Family 15 protein
742807	GT2		Glycosyltransferase Family 2 protein
743574	GH35		Glycoside Hydrolase Family 35 protein
743650	GH28-CBM1	(fragment) splicing problem;	Glycoside Hydrolase Family 28 / Carbohydrate-Binding Module Family 1 protein
744083	GH27	(fragment) splicing problem;	Glycoside Hydrolase Family 27 protein
744240	GH43	fragment N-term/C-term;	Glycoside Hydrolase Family 43 protein
744316	GH135		Glycoside Hydrolase Family 135 protein
744655	GT22		Glycosyltransferase Family 22 protein
745151	GH43	fragment N-term/C-term;	Glycoside Hydrolase Family 43 protein
745496	GH55	fragment N-term/C-term;	Glycoside Hydrolase Family 55 protein
746714	GH1	fragment N-term;	Glycoside Hydrolase Family 1 protein
746755	AA3_2	fragment N-term;	GMC oxidoreductase
746903	GT32		Glycosyltransferase Family 32 protein
747852	GH13_25-GH133		Glycoside Hydrolase Family 13 / Glycoside Hydrolase Family 133 protein
748070	AA9		Lytic polysaccharide monooxygenase (formerly GH61)
748085	GH128		Glycoside Hydrolase Family 128 protein
748307	GH55		Glycoside Hydrolase Family 55 protein
749149	GT2	fragment N-term;	Glycosyltransferase Family 2 protein
749229	GH1		Glycoside Hydrolase Family 1 protein
749626	CE15	fragment N-term;	Carbohydrate Esterase Family 15 protein
749627	CE15	fragment C-term;	Carbohydrate Esterase Family 15 protein
749714	GH55		Glycoside Hydrolase Family 55 protein
750100	AA3_2		GMC oxidoreductase
750218	GH30_7	(fragment) splicing problem;	Glycoside Hydrolase Family 30 protein
750292	AA3_2		GMC oxidoreductase
750775	AA5_1		Copper radical oxidase
750842	GH128	fragment C-term;	Glycoside Hydrolase Family 128 protein
750892	GH16		Glycoside Hydrolase Family 16 protein
750937	GT1	fragment N-term;	Glycosyltransferase Family 1 protein
751052	GT57		Glycosyltransferase Family 57 protein
751061	AA9	fragment N-term;	Lytic polysaccharide monooxygenase (formerly GH61)
751195	AA5_1		Copper radical oxidase
751645	GH31		Glycoside Hydrolase Family 31 protein
751747	GH13_40		Glycoside Hydrolase Family 13 protein
751810	GH43	fragment N-term;	Glycoside Hydrolase Family 43 protein
751925	CE16		Carbohydrate Esterase Family 16 protein
752006	GH27	fragment N-term;	Glycoside Hydrolase Family 27 protein
752632	AA3_2	fragment N-term;	GMC oxidoreductase
752938	GT31		Glycosyltransferase Family 31 protein
753464	GH16	fragment C-term;	Glycoside Hydrolase Family 16 protein
754108	GH30_5	fragment C-term;	Glycoside Hydrolase Family 30 protein
754536	GH76		Glycoside Hydrolase Family 76 protein
754822	GH30_7	fragment N-term;	Glycoside Hydrolase Family 30 protein
754823	GH47		Glycoside Hydrolase Family 47 protein
755006	CBM24-CBM24		Carbohydrate-Binding Module Family 24 protein
755012	AA8-AA12	(fragment) splicing problem;	Iron reductase domain / Auxilliary Activities Family 12 protein
755115	GH3		Glycoside Hydrolase Family 3 protein
755251	GH2		Glycoside Hydrolase Family 2 protein
756200	AA1_3	fragment N-term/C-term;	Laccase-like multicopper oxidase
757085	GT15	(fragment) splicing problem;	Glycosyltransferase Family 15 protein
759311	GH76		Glycoside Hydrolase Family 76 protein
760441	GH11		Glycoside Hydrolase Family 11 protein
761122	GT1	fragment N-term;	Glycosyltransferase Family 1 protein
761670	GH13_1-CBM20		Glycoside Hydrolase Family 13 / Carbohydrate-Binding Module Family 20 protein
761676	GH5_49	fragment N-term;	Glycoside Hydrolase Family 5 protein
763406	CE1		Carbohydrate Esterase Family 1 protein
765045	AA3_2		GMC oxidoreductase
765498	AA1_2	fragment N-term;	Ferroxidase
766548	AA9-CBM1		Lytic polysaccharide monooxygenase (formerly GH61) / Carbohydrate-Binding Module Family 1 protein
767285	CE5	fragment N-term;	Carbohydrate Esterase Family 5 protein
770314	CBM50-CBM18-GH18		Carbohydrate-Binding Module Family 50 / Carbohydrate-Binding Module Family 18 / Glycoside Hydrolase Family 18 protein
770874	GH18		Glycoside Hydrolase Family 18 protein
771129	AA1		Multicopper oxidase
771310	AA9	fragment N-term;	Lytic polysaccharide monooxygenase (formerly GH61)
771808	GH45	(fragment) splicing problem;	Glycoside Hydrolase Family 45 protein
774535	GH114-CBM1	fragment N-term;	Glycoside Hydrolase Family 114 / Carbohydrate-Binding Module Family 1 protein
776972	GH5_7	fragment C-term;	Glycoside Hydrolase Family 5 protein
778103	GT2		Glycosyltransferase Family 2 protein
778616	CE12		Carbohydrate Esterase Family 12 protein
778697	GH28		Glycoside Hydrolase Family 28 protein
779181	GT8	fragment N-term/C-term;	Glycosyltransferase Family 8 protein
779767	CBM18-CBM18		Carbohydrate-Binding Module Family 18 protein
781106	GH5_5		Glycoside Hydrolase Family 5 protein
781836	GH27	fragment N-term;	Glycoside Hydrolase Family 27 protein
781971	GH18	fragment N-term;	Glycoside Hydrolase Family 18 protein
786446	AA1_3		Laccase-like multicopper oxidase
786928	AA3_2		GMC oxidoreductase
788587	CE1		Carbohydrate Esterase Family 1 protein
789820	GH45	fragment N-term;	Glycoside Hydrolase Family 45 protein
791107	GH1		Glycoside Hydrolase Family 1 protein
792144	AA9		Lytic polysaccharide monooxygenase (formerly GH61)
792202	GH5_5		Glycoside Hydrolase Family 5 protein
792939	GH28		Glycoside Hydrolase Family 28 protein
794922	CE9		Carbohydrate Esterase Family 9 protein
795180	CE8		Carbohydrate Esterase Family 8 protein
795222	GT2	fragment N-term;	Glycosyltransferase Family 2 protein
795420	GT31	fragment C-term;	Glycosyltransferase Family 31 protein
795959	GT24		Glycosyltransferase Family 24 protein
796007	GT90		Glycosyltransferase Family 90 protein
796043	GH39	(fragment) splicing problem;	Glycoside Hydrolase Family 39 protein
796088	AA9	(fragment) splicing problem;	Lytic polysaccharide monooxygenase (formerly GH61)
797194	GT25	(fragment) splicing problem;	Glycosyltransferase Family 25 protein
797229	GH79		Glycoside Hydrolase Family 79 protein
797233	AA1		Multicopper oxidase
797748	GH17	(fragment) splicing problem;	Glycoside Hydrolase Family 17 protein
798240	GH5_5	fragment N-term/C-term;	Glycoside Hydrolase Family 5 protein
798881	GH3		Glycoside Hydrolase Family 3 protein
800116	AA1_3		Laccase-like multicopper oxidase
800692	GH51		Glycoside Hydrolase Family 51 protein
800697	PL4_5		Polysaccharide Lyase Family 4 protein
800759	GH5_15		Glycoside Hydrolase Family 5 protein
801028	AA3_2		GMC oxidoreductase
801636	GH11	fragment C-term;	Glycoside Hydrolase Family 11 protein
801750	AA3_2		GMC oxidoreductase
802021	GT1		Glycosyltransferase Family 1 protein
802057	GT1		Glycosyltransferase Family 1 protein
802897	GH28		Glycoside Hydrolase Family 28 protein
803037	AA3_1		Cellobiose dehydrogenase
803476	GH78		Glycoside Hydrolase Family 78 protein
803500	GH16		Glycoside Hydrolase Family 16 protein
803689	GH93		Glycoside Hydrolase Family 93 protein
803839	AA12	fragment N-term;	Auxilliary Activities Family 12 protein
803942	GT66		Glycosyltransferase Family 66 protein
803975	AA8	(fragment) splicing problem;	Iron reductase domain protein
804107	GT31		Glycosyltransferase Family 31 protein
804361	AA8-AA3_1		Iron reductase domain / Cellobiose dehydrogenase
805365	PL26		Polysaccharide Lyase Family 26 protein
805625	GH5_5		Glycoside Hydrolase Family 5 protein
805861	AA3_2		GMC oxidoreductase
805876	GH3		Glycoside Hydrolase Family 3 protein
805937	GH3		Glycoside Hydrolase Family 3 protein
806140	GH128		Glycoside Hydrolase Family 128 protein
806441	GH78		Glycoside Hydrolase Family 78 protein
806523	AA7		Glucooligosaccharide oxidase
807040	AA11	(fragment) splicing problem;	Lytic polysaccharide monooxygenase
807108	GT71	fragment C-term;	Glycosyltransferase Family 71 protein
807211	GH28	fragment N-term;	Glycoside Hydrolase Family 28 protein
807299	AA3_2		GMC oxidoreductase
807498	GT1		Glycosyltransferase Family 1 protein
807731	GH131-CBM1	(fragment) splicing problem;	Glycoside Hydrolase Family 131 / Carbohydrate-Binding Module Family 1 protein
808427	GH27	(fragment) splicing problem;	Glycoside Hydrolase Family 27 protein
808937	GT1		Glycosyltransferase Family 1 protein
808947	GH67	fragment C-term;	Glycoside Hydrolase Family 67 protein
809079	GH31		Glycoside Hydrolase Family 31 protein
809093	GT4	fragment C-term;	Glycosyltransferase Family 4 protein
809731	GH28		Glycoside Hydrolase Family 28 protein
810489	GT90		Glycosyltransferase Family 90 protein
810839	AA1_2		Ferroxidase
811739	CE5	(fragment) splicing problem;	Carbohydrate Esterase Family 5 protein

## Sheet: amanita_muscaria
proteinId	description	modelnotes	defline
6000	CBM21		Carbohydrate-Binding Module Family 21 protein
6457	GT21		Glycosyltransferase Family 21 protein
6858	GH18		Glycoside Hydrolase Family 18 protein
7559	GH5_30		Glycoside Hydrolase Family 5 protein
7760	AA5_1		Copper radical oxidase
7949	GH18		Glycoside Hydrolase Family 18 protein
8013	CE4		Carbohydrate Esterase Family 4 protein
8261	GT17		Glycosyltransferase Family 17 protein
8665	EXPN		Distantly related to plant expansins
8816	GH128		Glycoside Hydrolase Family 128 protein
9676	GH5_9		Glycoside Hydrolase Family 5 protein
9754	AA3_3		Alcohol oxidase
9959	Myosin_motor-GT2		Glycosyltransferase Family 2 protein
10009	GT69		Glycosyltransferase Family 69 protein
10464	CBM50		Carbohydrate-Binding Module Family 50 protein
10942	EXPN		Distantly related to plant expansins
10979	AA1_1		Laccase
11733	CBM67-CBM67		Carbohydrate-Binding Module Family 67 protein
12162	GT20		Glycosyltransferase Family 20 protein
12215	GH92	(short fragment) fragment N-term;	Glycoside Hydrolase Family 92 protein
12454	GT15		Glycosyltransferase Family 15 protein
12524	AA1_1	fragment N-term;	Laccase
13002	GT59		Glycosyltransferase Family 59 protein
13169	CE16		Carbohydrate Esterase Family 16 protein
13215	CE1		Carbohydrate Esterase Family 1 protein
13216	CE1	fragment N-term;	Carbohydrate Esterase Family 1 protein
13938	GH16		Glycoside Hydrolase Family 16 protein
14018	AA6	fragment C-term;	Benzoquinone reductase
14257	CBM13		Carbohydrate-Binding Module Family 13 protein
14463	GH79	fragment N-term;	Glycoside Hydrolase Family 79 protein
14467	GH79	fragment N-term/C-term;	Glycoside Hydrolase Family 79 protein
14826	GH13_32		Glycoside Hydrolase Family 13 protein
14847	CE16		Carbohydrate Esterase Family 16 protein
15108	CBM48		Carbohydrate-Binding Module Family 48 protein
15220	AA1_1	fragment N-term;	Laccase
15599	GT1	fragment N-term;	Glycosyltransferase Family 1 protein
16354	GH2	fragment C-term;	Glycoside Hydrolase Family 2 protein
16385	Myosin_motor-GT2		Glycosyltransferase Family 2 protein
16445	GH2		Glycoside Hydrolase Family 2 protein
16447	GH2	(fragment)	Glycoside Hydrolase Family 2 protein
16788	GH18		Glycoside Hydrolase Family 18 protein
17791	GT15		Glycosyltransferase Family 15 protein
19149	GH31	fragment N-term/C-term;	Glycoside Hydrolase Family 31 protein
19208	GH31	fragment N-term/C-term;	Glycoside Hydrolase Family 31 protein
22447	GH20	fragment N-term;	Glycoside Hydrolase Family 20 protein
24083	GH31		Glycoside Hydrolase Family 31 protein
26437	GH18		Glycoside Hydrolase Family 18 protein
26446	AA6	fragment C-term;	Benzoquinone reductase
27730	CBM67-CBM67		Carbohydrate-Binding Module Family 67 protein
47959	AA6	fragment N-term/C-term;	Benzoquinone reductase
48680	GH5_12	fragment N-term/C-term;	Glycoside Hydrolase Family 5 protein
51609	GT32		Glycosyltransferase Family 32 protein
64687	GT2		Glycosyltransferase Family 2 protein
65303	GH72-CBM43		Glycoside Hydrolase Family 72 / Carbohydrate-Binding Module Family 43 protein
65965	GT2		Glycosyltransferase Family 2 protein
66200	PL8_4		Polysaccharide Lyase Family 8 protein
66832	EXPN		Distantly related to plant expansins
66847	GH16		Glycoside Hydrolase Family 16 protein
67785	GH16		Glycoside Hydrolase Family 16 protein
68202	GT2		Glycosyltransferase Family 2 protein
68334	CE16		Carbohydrate Esterase Family 16 protein
68648	GT22		Glycosyltransferase Family 22 protein
68843	GH5_9		Glycoside Hydrolase Family 5 protein
69940	GH16		Glycoside Hydrolase Family 16 protein
70500	GT49		Glycosyltransferase Family 49 protein
70520	GT76		Glycosyltransferase Family 76 protein
71156	PL14	(fragment)	Polysaccharide Lyase Family 14 protein
71163	GT48		Glycosyltransferase Family 48 protein
71432	GH3		Glycoside Hydrolase Family 3 protein
71612	GT4		Glycosyltransferase Family 4 protein
71697	GT4		Glycosyltransferase Family 4 protein
71732	GH5_12		Glycoside Hydrolase Family 5 protein
72382	GH125		Glycoside Hydrolase Family 125 protein
72880	GH18		Glycoside Hydrolase Family 18 protein
72894	GT1		Glycosyltransferase Family 1 protein
72987	GH16		Glycoside Hydrolase Family 16 protein
73287	GH5_9		Glycoside Hydrolase Family 5 protein
73414	GH79		Glycoside Hydrolase Family 79 protein
74247	AA3_3		Alcohol oxidase
74276	GT39		Glycosyltransferase Family 39 protein
74348	AA3_3		Alcohol oxidase
74755	GH35		Glycoside Hydrolase Family 35 protein
76066	GH15-CBM20		Glycoside Hydrolase Family 15 / Carbohydrate-Binding Module Family 20 protein
77060	GH47		Glycoside Hydrolase Family 47 protein
79174	GH31		Glycoside Hydrolase Family 31 protein
79282	GH55		Glycoside Hydrolase Family 55 protein
79600	GH13_40		Glycoside Hydrolase Family 13 protein
79620	GH18		Glycoside Hydrolase Family 18 protein
79683	GT24		Glycosyltransferase Family 24 protein
80077	GT57		Glycosyltransferase Family 57 protein
80468	GT20		Glycosyltransferase Family 20 protein
80634	GT90		Glycosyltransferase Family 90 protein
80684	GH95		Glycoside Hydrolase Family 95 protein
80832	GH25		Glycoside Hydrolase Family 25 protein
81138	CBM67-CBM67	fragment N-term;	Carbohydrate-Binding Module Family 67 protein
81402	GT4		Glycosyltransferase Family 4 protein
81987	GT2		Glycosyltransferase Family 2 protein
82273	AA3_2		GMC oxidoreductase
82763	AA7		Glucooligosaccharide oxidase
83200	GT66		Glycosyltransferase Family 66 protein
83540	GH5_9		Glycoside Hydrolase Family 5 protein
84238	CE4	fragment C-term;	Carbohydrate Esterase Family 4 protein
84290	GT3		Glycosyltransferase Family 3 protein
84434	AA1_1		Laccase
84830	GT22	fragment C-term;	Glycosyltransferase Family 22 protein
84966	GT39		Glycosyltransferase Family 39 protein
85702	GH89		Glycoside Hydrolase Family 89 protein
85841	GT22		Glycosyltransferase Family 22 protein
86040	GT20	fragment N-term;	Glycosyltransferase Family 20 protein
86828	GT90		Glycosyltransferase Family 90 protein
87316	GT15	fragment N-term/C-term;	Glycosyltransferase Family 15 protein
88338	GH25		Glycoside Hydrolase Family 25 protein
91625	GH5_9		Glycoside Hydrolase Family 5 protein
93563	GH92	(short fragment) fragment N-term/C-term;	Glycoside Hydrolase Family 92 protein
96435	GH47		Glycoside Hydrolase Family 47 protein
98368	AA1_1		Laccase
99094	GH13_25-GH133		Glycoside Hydrolase Family 13 / Glycoside Hydrolase Family 133 protein
102140	GH13_5		Glycoside Hydrolase Family 13 protein
103645	PL14_5		Polysaccharide Lyase Family 14 protein
108416	AA7		Glucooligosaccharide oxidase
109284	GH17		Glycoside Hydrolase Family 17 protein
110325	GH27		Glycoside Hydrolase Family 27 protein
110362	GT15	(short fragment) fragment N-term/C-term;	Glycosyltransferase Family 15 protein
111790	GT2		Glycosyltransferase Family 2 protein
112438	GH15		Glycoside Hydrolase Family 15 protein
118278	GT15		Glycosyltransferase Family 15 protein
118830	GT50		Glycosyltransferase Family 50 protein
120209	GT2		Glycosyltransferase Family 2 protein
121832	GH37	fragment N-term;	Glycoside Hydrolase Family 37 protein
124078	AA7		Glucooligosaccharide oxidase
124134	GH18		Glycoside Hydrolase Family 18 protein
124764	AA5_1		Copper radical oxidase
128176	CBM13		Carbohydrate-Binding Module Family 13 protein
128414	GH16		Glycoside Hydrolase Family 16 protein
130351	GH47		Glycoside Hydrolase Family 47 protein
130478	GH18		Glycoside Hydrolase Family 18 protein
130504	AA3_2		GMC oxidoreductase
132762	GT8		Glycosyltransferase Family 8 protein
132856	CBM67-CBM67	fragment N-term;	Carbohydrate-Binding Module Family 67 protein
155187	GT2		Glycosyltransferase Family 2 protein
155288	GT8		Glycosyltransferase Family 8 protein
155484	GH16		Glycoside Hydrolase Family 16 protein
155647	GT8	fragment C-term;	Glycosyltransferase Family 8 protein
155648	GT8	fragment N-term;	Glycosyltransferase Family 8 protein
155785	GT31		Glycosyltransferase Family 31 protein
156232	GT57		Glycosyltransferase Family 57 protein
156326	CBM48-GH13_8		Carbohydrate-Binding Module Family 48 / Glycoside Hydrolase Family 13 protein
156989	GT15	fragment N-term;	Glycosyltransferase Family 15 protein
157036	EXPN		Distantly related to plant expansins
157355	GT2		Glycosyltransferase Family 2 protein
157477	GH16		Glycoside Hydrolase Family 16 protein
157521	GH18		Glycoside Hydrolase Family 18 protein
157651	GH47		Glycoside Hydrolase Family 47 protein
157815	GH20		Glycoside Hydrolase Family 20 protein
158365	GT58		Glycosyltransferase Family 58 protein
158376	GT1		Glycosyltransferase Family 1 protein
158597	GH18		Glycoside Hydrolase Family 18 protein
158938	GH20		Glycoside Hydrolase Family 20 protein
159354	AA3_2		GMC oxidoreductase
160120	GH16		Glycoside Hydrolase Family 16 protein
161473	GT2		Glycosyltransferase Family 2 protein
162167	AA9		Lytic polysaccharide monooxygenase (formerly GH61)
162171	AA9		Lytic polysaccharide monooxygenase (formerly GH61)
163399	GT35		Glycosyltransferase Family 35 protein
164615	GH92	fragment C-term;	Glycoside Hydrolase Family 92 protein
164621	GH92	(short fragment) fragment N-term;	Glycoside Hydrolase Family 92 protein
164841	GH47		Glycoside Hydrolase Family 47 protein
164963	CBM13		Carbohydrate-Binding Module Family 13 protein
165124	AA1_1		Laccase
165129	AA1_1	fragment C-term;	Laccase
165131	AA1_1		Laccase
165142	AA1_1		Laccase
165271	AA5_1		Copper radical oxidase
165343	GH25		Glycoside Hydrolase Family 25 protein
166291	CE16		Carbohydrate Esterase Family 16 protein
166350	CE1		Carbohydrate Esterase Family 1 protein
166373	CE1		Carbohydrate Esterase Family 1 protein
167019	EXPN		Distantly related to plant expansins
167740	GH47		Glycoside Hydrolase Family 47 protein
168634	GH79		Glycoside Hydrolase Family 79 protein
168742	AA1_1	fragment C-term;	Laccase
168832	GH43		Glycoside Hydrolase Family 43 protein
169080	GH37		Glycoside Hydrolase Family 37 protein
169779	GH5_50		Glycoside Hydrolase Family 5 protein
170069	AA1_1	fragment N-term/C-term;	Laccase
170078	AA1_1	fragment N-term;	Laccase
170118	GH16		Glycoside Hydrolase Family 16 protein
170843	AA6		Benzoquinone reductase
171038	CBM67-CBM67		Carbohydrate-Binding Module Family 67 protein
171528	CE4		Carbohydrate Esterase Family 4 protein
171533	CE4		Carbohydrate Esterase Family 4 protein
171537	CE4	fragment N-term;	Carbohydrate Esterase Family 4 protein
171605	AA1_1	(fragment) splicing problem;	Laccase
171865	GH5_15		Glycoside Hydrolase Family 5 protein
172361	AA1_1	fragment N-term;	Laccase
172878	GH81		Glycoside Hydrolase Family 81 protein
174204	AA1_1	fragment N-term;	Laccase
174215	AA1_1	fragment N-term;	Laccase
174325	GT90		Glycosyltransferase Family 90 protein
174413	GH18		Glycoside Hydrolase Family 18 protein
174786	GH5_9		Glycoside Hydrolase Family 5 protein
174960	GH16		Glycoside Hydrolase Family 16 protein
177245	GH18		Glycoside Hydrolase Family 18 protein
177558	AA3_3		Alcohol oxidase
179345	GH71		Glycoside Hydrolase Family 71 protein
179493	AA1_2		Ferroxidase
180623	GH79	fragment C-term;	Glycoside Hydrolase Family 79 protein
180850	CE16		Carbohydrate Esterase Family 16 protein
182821	CBM50		Carbohydrate-Binding Module Family 50 protein
183178	GT1		Glycosyltransferase Family 1 protein
183232	GT33		Glycosyltransferase Family 33 protein
183520	CE4		Carbohydrate Esterase Family 4 protein
183729	EXPN		Distantly related to plant expansins
183794	GH17		Glycoside Hydrolase Family 17 protein
184441	GT39		Glycosyltransferase Family 39 protein
184672	CE9		Carbohydrate Esterase Family 9 protein
184722	GH17	fragment N-term;	Glycoside Hydrolase Family 17 protein
185038	GH63		Glycoside Hydrolase Family 63 protein
185362	GT4		Glycosyltransferase Family 4 protein
185467	GH43		Glycoside Hydrolase Family 43 protein
185682	GH3	fragment N-term;	Glycoside Hydrolase Family 3 protein
185839	AA3_3		Alcohol oxidase
187436	GH5_12		Glycoside Hydrolase Family 5 protein
187497	GH47	fragment N-term;	Glycoside Hydrolase Family 47 protein
187726	AA3_2		GMC oxidoreductase
187735	GH16		Glycoside Hydrolase Family 16 protein
188047	GH30_3		Glycoside Hydrolase Family 30 protein
188094	GH16		Glycoside Hydrolase Family 16 protein
188127	GT22		Glycosyltransferase Family 22 protein
190617	GH16		Glycoside Hydrolase Family 16 protein
192001	GT1	(fragment)	Glycosyltransferase Family 1 protein
192265	GH17	fragment N-term;	Glycoside Hydrolase Family 17 protein
192400	GH16		Glycoside Hydrolase Family 16 protein
193603	GH38		Glycoside Hydrolase Family 38 protein
193650	GH27		Glycoside Hydrolase Family 27 protein
193686	GH5_22		Glycoside Hydrolase Family 5 protein
195860	GH85		Glycoside Hydrolase Family 85 protein
196283	CBM12		Carbohydrate-Binding Module Family 12 protein
198746	GH43		Glycoside Hydrolase Family 43 protein
199495	GH16		Glycoside Hydrolase Family 16 protein
200036	CBM50-CBM50		Carbohydrate-Binding Module Family 50 protein
200612	GT2		Glycosyltransferase Family 2 protein
200810	CBM12		Carbohydrate-Binding Module Family 12 protein
201047	CBM13		Carbohydrate-Binding Module Family 13 protein
201233	GH92	fragment N-term/C-term;	Glycoside Hydrolase Family 92 protein
283691	CBM13	fragment C-term;	Carbohydrate-Binding Module Family 13 protein
292012	GT1	fragment C-term;	Glycosyltransferase Family 1 protein
315754	GH31	fragment N-term/C-term;	Glycoside Hydrolase Family 31 protein
330374	GT2	(short fragment) fragment N-term/C-term;	Glycosyltransferase Family 2 protein
361443	GT15	fragment N-term/C-term;	Glycosyltransferase Family 15 protein
366375	AA1_1	fragment C-term;	Laccase
380044	AA1_1		Laccase
396530	GH2	fragment N-term;	Glycoside Hydrolase Family 2 protein
420178	GH16		Glycoside Hydrolase Family 16 protein
436219	GT15		Glycosyltransferase Family 15 protein
467560	GH3		Glycoside Hydrolase Family 3 protein
519200	GH18-CBM5-CBM5		Glycoside Hydrolase Family 18 / Carbohydrate-Binding Module Family 5 protein
519588	GH18-CBM5		Glycoside Hydrolase Family 18 / Carbohydrate-Binding Module Family 5 protein
572987	GH16	fragment C-term;	Glycoside Hydrolase Family 16 protein
592062	GH79	fragment C-term;	Glycoside Hydrolase Family 79 protein
592329	GH79	fragment C-term;	Glycoside Hydrolase Family 79 protein
615310	GH18	fragment N-term;	Glycoside Hydrolase Family 18 protein
641490	AA3_2		GMC oxidoreductase
700249	GT48		Glycosyltransferase Family 48 protein
747950	CBM18-GH16		Carbohydrate-Binding Module Family 18 / Glycoside Hydrolase Family 16 protein
752818	GT66	fragment N-term/C-term;	Glycosyltransferase Family 66 protein
830114	EXPN		Distantly related to plant expansins
888227	CBM21		Carbohydrate-Binding Module Family 21 protein
898016	EXPN		Distantly related to plant expansins
912317	GH18		Glycoside Hydrolase Family 18 protein
912406	AA6		Benzoquinone reductase
916005	GH16		Glycoside Hydrolase Family 16 protein
941265	CBM48		Carbohydrate-Binding Module Family 48 protein
1019742	GT22		Glycosyltransferase Family 22 protein
1023467	CBM13		Carbohydrate-Binding Module Family 13 protein
1023800	AA5_1		Copper radical oxidase
1027479	GT15	fragment N-term/C-term;	Glycosyltransferase Family 15 protein
1033710	GH23		Glycoside Hydrolase Family 23 protein
1038586	GH3		Glycoside Hydrolase Family 3 protein
1042746	CE4		Carbohydrate Esterase Family 4 protein
1049600	GH13_22-GT5		Glycoside Hydrolase Family 13 / Glycosyltransferase Family 5 protein
1063732	GH9		Glycoside Hydrolase Family 9 protein
1067774	CE16	fragment N-term;	Carbohydrate Esterase Family 16 protein

## Sheet: alternaria_alternata
proteinId	description	modelnotes	defline
2778	GH18		Glycoside Hydrolase Family 18 protein
8187	PL4_1	(fragment) splicing problem;	Polysaccharide Lyase Family 4 protein
11219	AA8		Iron reductase domain protein
15846	GT50		Glycosyltransferase Family 50 protein
16314	GT8		Glycosyltransferase Family 8 protein
45993	GH105		Glycoside Hydrolase Family 105 protein
56126	GH43		Glycoside Hydrolase Family 43 protein
59220	AA9		Lytic polysaccharide monooxygenase (formerly GH61)
61983	GH18		Glycoside Hydrolase Family 18 protein
91994	GH72		Glycoside Hydrolase Family 72 protein
92026	GH71		Glycoside Hydrolase Family 71 protein
119368	GT31		Glycosyltransferase Family 31 protein
122669	GH35		Glycoside Hydrolase Family 35 protein
134451	GT22		Glycosyltransferase Family 22 protein
145126	CE1		Carbohydrate Esterase Family 1 protein
145490	GT32		Glycosyltransferase Family 32 protein
146296	CBM18		Carbohydrate-Binding Module Family 18 protein
148931	AA7		Glucooligosaccharide oxidase
149427	GH16		Glycoside Hydrolase Family 16 protein
165664	GH32		Glycoside Hydrolase Family 32 protein
180771	GT1		Glycosyltransferase Family 1 protein
186176	GH17		Glycoside Hydrolase Family 17 protein
189213	AA1_3		Laccase-like multicopper oxidase
189544	GH11		Glycoside Hydrolase Family 11 protein
190672	AA9		Lytic polysaccharide monooxygenase (formerly GH61)
199019	GH142		Glycoside Hydrolase Family 142 protein
211961	GH27-CBM35		Glycoside Hydrolase Family 27 / Carbohydrate-Binding Module Family 35 protein
213319	AA8-AA12		Iron reductase domain / Auxilliary Activities Family 12 protein
214451	GH5_5	fragment N-term;	Glycoside Hydrolase Family 5 protein
215351	PL1_4		Polysaccharide Lyase Family 1 protein
219096	EXPN		Distantly related to plant expansins
228406	GT1		Glycosyltransferase Family 1 protein
231779	GH92		Glycoside Hydrolase Family 92 protein
237249	GH17		Glycoside Hydrolase Family 17 protein
238539	GH93		Glycoside Hydrolase Family 93 protein
266056	AA9		Lytic polysaccharide monooxygenase (formerly GH61)
269756	GT25		Glycosyltransferase Family 25 protein
271061	CBM18-GH16		Carbohydrate-Binding Module Family 18 / Glycoside Hydrolase Family 16 protein
279631	AA13-CBM20		Auxilliary Activities Family 13 / Carbohydrate-Binding Module Family 20 protein
283555	GH78		Glycoside Hydrolase Family 78 protein
284524	GH3		Glycoside Hydrolase Family 3 protein
288573	AA3_2		GMC oxidoreductase
307404	AA9-CBM1		Lytic polysaccharide monooxygenase (formerly GH61) / Carbohydrate-Binding Module Family 1 protein
309859	GH37		Glycoside Hydrolase Family 37 protein
310834	CBM1		Carbohydrate-Binding Module Family 1 protein
311125	CE3		Carbohydrate Esterase Family 3 protein
312583	GH45		Glycoside Hydrolase Family 45 protein
318353	CBM48		Carbohydrate-Binding Module Family 48 protein
320687	GH3		Glycoside Hydrolase Family 3 protein
334628	CE5		Carbohydrate Esterase Family 5 protein
335184	PL4_1		Polysaccharide Lyase Family 4 protein
338082	GH72		Glycoside Hydrolase Family 72 protein
361229	GT32		Glycosyltransferase Family 32 protein
363775	GT20		Glycosyltransferase Family 20 protein
364219	AA9		Lytic polysaccharide monooxygenase (formerly GH61)
364358	GH125	(fragment) splicing problem;	Glycoside Hydrolase Family 125 protein
364366	GH125	fragment C-term;	Glycoside Hydrolase Family 125 protein
379483	AA8		Iron reductase domain protein
387262	CBM18-CBM18		Carbohydrate-Binding Module Family 18 protein
389829	AA3_2		GMC oxidoreductase
407143	GH131		Glycoside Hydrolase Family 131 protein
408395	GT31		Glycosyltransferase Family 31 protein
408538	GH45		Glycoside Hydrolase Family 45 protein
409239	CE5		Carbohydrate Esterase Family 5 protein
411420	GH18		Glycoside Hydrolase Family 18 protein
430572	CE16		Carbohydrate Esterase Family 16 protein
443858	GH5		Glycoside Hydrolase Family 5 protein
448133	GH16		Glycoside Hydrolase Family 16 protein
450050	GH3		Glycoside Hydrolase Family 3 protein
452868	GT34		Glycosyltransferase Family 34 protein
455475	AA9	fragment N-term/C-term;	Lytic polysaccharide monooxygenase (formerly GH61)
465747	GT4		Glycosyltransferase Family 4 protein
480627	GT1		Glycosyltransferase Family 1 protein
493084	GH128		Glycoside Hydrolase Family 128 protein
502886	GT24		Glycosyltransferase Family 24 protein
504833	AA9		Lytic polysaccharide monooxygenase (formerly GH61)
518671	GH35		Glycoside Hydrolase Family 35 protein
528406	GH12		Glycoside Hydrolase Family 12 protein
541054	GH28		Glycoside Hydrolase Family 28 protein
545350	CE3		Carbohydrate Esterase Family 3 protein
551281	GH94		Glycoside Hydrolase Family 94 protein
556163	GH6		Glycoside Hydrolase Family 6 protein
558408	GH54-CBM42		Glycoside Hydrolase Family 54 / Carbohydrate-Binding Module Family 42 protein
559414	GT31		Glycosyltransferase Family 31 protein
560365	AA9		Lytic polysaccharide monooxygenase (formerly GH61)
564946	CE3		Carbohydrate Esterase Family 3 protein
566682	PL1_4-CBM1		Polysaccharide Lyase Family 1 / Carbohydrate-Binding Module Family 1 protein
568367	AA5_2		Galactose oxidase
568662	AA11		Lytic polysaccharide monooxygenase
576782	PL1_7		Polysaccharide Lyase Family 1 protein
577093	GH17-CBM18		Glycoside Hydrolase Family 17 / Carbohydrate-Binding Module Family 18 protein
578844	CBM18-CBM18-GH18		Carbohydrate-Binding Module Family 18 / Glycoside Hydrolase Family 18 protein
584500	GH78		Glycoside Hydrolase Family 78 protein
584524	GH43		Glycoside Hydrolase Family 43 protein
598231	GH17		Glycoside Hydrolase Family 17 protein
598273	AA7		Glucooligosaccharide oxidase
618458	EXPN		Distantly related to plant expansins
635375	PL1_2		Polysaccharide Lyase Family 1 protein
638762	GH17		Glycoside Hydrolase Family 17 protein
640780	GH27		Glycoside Hydrolase Family 27 protein
643734	GH128		Glycoside Hydrolase Family 128 protein
660478	GT4		Glycosyltransferase Family 4 protein
668356	GT71		Glycosyltransferase Family 71 protein
671607	AA3_2		GMC oxidoreductase
679872	GT1		Glycosyltransferase Family 1 protein
684448	GH5_49		Glycoside Hydrolase Family 5 protein
684778	GH47		Glycoside Hydrolase Family 47 protein
693878	GH36		Glycoside Hydrolase Family 36 protein
705864	AA9		Lytic polysaccharide monooxygenase (formerly GH61)
712049	GT2		Glycosyltransferase Family 2 protein
718787	AA3_2		GMC oxidoreductase
722178	GH3		Glycoside Hydrolase Family 3 protein
728008	CE16		Carbohydrate Esterase Family 16 protein
730209	GH28		Glycoside Hydrolase Family 28 protein
732872	GH16		Glycoside Hydrolase Family 16 protein
735589	AA9-CBM1		Lytic polysaccharide monooxygenase (formerly GH61) / Carbohydrate-Binding Module Family 1 protein
742520	GH43		Glycoside Hydrolase Family 43 protein
745554	GH76		Glycoside Hydrolase Family 76 protein
746079	GH3		Glycoside Hydrolase Family 3 protein
747124	GT31		Glycosyltransferase Family 31 protein
747136	GH131		Glycoside Hydrolase Family 131 protein
748648	AA3_2		GMC oxidoreductase
752970	GH62		Glycoside Hydrolase Family 62 protein
791550	AA3_2		GMC oxidoreductase
794122	AA3_2		GMC oxidoreductase
800618	CBM1-GH10		Carbohydrate-Binding Module Family 1 / Glycoside Hydrolase Family 10 protein
832217	GH114-CBM1		Glycoside Hydrolase Family 114 / Carbohydrate-Binding Module Family 1 protein
834540	GH12		Glycoside Hydrolase Family 12 protein
836169	GH128		Glycoside Hydrolase Family 128 protein
839422	AA6		Benzoquinone reductase
867889	GH13_25-GH133		Glycoside Hydrolase Family 13 / Glycoside Hydrolase Family 133 protein
867925	GH3		Glycoside Hydrolase Family 3 protein
872038	CBM32-AA5_2		Carbohydrate-Binding Module Family 32 / Galactose oxidase
897627	CBM50-CBM50		Carbohydrate-Binding Module Family 50 protein
898059	CE8-CE8-CE8-CE8		Carbohydrate Esterase Family 8 protein
899267	GH16		Glycoside Hydrolase Family 16 protein
899745	AA11		Lytic polysaccharide monooxygenase
900596	GT31		Glycosyltransferase Family 31 protein
906789	GH5_7		Glycoside Hydrolase Family 5 protein
920041	GH31		Glycoside Hydrolase Family 31 protein
921059	CBM18-CBM18-GH18	fragment N-term;	Carbohydrate-Binding Module Family 18 / Glycoside Hydrolase Family 18 protein
921894	CBM18	fragment N-term;	Carbohydrate-Binding Module Family 18 protein
922668	GH16		Glycoside Hydrolase Family 16 protein
923523	CE5	fragment C-term;	Carbohydrate Esterase Family 5 protein
923659	AA11		Lytic polysaccharide monooxygenase
923673	EXPN		Distantly related to plant expansins
923894	GH16		Glycoside Hydrolase Family 16 protein
924262	GH92		Glycoside Hydrolase Family 92 protein
925612	CE5		Carbohydrate Esterase Family 5 protein
926085	CE1		Carbohydrate Esterase Family 1 protein
926109	GH2		Glycoside Hydrolase Family 2 protein
926348	GH16		Glycoside Hydrolase Family 16 protein
926377	GH76		Glycoside Hydrolase Family 76 protein
926575	GT15		Glycosyltransferase Family 15 protein
927029	GH10		Glycoside Hydrolase Family 10 protein
927528	CBM35-GH26		Carbohydrate-Binding Module Family 35 / Glycoside Hydrolase Family 26 protein
927604	GH105		Glycoside Hydrolase Family 105 protein
927990	AA2		Class II peroxidase
928287	AA2		Class II peroxidase
928427	GH37		Glycoside Hydrolase Family 37 protein
928434	AA3_3		Alcohol oxidase
928498	GH47		Glycoside Hydrolase Family 47 protein
928639	CE5		Carbohydrate Esterase Family 5 protein
928746	GH5		Glycoside Hydrolase Family 5 protein
929028	GT2		Glycosyltransferase Family 2 protein
929452	AA9		Lytic polysaccharide monooxygenase (formerly GH61)
929899	GH28		Glycoside Hydrolase Family 28 protein
930015	AA1_3		Laccase-like multicopper oxidase
930073	AA3_2		GMC oxidoreductase
930178	GH18		Glycoside Hydrolase Family 18 protein
930363	GH16		Glycoside Hydrolase Family 16 protein
930459	GT8		Glycosyltransferase Family 8 protein
930669	AA9		Lytic polysaccharide monooxygenase (formerly GH61)
930851	AA9		Lytic polysaccharide monooxygenase (formerly GH61)
931389	GH95		Glycoside Hydrolase Family 95 protein
931848	GT20		Glycosyltransferase Family 20 protein
931907	GH7		Glycoside Hydrolase Family 7 protein
931925	GH105		Glycoside Hydrolase Family 105 protein
932196	AA1		Multicopper oxidase
932317	PL1_4		Polysaccharide Lyase Family 1 protein
932694	AA12		Auxilliary Activities Family 12 protein
933344	GH3		Glycoside Hydrolase Family 3 protein
933414	GH55		Glycoside Hydrolase Family 55 protein
933425	GT66		Glycosyltransferase Family 66 protein
933602	GT22	fragment N-term;	Glycosyltransferase Family 22 protein
933884	GT2		Glycosyltransferase Family 2 protein
934420	GT2		Glycosyltransferase Family 2 protein
934424	GT4		Glycosyltransferase Family 4 protein
934429	GH6		Glycoside Hydrolase Family 6 protein
935786	CE4		Carbohydrate Esterase Family 4 protein
936302	GH7		Glycoside Hydrolase Family 7 protein
937160	AA9		Lytic polysaccharide monooxygenase (formerly GH61)
937292	GH78	fragment N-term;	Glycoside Hydrolase Family 78 protein
938408	CE5		Carbohydrate Esterase Family 5 protein
938770	GH16		Glycoside Hydrolase Family 16 protein
939139	GT34		Glycosyltransferase Family 34 protein
939524	AA1_2		Ferroxidase
939657	AA3_2		GMC oxidoreductase
939708	AA3_2		GMC oxidoreductase
939783	GH76		Glycoside Hydrolase Family 76 protein
939831	GT2		Glycosyltransferase Family 2 protein
940352	GH63		Glycoside Hydrolase Family 63 protein
940430	AA9		Lytic polysaccharide monooxygenase (formerly GH61)
940462	CE4		Carbohydrate Esterase Family 4 protein
940513	GT1		Glycosyltransferase Family 1 protein
941177	AA9		Lytic polysaccharide monooxygenase (formerly GH61)
941333	GT4		Glycosyltransferase Family 4 protein
941634	GT58		Glycosyltransferase Family 58 protein
942597	GH76	fragment N-term;	Glycoside Hydrolase Family 76 protein
942966	GT15		Glycosyltransferase Family 15 protein
943021	AA3_2		GMC oxidoreductase
944384	GH55-CBM50-CBM50		Glycoside Hydrolase Family 55 / Carbohydrate-Binding Module Family 50 protein
944516	CBM1-GH5_5		Carbohydrate-Binding Module Family 1 / Glycoside Hydrolase Family 5 protein
944615	AA3		GMC oxidoreductase
944700	PL3_2		Polysaccharide Lyase Family 3 protein
945019	GT34		Glycosyltransferase Family 34 protein
945875	CE5		Carbohydrate Esterase Family 5 protein
946023	GT76		Glycosyltransferase Family 76 protein
946519	GH35		Glycoside Hydrolase Family 35 protein
946544	CE5		Carbohydrate Esterase Family 5 protein
946710	PL3_2		Polysaccharide Lyase Family 3 protein
947014	GH114		Glycoside Hydrolase Family 114 protein
947017	GH5_9		Glycoside Hydrolase Family 5 protein
947284	AA3_2		GMC oxidoreductase
947754	GT39		Glycosyltransferase Family 39 protein
947839	AA3_3		Alcohol oxidase
948719	GH85		Glycoside Hydrolase Family 85 protein
948819	AA3_2		GMC oxidoreductase
948935	AA9		Lytic polysaccharide monooxygenase (formerly GH61)
950076	GH7	fragment N-term;	Glycoside Hydrolase Family 7 protein
950453	AA8-AA3_1-CBM1		Iron reductase domain / Cellobiose dehydrogenase / Carbohydrate-Binding Module Family 1 protein
950584	CE5		Carbohydrate Esterase Family 5 protein
950910	GH35		Glycoside Hydrolase Family 35 protein
950947	GH63		Glycoside Hydrolase Family 63 protein
950975	AA3_2		GMC oxidoreductase
951201	AA1_3		Laccase-like multicopper oxidase
952110	GH3		Glycoside Hydrolase Family 3 protein
952649	GH17		Glycoside Hydrolase Family 17 protein
952771	GT57	(fragment) splicing problem;	Glycosyltransferase Family 57 protein
954171	CE9		Carbohydrate Esterase Family 9 protein
955519	GT8		Glycosyltransferase Family 8 protein
957125	CE16		Carbohydrate Esterase Family 16 protein
957974	AA3_2		GMC oxidoreductase
958571	GH31		Glycoside Hydrolase Family 31 protein
959348	AA8-AA3_1-CBM1		Iron reductase domain / Cellobiose dehydrogenase / Carbohydrate-Binding Module Family 1 protein
960406	GT32		Glycosyltransferase Family 32 protein
961019	GT57		Glycosyltransferase Family 57 protein
962364	GH92		Glycoside Hydrolase Family 92 protein
963880	GH13_40		Glycoside Hydrolase Family 13 protein
965788	PL1_4		Polysaccharide Lyase Family 1 protein
965959	AA4		Vanillyl alcohol oxidase
966271	GH31		Glycoside Hydrolase Family 31 protein
968030	GH30_7		Glycoside Hydrolase Family 30 protein
968034	AA3_2		GMC oxidoreductase
968684	GH72		Glycoside Hydrolase Family 72 protein
970189	GH15		Glycoside Hydrolase Family 15 protein
970277	AA1		Multicopper oxidase
971167	GH78		Glycoside Hydrolase Family 78 protein
971887	GH3		Glycoside Hydrolase Family 3 protein
972547	GH43		Glycoside Hydrolase Family 43 protein
972689	AA3_2		GMC oxidoreductase
973120	CE1		Carbohydrate Esterase Family 1 protein
974676	AA5	fragment N-term;	Copper radical oxidase
974855	CE3		Carbohydrate Esterase Family 3 protein
975182	PL11_2	fragment N-term;	Polysaccharide Lyase Family 11 protein
975251	GH3		Glycoside Hydrolase Family 3 protein
975272	GH43		Glycoside Hydrolase Family 43 protein
975616	GT1		Glycosyltransferase Family 1 protein
975702	GH28		Glycoside Hydrolase Family 28 protein
976262	CBM50-CBM50-CBM50-CBM50		Carbohydrate-Binding Module Family 50 protein
976425	GH43-CBM35		Glycoside Hydrolase Family 43 / Carbohydrate-Binding Module Family 35 protein
976735	GH27-CBM35-GH2		Glycoside Hydrolase Family 27 / Carbohydrate-Binding Module Family 35 protein
979482	GT69		Glycosyltransferase Family 69 protein
980112	PL4_3		Polysaccharide Lyase Family 4 protein
981151	GH16		Glycoside Hydrolase Family 16 protein
982264	GT2		Glycosyltransferase Family 2 protein
982689	AA11		Lytic polysaccharide monooxygenase
982912	CE5		Carbohydrate Esterase Family 5 protein
983002	GH5_23		Glycoside Hydrolase Family 5 protein
983091	CE1		Carbohydrate Esterase Family 1 protein
983539	PL26		Polysaccharide Lyase Family 26 protein
983629	AA2		Class II peroxidase
983735	GH53		Glycoside Hydrolase Family 53 protein
984261	GT90		Glycosyltransferase Family 90 protein
984299	AA9		Lytic polysaccharide monooxygenase (formerly GH61)
984992	AA3_2		GMC oxidoreductase
985079	AA9		Lytic polysaccharide monooxygenase (formerly GH61)
985311	GT32		Glycosyltransferase Family 32 protein
985840	CE4		Carbohydrate Esterase Family 4 protein
986652	GH31		Glycoside Hydrolase Family 31 protein
987140	GT2		Glycosyltransferase Family 2 protein
987758	GH13_40		Glycoside Hydrolase Family 13 protein
988177	AA3		GMC oxidoreductase
988245	GH47		Glycoside Hydrolase Family 47 protein
988465	AA3		GMC oxidoreductase
989826	GH135		Glycoside Hydrolase Family 135 protein
990429	AA3_2		GMC oxidoreductase
990869	GH35		Glycoside Hydrolase Family 35 protein
991821	GH51		Glycoside Hydrolase Family 51 protein
991870	GH7		Glycoside Hydrolase Family 7 protein
991874	AA9		Lytic polysaccharide monooxygenase (formerly GH61)
991963	AA3		GMC oxidoreductase
993100	GH2		Glycoside Hydrolase Family 2 protein
993790	GT4		Glycosyltransferase Family 4 protein
994290	GH79		Glycoside Hydrolase Family 79 protein
995322	GT39		Glycosyltransferase Family 39 protein
995954	CBM18-CBM18-GH18		Carbohydrate-Binding Module Family 18 / Glycoside Hydrolase Family 18 protein
997045	CE12		Carbohydrate Esterase Family 12 protein
997212	GH5_7		Glycoside Hydrolase Family 5 protein
997246	GT2		Glycosyltransferase Family 2 protein
997312	GH5		Glycoside Hydrolase Family 5 protein
997544	CBM18		Carbohydrate-Binding Module Family 18 protein
1000050	GH135		Glycoside Hydrolase Family 135 protein
1000270	AA3_2		GMC oxidoreductase
1000505	AA3_2		GMC oxidoreductase
1000956	GT1		Glycosyltransferase Family 1 protein
1001146	GH128		Glycoside Hydrolase Family 128 protein
1001929	GH78		Glycoside Hydrolase Family 78 protein
1001998	CBM50-CBM50-CBM50		Carbohydrate-Binding Module Family 50 protein
1002005	AA11		Lytic polysaccharide monooxygenase
1002156	GT2		Glycosyltransferase Family 2 protein
1002448	CE5		Carbohydrate Esterase Family 5 protein
1002686	GH18		Glycoside Hydrolase Family 18 protein
1003114	GH5_23		Glycoside Hydrolase Family 5 protein
1004191	CBM21		Carbohydrate-Binding Module Family 21 protein
1004357	GH16		Glycoside Hydrolase Family 16 protein
1004377	AA3_2		GMC oxidoreductase
1004483	GH47		Glycoside Hydrolase Family 47 protein
1004895	PL3_2		Polysaccharide Lyase Family 3 protein
1005247	GT48		Glycosyltransferase Family 48 protein
1005473	AA9-CBM1		Lytic polysaccharide monooxygenase (formerly GH61) / Carbohydrate-Binding Module Family 1 protein
1006107	CE8		Carbohydrate Esterase Family 8 protein
1006172	GH5_12		Glycoside Hydrolase Family 5 protein
1006243	GH55		Glycoside Hydrolase Family 55 protein
1006269	GH47		Glycoside Hydrolase Family 47 protein
1006432	AA9-CBM1		Lytic polysaccharide monooxygenase (formerly GH61) / Carbohydrate-Binding Module Family 1 protein
1006562	AA9		Lytic polysaccharide monooxygenase (formerly GH61)
1007626	AA7		Glucooligosaccharide oxidase
1008124	GH62		Glycoside Hydrolase Family 62 protein
1008468	GT20		Glycosyltransferase Family 20 protein
1009296	GH76		Glycoside Hydrolase Family 76 protein
1009481	EXPN-CBM63		Distantly related to plant expansins / Carbohydrate-Binding Module Family 63 protein
1009911	CBM18-CBM18-CBM18		Carbohydrate-Binding Module Family 18 protein
1010226	GH5_9		Glycoside Hydrolase Family 5 protein
1010394	GH125		Glycoside Hydrolase Family 125 protein
1010416	AA3_1		Cellobiose dehydrogenase
1010679	CE4		Carbohydrate Esterase Family 4 protein
1011316	GH55		Glycoside Hydrolase Family 55 protein
1011560	CE8		Carbohydrate Esterase Family 8 protein
1012017	GH18	fragment N-term;	Glycoside Hydrolase Family 18 protein
1012796	GH16		Glycoside Hydrolase Family 16 protein
1013012	GT2		Glycosyltransferase Family 2 protein
1013440	GH78		Glycoside Hydrolase Family 78 protein
1013983	GH6		Glycoside Hydrolase Family 6 protein
1014864	PL9_3		Polysaccharide Lyase Family 9 protein
1014912	GT1		Glycosyltransferase Family 1 protein
1015189	GT39		Glycosyltransferase Family 39 protein
1015321	GH31		Glycoside Hydrolase Family 31 protein
1015389	GT2		Glycosyltransferase Family 2 protein
1015561	GH11		Glycoside Hydrolase Family 11 protein
1015603	GH31		Glycoside Hydrolase Family 31 protein
1015737	GT69		Glycosyltransferase Family 69 protein
1015743	GT1		Glycosyltransferase Family 1 protein
1015915	CBM18-CBM18-CBM18-AA5		Carbohydrate-Binding Module Family 18 / Copper radical oxidase
1016320	GH5_7	fragment N-term;	Glycoside Hydrolase Family 5 protein
1016903	GH20		Glycoside Hydrolase Family 20 protein
1016961	GT90		Glycosyltransferase Family 90 protein
1016989	CBM50		Carbohydrate-Binding Module Family 50 protein
1017129	GH65-CBM32		Glycoside Hydrolase Family 65 / Carbohydrate-Binding Module Family 32 protein
1017169	GT2		Glycosyltransferase Family 2 protein
1017213	CBM18-CE4-CBM18-CBM18-CBM18		Carbohydrate-Binding Module Family 18 / Carbohydrate Esterase Family 4 protein
1017275	GT69		Glycosyltransferase Family 69 protein
1017536	GH28		Glycoside Hydrolase Family 28 protein
1017702	GH47		Glycoside Hydrolase Family 47 protein
1017719	CE9		Carbohydrate Esterase Family 9 protein
1018301	GH3		Glycoside Hydrolase Family 3 protein
1018386	GT21		Glycosyltransferase Family 21 protein
1018605	CE1-GH115	fragment C-term;	Carbohydrate Esterase Family 1 / Glycoside Hydrolase Family 115 protein
1018609	GH51		Glycoside Hydrolase Family 51 protein
1018683	AA3		GMC oxidoreductase
1018693	GH43		Glycoside Hydrolase Family 43 protein
1018725	GT8		Glycosyltransferase Family 8 protein
1018792	GH30_5	fragment N-term;	Glycoside Hydrolase Family 30 protein
1019072	GH17		Glycoside Hydrolase Family 17 protein
1019073	GH47		Glycoside Hydrolase Family 47 protein
1019301	GT1		Glycosyltransferase Family 1 protein
1019398	GH79		Glycoside Hydrolase Family 79 protein
1019647	GT34		Glycosyltransferase Family 34 protein
1019743	AA9-CBM1	fragment N-term;	Lytic polysaccharide monooxygenase (formerly GH61) / Carbohydrate-Binding Module Family 1 protein
1020140	GH5_15		Glycoside Hydrolase Family 5 protein
1020202	CE5		Carbohydrate Esterase Family 5 protein
1020343	GH43		Glycoside Hydrolase Family 43 protein
1020404	GT8		Glycosyltransferase Family 8 protein
1020447	GH2		Glycoside Hydrolase Family 2 protein
1020557	CE1		Carbohydrate Esterase Family 1 protein
1020562	GT62		Glycosyltransferase Family 62 protein
1020620	GT15		Glycosyltransferase Family 15 protein
1020651	GH2		Glycoside Hydrolase Family 2 protein
1020673	GT31		Glycosyltransferase Family 31 protein
1020952	GH43		Glycoside Hydrolase Family 43 protein
1020999	GH31		Glycoside Hydrolase Family 31 protein
1021266	CBM48		Carbohydrate-Binding Module Family 48 protein
1021349	Myosin_motor-GT2		Glycosyltransferase Family 2 protein
1021571	GT35		Glycosyltransferase Family 35 protein
1021806	GT2		Glycosyltransferase Family 2 protein
1021974	GT33		Glycosyltransferase Family 33 protein
1022050	AA1_2		Ferroxidase
1022116	GH13_5		Glycoside Hydrolase Family 13 protein
1022131	GH11		Glycoside Hydrolase Family 11 protein
1022368	PL1_10		Polysaccharide Lyase Family 1 protein
1022746	GH115		Glycoside Hydrolase Family 115 protein
1022768	GH47		Glycoside Hydrolase Family 47 protein
1022798	AA3_2		GMC oxidoreductase
1022965	AA2		Class II peroxidase
1022984	CBM48-GH13_8		Carbohydrate-Binding Module Family 48 / Glycoside Hydrolase Family 13 protein
1023646	GT55	fragment N-term;	Glycosyltransferase Family 55 protein
1023820	GH128		Glycoside Hydrolase Family 128 protein
1023909	GH64		Glycoside Hydrolase Family 64 protein
1024262	CE12		Carbohydrate Esterase Family 12 protein
1024647	GH76		Glycoside Hydrolase Family 76 protein
1024932	CE5		Carbohydrate Esterase Family 5 protein
1025043	GH1		Glycoside Hydrolase Family 1 protein
1025203	GH43		Glycoside Hydrolase Family 43 protein
1025369	GT2		Glycosyltransferase Family 2 protein
1025407	GH81		Glycoside Hydrolase Family 81 protein
1025479	GT22		Glycosyltransferase Family 22 protein
1025602	CE8		Carbohydrate Esterase Family 8 protein
1025849	CE15	fragment N-term;	Carbohydrate Esterase Family 15 protein
1025869	GH10		Glycoside Hydrolase Family 10 protein
1025898	GH43-GH43		Glycoside Hydrolase Family 43 protein
1026056	GT32		Glycosyltransferase Family 32 protein
1026347	GH16		Glycoside Hydrolase Family 16 protein
1026352	CBM18-CE4-CBM18-CBM18-CBM18-CBM18		Carbohydrate-Binding Module Family 18 / Carbohydrate Esterase Family 4 protein
1026416	GT31		Glycosyltransferase Family 31 protein
1026430	CE5		Carbohydrate Esterase Family 5 protein
1026437	GH3	fragment N-term;	Glycoside Hydrolase Family 3 protein
1026607	GH43		Glycoside Hydrolase Family 43 protein
1026632	GH128	fragment N-term/C-term;	Glycoside Hydrolase Family 128 protein
1026728	GH10		Glycoside Hydrolase Family 10 protein
1026794	GH38		Glycoside Hydrolase Family 38 protein
1027247	GH3		Glycoside Hydrolase Family 3 protein
1027366	GH5_4		Glycoside Hydrolase Family 5 protein
1027455	GT2		Glycosyltransferase Family 2 protein
1027903	GT2		Glycosyltransferase Family 2 protein
1028011	CE2		Carbohydrate Esterase Family 2 protein
1028092	AA9		Lytic polysaccharide monooxygenase (formerly GH61)
1028132	GH72-CBM43		Glycoside Hydrolase Family 72 / Carbohydrate-Binding Module Family 43 protein
1028146	GH32		Glycoside Hydrolase Family 32 protein
1028475	GH3		Glycoside Hydrolase Family 3 protein
1029131	GH10		Glycoside Hydrolase Family 10 protein
1029476	GH1		Glycoside Hydrolase Family 1 protein
1029493	GT71		Glycosyltransferase Family 71 protein
1029506	GH35		Glycoside Hydrolase Family 35 protein
1029668	GH27		Glycoside Hydrolase Family 27 protein
1029707	GH92		Glycoside Hydrolase Family 92 protein
1029827	GH32		Glycoside Hydrolase Family 32 protein
1029828	GH145		Glycoside Hydrolase Family 145 protein
1030099	GT25		Glycosyltransferase Family 25 protein
1030428	GH17		Glycoside Hydrolase Family 17 protein
1030626	GH10		Glycoside Hydrolase Family 10 protein
1030930	AA4		Vanillyl alcohol oxidase
1030960	GT32		Glycosyltransferase Family 32 protein
1031357	PL1_7		Polysaccharide Lyase Family 1 protein
1031404	AA9		Lytic polysaccharide monooxygenase (formerly GH61)
1031852	GT8		Glycosyltransferase Family 8 protein
1031894	GH3		Glycoside Hydrolase Family 3 protein
1031899	GH131		Glycoside Hydrolase Family 131 protein
1031975	GT2		Glycosyltransferase Family 2 protein
1032428	GH5_9		Glycoside Hydrolase Family 5 protein
1032488	GH20		Glycoside Hydrolase Family 20 protein
1032567	CBM50		Carbohydrate-Binding Module Family 50 protein
1032606	GH12		Glycoside Hydrolase Family 12 protein
1033159	GH76	fragment N-term;	Glycoside Hydrolase Family 76 protein
1033470	GH13_1-CBM20		Glycoside Hydrolase Family 13 / Carbohydrate-Binding Module Family 20 protein
1033877	AA9		Lytic polysaccharide monooxygenase (formerly GH61)
1034157	GH131		Glycoside Hydrolase Family 131 protein
1034197	GH16		Glycoside Hydrolase Family 16 protein
1034211	GH76		Glycoside Hydrolase Family 76 protein
1034287	CE12		Carbohydrate Esterase Family 12 protein
1034599	GT34		Glycosyltransferase Family 34 protein
1034873	GH76		Glycoside Hydrolase Family 76 protein
1034893	CBM18-CBM18-CBM18		Carbohydrate-Binding Module Family 18 protein
1035008	CE1		Carbohydrate Esterase Family 1 protein
1035058	AA5_2		Galactose oxidase
1035652	CBM18-CE4		Carbohydrate-Binding Module Family 18 / Carbohydrate Esterase Family 4 protein
1035863	PL1_7		Polysaccharide Lyase Family 1 protein
1036376	CBM50-CBM18-GH18		Carbohydrate-Binding Module Family 50 / Carbohydrate-Binding Module Family 18 / Glycoside Hydrolase Family 18 protein
1036402	GH88		Glycoside Hydrolase Family 88 protein
1036704	GH5_16		Glycoside Hydrolase Family 5 protein
1036882	GH11		Glycoside Hydrolase Family 11 protein
1037147	GH47		Glycoside Hydrolase Family 47 protein
1037281	AA3		GMC oxidoreductase
1037344	CBM1		Carbohydrate-Binding Module Family 1 protein
1038119	AA3_2		GMC oxidoreductase
1038986	GT25		Glycosyltransferase Family 25 protein
1039010	GH72		Glycoside Hydrolase Family 72 protein
1039142	GH115		Glycoside Hydrolase Family 115 protein
1039754	GH12		Glycoside Hydrolase Family 12 protein
1040859	AA3_2		GMC oxidoreductase
1040984	GH43		Glycoside Hydrolase Family 43 protein
1041196	GH43		Glycoside Hydrolase Family 43 protein
1042313	GT62		Glycosyltransferase Family 62 protein
1042685	GH28		Glycoside Hydrolase Family 28 protein
1042798	GH132		Glycoside Hydrolase Family 132 protein
1043109	PL3_2		Polysaccharide Lyase Family 3 protein
1043545	GT4	fragment N-term;	Glycosyltransferase Family 4 protein
1043570	GH13_40		Glycoside Hydrolase Family 13 protein
1044227	AA1_3		Laccase-like multicopper oxidase
1044341	AA9	(fragment) splicing problem;	Lytic polysaccharide monooxygenase (formerly GH61)
1044591	AA9		Lytic polysaccharide monooxygenase (formerly GH61)
1044802	CE3		Carbohydrate Esterase Family 3 protein
1044813	GH72-CBM43		Glycoside Hydrolase Family 72 / Carbohydrate-Binding Module Family 43 protein
1044985	GH79		Glycoside Hydrolase Family 79 protein
1045207	CBM18-CBM18-GH18		Carbohydrate-Binding Module Family 18 / Glycoside Hydrolase Family 18 protein
1045384	GH33		Glycoside Hydrolase Family 33 protein
1048882	PL3_2		Polysaccharide Lyase Family 3 protein
1048955	GH30_7		Glycoside Hydrolase Family 30 protein
1049125	AA1_3		Laccase-like multicopper oxidase
1049889	GH2		Glycoside Hydrolase Family 2 protein
1049936	GH115		Glycoside Hydrolase Family 115 protein
1052072	GT59		Glycosyltransferase Family 59 protein
1052656	GT62		Glycosyltransferase Family 62 protein
1053650	GH16		Glycoside Hydrolase Family 16 protein
1054267	GH43-CBM35		Glycoside Hydrolase Family 43 / Carbohydrate-Binding Module Family 35 protein
1054947	GT15		Glycosyltransferase Family 15 protein
1055189	CE4-CBM18-CBM18-CBM18		Carbohydrate Esterase Family 4 / Carbohydrate-Binding Module Family 18 protein
1055801	CBM50-CBM50		Carbohydrate-Binding Module Family 50 protein
1055857	GH43		Glycoside Hydrolase Family 43 protein
1056016	CBM50		Carbohydrate-Binding Module Family 50 protein
1056084	AA9-CBM1		Lytic polysaccharide monooxygenase (formerly GH61) / Carbohydrate-Binding Module Family 1 protein
1057322	AA9		Lytic polysaccharide monooxygenase (formerly GH61)
1057402	AA7		Glucooligosaccharide oxidase
1057710	GH18		Glycoside Hydrolase Family 18 protein
1057870	CBM18-CE4-CBM18-CBM18		Carbohydrate-Binding Module Family 18 / Carbohydrate Esterase Family 4 protein
1058611	GH3		Glycoside Hydrolase Family 3 protein
1059545	GH43		Glycoside Hydrolase Family 43 protein
1059747	CBM13		Carbohydrate-Binding Module Family 13 protein
1060344	GH16		Glycoside Hydrolase Family 16 protein
1061482	GT2		Glycosyltransferase Family 2 protein
1061595	GH15		Glycoside Hydrolase Family 15 protein
1061628	GH11		Glycoside Hydrolase Family 11 protein
1061706	GH67		Glycoside Hydrolase Family 67 protein
1061819	GH20		Glycoside Hydrolase Family 20 protein
1061986	CE15		Carbohydrate Esterase Family 15 protein
1062277	GH43		Glycoside Hydrolase Family 43 protein
1062346	Myosin_motor-GT2		Glycosyltransferase Family 2 protein
1062366	GH31		Glycoside Hydrolase Family 31 protein
1062497	GT41		Glycosyltransferase Family 41 protein
1062510	GH43		Glycoside Hydrolase Family 43 protein
1062735	AA3_2		GMC oxidoreductase
1062811	GH5_16		Glycoside Hydrolase Family 5 protein
1063242	GH55		Glycoside Hydrolase Family 55 protein
1063292	GH95		Glycoside Hydrolase Family 95 protein
1063528	CBM50		Carbohydrate-Binding Module Family 50 protein
1063825	PL3_2		Polysaccharide Lyase Family 3 protein
1064369	GH5_9		Glycoside Hydrolase Family 5 protein
1066023	GH93		Glycoside Hydrolase Family 93 protein
1066557	GT1		Glycosyltransferase Family 1 protein
1067134	PL1		Polysaccharide Lyase Family 1 protein
1067253	CBM18-CBM18-AA7		Carbohydrate-Binding Module Family 18 / Glucooligosaccharide oxidase
1067362	GH31		Glycoside Hydrolase Family 31 protein
1067874	GH17		Glycoside Hydrolase Family 17 protein
1067993	GH3		Glycoside Hydrolase Family 3 protein
1068159	AA3		GMC oxidoreductase
1068465	GH2		Glycoside Hydrolase Family 2 protein
1070027	PL3_2		Polysaccharide Lyase Family 3 protein
1070091	GH81	fragment C-term;	Glycoside Hydrolase Family 81 protein
1071951	GT1		Glycosyltransferase Family 1 protein
1074286	GT22		Glycosyltransferase Family 22 protein
1074427	GH5_23		Glycoside Hydrolase Family 5 protein
1075822	GT2		Glycosyltransferase Family 2 protein
1078089	CBM18-GH18	fragment N-term;	Carbohydrate-Binding Module Family 18 / Glycoside Hydrolase Family 18 protein
1078187	CBM50		Carbohydrate-Binding Module Family 50 protein
1078190	CBM18-CBM18-CBM18-CBM18-CBM18-CBM18-CBM18-CBM18-CBM18		Carbohydrate-Binding Module Family 18 protein
1080102	AA9		Lytic polysaccharide monooxygenase (formerly GH61)
1080465	AA7		Glucooligosaccharide oxidase
1081377	GH28		Glycoside Hydrolase Family 28 protein
1081892	AA7		Glucooligosaccharide oxidase
1082229	GH28		Glycoside Hydrolase Family 28 protein
1082319	CBM18-CE4		Carbohydrate-Binding Module Family 18 / Carbohydrate Esterase Family 4 protein
1082650	GT25	(fragment) splicing problem;	Glycosyltransferase Family 25 protein
1082655	GT2		Glycosyltransferase Family 2 protein
1083493	CBM50-CBM50		Carbohydrate-Binding Module Family 50 protein
1083497	CBM18-GH18		Carbohydrate-Binding Module Family 18 / Glycoside Hydrolase Family 18 protein
1084382	GT90		Glycosyltransferase Family 90 protein
1084848	CBM50-CBM50-CBM50		Carbohydrate-Binding Module Family 50 protein
1085312	GH76		Glycoside Hydrolase Family 76 protein
1086379	CBM50		Carbohydrate-Binding Module Family 50 protein
1086568	CBM18		Carbohydrate-Binding Module Family 18 protein
1087100	GH10		Glycoside Hydrolase Family 10 protein
1088641	AA8-AA12		Iron reductase domain / Auxilliary Activities Family 12 protein
1090039	CE4		Carbohydrate Esterase Family 4 protein
1090384	GH36		Glycoside Hydrolase Family 36 protein
1091653	GH47		Glycoside Hydrolase Family 47 protein
1091889	EXPN		Distantly related to plant expansins
1092893	GT3		Glycosyltransferase Family 3 protein
1093714	CE12		Carbohydrate Esterase Family 12 protein
1094650	GH12		Glycoside Hydrolase Family 12 protein
1095102	GH125		Glycoside Hydrolase Family 125 protein
1095157	AA3_2		GMC oxidoreductase
1095904	GH45-CBM1		Glycoside Hydrolase Family 45 / Carbohydrate-Binding Module Family 1 protein
1096118	GH88		Glycoside Hydrolase Family 88 protein
1097181	GT8		Glycosyltransferase Family 8 protein
1097700	AA3_2		GMC oxidoreductase
1097708	GH1		Glycoside Hydrolase Family 1 protein
1097923	GH3		Glycoside Hydrolase Family 3 protein
1098153	PL4_5		Polysaccharide Lyase Family 4 protein
1098301	GH78		Glycoside Hydrolase Family 78 protein
1098346	PL1_4		Polysaccharide Lyase Family 1 protein
1098918	GH92		Glycoside Hydrolase Family 92 protein
1100264	GH2	fragment N-term;	Glycoside Hydrolase Family 2 protein
1100796	GH31		Glycoside Hydrolase Family 31 protein

## Sheet: amanita_rubescens
proteinId	description	modelnotes	defline
4229	AA1_1		Laccase
4272	AA1_1		Laccase
17618	EXPN		Distantly related to plant expansins
19642	CBM21		Carbohydrate-Binding Module Family 21 protein
28365	AA1_1		Laccase
32357	AA5_1		Copper radical oxidase
58504	GH16	fragment N-term;	Glycoside Hydrolase Family 16 protein
85011	GH18		Glycoside Hydrolase Family 18 protein
86570	GH30_3		Glycoside Hydrolase Family 30 protein
104543	GH16		Glycoside Hydrolase Family 16 protein
111455	GT3		Glycosyltransferase Family 3 protein
116844	AA2	fragment C-term;	Class II peroxidase
119954	EXPN		Distantly related to plant expansins
119964	EXPN		Distantly related to plant expansins
120407	GT2		Glycosyltransferase Family 2 protein
132385	GH5_12	fragment N-term / C-term;	Glycoside Hydrolase Family 5 protein
132386	GH5_12	fragment N-term / C-term;	Glycoside Hydrolase Family 5 protein
148446	GH5_12	fragment N-term / C-term;	Glycoside Hydrolase Family 5 protein
157139	AA3_3	(fragment) splicing problem;	Alcohol oxidase
164761	CBM67-CBM67	(fragment) splicing problem;	Carbohydrate-Binding Module Family 67 protein
178846	GH18		Glycoside Hydrolase Family 18 protein
204734	GT32		Glycosyltransferase Family 32 protein
221437	GH47		Glycoside Hydrolase Family 47 protein
229118	CBM13		Carbohydrate-Binding Module Family 13 protein
229256	CBM13		Carbohydrate-Binding Module Family 13 protein
245955	GH16	(fragment) splicing problem;	Glycoside Hydrolase Family 16 protein
245997	GH16	fragment N-term;	Glycoside Hydrolase Family 16 protein
256470	GH18		Glycoside Hydrolase Family 18 protein
290048	GT15		Glycosyltransferase Family 15 protein
303621	GT22	fragment C-term;	Glycosyltransferase Family 22 protein
313054	GT15		Glycosyltransferase Family 15 protein
313166	GT15		Glycosyltransferase Family 15 protein
319037	GH5_9		Glycoside Hydrolase Family 5 protein
335066	EXPN		Distantly related to plant expansins
335187	GH5_9		Glycoside Hydrolase Family 5 protein
342249	CBM67		Carbohydrate-Binding Module Family 67 protein
352658	GH17		Glycoside Hydrolase Family 17 protein
353219	AA7		Glucooligosaccharide oxidase
383020	GH27		Glycoside Hydrolase Family 27 protein
393616	GT8		Glycosyltransferase Family 8 protein
397599	PL35		Polysaccharide Lyase Family 35 protein
420438	GH18		Glycoside Hydrolase Family 18 protein
433031	CBM13		Carbohydrate-Binding Module Family 13 protein
437543	GT2		Glycosyltransferase Family 2 protein
444226	CBM13		Carbohydrate-Binding Module Family 13 protein
454943	GH15	fragment C-term;	Glycoside Hydrolase Family 15 protein
458681	GH16	fragment N-term;	Glycoside Hydrolase Family 16 protein
472864	CE9		Carbohydrate Esterase Family 9 protein
486467	GH16		Glycoside Hydrolase Family 16 protein
488211	GH18		Glycoside Hydrolase Family 18 protein
491816	GH37		Glycoside Hydrolase Family 37 protein
492259	GH20		Glycoside Hydrolase Family 20 protein
493941	GT57		Glycosyltransferase Family 57 protein
502036	GH35	fragment N-term;	Glycoside Hydrolase Family 35 protein
502507	GH5_9	fragment N-term / C-term;	Glycoside Hydrolase Family 5 protein
511436	CBM13		Carbohydrate-Binding Module Family 13 protein
511688	CBM13		Carbohydrate-Binding Module Family 13 protein
517615	AA3_3		Alcohol oxidase
577257	CBM67-CBM67	(fragment) splicing problem;	Carbohydrate-Binding Module Family 67 protein
591021	GH25		Glycoside Hydrolase Family 25 protein
598762	GH47		Glycoside Hydrolase Family 47 protein
600179	GH31		Glycoside Hydrolase Family 31 protein
632241	CBM12		Carbohydrate-Binding Module Family 12 protein
673297	GT2		Glycosyltransferase Family 2 protein
674775	CBM67-CBM67		Carbohydrate-Binding Module Family 67 protein
828234	CBM21		Carbohydrate-Binding Module Family 21 protein
844690	GH16	fragment N-term;	Glycoside Hydrolase Family 16 protein
844949	GH16	fragment N-term / C-term;	Glycoside Hydrolase Family 16 protein
862859	GH16		Glycoside Hydrolase Family 16 protein
873981	PL14_3		Polysaccharide Lyase Family 14 protein
874401	GH63		Glycoside Hydrolase Family 63 protein
874984	GH18	(fragment) splicing problem;	Glycoside Hydrolase Family 18 protein
875158	CE4		Carbohydrate Esterase Family 4 protein
875378	AA7		Glucooligosaccharide oxidase
875461	GH125		Glycoside Hydrolase Family 125 protein
875489	GH18		Glycoside Hydrolase Family 18 protein
876873	GT31		Glycosyltransferase Family 31 protein
877756	GT1		Glycosyltransferase Family 1 protein
878580	GH71		Glycoside Hydrolase Family 71 protein
879265	AA3_2		GMC oxidoreductase
879358	GH5_9		Glycoside Hydrolase Family 5 protein
880335	GH92		Glycoside Hydrolase Family 92 protein
880570	CBM50		Carbohydrate-Binding Module Family 50 protein
882437	GH18		Glycoside Hydrolase Family 18 protein
882588	GH5_9		Glycoside Hydrolase Family 5 protein
883159	GH3		Glycoside Hydrolase Family 3 protein
884060	GH17	fragment N-term;	Glycoside Hydrolase Family 17 protein
885399	CBM13		Carbohydrate-Binding Module Family 13 protein
886374	CBM21		Carbohydrate-Binding Module Family 21 protein
886826	AA3_3	fragment N-term;	Alcohol oxidase
886925	EXPN	fragment N-term;	Distantly related to plant expansins
887426	GH51		Glycoside Hydrolase Family 51 protein
888545	GH18		Glycoside Hydrolase Family 18 protein
889872	CBM13		Carbohydrate-Binding Module Family 13 protein
890461	GT90		Glycosyltransferase Family 90 protein
892830	GH17	fragment N-term;	Glycoside Hydrolase Family 17 protein
894138	GH16	fragment N-term / C-term;	Glycoside Hydrolase Family 16 protein
894798	GT90		Glycosyltransferase Family 90 protein
894954	AA6		Benzoquinone reductase
895596	CBM21		Carbohydrate-Binding Module Family 21 protein
896830	GT90		Glycosyltransferase Family 90 protein
898469	AA1_1		Laccase
900979	GH16	fragment N-term;	Glycoside Hydrolase Family 16 protein
914015	EXPN		Distantly related to plant expansins
916662	AA5_1		Copper radical oxidase
918574	EXPN		Distantly related to plant expansins
918945	GT2	fragment N-term;	Glycosyltransferase Family 2 protein
919627	GH16		Glycoside Hydrolase Family 16 protein
921218	GT69	fragment N-term;	Glycosyltransferase Family 69 protein
932091	GT39		Glycosyltransferase Family 39 protein
932810	GT69	fragment N-term;	Glycosyltransferase Family 69 protein
934071	GT48		Glycosyltransferase Family 48 protein
934282	GH5_12		Glycoside Hydrolase Family 5 protein
934350	GT4		Glycosyltransferase Family 4 protein
934645	GH88	fragment C-term;	Glycoside Hydrolase Family 88 protein
934654	GH88	fragment N-term;	Glycoside Hydrolase Family 88 protein
934660	GH88	fragment C-term;	Glycoside Hydrolase Family 88 protein
934667	GH88	fragment N-term;	Glycoside Hydrolase Family 88 protein
934688	GT58		Glycosyltransferase Family 58 protein
934725	GT1		Glycosyltransferase Family 1 protein
934891	GT4		Glycosyltransferase Family 4 protein
934983	EXPN		Distantly related to plant expansins
936817	GH128		Glycoside Hydrolase Family 128 protein
938074	EXPN		Distantly related to plant expansins
938384	GH17		Glycoside Hydrolase Family 17 protein
938462	CBM48-GH13_8		Carbohydrate-Binding Module Family 48 / Glycoside Hydrolase Family 13 protein
938880	GT39		Glycosyltransferase Family 39 protein
939445	GT50		Glycosyltransferase Family 50 protein
939468	AA5_1		Copper radical oxidase
940315	EXPN		Distantly related to plant expansins
940392	GH13_22-GT5		Glycoside Hydrolase Family 13 / Glycosyltransferase Family 5 protein
940561	GH5_30		Glycoside Hydrolase Family 5 protein
940601	GT48		Glycosyltransferase Family 48 protein
942212	GH16		Glycoside Hydrolase Family 16 protein
942466	GH72-CBM43		Glycoside Hydrolase Family 72 / Carbohydrate-Binding Module Family 43 protein
943100	GT8	fragment N-term;	Glycosyltransferase Family 8 protein
943433	PL8_4		Polysaccharide Lyase Family 8 protein
944141	GT59		Glycosyltransferase Family 59 protein
944219	CE4		Carbohydrate Esterase Family 4 protein
944814	GT2		Glycosyltransferase Family 2 protein
948316	GH37		Glycoside Hydrolase Family 37 protein
948554	GT20		Glycosyltransferase Family 20 protein
950379	GT20		Glycosyltransferase Family 20 protein
950427	GT24		Glycosyltransferase Family 24 protein
952148	GT2		Glycosyltransferase Family 2 protein
952661	AA5_1		Copper radical oxidase
952720	GT2		Glycosyltransferase Family 2 protein
952757	GT69		Glycosyltransferase Family 69 protein
953199	GH23		Glycoside Hydrolase Family 23 protein
953646	GH13_25-GH133		Glycoside Hydrolase Family 13 / Glycoside Hydrolase Family 133 protein
953793	CBM50-CBM50		Carbohydrate-Binding Module Family 50 protein
954421	GH16		Glycoside Hydrolase Family 16 protein
954649	GT39		Glycosyltransferase Family 39 protein
955899	GT90		Glycosyltransferase Family 90 protein
955939	AA5_1		Copper radical oxidase
955975	GH95		Glycoside Hydrolase Family 95 protein
958520	GT22		Glycosyltransferase Family 22 protein
958918	GT2		Glycosyltransferase Family 2 protein
960174	GH38		Glycoside Hydrolase Family 38 protein
960953	GT69	fragment N-term;	Glycosyltransferase Family 69 protein
961652	GH16		Glycoside Hydrolase Family 16 protein
961664	AA5_1		Copper radical oxidase
962370	CBM50		Carbohydrate-Binding Module Family 50 protein
963644	GH18		Glycoside Hydrolase Family 18 protein
963676	PL14_5		Polysaccharide Lyase Family 14 protein
964304	GT17		Glycosyltransferase Family 17 protein
964363	GT49		Glycosyltransferase Family 49 protein
964669	Myosin_motor-GT2		Glycosyltransferase Family 2 protein
966615	GH15		Glycoside Hydrolase Family 15 protein
967148	AA3_2		GMC oxidoreductase
967665	GH13_32-CBM20		Glycoside Hydrolase Family 13 / Carbohydrate-Binding Module Family 20 protein
967850	GT15		Glycosyltransferase Family 15 protein
968015	CBM13		Carbohydrate-Binding Module Family 13 protein
968399	GT69	fragment N-term;	Glycosyltransferase Family 69 protein
968658	AA9		Lytic polysaccharide monooxygenase (formerly GH61)
968692	GH31		Glycoside Hydrolase Family 31 protein
968759	GH31		Glycoside Hydrolase Family 31 protein
969227	CBM13		Carbohydrate-Binding Module Family 13 protein
969485	CBM13		Carbohydrate-Binding Module Family 13 protein
969768	AA14		Auxilliary Activities Family 14 protein
972095	GT15		Glycosyltransferase Family 15 protein
972324	GT22		Glycosyltransferase Family 22 protein
976035	GH85	(fragment) splicing problem;	Glycoside Hydrolase Family 85 protein
976380	GT2		Glycosyltransferase Family 2 protein
977932	CBM67-CBM67		Carbohydrate-Binding Module Family 67 protein
977986	AA3_2		GMC oxidoreductase
978521	GT90		Glycosyltransferase Family 90 protein
978598	GH18		Glycoside Hydrolase Family 18 protein
979829	GT2		Glycosyltransferase Family 2 protein
982098	AA6		Benzoquinone reductase
982707	CBM13		Carbohydrate-Binding Module Family 13 protein
983490	AA3_3		Alcohol oxidase
983507	AA3_3		Alcohol oxidase
983675	AA3_3		Alcohol oxidase
984542	GH47		Glycoside Hydrolase Family 47 protein
987643	CBM67-CBM67		Carbohydrate-Binding Module Family 67 protein
988426	AA14		Auxilliary Activities Family 14 protein
989797	AA3_3		Alcohol oxidase
990507	GT66		Glycosyltransferase Family 66 protein
992065	GT20		Glycosyltransferase Family 20 protein
994942	GH27		Glycoside Hydrolase Family 27 protein
995035	GH92	fragment N-term;	Glycoside Hydrolase Family 92 protein
996881	GT20		Glycosyltransferase Family 20 protein
1003404	Myosin_motor-GT2		Glycosyltransferase Family 2 protein
1010099	AA1_1	fragment N-term;	Laccase
1010691	GT15		Glycosyltransferase Family 15 protein
1013108	GT66		Glycosyltransferase Family 66 protein
1014596	GT69	fragment N-term;	Glycosyltransferase Family 69 protein
1014631	GT69	fragment N-term;	Glycosyltransferase Family 69 protein
1020665	CE16	fragment N-term / C-term;	Carbohydrate Esterase Family 16 protein
1030189	AA7		Glucooligosaccharide oxidase
1033082	GH5_9	fragment N-term / C-term;	Glycoside Hydrolase Family 5 protein
1033112	GH5_9	fragment N-term / C-term;	Glycoside Hydrolase Family 5 protein
1037790	AA7		Glucooligosaccharide oxidase
1037826	AA7		Glucooligosaccharide oxidase
1057771	GH152		Glycoside Hydrolase Family 152 protein
1059717	CBM48		Carbohydrate-Binding Module Family 48 protein
1059943	GH79		Glycoside Hydrolase Family 79 protein
1060047	GH3	fragment N-term;	Glycoside Hydrolase Family 3 protein
1060147	CBM18-GH16		Carbohydrate-Binding Module Family 18 / Glycoside Hydrolase Family 16 protein
1060156	AA1_1		Laccase
1060293	GT76		Glycosyltransferase Family 76 protein
1060616	CE4		Carbohydrate Esterase Family 4 protein
1060667	GH18		Glycoside Hydrolase Family 18 protein
1061016	GH5_9		Glycoside Hydrolase Family 5 protein
1061203	GH3		Glycoside Hydrolase Family 3 protein
1061527	GT1	(fragment)	Glycosyltransferase Family 1 protein
1061691	GH2		Glycoside Hydrolase Family 2 protein
1061943	GH47		Glycoside Hydrolase Family 47 protein
1062082	AA1_1	(fragment) splicing problem;	Laccase
1062383	GT4		Glycosyltransferase Family 4 protein
1063389	GH30_3		Glycoside Hydrolase Family 30 protein
1063906	GH31		Glycoside Hydrolase Family 31 protein
1068191	GH16		Glycoside Hydrolase Family 16 protein
1068239	AA1_1		Laccase
1068808	AA3_4	(fragment) splicing problem;	Pyranose oxidase
1069639	CE16		Carbohydrate Esterase Family 16 protein
1070717	GT4		Glycosyltransferase Family 4 protein
1071465	GH16		Glycoside Hydrolase Family 16 protein
1072396	GT90		Glycosyltransferase Family 90 protein
1072587	AA5_1		Copper radical oxidase
1072682	CBM67-CBM67		Carbohydrate-Binding Module Family 67 protein
1072871	GT2		Glycosyltransferase Family 2 protein
1073578	AA5_1	fragment N-term / C-term;	Copper radical oxidase
1073579	AA5_1	fragment C-term;	Copper radical oxidase
1073581	AA5_1	(fragment) splicing problem;	Copper radical oxidase
1073859	CBM21	(fragment) splicing problem;	Carbohydrate-Binding Module Family 21 protein
1074728	CBM13		Carbohydrate-Binding Module Family 13 protein
1074734	CBM13		Carbohydrate-Binding Module Family 13 protein
1076073	AA3_2		GMC oxidoreductase
1076350	CBM13		Carbohydrate-Binding Module Family 13 protein
1076753	GH5_9		Glycoside Hydrolase Family 5 protein
1076785	AA3_2		GMC oxidoreductase
1076820	GT2	fragment N-term;	Glycosyltransferase Family 2 protein
1077226	GH16	fragment N-term;	Glycoside Hydrolase Family 16 protein
1077493	GH79		Glycoside Hydrolase Family 79 protein
1077727	CBM13		Carbohydrate-Binding Module Family 13 protein
1079121	GH16		Glycoside Hydrolase Family 16 protein
1080437	CBM50-CBM50		Carbohydrate-Binding Module Family 50 protein
1080438	CBM50-CBM50		Carbohydrate-Binding Module Family 50 protein
1080623	GH16	(fragment) splicing problem;	Glycoside Hydrolase Family 16 protein
1081163	GH16		Glycoside Hydrolase Family 16 protein
1081185	AA3_2		GMC oxidoreductase
1082649	GH5_9		Glycoside Hydrolase Family 5 protein
1083561	AA1_1		Laccase
1083641	GT3		Glycosyltransferase Family 3 protein
1084290	AA3_2		GMC oxidoreductase
1089767	CBM67-CBM67		Carbohydrate-Binding Module Family 67 protein
1100363	GT2		Glycosyltransferase Family 2 protein
1105566	GH16		Glycoside Hydrolase Family 16 protein
1108213	GH18	fragment C-term;	Glycoside Hydrolase Family 18 protein
1111733	GH16		Glycoside Hydrolase Family 16 protein
1117929	CE16	fragment N-term;	Carbohydrate Esterase Family 16 protein
1120297	GT15	fragment C-term;	Glycosyltransferase Family 15 protein
1124100	GT69		Glycosyltransferase Family 69 protein
1124589	EXPN		Distantly related to plant expansins
1128234	GT1		Glycosyltransferase Family 1 protein
1131166	GH16		Glycoside Hydrolase Family 16 protein
1137106	GH79		Glycoside Hydrolase Family 79 protein
1138936	GH5_50		Glycoside Hydrolase Family 5 protein
1139782	GT20		Glycosyltransferase Family 20 protein
1140750	CE16	fragment N-term;	Carbohydrate Esterase Family 16 protein
1140768	AA1_1		Laccase
1147343	AA14		Auxilliary Activities Family 14 protein
1155177	EXPN		Distantly related to plant expansins
1157442	GH47		Glycoside Hydrolase Family 47 protein
1162572	AA7		Glucooligosaccharide oxidase
1163618	GH16	fragment N-term;	Glycoside Hydrolase Family 16 protein
1165092	CBM67-CBM67	(fragment) splicing problem;	Carbohydrate-Binding Module Family 67 protein
1170142	GT69	fragment N-term;	Glycosyltransferase Family 69 protein
1175415	GH13_1		Glycoside Hydrolase Family 13 protein
1179500	GT35		Glycosyltransferase Family 35 protein
1182362	GH55		Glycoside Hydrolase Family 55 protein
1182750	CE4		Carbohydrate Esterase Family 4 protein
1183115	GT69	(fragment) splicing problem;	Glycosyltransferase Family 69 protein
1187543	CE9		Carbohydrate Esterase Family 9 protein
1189971	GT69	(fragment) splicing problem;	Glycosyltransferase Family 69 protein
1191923	GH13_40		Glycoside Hydrolase Family 13 protein
1191985	GH15-CBM20		Glycoside Hydrolase Family 15 / Carbohydrate-Binding Module Family 20 protein
1194152	AA7		Glucooligosaccharide oxidase
1195482	GT2		Glycosyltransferase Family 2 protein
1195626	GH47	fragment N-term;	Glycoside Hydrolase Family 47 protein
1195706	GT57		Glycosyltransferase Family 57 protein
1196140	GH16		Glycoside Hydrolase Family 16 protein
1197772	CBM13		Carbohydrate-Binding Module Family 13 protein
1199131	GT2		Glycosyltransferase Family 2 protein
1201474	CBM67-CBM67		Carbohydrate-Binding Module Family 67 protein
1201848	AA14		Auxilliary Activities Family 14 protein
1202890	CBM21		Carbohydrate-Binding Module Family 21 protein
1204354	GH16		Glycoside Hydrolase Family 16 protein
1208374	GH16		Glycoside Hydrolase Family 16 protein
1210631	GH13_1		Glycoside Hydrolase Family 13 protein
1212457	EXPN		Distantly related to plant expansins
1217209	AA1_2		Ferroxidase
1219618	GH27		Glycoside Hydrolase Family 27 protein
1221951	GT21		Glycosyltransferase Family 21 protein
1222362	GH16		Glycoside Hydrolase Family 16 protein
1222513	GT33		Glycosyltransferase Family 33 protein
1226383	AA7		Glucooligosaccharide oxidase
1227333	GH16		Glycoside Hydrolase Family 16 protein
1232598	GH79		Glycoside Hydrolase Family 79 protein
1232751	GT35		Glycosyltransferase Family 35 protein
1234943	GH131		Glycoside Hydrolase Family 131 protein
1243088	GH13_5		Glycoside Hydrolase Family 13 protein
1247589	CBM67-CBM67		Carbohydrate-Binding Module Family 67 protein
1253620	Myosin_motor-GT2	fragment N-term;	Glycosyltransferase Family 2 protein
1255278	GH15-CBM20		Glycoside Hydrolase Family 15 / Carbohydrate-Binding Module Family 20 protein
1255419	GH45		Glycoside Hydrolase Family 45 protein
1256832	GH18		Glycoside Hydrolase Family 18 protein
1258513	GH47		Glycoside Hydrolase Family 47 protein
1260644	Myosin_motor-GT2		Glycosyltransferase Family 2 protein
1268968	GH9		Glycoside Hydrolase Family 9 protein
1273131	GH3		Glycoside Hydrolase Family 3 protein
1273309	GH5_30	(fragment) splicing problem;	Glycoside Hydrolase Family 5 protein
1273466	GT69		Glycosyltransferase Family 69 protein
1274038	GH27	fragment N-term;	Glycoside Hydrolase Family 27 protein
1274316	EXPN		Distantly related to plant expansins
1276010	GH13_40		Glycoside Hydrolase Family 13 protein
1279338	GH16		Glycoside Hydrolase Family 16 protein
1280127	GH17		Glycoside Hydrolase Family 17 protein
1284782	CBM13		Carbohydrate-Binding Module Family 13 protein
1284893	AA3_3		Alcohol oxidase
1285131	CBM13		Carbohydrate-Binding Module Family 13 protein
1285255	GH5_12		Glycoside Hydrolase Family 5 protein
1286179	GH12		Glycoside Hydrolase Family 12 protein
1287144	GH27	(fragment) splicing problem;	Glycoside Hydrolase Family 27 protein
1289038	GT69	fragment N-term;	Glycosyltransferase Family 69 protein

## Sheet: ascobolus_immersus
proteinId	description	modelnotes	defline
268	GH132		Glycoside Hydrolase Family 132 protein
1062	GT90		Glycosyltransferase Family 90 protein
20382	AA3_2	fragment N-term;	GMC oxidoreductase
20900	GH43		Glycoside Hydrolase Family 43 protein
30491	AA9		Lytic polysaccharide monooxygenase (formerly GH61)
33147	EXPN		Distantly related to plant expansins
44221	GT59	fragment N-term;	Glycosyltransferase Family 59 protein
44451	AA9		Lytic polysaccharide monooxygenase (formerly GH61)
46069	GH43-CBM35		Glycoside Hydrolase Family 43 / Carbohydrate-Binding Module Family 35 protein
46127	GH13		Glycoside Hydrolase Family 13 protein
48499	AA3_2		GMC oxidoreductase
56178	CBM1-GH10		Carbohydrate-Binding Module Family 1 / Glycoside Hydrolase Family 10 protein
66261	CBM1		Carbohydrate-Binding Module Family 1 protein
67566	GH47		Glycoside Hydrolase Family 47 protein
67612	AA9-CBM1		Lytic polysaccharide monooxygenase (formerly GH61) / Carbohydrate-Binding Module Family 1 protein
72678	AA8-CBM1		Iron reductase domain / Carbohydrate-Binding Module Family 1 protein
78474	GH20		Glycoside Hydrolase Family 20 protein
79113	GH1		Glycoside Hydrolase Family 1 protein
81605	CBM1-GH6		Carbohydrate-Binding Module Family 1 / Glycoside Hydrolase Family 6 protein
86046	GT8		Glycosyltransferase Family 8 protein
89036	GH5_5		Glycoside Hydrolase Family 5 protein
92000	CE3-CBM1		Carbohydrate Esterase Family 3 / Carbohydrate-Binding Module Family 1 protein
95308	CE5		Carbohydrate Esterase Family 5 protein
96549	GH88		Glycoside Hydrolase Family 88 protein
102054	GT69		Glycosyltransferase Family 69 protein
102615	GH53		Glycoside Hydrolase Family 53 protein
103352	GH17		Glycoside Hydrolase Family 17 protein
103425	AA9		Lytic polysaccharide monooxygenase (formerly GH61)
108699	CE5		Carbohydrate Esterase Family 5 protein
109060	GT69		Glycosyltransferase Family 69 protein
115648	CBM1		Carbohydrate-Binding Module Family 1 protein
116570	AA9-CBM1		Lytic polysaccharide monooxygenase (formerly GH61) / Carbohydrate-Binding Module Family 1 protein
116933	CBM50		Carbohydrate-Binding Module Family 50 protein
117192	CBM18-CBM18-GH18		Carbohydrate-Binding Module Family 18 / Glycoside Hydrolase Family 18 protein
117464	CBM18-CBM18-CBM18-AA5		Carbohydrate-Binding Module Family 18 / Copper radical oxidase
118777	GH45		Glycoside Hydrolase Family 45 protein
119008	AA9		Lytic polysaccharide monooxygenase (formerly GH61)
120302	AA8-CBM1		Iron reductase domain / Carbohydrate-Binding Module Family 1 protein
120722	AA1_3		Laccase-like multicopper oxidase
122039	AA9-CBM1		Lytic polysaccharide monooxygenase (formerly GH61) / Carbohydrate-Binding Module Family 1 protein
122592	CBM18-GH16		Carbohydrate-Binding Module Family 18 / Glycoside Hydrolase Family 16 protein
125053	GT15		Glycosyltransferase Family 15 protein
129480	GH81		Glycoside Hydrolase Family 81 protein
129636	GH132		Glycoside Hydrolase Family 132 protein
129948	GT34		Glycosyltransferase Family 34 protein
131715	GH3		Glycoside Hydrolase Family 3 protein
146894	GT32		Glycosyltransferase Family 32 protein
149325	GH3-CBM1		Glycoside Hydrolase Family 3 / Carbohydrate-Binding Module Family 1 protein
149651	GT3		Glycosyltransferase Family 3 protein
159343	GH76		Glycoside Hydrolase Family 76 protein
163430	GT62		Glycosyltransferase Family 62 protein
165444	GH16		Glycoside Hydrolase Family 16 protein
171675	AA6		Benzoquinone reductase
171944	GH18		Glycoside Hydrolase Family 18 protein
175893	GT62		Glycosyltransferase Family 62 protein
187378	GH72	fragment N-term;	Glycoside Hydrolase Family 72 protein
188381	GT1		Glycosyltransferase Family 1 protein
190157	CBM50	fragment N-term;	Carbohydrate-Binding Module Family 50 protein
197502	GT15	fragment N-term/C-term;	Glycosyltransferase Family 15 protein
197508	CE5	fragment N-term;	Carbohydrate Esterase Family 5 protein
197576	CBM1-GH10	fragment N-term;	Carbohydrate-Binding Module Family 1 / Glycoside Hydrolase Family 10 protein
199437	GH76	fragment N-term;	Glycoside Hydrolase Family 76 protein
200055	CBM1-GH5_7		Carbohydrate-Binding Module Family 1 / Glycoside Hydrolase Family 5 protein
201321	AA9	fragment N-term/C-term;	Lytic polysaccharide monooxygenase (formerly GH61)
202298	PL4_1		Polysaccharide Lyase Family 4 protein
202323	AA9		Lytic polysaccharide monooxygenase (formerly GH61)
202372	GH38		Glycoside Hydrolase Family 38 protein
202535	AA8-AA3_1-CBM1	fragment N-term;	Iron reductase domain / Cellobiose dehydrogenase / Carbohydrate-Binding Module Family 1 protein
202548	GH55	fragment N-term;	Glycoside Hydrolase Family 55 protein
203510	GH31		Glycoside Hydrolase Family 31 protein
203689	AA9-CBM1	fragment N-term;	Lytic polysaccharide monooxygenase (formerly GH61) / Carbohydrate-Binding Module Family 1 protein
203784	GH15		Glycoside Hydrolase Family 15 protein
203983	GH3		Glycoside Hydrolase Family 3 protein
204354	AA9-CBM1		Lytic polysaccharide monooxygenase (formerly GH61) / Carbohydrate-Binding Module Family 1 protein
204477	GH6		Glycoside Hydrolase Family 6 protein
204674	CE1-CBM1		Carbohydrate Esterase Family 1 / Carbohydrate-Binding Module Family 1 protein
204714	Myosin_motor-GT2		Glycosyltransferase Family 2 protein
204796	GT48		Glycosyltransferase Family 48 protein
204802	GH7-CBM1		Glycoside Hydrolase Family 7 / Carbohydrate-Binding Module Family 1 protein
205299	GH115		Glycoside Hydrolase Family 115 protein
205664	GH13_25-GH133		Glycoside Hydrolase Family 13 / Glycoside Hydrolase Family 133 protein
205740	GT4		Glycosyltransferase Family 4 protein
205994	GH3		Glycoside Hydrolase Family 3 protein
206486	GH5_7		Glycoside Hydrolase Family 5 protein
207155	GH36		Glycoside Hydrolase Family 36 protein
207159	CE1		Carbohydrate Esterase Family 1 protein
208121	AA7		Glucooligosaccharide oxidase
208190	CE4		Carbohydrate Esterase Family 4 protein
208254	GT62		Glycosyltransferase Family 62 protein
208465	GH131		Glycoside Hydrolase Family 131 protein
208640	GT32		Glycosyltransferase Family 32 protein
209548	AA8	fragment N-term;	Iron reductase domain protein
209633	GH6		Glycoside Hydrolase Family 6 protein
209649	EXPN	fragment N-term;	Distantly related to plant expansins
209899	GH18		Glycoside Hydrolase Family 18 protein
210074	CE4	fragment N-term;	Carbohydrate Esterase Family 4 protein
210342	GH5_9		Glycoside Hydrolase Family 5 protein
210657	GT4		Glycosyltransferase Family 4 protein
210700	CE5-CBM1	fragment N-term;	Carbohydrate Esterase Family 5 / Carbohydrate-Binding Module Family 1 protein
210992	AA3_2		GMC oxidoreductase
211243	AA1_3		Laccase-like multicopper oxidase
212287	AA3_2		GMC oxidoreductase
212332	CBM21		Carbohydrate-Binding Module Family 21 protein
212867	GH81		Glycoside Hydrolase Family 81 protein
213076	GH31		Glycoside Hydrolase Family 31 protein
213231	CBM35-GH26-CBM1		Carbohydrate-Binding Module Family 35 / Glycoside Hydrolase Family 26 / Carbohydrate-Binding Module Family 1 protein
213596	GH81		Glycoside Hydrolase Family 81 protein
213612	AA11		Lytic polysaccharide monooxygenase
214089	GH5_22		Glycoside Hydrolase Family 5 protein
214128	GT15		Glycosyltransferase Family 15 protein
214732	CE3-CBM1		Carbohydrate Esterase Family 3 / Carbohydrate-Binding Module Family 1 protein
214797	GH55		Glycoside Hydrolase Family 55 protein
215010	CE1-CBM1		Carbohydrate Esterase Family 1 / Carbohydrate-Binding Module Family 1 protein
215196	CE5		Carbohydrate Esterase Family 5 protein
215774	AA9-CBM1		Lytic polysaccharide monooxygenase (formerly GH61) / Carbohydrate-Binding Module Family 1 protein
215784	GH7		Glycoside Hydrolase Family 7 protein
216551	GT24		Glycosyltransferase Family 24 protein
216675	AA3_2		GMC oxidoreductase
216826	GT41		Glycosyltransferase Family 41 protein
217308	GH2		Glycoside Hydrolase Family 2 protein
217919	CE5		Carbohydrate Esterase Family 5 protein
219597	AA1		Multicopper oxidase
221526	AA11		Lytic polysaccharide monooxygenase
222453	AA3_2		GMC oxidoreductase
224827	GT90		Glycosyltransferase Family 90 protein
224993	GT8		Glycosyltransferase Family 8 protein
226781	CBM1-CE15		Carbohydrate-Binding Module Family 1 / Carbohydrate Esterase Family 15 protein
227121	CBM1	putative esterase/hydrolase;	Carbohydrate-Binding Module Family 1 protein
227809	CE3		Carbohydrate Esterase Family 3 protein
228323	GT50		Glycosyltransferase Family 50 protein
228641	AA12-CBM1		Auxilliary Activities Family 12 / Carbohydrate-Binding Module Family 1 protein
229627	GH17		Glycoside Hydrolase Family 17 protein
229707	CE4		Carbohydrate Esterase Family 4 protein
229895	GH17		Glycoside Hydrolase Family 17 protein
230411	CBM50		Carbohydrate-Binding Module Family 50 protein
232730	AA9		Lytic polysaccharide monooxygenase (formerly GH61)
233260	GH43		Glycoside Hydrolase Family 43 protein
234449	GT57		Glycosyltransferase Family 57 protein
234849	CE5		Carbohydrate Esterase Family 5 protein
236166	CE3-CBM1		Carbohydrate Esterase Family 3 / Carbohydrate-Binding Module Family 1 protein
236662	GH47		Glycoside Hydrolase Family 47 protein
237663	CE1-CBM1		Carbohydrate Esterase Family 1 / Carbohydrate-Binding Module Family 1 protein
238951	GT22		Glycosyltransferase Family 22 protein
239962	AA1_3		Laccase-like multicopper oxidase
242452	CE5		Carbohydrate Esterase Family 5 protein
243366	GH5_22		Glycoside Hydrolase Family 5 protein
243736	AA3_2		GMC oxidoreductase
244368	GH30_7		Glycoside Hydrolase Family 30 protein
244529	CBM18-CBM18-CE4		Carbohydrate-Binding Module Family 18 / Carbohydrate Esterase Family 4 protein
245001	GH16		Glycoside Hydrolase Family 16 protein
301903	AA11		Lytic polysaccharide monooxygenase
302214	GT21		Glycosyltransferase Family 21 protein
302443	GT35		Glycosyltransferase Family 35 protein
302605	GH131		Glycoside Hydrolase Family 131 protein
303299	CE5		Carbohydrate Esterase Family 5 protein
304328	GH76		Glycoside Hydrolase Family 76 protein
305651	CE5		Carbohydrate Esterase Family 5 protein
305812	CE3		Carbohydrate Esterase Family 3 protein
306879	CBM50		Carbohydrate-Binding Module Family 50 protein
307070	GH17		Glycoside Hydrolase Family 17 protein
307157	AA3		GMC oxidoreductase
307253	GH10		Glycoside Hydrolase Family 10 protein
308006	CE5		Carbohydrate Esterase Family 5 protein
310099	CE1-CBM1	(fragment)	Carbohydrate Esterase Family 1 / Carbohydrate-Binding Module Family 1 protein
310505	GH92		Glycoside Hydrolase Family 92 protein
311514	CE5	fragment C-term;	Carbohydrate Esterase Family 5 protein
311974	CBM50		Carbohydrate-Binding Module Family 50 protein
312184	GH25		Glycoside Hydrolase Family 25 protein
312347	CBM50		Carbohydrate-Binding Module Family 50 protein
315512	CBM52-CBM52		Carbohydrate-Binding Module Family 52 protein
316597	GT34		Glycosyltransferase Family 34 protein
316910	AA9		Lytic polysaccharide monooxygenase (formerly GH61)
317128	GH115		Glycoside Hydrolase Family 115 protein
317631	CBM48-GH13_8		Carbohydrate-Binding Module Family 48 / Glycoside Hydrolase Family 13 protein
317917	GH3		Glycoside Hydrolase Family 3 protein
318029	CE15		Carbohydrate Esterase Family 15 protein
318428	GH31		Glycoside Hydrolase Family 31 protein
318609	GH5_9	(fragment) splicing problem; ;	Glycoside Hydrolase Family 5 protein
318735	CBM18-CBM18-CBM18-GH18		Carbohydrate-Binding Module Family 18 / Glycoside Hydrolase Family 18 protein
319022	GT90		Glycosyltransferase Family 90 protein
319278	GH16		Glycoside Hydrolase Family 16 protein
319836	CBM1-PL3_2		Carbohydrate-Binding Module Family 1 / Polysaccharide Lyase Family 3 protein
320248	GT8		Glycosyltransferase Family 8 protein
320875	CE5		Carbohydrate Esterase Family 5 protein
320922	GT34		Glycosyltransferase Family 34 protein
321630	AA9		Lytic polysaccharide monooxygenase (formerly GH61)
322010	CBM48		Carbohydrate-Binding Module Family 48 protein
322077	Myosin_motor-GT2		Glycosyltransferase Family 2 protein
322498	CBM21-GH13_m42		Carbohydrate-Binding Module Family 21 / Glycoside Hydrolase Family 13 protein
322723	AA11		Lytic polysaccharide monooxygenase
323367	AA3_2		GMC oxidoreductase
323442	CE16		Carbohydrate Esterase Family 16 protein
323519	CBM48		Carbohydrate-Binding Module Family 48 protein
323947	CBM50		Carbohydrate-Binding Module Family 50 protein
324252	GH3		Glycoside Hydrolase Family 3 protein
324879	GH16		Glycoside Hydrolase Family 16 protein
325687	CE3		Carbohydrate Esterase Family 3 protein
326573	GT1		Glycosyltransferase Family 1 protein
327299	GH37		Glycoside Hydrolase Family 37 protein
327354	CBM48		Carbohydrate-Binding Module Family 48 protein
327688	AA9		Lytic polysaccharide monooxygenase (formerly GH61)
327708	CBM18-CBM18		Carbohydrate-Binding Module Family 18 protein
328465	GH74		Glycoside Hydrolase Family 74 protein
328717	CE3		Carbohydrate Esterase Family 3 protein
330625	CBM50		Carbohydrate-Binding Module Family 50 protein
331395	GT34		Glycosyltransferase Family 34 protein
331532	AA3_2		GMC oxidoreductase
331826	GT2		Glycosyltransferase Family 2 protein
332193	CBM1-GH5_5		Carbohydrate-Binding Module Family 1 / Glycoside Hydrolase Family 5 protein
332199	GT20		Glycosyltransferase Family 20 protein
332302	CE16		Carbohydrate Esterase Family 16 protein
332367	GH43		Glycoside Hydrolase Family 43 protein
332705	AA3_4		Pyranose oxidase
333374	CBM50-CBM50-CBM50		Carbohydrate-Binding Module Family 50 protein
333633	CBM50-CBM50-CBM50-CBM50-CBM50		Carbohydrate-Binding Module Family 50 protein
333781	GH11		Glycoside Hydrolase Family 11 protein
334700	GH3		Glycoside Hydrolase Family 3 protein
334869	GH15		Glycoside Hydrolase Family 15 protein
336550	CBM52		Carbohydrate-Binding Module Family 52 protein
337363	GT15		Glycosyltransferase Family 15 protein
337702	GH16		Glycoside Hydrolase Family 16 protein
338940	GH16		Glycoside Hydrolase Family 16 protein
339378	GH17	fragment N-term;	Glycoside Hydrolase Family 17 protein
339604	CE3		Carbohydrate Esterase Family 3 protein
340428	GH47		Glycoside Hydrolase Family 47 protein
346636	GT2		Glycosyltransferase Family 2 protein
346780	CE5		Carbohydrate Esterase Family 5 protein
347899	CE5		Carbohydrate Esterase Family 5 protein
348029	GH55		Glycoside Hydrolase Family 55 protein
357082	CBM50		Carbohydrate-Binding Module Family 50 protein
357330	GT31		Glycosyltransferase Family 31 protein
357893	GT2		Glycosyltransferase Family 2 protein
359423	GH28		Glycoside Hydrolase Family 28 protein
360403	AA3_2		GMC oxidoreductase
360637	CBM1-GH10		Carbohydrate-Binding Module Family 1 / Glycoside Hydrolase Family 10 protein
360788	AA1_3		Laccase-like multicopper oxidase
361240	AA3_2		GMC oxidoreductase
361279	EXPN		Distantly related to plant expansins
361526	GH30_7		Glycoside Hydrolase Family 30 protein
361529	GH10		Glycoside Hydrolase Family 10 protein
362188	GH47		Glycoside Hydrolase Family 47 protein
362307	GH10		Glycoside Hydrolase Family 10 protein
362439	GT34		Glycosyltransferase Family 34 protein
362695	CE5		Carbohydrate Esterase Family 5 protein
362929	EXPN-CBM63		Distantly related to plant expansins / Carbohydrate-Binding Module Family 63 protein
363378	GH134		Glycoside Hydrolase Family 134 protein
363805	GH7		Glycoside Hydrolase Family 7 protein
364696	AA9		Lytic polysaccharide monooxygenase (formerly GH61)
365017	GH32		Glycoside Hydrolase Family 32 protein
365409	AA3_2		GMC oxidoreductase
365632	AA7		Glucooligosaccharide oxidase
366347	AA9		Lytic polysaccharide monooxygenase (formerly GH61)
366555	GH7		Glycoside Hydrolase Family 7 protein
366874	GH7		Glycoside Hydrolase Family 7 protein
367116	GT2		Glycosyltransferase Family 2 protein
368584	GH3		Glycoside Hydrolase Family 3 protein
369805	GT22		Glycosyltransferase Family 22 protein
369897	AA3_2		GMC oxidoreductase
370092	AA3_2		GMC oxidoreductase
370352	GH10		Glycoside Hydrolase Family 10 protein
371054	AA7		Glucooligosaccharide oxidase
371494	CE8		Carbohydrate Esterase Family 8 protein
372336	CE5		Carbohydrate Esterase Family 5 protein
373030	GT15		Glycosyltransferase Family 15 protein
373075	AA3_2		GMC oxidoreductase
374060	GH5	(fragment)	Glycoside Hydrolase Family 5 protein
374608	CBM1		Carbohydrate-Binding Module Family 1 protein
374814	GH31		Glycoside Hydrolase Family 31 protein
375498	AA9		Lytic polysaccharide monooxygenase (formerly GH61)
377492	CBM50		Carbohydrate-Binding Module Family 50 protein
378044	CBM50-CBM50-CBM50		Carbohydrate-Binding Module Family 50 protein
378769	CE1-CBM1		Carbohydrate Esterase Family 1 / Carbohydrate-Binding Module Family 1 protein
380140	GH47		Glycoside Hydrolase Family 47 protein
380853	GH47		Glycoside Hydrolase Family 47 protein
409884	GT58	fragment N-term;	Glycosyltransferase Family 58 protein
410060	GT90		Glycosyltransferase Family 90 protein
410121	AA9		Lytic polysaccharide monooxygenase (formerly GH61)
410134	GH16		Glycoside Hydrolase Family 16 protein
410270	GH16		Glycoside Hydrolase Family 16 protein
410332	GH47		Glycoside Hydrolase Family 47 protein
410364	AA3_1		Cellobiose dehydrogenase
410467	GH65		Glycoside Hydrolase Family 65 protein
410507	GT2		Glycosyltransferase Family 2 protein
410528	CE1-CBM1		Carbohydrate Esterase Family 1 / Carbohydrate-Binding Module Family 1 protein
410545	GT57		Glycosyltransferase Family 57 protein
410791	AA11		Lytic polysaccharide monooxygenase
410891	CBM50		Carbohydrate-Binding Module Family 50 protein
410998	AA9		Lytic polysaccharide monooxygenase (formerly GH61)
411013	GH18	fragment C-term;	Glycoside Hydrolase Family 18 protein
411036	CBM50		Carbohydrate-Binding Module Family 50 protein
411070	GH17		Glycoside Hydrolase Family 17 protein
411089	AA3_2		GMC oxidoreductase
411505	GH145	-411505	Glycoside Hydrolase Family 145 protein
411594	GH11-CBM1		Glycoside Hydrolase Family 11 / Carbohydrate-Binding Module Family 1 protein
411656	GH72-CBM43		Glycoside Hydrolase Family 72 / Carbohydrate-Binding Module Family 43 protein
411665	GH5_9		Glycoside Hydrolase Family 5 protein
411789	AA12		Auxilliary Activities Family 12 protein
411797	GH16		Glycoside Hydrolase Family 16 protein
411799	AA5_1		Copper radical oxidase
411886	CBM18-CE4		Carbohydrate-Binding Module Family 18 / Carbohydrate Esterase Family 4 protein
411912	GH16		Glycoside Hydrolase Family 16 protein
412170	GH18		Glycoside Hydrolase Family 18 protein
412202	GH17		Glycoside Hydrolase Family 17 protein
412414	GH47		Glycoside Hydrolase Family 47 protein
412537	AA9		Lytic polysaccharide monooxygenase (formerly GH61)
412698	AA3_2		GMC oxidoreductase
412985	CBM18-CBM18-CBM18-CE4		Carbohydrate-Binding Module Family 18 / Carbohydrate Esterase Family 4 protein
412999	AA9		Lytic polysaccharide monooxygenase (formerly GH61)
413111	CBM48		Carbohydrate-Binding Module Family 48 protein
413274	GT33		Glycosyltransferase Family 33 protein
413294	GT4		Glycosyltransferase Family 4 protein
413398	AA9		Lytic polysaccharide monooxygenase (formerly GH61)
413468	CE15		Carbohydrate Esterase Family 15 protein
413471	PL1_7		Polysaccharide Lyase Family 1 protein
413669	CE3		Carbohydrate Esterase Family 3 protein
413770	AA3_2		GMC oxidoreductase
413771	GH27		Glycoside Hydrolase Family 27 protein
413815	GT39		Glycosyltransferase Family 39 protein
413889	AA9		Lytic polysaccharide monooxygenase (formerly GH61)
413917	AA11	fragment N-term;	Lytic polysaccharide monooxygenase
413920	CBM1		Carbohydrate-Binding Module Family 1 protein
413954	AA9		Lytic polysaccharide monooxygenase (formerly GH61)
414016	GH125		Glycoside Hydrolase Family 125 protein
414031	CE1		Carbohydrate Esterase Family 1 protein
414224	CBM18-CE4		Carbohydrate-Binding Module Family 18 / Carbohydrate Esterase Family 4 protein
414300	AA9		Lytic polysaccharide monooxygenase (formerly GH61)
414465	AA3_2		GMC oxidoreductase
414587	GT2		Glycosyltransferase Family 2 protein
414821	AA8		Iron reductase domain protein
415003	AA3_2		GMC oxidoreductase
415461	GT22		Glycosyltransferase Family 22 protein
415546	GH6		Glycoside Hydrolase Family 6 protein
415570	GH47		Glycoside Hydrolase Family 47 protein
415663	GH72		Glycoside Hydrolase Family 72 protein
415671	AA9		Lytic polysaccharide monooxygenase (formerly GH61)
415875	AA9-CBM1		Lytic polysaccharide monooxygenase (formerly GH61) / Carbohydrate-Binding Module Family 1 protein
415892	AA3		GMC oxidoreductase
415927	CBM50		Carbohydrate-Binding Module Family 50 protein
416072	GH5_12		Glycoside Hydrolase Family 5 protein
416096	GT20		Glycosyltransferase Family 20 protein
416136	GH43	fragment N-term;	Glycoside Hydrolase Family 43 protein
416250	AA9-CBM1		Lytic polysaccharide monooxygenase (formerly GH61) / Carbohydrate-Binding Module Family 1 protein
416264	GT22		Glycosyltransferase Family 22 protein
416421	GH51		Glycoside Hydrolase Family 51 protein
416475	GT1		Glycosyltransferase Family 1 protein
416772	GT66		Glycosyltransferase Family 66 protein
416816	GT39		Glycosyltransferase Family 39 protein
417044	AA12		Auxilliary Activities Family 12 protein
417101	GH63		Glycoside Hydrolase Family 63 protein
417302	GH36		Glycoside Hydrolase Family 36 protein
417609	CE12-CBM1		Carbohydrate Esterase Family 12 / Carbohydrate-Binding Module Family 1 protein
417799	GH131		Glycoside Hydrolase Family 131 protein
418002	AA9		Lytic polysaccharide monooxygenase (formerly GH61)
418233	AA1	fragment N-term;	Multicopper oxidase
418335	GH17		Glycoside Hydrolase Family 17 protein
418751	CBM18-CBM18-GH18		Carbohydrate-Binding Module Family 18 / Glycoside Hydrolase Family 18 protein
418805	GH2		Glycoside Hydrolase Family 2 protein
418868	CBM18-CBM18-GH18		Carbohydrate-Binding Module Family 18 / Glycoside Hydrolase Family 18 protein
418988	CBM50		Carbohydrate-Binding Module Family 50 protein
419000	AA9-CBM1		Lytic polysaccharide monooxygenase (formerly GH61) / Carbohydrate-Binding Module Family 1 protein
419169	AA9-CBM1		Lytic polysaccharide monooxygenase (formerly GH61) / Carbohydrate-Binding Module Family 1 protein
419239	GT1		Glycosyltransferase Family 1 protein
419279	CE16		Carbohydrate Esterase Family 16 protein
419676	GT76		Glycosyltransferase Family 76 protein
419680	GT4		Glycosyltransferase Family 4 protein
419756	GT2		Glycosyltransferase Family 2 protein
419867	CE4-CBM1		Carbohydrate Esterase Family 4 / Carbohydrate-Binding Module Family 1 protein
419960	GH43		Glycoside Hydrolase Family 43 protein

## Sheet: amanita_thiersii
proteinId	description	modelnotes	defline
72	GH16		Glycoside Hydrolase Family 16 protein
270	GH43-CBM35		Glycoside Hydrolase Family 43 / Carbohydrate-Binding Module Family 35 protein
799	GH37		Glycoside Hydrolase Family 37 protein
903	GH7	fragment N-term;	Glycoside Hydrolase Family 7 protein
1212	GT4		Glycosyltransferase Family 4 protein
1217	GH12		Glycoside Hydrolase Family 12 protein
1220	PL14		Polysaccharide Lyase Family 14 protein
1279	AA5_1		Copper radical oxidase
1376	GH18		Glycoside Hydrolase Family 18 protein
1476	GH25		Glycoside Hydrolase Family 25 protein
1569	GH37		Glycoside Hydrolase Family 37 protein
1729	CE12		Carbohydrate Esterase Family 12 protein
1897	CE1-CBM1		Carbohydrate Esterase Family 1 / Carbohydrate-Binding Module Family 1 protein
2129	EXPN		Distantly related to plant expansins
2186	CBM1-GH10		Carbohydrate-Binding Module Family 1 / Glycoside Hydrolase Family 10 protein
2504	CBM12		Carbohydrate-Binding Module Family 12 protein
2688	GH18		Glycoside Hydrolase Family 18 protein
2750	CE4		Carbohydrate Esterase Family 4 protein
2893	GH18		Glycoside Hydrolase Family 18 protein
2894	GH18		Glycoside Hydrolase Family 18 protein
2899	GT90		Glycosyltransferase Family 90 protein
3601	GH5_12		Glycoside Hydrolase Family 5 protein
3790	GH16		Glycoside Hydrolase Family 16 protein
3885	GH85		Glycoside Hydrolase Family 85 protein
4187	GH18	fragment N-term;	Glycoside Hydrolase Family 18 protein
4269	GH79		Glycoside Hydrolase Family 79 protein
4369	GT22		Glycosyltransferase Family 22 protein
4517	GH16	fragment C-term;	Glycoside Hydrolase Family 16 protein
4611	CBM50		Carbohydrate-Binding Module Family 50 protein
4857	AA1	fragment N-term;	Multicopper oxidase
5031	GH115	fragment N-term;	Glycoside Hydrolase Family 115 protein
5249	GH128		Glycoside Hydrolase Family 128 protein
5386	CBM13		Carbohydrate-Binding Module Family 13 protein
5468	AA9		Lytic polysaccharide monooxygenase (formerly GH61)
5768	CBM13		Carbohydrate-Binding Module Family 13 protein
5780	CBM13		Carbohydrate-Binding Module Family 13 protein
5891	AA9		Lytic polysaccharide monooxygenase (formerly GH61)
5940	AA1_1		Laccase
5941	CE4		Carbohydrate Esterase Family 4 protein
5954	EXPN		Distantly related to plant expansins
6171	GH53		Glycoside Hydrolase Family 53 protein
6212	AA3_2		GMC oxidoreductase
6327	GH16		Glycoside Hydrolase Family 16 protein
6367	AA1_1		Laccase
6533	GH31		Glycoside Hydrolase Family 31 protein
6763	AA3_2		GMC oxidoreductase
6864	GH85		Glycoside Hydrolase Family 85 protein
7505	GH47		Glycoside Hydrolase Family 47 protein
7867	GT2		Glycosyltransferase Family 2 protein
7990	GH3		Glycoside Hydrolase Family 3 protein
8122	AA5_1		Copper radical oxidase
8125	GH92		Glycoside Hydrolase Family 92 protein
8420	CBM13		Carbohydrate-Binding Module Family 13 protein
8535	CE4		Carbohydrate Esterase Family 4 protein
8703	GH17		Glycoside Hydrolase Family 17 protein
9005	GH35	fragment N-term;	Glycoside Hydrolase Family 35 protein
9259	AA1_1		Laccase
9610	AA1_1		Laccase
9879	GH3	fragment C-term;	Glycoside Hydrolase Family 3 protein
9951	GH13_32-CBM20		Glycoside Hydrolase Family 13 / Carbohydrate-Binding Module Family 20 protein
10066	CBM67-CBM67		Carbohydrate-Binding Module Family 67 protein
10083	AA7		Glucooligosaccharide oxidase
10084	AA7		Glucooligosaccharide oxidase
10097	GH47		Glycoside Hydrolase Family 47 protein
40827	GH5_9	fragment C-term;	Glycoside Hydrolase Family 5 protein
40853	CBM67-CBM67	fragment N-term;	Carbohydrate-Binding Module Family 67 protein
41021	GH18	fragment N-term;	Glycoside Hydrolase Family 18 protein
41035	GH18	fragment N-term;	Glycoside Hydrolase Family 18 protein
41705	GH18		Glycoside Hydrolase Family 18 protein
41856	GH16		Glycoside Hydrolase Family 16 protein
41952	GH115		Glycoside Hydrolase Family 115 protein
43159	AA1_1		Laccase
44042	CBM67-CBM67	(fragment)	Carbohydrate-Binding Module Family 67 protein
44332	GT31		Glycosyltransferase Family 31 protein
45415	GH5_12		Glycoside Hydrolase Family 5 protein
45462	PL3_2		Polysaccharide Lyase Family 3 protein
45949	CE4		Carbohydrate Esterase Family 4 protein
46112	GH3		Glycoside Hydrolase Family 3 protein
46317	CBM1-GH10		Carbohydrate-Binding Module Family 1 / Glycoside Hydrolase Family 10 protein
46407	GH27		Glycoside Hydrolase Family 27 protein
47717	GH5_9		Glycoside Hydrolase Family 5 protein
48265	AA6		Benzoquinone reductase
48371	GH16		Glycoside Hydrolase Family 16 protein
49058	CBM67-CBM67		Carbohydrate-Binding Module Family 67 protein
49399	GH12		Glycoside Hydrolase Family 12 protein
49502	GH17		Glycoside Hydrolase Family 17 protein
49723	GH24		Glycoside Hydrolase Family 24 protein
49724	GH24		Glycoside Hydrolase Family 24 protein
49783	CBM50		Carbohydrate-Binding Module Family 50 protein
49840	GH47		Glycoside Hydrolase Family 47 protein
49859	GH25		Glycoside Hydrolase Family 25 protein
49983	CE5		Carbohydrate Esterase Family 5 protein
50279	CBM13		Carbohydrate-Binding Module Family 13 protein
50414	GH13_32		Glycoside Hydrolase Family 13 protein
50656	Myosin_motor-GT2		Glycosyltransferase Family 2 protein
52929	GT8		Glycosyltransferase Family 8 protein
53295	GH5_30		Glycoside Hydrolase Family 5 protein
53564	GH16		Glycoside Hydrolase Family 16 protein
53816	GH20		Glycoside Hydrolase Family 20 protein
53822	AA9		Lytic polysaccharide monooxygenase (formerly GH61)
53913	GH131-CBM1		Glycoside Hydrolase Family 131 / Carbohydrate-Binding Module Family 1 protein
54314	GH23		Glycoside Hydrolase Family 23 protein
54714	GH45		Glycoside Hydrolase Family 45 protein
55019	GT2		Glycosyltransferase Family 2 protein
55186	GH15		Glycoside Hydrolase Family 15 protein
55446	GH79		Glycoside Hydrolase Family 79 protein
55636	AA1_1	fragment N-term;	Laccase
55985	CBM1-GH5_5	fragment N-term;	Carbohydrate-Binding Module Family 1 / Glycoside Hydrolase Family 5 protein
56910	GH63		Glycoside Hydrolase Family 63 protein
56917	EXPN		Distantly related to plant expansins
56972	GT4		Glycosyltransferase Family 4 protein
57121	PL14_4		Polysaccharide Lyase Family 14 protein
57148	GT22		Glycosyltransferase Family 22 protein
57490	CE9		Carbohydrate Esterase Family 9 protein
57538	GH28		Glycoside Hydrolase Family 28 protein
57644	GT2		Glycosyltransferase Family 2 protein
58713	CE16		Carbohydrate Esterase Family 16 protein
58771	GH95		Glycoside Hydrolase Family 95 protein
58825	AA8-AA3_1	fragment N-term;	Iron reductase domain / Cellobiose dehydrogenase
58845	GH18	fragment N-term;	Glycoside Hydrolase Family 18 protein
58874	PL14_5		Polysaccharide Lyase Family 14 protein
58889	GH78		Glycoside Hydrolase Family 78 protein
59145	GH17		Glycoside Hydrolase Family 17 protein
59398	GH18		Glycoside Hydrolase Family 18 protein
60146	GT66		Glycosyltransferase Family 66 protein
60190	AA3_2		GMC oxidoreductase
60193	AA12		Auxilliary Activities Family 12 protein
60393	GT59	fragment N-term;	Glycosyltransferase Family 59 protein
60469	GT2		Glycosyltransferase Family 2 protein
60939	AA1_2		Ferroxidase
61353	GT2		Glycosyltransferase Family 2 protein
61467	GT39		Glycosyltransferase Family 39 protein
61774	GH79	fragment N-term/C-term;	Glycoside Hydrolase Family 79 protein
61777	GH79		Glycoside Hydrolase Family 79 protein
61932	CE4		Carbohydrate Esterase Family 4 protein
61981	GH31		Glycoside Hydrolase Family 31 protein
61983	GH16		Glycoside Hydrolase Family 16 protein
62023	AA3_2		GMC oxidoreductase
63580	GH18-CBM5-CBM5		Glycoside Hydrolase Family 18 / Carbohydrate-Binding Module Family 5 protein
63739	GH13_1		Glycoside Hydrolase Family 13 protein
64156	GH27		Glycoside Hydrolase Family 27 protein
64373	CBM1-CE16		Carbohydrate-Binding Module Family 1 / Carbohydrate Esterase Family 16 protein
64701	AA3_3		Alcohol oxidase
64703	GH10		Glycoside Hydrolase Family 10 protein
64840	AA9		Lytic polysaccharide monooxygenase (formerly GH61)
64911	GH25		Glycoside Hydrolase Family 25 protein
65411	CBM13		Carbohydrate-Binding Module Family 13 protein
65488	GH1		Glycoside Hydrolase Family 1 protein
65744	GT90		Glycosyltransferase Family 90 protein
65780	GH5_5		Glycoside Hydrolase Family 5 protein
65945	GH5_50		Glycoside Hydrolase Family 5 protein
66196	GT20		Glycosyltransferase Family 20 protein
66275	GT2		Glycosyltransferase Family 2 protein
67426	GH43		Glycoside Hydrolase Family 43 protein
67489	AA1_1		Laccase
67578	AA1_1		Laccase
67586	CBM13		Carbohydrate-Binding Module Family 13 protein
67737	GH28		Glycoside Hydrolase Family 28 protein
68134	GT39		Glycosyltransferase Family 39 protein
68405	GH92		Glycoside Hydrolase Family 92 protein
68473	GH18	fragment C-term;	Glycoside Hydrolase Family 18 protein
69104	GH25		Glycoside Hydrolase Family 25 protein
69422	CE4		Carbohydrate Esterase Family 4 protein
70043	PL1_7		Polysaccharide Lyase Family 1 protein
70114	GH16		Glycoside Hydrolase Family 16 protein
70427	GH2		Glycoside Hydrolase Family 2 protein
70677	GH5_9		Glycoside Hydrolase Family 5 protein
70875	GH3		Glycoside Hydrolase Family 3 protein
70942	GH76		Glycoside Hydrolase Family 76 protein
71360	GH16		Glycoside Hydrolase Family 16 protein
72183	GH31		Glycoside Hydrolase Family 31 protein
72360	GT8		Glycosyltransferase Family 8 protein
72455	GT33		Glycosyltransferase Family 33 protein
72492	GH16		Glycoside Hydrolase Family 16 protein
72728	PL1_2		Polysaccharide Lyase Family 1 protein
72811	EXPN		Distantly related to plant expansins
72842	GT15		Glycosyltransferase Family 15 protein
72917	GH43		Glycoside Hydrolase Family 43 protein
73088	GH71		Glycoside Hydrolase Family 71 protein
73100	CE16		Carbohydrate Esterase Family 16 protein
73130	GH105		Glycoside Hydrolase Family 105 protein
73167	GH28		Glycoside Hydrolase Family 28 protein
73425	GT8		Glycosyltransferase Family 8 protein
73525	CE8		Carbohydrate Esterase Family 8 protein
73741	GH18-CBM5	fragment N-term/C-term;	Glycoside Hydrolase Family 18 / Carbohydrate-Binding Module Family 5 protein
73767	GH17		Glycoside Hydrolase Family 17 protein
73769	AA3_2		GMC oxidoreductase
73802	GH13_5		Glycoside Hydrolase Family 13 protein
74035	GH35		Glycoside Hydrolase Family 35 protein
74237	GT1	alg13 fragment N-term;	Glycosyltransferase Family 1 protein
74245	GH5_50	fragment C-term;	Glycoside Hydrolase Family 5 protein
74503	GT76		Glycosyltransferase Family 76 protein
74628	GH45		Glycoside Hydrolase Family 45 protein
74649	GH47		Glycoside Hydrolase Family 47 protein
74651	GH47		Glycoside Hydrolase Family 47 protein
74678	GH16		Glycoside Hydrolase Family 16 protein
74814	GH71	fragment N-term;	Glycoside Hydrolase Family 71 protein
74821	GH16		Glycoside Hydrolase Family 16 protein
74874	AA9		Lytic polysaccharide monooxygenase (formerly GH61)
74964	GT57		Glycosyltransferase Family 57 protein
75014	CBM48-GH13_8		Carbohydrate-Binding Module Family 48 / Glycoside Hydrolase Family 13 protein
75021	GH16		Glycoside Hydrolase Family 16 protein
75127	AA9		Lytic polysaccharide monooxygenase (formerly GH61)
75277	GT17		Glycosyltransferase Family 17 protein
75502	CBM18-GH16		Carbohydrate-Binding Module Family 18 / Glycoside Hydrolase Family 16 protein
75567	GH51		Glycoside Hydrolase Family 51 protein
75664	GH18		Glycoside Hydrolase Family 18 protein
75691	GH35	fragment N-term;	Glycoside Hydrolase Family 35 protein
75742	GH38		Glycoside Hydrolase Family 38 protein
75880	GH3		Glycoside Hydrolase Family 3 protein
75975	GH47	fragment N-term;	Glycoside Hydrolase Family 47 protein
75977	CE12		Carbohydrate Esterase Family 12 protein
76038	GT2		Glycosyltransferase Family 2 protein
76190	AA6		Benzoquinone reductase
76342	GH5_22		Glycoside Hydrolase Family 5 protein
76349	GT3		Glycosyltransferase Family 3 protein
76355	GH43		Glycoside Hydrolase Family 43 protein
76454	GH27	fragment N-term;	Glycoside Hydrolase Family 27 protein
76460	CE15		Carbohydrate Esterase Family 15 protein
76665	AA7		Glucooligosaccharide oxidase
76764	GH5_5	fragment N-term;	Glycoside Hydrolase Family 5 protein
76815	GH16		Glycoside Hydrolase Family 16 protein
76880	GT24		Glycosyltransferase Family 24 protein
77034	GH28		Glycoside Hydrolase Family 28 protein
77065	GT4		Glycosyltransferase Family 4 protein
77096	AA9-CBM1		Lytic polysaccharide monooxygenase (formerly GH61) / Carbohydrate-Binding Module Family 1 protein
77109	AA1_1		Laccase
77207	GH78		Glycoside Hydrolase Family 78 protein
77286	GH17		Glycoside Hydrolase Family 17 protein
77360	GH92		Glycoside Hydrolase Family 92 protein
77550	GH15-CBM20		Glycoside Hydrolase Family 15 / Carbohydrate-Binding Module Family 20 protein
77560	AA1_1		Laccase
77575	AA5_1		Copper radical oxidase
77624	GH1	fragment C-term;	Glycoside Hydrolase Family 1 protein
77758	CBM50-CBM50		Carbohydrate-Binding Module Family 50 protein
77762	AA9		Lytic polysaccharide monooxygenase (formerly GH61)
77807	GH18	fragment N-term;	Glycoside Hydrolase Family 18 protein
77910	GT20		Glycosyltransferase Family 20 protein
78399	GH16		Glycoside Hydrolase Family 16 protein
79422	GH3	(fragment)	Glycoside Hydrolase Family 3 protein
79739	GH88		Glycoside Hydrolase Family 88 protein
80360	GH3		Glycoside Hydrolase Family 3 protein
82319	GH29		Glycoside Hydrolase Family 29 protein
82381	AA5_1		Copper radical oxidase
82422	AA3_2		GMC oxidoreductase
82593	GH92		Glycoside Hydrolase Family 92 protein
82750	GH17	fragment N-term;	Glycoside Hydrolase Family 17 protein
83542	GT4		Glycosyltransferase Family 4 protein
83619	PL14		Polysaccharide Lyase Family 14 protein
83659	GH16		Glycoside Hydrolase Family 16 protein
84363	GH128		Glycoside Hydrolase Family 128 protein
85178	GH47		Glycoside Hydrolase Family 47 protein
87923	GH18		Glycoside Hydrolase Family 18 protein
102036	CBM48		Carbohydrate-Binding Module Family 48 protein
115947	GH3	(short fragment) fragment C-term;	Glycoside Hydrolase Family 3 protein
116912	AA9	fragment N-term;	Lytic polysaccharide monooxygenase (formerly GH61)
126018	AA9	fragment N-term;	Lytic polysaccharide monooxygenase (formerly GH61)
134603	GT21		Glycosyltransferase Family 21 protein
134977	GH74-CBM1		Glycoside Hydrolase Family 74 / Carbohydrate-Binding Module Family 1 protein
135012	PL8_4		Polysaccharide Lyase Family 8 protein
135056	GT1		Glycosyltransferase Family 1 protein
135159	EXPN		Distantly related to plant expansins
135323	GT15		Glycosyltransferase Family 15 protein
135388	GT22		Glycosyltransferase Family 22 protein
135500	AA5_1		Copper radical oxidase
135532	CE16		Carbohydrate Esterase Family 16 protein
135593	GH13_22-GT5		Glycoside Hydrolase Family 13 / Glycosyltransferase Family 5 protein
135705	GH5_15		Glycoside Hydrolase Family 5 protein
135881	CBM1-GH6		Carbohydrate-Binding Module Family 1 / Glycoside Hydrolase Family 6 protein
135988	GT48		Glycosyltransferase Family 48 protein
136309	GH20		Glycoside Hydrolase Family 20 protein
136311	GH20		Glycoside Hydrolase Family 20 protein
136459	GH18		Glycoside Hydrolase Family 18 protein
136470	PL4_1		Polysaccharide Lyase Family 4 protein
136526	GT57		Glycosyltransferase Family 57 protein
136753	GT2		Glycosyltransferase Family 2 protein
137120	CBM21		Carbohydrate-Binding Module Family 21 protein
137283	GT48		Glycosyltransferase Family 48 protein
137505	GH3		Glycoside Hydrolase Family 3 protein
137606	GH16		Glycoside Hydrolase Family 16 protein
138405	GT20		Glycosyltransferase Family 20 protein
138565	GH5_9		Glycoside Hydrolase Family 5 protein
138870	PL3_2		Polysaccharide Lyase Family 3 protein
139026	GH125		Glycoside Hydrolase Family 125 protein
139043	GT32		Glycosyltransferase Family 32 protein
139228	GH18		Glycoside Hydrolase Family 18 protein
139876	GH9		Glycoside Hydrolase Family 9 protein
139960	GH31		Glycoside Hydrolase Family 31 protein
140211	GT58		Glycosyltransferase Family 58 protein
140534	GT2		Glycosyltransferase Family 2 protein
140568	GH5_9		Glycoside Hydrolase Family 5 protein
140808	GH30		Glycoside Hydrolase Family 30 protein
141554	GH18	fragment C-term;	Glycoside Hydrolase Family 18 protein
142121	AA5_1		Copper radical oxidase
142146	AA1_1		Laccase
142193	GH7		Glycoside Hydrolase Family 7 protein
142229	GT90		Glycosyltransferase Family 90 protein
142230	GH18-CBM5		Glycoside Hydrolase Family 18 / Carbohydrate-Binding Module Family 5 protein
142379	GT1	(fragment) Alg14;	Glycosyltransferase Family 1 protein
143011	GH35		Glycoside Hydrolase Family 35 protein
143059	CE8		Carbohydrate Esterase Family 8 protein
143282	GH5		Glycoside Hydrolase Family 5 protein
143755	AA3_2		GMC oxidoreductase
143918	GH17	fragment N-term;	Glycoside Hydrolase Family 17 protein
144705	GH25		Glycoside Hydrolase Family 25 protein
145125	Myosin_motor-GT2		Glycosyltransferase Family 2 protein
145561	GH43		Glycoside Hydrolase Family 43 protein
145661	GH5_15		Glycoside Hydrolase Family 5 protein
145717	GH78		Glycoside Hydrolase Family 78 protein
145797	AA9	fragment N-term;	Lytic polysaccharide monooxygenase (formerly GH61)
145900	GH71	fragment N-term;	Glycoside Hydrolase Family 71 protein
145958	GH79		Glycoside Hydrolase Family 79 protein
145987	EXPN	fragment N-term;	Distantly related to plant expansins
146051	GH55		Glycoside Hydrolase Family 55 protein
146385	GH27-CBM35		Glycoside Hydrolase Family 27 / Carbohydrate-Binding Module Family 35 protein
147046	AA9		Lytic polysaccharide monooxygenase (formerly GH61)
147123	CE12		Carbohydrate Esterase Family 12 protein
147932	GH24		Glycoside Hydrolase Family 24 protein
147970	GT35		Glycosyltransferase Family 35 protein
148220	GH5_22		Glycoside Hydrolase Family 5 protein
148473	AA9		Lytic polysaccharide monooxygenase (formerly GH61)
148605	GH2		Glycoside Hydrolase Family 2 protein
149092	AA9-CBM1		Lytic polysaccharide monooxygenase (formerly GH61) / Carbohydrate-Binding Module Family 1 protein
149157	CBM1-GH10		Carbohydrate-Binding Module Family 1 / Glycoside Hydrolase Family 10 protein
149281	GH12		Glycoside Hydrolase Family 12 protein
149573	GH92		Glycoside Hydrolase Family 92 protein
149581	GH105		Glycoside Hydrolase Family 105 protein
149755	GH16		Glycoside Hydrolase Family 16 protein
149820	GH17		Glycoside Hydrolase Family 17 protein
150098	AA9		Lytic polysaccharide monooxygenase (formerly GH61)
150334	GH30_3		Glycoside Hydrolase Family 30 protein
150499	GH31		Glycoside Hydrolase Family 31 protein
151437	CBM13		Carbohydrate-Binding Module Family 13 protein
151496	AA3_2		GMC oxidoreductase
151892	GT15		Glycosyltransferase Family 15 protein
152149	CBM13	fragment N-term;	Carbohydrate-Binding Module Family 13 protein
152190	GH18		Glycoside Hydrolase Family 18 protein
152778	GH44		Glycoside Hydrolase Family 44 protein
152937	AA1_1		Laccase
152958	AA1_1		Laccase
153019	GH18-CBM5	fragment C-term;	Glycoside Hydrolase Family 18 / Carbohydrate-Binding Module Family 5 protein
153551	GH13_25-GH133		Glycoside Hydrolase Family 13 / Glycoside Hydrolase Family 133 protein
153659	AA3_2	fragment N-term;	GMC oxidoreductase
154565	CE5		Carbohydrate Esterase Family 5 protein
154759	GH18	fragment N-term;	Glycoside Hydrolase Family 18 protein
155527	GH13_40		Glycoside Hydrolase Family 13 protein
156093	GT2		Glycosyltransferase Family 2 protein
156370	GT39		Glycosyltransferase Family 39 protein
156848	GH115		Glycoside Hydrolase Family 115 protein
157224	CBM50-CBM50		Carbohydrate-Binding Module Family 50 protein
157237	AA1	fragment N-term;	Multicopper oxidase
157669	PL26		Polysaccharide Lyase Family 26 protein
158662	GT50		Glycosyltransferase Family 50 protein
160720	GT69		Glycosyltransferase Family 69 protein
173886	GT49		Glycosyltransferase Family 49 protein
175575	GH5_9		Glycoside Hydrolase Family 5 protein
177045	GH5_9		Glycoside Hydrolase Family 5 protein
178316	GT69		Glycosyltransferase Family 69 protein
178633	GH16		Glycoside Hydrolase Family 16 protein
179627	GH28	fragment N-term;	Glycoside Hydrolase Family 28 protein
180834	GH43		Glycoside Hydrolase Family 43 protein
181999	GH145		Glycoside Hydrolase Family 145 protein
182264	AA3_3		Alcohol oxidase
185172	GH5_7		Glycoside Hydrolase Family 5 protein
185571	GH72-CBM43		Glycoside Hydrolase Family 72 / Carbohydrate-Binding Module Family 43 protein
187715	GT2		Glycosyltransferase Family 2 protein
188471	GH79		Glycoside Hydrolase Family 79 protein
193359	GH18		Glycoside Hydrolase Family 18 protein
194868	GH1		Glycoside Hydrolase Family 1 protein
198391	GH13_1		Glycoside Hydrolase Family 13 protein
198462	AA3_2		GMC oxidoreductase
198904	AA9		Lytic polysaccharide monooxygenase (formerly GH61)

## Sheet: ascocoryne_sarcoides
proteinId	description	modelnotes	defline
2	GH43		Glycoside Hydrolase Family 43 protein
14	GH35		Glycoside Hydrolase Family 35 protein
19	GT71		Glycosyltransferase Family 71 protein
34	GT31		Glycosyltransferase Family 31 protein
45	GH35		Glycoside Hydrolase Family 35 protein
54	GH1		Glycoside Hydrolase Family 1 protein
90	GH74-CBM1		Glycoside Hydrolase Family 74 / Carbohydrate-Binding Module Family 1 protein
101	GH16		Glycoside Hydrolase Family 16 protein
156	GT41		Glycosyltransferase Family 41 protein
244	GH3		Glycoside Hydrolase Family 3 protein
276	GH3		Glycoside Hydrolase Family 3 protein
290	GT8		Glycosyltransferase Family 8 protein
359	GH55		Glycoside Hydrolase Family 55 protein
398	GH1		Glycoside Hydrolase Family 1 protein
427	GH10	(fragment) splicing problem;	Glycoside Hydrolase Family 10 protein
439	GH128	fragment N-term;	Glycoside Hydrolase Family 128 protein
456	GH92	fragment N-term;	Glycoside Hydrolase Family 92 protein
498	GH71		Glycoside Hydrolase Family 71 protein
500	AA3_3		Alcohol oxidase
501	AA1_3		Laccase-like multicopper oxidase
535	GH17		Glycoside Hydrolase Family 17 protein
537	GH76		Glycoside Hydrolase Family 76 protein
549	GT2		Glycosyltransferase Family 2 protein
570	GT1		Glycosyltransferase Family 1 protein
587	GH128		Glycoside Hydrolase Family 128 protein
588	GH16		Glycoside Hydrolase Family 16 protein
591	AA1_3		Laccase-like multicopper oxidase
593	GH65-CBM32		Glycoside Hydrolase Family 65 / Carbohydrate-Binding Module Family 32 protein
676	GH7	fragment C-term;	Glycoside Hydrolase Family 7 protein
687	GH16		Glycoside Hydrolase Family 16 protein
716	GH88		Glycoside Hydrolase Family 88 protein
718	GH114		Glycoside Hydrolase Family 114 protein
773	GT62		Glycosyltransferase Family 62 protein
837	EXPN		Distantly related to plant expansins
911	GH37		Glycoside Hydrolase Family 37 protein
937	GH131-CBM1	fragment N-term;	Glycoside Hydrolase Family 131 / Carbohydrate-Binding Module Family 1 protein
959	GT2		Glycosyltransferase Family 2 protein
969	CBM48		Carbohydrate-Binding Module Family 48 protein
1041	GT1		Glycosyltransferase Family 1 protein
1099	GT4		Glycosyltransferase Family 4 protein
1105	CBM35-CBM35-GH26-CBM1		Carbohydrate-Binding Module Family 35 / Glycoside Hydrolase Family 26 / Carbohydrate-Binding Module Family 1 protein
1107	AA1		Multicopper oxidase
1112	CE8		Carbohydrate Esterase Family 8 protein
1119	GH43		Glycoside Hydrolase Family 43 protein
1122	GH76		Glycoside Hydrolase Family 76 protein
1139	GH5_22		Glycoside Hydrolase Family 5 protein
1145	GT2		Glycosyltransferase Family 2 protein
1163	GT31		Glycosyltransferase Family 31 protein
1232	AA1_2		Ferroxidase
1244	GH72		Glycoside Hydrolase Family 72 protein
1293	GH76		Glycoside Hydrolase Family 76 protein
1297	GH131		Glycoside Hydrolase Family 131 protein
1303	GT35		Glycosyltransferase Family 35 protein
1345	CE16		Carbohydrate Esterase Family 16 protein
1388	GT22		Glycosyltransferase Family 22 protein
1394	AA1_3		Laccase-like multicopper oxidase
1396	GH54-CBM42		Glycoside Hydrolase Family 54 / Carbohydrate-Binding Module Family 42 protein
1403	GT1		Glycosyltransferase Family 1 protein
1423	CBM50		Carbohydrate-Binding Module Family 50 protein
1458	GH13_40		Glycoside Hydrolase Family 13 protein
1461	GH45		Glycoside Hydrolase Family 45 protein
1496	GT2		Glycosyltransferase Family 2 protein
1504	CE5		Carbohydrate Esterase Family 5 protein
1520	AA9		Lytic polysaccharide monooxygenase (formerly GH61)
1538	AA7		Glucooligosaccharide oxidase
1540	GH32		Glycoside Hydrolase Family 32 protein
1542	GH2		Glycoside Hydrolase Family 2 protein
1552	GT33		Glycosyltransferase Family 33 protein
1559	GH132		Glycoside Hydrolase Family 132 protein
1561	GH16		Glycoside Hydrolase Family 16 protein
1611	GH10	fragment C-term;	Glycoside Hydrolase Family 10 protein
1613	GH39		Glycoside Hydrolase Family 39 protein
1614	GH127		Glycoside Hydrolase Family 127 protein
1654	GT8		Glycosyltransferase Family 8 protein
1779	GH55	fragment N-term;	Glycoside Hydrolase Family 55 protein
1792	GH53		Glycoside Hydrolase Family 53 protein
1808	GH18-CBM1		Glycoside Hydrolase Family 18 / Carbohydrate-Binding Module Family 1 protein
1818	GH128	fragment N-term;	Glycoside Hydrolase Family 128 protein
1833	GT69		Glycosyltransferase Family 69 protein
1841	CBM1-EXPN		Carbohydrate-Binding Module Family 1 / Distantly related to plant expansins
1929	GT31		Glycosyltransferase Family 31 protein
1970	CE4		Carbohydrate Esterase Family 4 protein
2071	EXPN-CBM63		Distantly related to plant expansins / Carbohydrate-Binding Module Family 63 protein
2121	CE1		Carbohydrate Esterase Family 1 protein
2146	GT2		Glycosyltransferase Family 2 protein
2155	GH18		Glycoside Hydrolase Family 18 protein
2180	GH92		Glycoside Hydrolase Family 92 protein
2191	GT39		Glycosyltransferase Family 39 protein
2217	CBM18-CBM18-CBM18-AA5		Carbohydrate-Binding Module Family 18 / Copper radical oxidase
2233	GH11-CBM1		Glycoside Hydrolase Family 11 / Carbohydrate-Binding Module Family 1 protein
2247	CE1		Carbohydrate Esterase Family 1 protein
2248	CBM1-CE16		Carbohydrate-Binding Module Family 1 / Carbohydrate Esterase Family 16 protein
2283	GT31		Glycosyltransferase Family 31 protein
2301	GH39		Glycoside Hydrolase Family 39 protein
2308	GH5_15		Glycoside Hydrolase Family 5 protein
2309	GH31		Glycoside Hydrolase Family 31 protein
2310	GH3		Glycoside Hydrolase Family 3 protein
2312	GH2		Glycoside Hydrolase Family 2 protein
2338	GH43		Glycoside Hydrolase Family 43 protein
2351	GH13_1-CBM20		Glycoside Hydrolase Family 13 / Carbohydrate-Binding Module Family 20 protein
2352	GH30_3		Glycoside Hydrolase Family 30 protein
2399	GH76		Glycoside Hydrolase Family 76 protein
2411	GH89		Glycoside Hydrolase Family 89 protein
2421	CBM1		Carbohydrate-Binding Module Family 1 protein
2426	GH17		Glycoside Hydrolase Family 17 protein
2524	CBM18-CBM18-CBM18-CE4		Carbohydrate-Binding Module Family 18 / Carbohydrate Esterase Family 4 protein
2609	GH125		Glycoside Hydrolase Family 125 protein
2619	CE9		Carbohydrate Esterase Family 9 protein
2620	GH3		Glycoside Hydrolase Family 3 protein
2646	GT15	fragment C-term;	Glycosyltransferase Family 15 protein
2647	GT15	fragment N-term;	Glycosyltransferase Family 15 protein
2674	GH28		Glycoside Hydrolase Family 28 protein
2683	AA12	fragment N-term;	Auxilliary Activities Family 12 protein
2709	GH78		Glycoside Hydrolase Family 78 protein
2713	GT31		Glycosyltransferase Family 31 protein
2744	GH47		Glycoside Hydrolase Family 47 protein
2820	GH16		Glycoside Hydrolase Family 16 protein
2906	CE16		Carbohydrate Esterase Family 16 protein
2945	GH125		Glycoside Hydrolase Family 125 protein
2960	GH18		Glycoside Hydrolase Family 18 protein
2970	GT57		Glycosyltransferase Family 57 protein
3004	AA1		Multicopper oxidase
3016	GT69	(fragment) splicing problem; ;	Glycosyltransferase Family 69 protein
3027	GT66		Glycosyltransferase Family 66 protein
3033	GH28		Glycoside Hydrolase Family 28 protein
3037	CBM50-CBM50		Carbohydrate-Binding Module Family 50 protein
3042	GT39		Glycosyltransferase Family 39 protein
3099	CBM18-CBM18		Carbohydrate-Binding Module Family 18 protein
3123	GH45-CBM1		Glycoside Hydrolase Family 45 / Carbohydrate-Binding Module Family 1 protein
3127	AA8-AA3_1-CBM1		Iron reductase domain / Cellobiose dehydrogenase / Carbohydrate-Binding Module Family 1 protein
3145	GH43		Glycoside Hydrolase Family 43 protein
3182	GH76		Glycoside Hydrolase Family 76 protein
3261	GT76		Glycosyltransferase Family 76 protein
3272	GT4		Glycosyltransferase Family 4 protein
3291	GH5_5		Glycoside Hydrolase Family 5 protein
3292	CE1		Carbohydrate Esterase Family 1 protein
3318	GH81		Glycoside Hydrolase Family 81 protein
3375	GH13_5		Glycoside Hydrolase Family 13 protein
3383	GT2		Glycosyltransferase Family 2 protein
3394	AA3_2		GMC oxidoreductase
3397	GH93		Glycoside Hydrolase Family 93 protein
3398	GH35		Glycoside Hydrolase Family 35 protein
3469	GT21		Glycosyltransferase Family 21 protein
3471	GH128		Glycoside Hydrolase Family 128 protein
3504	GT59		Glycosyltransferase Family 59 protein
3546	GH51		Glycoside Hydrolase Family 51 protein
3559	GT2		Glycosyltransferase Family 2 protein
3577	GH1		Glycoside Hydrolase Family 1 protein
3579	GH95		Glycoside Hydrolase Family 95 protein
3597	GH78		Glycoside Hydrolase Family 78 protein
3604	GH5_22		Glycoside Hydrolase Family 5 protein
3632	AA11		Lytic polysaccharide monooxygenase
3649	GH5_7		Glycoside Hydrolase Family 5 protein
3692	AA9-CBM18		Lytic polysaccharide monooxygenase (formerly GH61) / Carbohydrate-Binding Module Family 18 protein
3701	GH5_5		Glycoside Hydrolase Family 5 protein
3707	GT4		Glycosyltransferase Family 4 protein
3830	GH81		Glycoside Hydrolase Family 81 protein
3877	AA3_2		GMC oxidoreductase
3920	GH16		Glycoside Hydrolase Family 16 protein
3962	GT32		Glycosyltransferase Family 32 protein
3963	GT62		Glycosyltransferase Family 62 protein
3969	GH15-CBM20		Glycoside Hydrolase Family 15 / Carbohydrate-Binding Module Family 20 protein
3987	Myosin_motor-GT2		Glycosyltransferase Family 2 protein
3988	Myosin_motor-GT2		Glycosyltransferase Family 2 protein
3998	GT58		Glycosyltransferase Family 58 protein
4013	GT15		Glycosyltransferase Family 15 protein
4015	GH35		Glycoside Hydrolase Family 35 protein
4047	GH6		Glycoside Hydrolase Family 6 protein
4077	GH3		Glycoside Hydrolase Family 3 protein
4088	GH125		Glycoside Hydrolase Family 125 protein
4120	GH30_5		Glycoside Hydrolase Family 30 protein
4121	GH128		Glycoside Hydrolase Family 128 protein
4186	AA11	fragment N-term;	Lytic polysaccharide monooxygenase
4206	GT90		Glycosyltransferase Family 90 protein
4296	GT20		Glycosyltransferase Family 20 protein
4320	GH47		Glycoside Hydrolase Family 47 protein
4325	GH18		Glycoside Hydrolase Family 18 protein
4334	GH17		Glycoside Hydrolase Family 17 protein
4336	GT48		Glycosyltransferase Family 48 protein
4337	GH72-CBM43		Glycoside Hydrolase Family 72 / Carbohydrate-Binding Module Family 43 protein
4389	GH5_12		Glycoside Hydrolase Family 5 protein
4398	GH140		Glycoside Hydrolase Family 140 protein
4466	GH76		Glycoside Hydrolase Family 76 protein
4485	GT1		Glycosyltransferase Family 1 protein
4515	GT71		Glycosyltransferase Family 71 protein
4531	GT2		Glycosyltransferase Family 2 protein
4538	GT24		Glycosyltransferase Family 24 protein
4547	CE3-CBM1		Carbohydrate Esterase Family 3 / Carbohydrate-Binding Module Family 1 protein
4563	GH36		Glycoside Hydrolase Family 36 protein
4621	GT20		Glycosyltransferase Family 20 protein
4634	GH93		Glycoside Hydrolase Family 93 protein
4647	CBM50		Carbohydrate-Binding Module Family 50 protein
4677	CE1-CBM1		Carbohydrate Esterase Family 1 / Carbohydrate-Binding Module Family 1 protein
4686	GH18-CBM1		Glycoside Hydrolase Family 18 / Carbohydrate-Binding Module Family 1 protein
4718	GT2		Glycosyltransferase Family 2 protein
4755	GT69		Glycosyltransferase Family 69 protein
4771	GH75	fragment N-term;	Glycoside Hydrolase Family 75 protein
4781	GH5_5		Glycoside Hydrolase Family 5 protein
4809	GT32	fragment N-term;	Glycosyltransferase Family 32 protein
4852	GH16		Glycoside Hydrolase Family 16 protein
4855	CBM21		Carbohydrate-Binding Module Family 21 protein
4897	GH16		Glycoside Hydrolase Family 16 protein
5052	GH47		Glycoside Hydrolase Family 47 protein
5074	GH7		Glycoside Hydrolase Family 7 protein
5116	CBM18		Carbohydrate-Binding Module Family 18 protein
5122	GH55		Glycoside Hydrolase Family 55 protein
5148	PL4_5		Polysaccharide Lyase Family 4 protein
5161	GT2		Glycosyltransferase Family 2 protein
5162	GH16		Glycoside Hydrolase Family 16 protein
5175	GH135		Glycoside Hydrolase Family 135 protein
5195	GH3		Glycoside Hydrolase Family 3 protein
5216	GT32		Glycosyltransferase Family 32 protein
5223	GH28		Glycoside Hydrolase Family 28 protein
5287	GH43		Glycoside Hydrolase Family 43 protein
5315	GH10		Glycoside Hydrolase Family 10 protein
5321	GH63		Glycoside Hydrolase Family 63 protein
5322	GT8		Glycosyltransferase Family 8 protein
5343	CE5-CBM1		Carbohydrate Esterase Family 5 / Carbohydrate-Binding Module Family 1 protein
5376	CBM1-GH5_7		Carbohydrate-Binding Module Family 1 / Glycoside Hydrolase Family 5 protein
5396	GT32	fragment C-term;	Glycosyltransferase Family 32 protein
5420	CBM48		Carbohydrate-Binding Module Family 48 protein
5491	GH18-CBM18-CBM18		Glycoside Hydrolase Family 18 / Carbohydrate-Binding Module Family 18 protein
5513	GH35		Glycoside Hydrolase Family 35 protein
5515	CBM18-CBM18-CBM18-CE4		Carbohydrate-Binding Module Family 18 / Carbohydrate Esterase Family 4 protein
5534	GT22		Glycosyltransferase Family 22 protein
5537	GT90		Glycosyltransferase Family 90 protein
5587	CBM50		Carbohydrate-Binding Module Family 50 protein
5626	CBM18-CE4-CBM18-CBM18		Carbohydrate-Binding Module Family 18 / Carbohydrate Esterase Family 4 protein
5634	GH27		Glycoside Hydrolase Family 27 protein
5639	PL1_7		Polysaccharide Lyase Family 1 protein
5644	GT69		Glycosyltransferase Family 69 protein
5748	GT57	fragment C-term;	Glycosyltransferase Family 57 protein
5766	CBM50		Carbohydrate-Binding Module Family 50 protein
5771	GT31		Glycosyltransferase Family 31 protein
5785	GH17		Glycoside Hydrolase Family 17 protein
5816	GH93		Glycoside Hydrolase Family 93 protein
5830	GH64-CBM6		Glycoside Hydrolase Family 64 / Carbohydrate-Binding Module Family 6 protein
5831	GH55		Glycoside Hydrolase Family 55 protein
5971	CE3		Carbohydrate Esterase Family 3 protein
5986	GT32		Glycosyltransferase Family 32 protein
6096	GH51		Glycoside Hydrolase Family 51 protein
6099	GH5_4		Glycoside Hydrolase Family 5 protein
6102	GH27-CBM35		Glycoside Hydrolase Family 27 / Carbohydrate-Binding Module Family 35 protein
6104	GH13		Glycoside Hydrolase Family 13 protein
6137	GH17		Glycoside Hydrolase Family 17 protein
6141	GH45	fragment C-term;	Glycoside Hydrolase Family 45 protein
6156	GH5_5		Glycoside Hydrolase Family 5 protein
6171	GH47	(fragment) splicing problem;	Glycoside Hydrolase Family 47 protein
6173	CE5		Carbohydrate Esterase Family 5 protein
6189	GT1		Glycosyltransferase Family 1 protein
6195	GH16		Glycoside Hydrolase Family 16 protein
6207	GH3		Glycoside Hydrolase Family 3 protein
6215	GH31		Glycoside Hydrolase Family 31 protein
6260	CE9		Carbohydrate Esterase Family 9 protein
6302	GT8		Glycosyltransferase Family 8 protein
6355	CBM1-GH6		Carbohydrate-Binding Module Family 1 / Glycoside Hydrolase Family 6 protein
6356	CBM1-GH5_5	(fragment) splicing problem;	Carbohydrate-Binding Module Family 1 / Glycoside Hydrolase Family 5 protein
6370	GH16		Glycoside Hydrolase Family 16 protein
6377	GH51		Glycoside Hydrolase Family 51 protein
6383	GT34	(fragment) splicing problem;	Glycosyltransferase Family 34 protein
6440	GH28		Glycoside Hydrolase Family 28 protein
6454	AA1_3		Laccase-like multicopper oxidase
6471	CE8		Carbohydrate Esterase Family 8 protein
6546	GH15-CBM20		Glycoside Hydrolase Family 15 / Carbohydrate-Binding Module Family 20 protein
6551	GH18		Glycoside Hydrolase Family 18 protein
6573	CE15		Carbohydrate Esterase Family 15 protein
6658	GH55		Glycoside Hydrolase Family 55 protein
6669	GH16		Glycoside Hydrolase Family 16 protein
6686	GH72		Glycoside Hydrolase Family 72 protein
6709	GT4		Glycosyltransferase Family 4 protein
6724	GH72		Glycoside Hydrolase Family 72 protein
6725	GH39		Glycoside Hydrolase Family 39 protein
6776	EXPN		Distantly related to plant expansins
6815	GT22		Glycosyltransferase Family 22 protein
6891	GH10-CBM1		Glycoside Hydrolase Family 10 / Carbohydrate-Binding Module Family 1 protein
7001	GH13_40		Glycoside Hydrolase Family 13 protein
7003	GT32		Glycosyltransferase Family 32 protein
7011	GH5_5-CBM1		Glycoside Hydrolase Family 5 / Carbohydrate-Binding Module Family 1 protein
7043	GH64		Glycoside Hydrolase Family 64 protein
7057	GT2		Glycosyltransferase Family 2 protein
7066	GH3		Glycoside Hydrolase Family 3 protein
7073	GH2		Glycoside Hydrolase Family 2 protein
7101	GH28		Glycoside Hydrolase Family 28 protein
7181	GH18		Glycoside Hydrolase Family 18 protein
7225	GH3		Glycoside Hydrolase Family 3 protein
7287	GT1		Glycosyltransferase Family 1 protein
7290	GH72-CBM43		Glycoside Hydrolase Family 72 / Carbohydrate-Binding Module Family 43 protein
7301	GT32		Glycosyltransferase Family 32 protein
7312	CE3		Carbohydrate Esterase Family 3 protein
7314	GH47		Glycoside Hydrolase Family 47 protein
7338	GH128		Glycoside Hydrolase Family 128 protein
7395	GH115		Glycoside Hydrolase Family 115 protein
7399	GH76		Glycoside Hydrolase Family 76 protein
7410	AA5_1		Copper radical oxidase
7411	GH5_9		Glycoside Hydrolase Family 5 protein
7427	GH7-CBM1		Glycoside Hydrolase Family 7 / Carbohydrate-Binding Module Family 1 protein
7457	GH28		Glycoside Hydrolase Family 28 protein
7543	GH16		Glycoside Hydrolase Family 16 protein
7550	GT8	fragment N-term;	Glycosyltransferase Family 8 protein
7553	GH63	fragment N-term/C-term;	Glycoside Hydrolase Family 63 protein
7554	GH63	fragment N-term/C-term;	Glycoside Hydrolase Family 63 protein
7593	GH27		Glycoside Hydrolase Family 27 protein
7664	EXPN		Distantly related to plant expansins
7698	GH128		Glycoside Hydrolase Family 128 protein
7704	GH15		Glycoside Hydrolase Family 15 protein
7714	GH3		Glycoside Hydrolase Family 3 protein
7741	GH16		Glycoside Hydrolase Family 16 protein
7745	GH20		Glycoside Hydrolase Family 20 protein
7750	GT22		Glycosyltransferase Family 22 protein
7757	GH3		Glycoside Hydrolase Family 3 protein
7819	AA6		Benzoquinone reductase
7836	GH13_25-GH133		Glycoside Hydrolase Family 13 / Glycoside Hydrolase Family 133 protein
7839	GH38		Glycoside Hydrolase Family 38 protein
7841	GH71		Glycoside Hydrolase Family 71 protein
7945	GH1		Glycoside Hydrolase Family 1 protein
7962	GH17		Glycoside Hydrolase Family 17 protein
7964	GT2		Glycosyltransferase Family 2 protein
8059	GH142		Glycoside Hydrolase Family 142 protein
8105	GH132		Glycoside Hydrolase Family 132 protein
8209	GH47		Glycoside Hydrolase Family 47 protein
8252	GH11-CBM1		Glycoside Hydrolase Family 11 / Carbohydrate-Binding Module Family 1 protein
8255	GH78		Glycoside Hydrolase Family 78 protein
8259	GH3		Glycoside Hydrolase Family 3 protein
8260	GH18-CBM1		Glycoside Hydrolase Family 18 / Carbohydrate-Binding Module Family 1 protein
8320	GT62		Glycosyltransferase Family 62 protein
8353	GT20		Glycosyltransferase Family 20 protein
8364	GH128		Glycoside Hydrolase Family 128 protein
8368	GH3		Glycoside Hydrolase Family 3 protein
8406	GH47		Glycoside Hydrolase Family 47 protein
8424	GH28		Glycoside Hydrolase Family 28 protein
8427	GH27		Glycoside Hydrolase Family 27 protein
8436	GH18		Glycoside Hydrolase Family 18 protein
8445	GH31		Glycoside Hydrolase Family 31 protein
8471	GT15		Glycosyltransferase Family 15 protein
8477	GT71		Glycosyltransferase Family 71 protein
8540	AA9-CBM1		Lytic polysaccharide monooxygenase (formerly GH61) / Carbohydrate-Binding Module Family 1 protein
8584	GH47		Glycoside Hydrolase Family 47 protein
8605	GH16		Glycoside Hydrolase Family 16 protein
8611	GH2		Glycoside Hydrolase Family 2 protein
8641	GH16		Glycoside Hydrolase Family 16 protein
8655	GH128	fragment N-term;	Glycoside Hydrolase Family 128 protein
8667	GT3		Glycosyltransferase Family 3 protein
8713	CBM1-GH3		Carbohydrate-Binding Module Family 1 / Glycoside Hydrolase Family 3 protein
8714	GH47	fragment N-term;	Glycoside Hydrolase Family 47 protein
8715	GH47	fragment C-term;	Glycoside Hydrolase Family 47 protein
8733	AA11		Lytic polysaccharide monooxygenase
8746	AA3_1		Cellobiose dehydrogenase
8754	GH31		Glycoside Hydrolase Family 31 protein
8760	CBM1-GH5_5		Carbohydrate-Binding Module Family 1 / Glycoside Hydrolase Family 5 protein
8776	GH72		Glycoside Hydrolase Family 72 protein
8800	GH5		Glycoside Hydrolase Family 5 protein
8831	GT1		Glycosyltransferase Family 1 protein
8924	GT39		Glycosyltransferase Family 39 protein
8963	GH2		Glycoside Hydrolase Family 2 protein
8964	GH5_16		Glycoside Hydrolase Family 5 protein
9013	GT17		Glycosyltransferase Family 17 protein
9019	GT34		Glycosyltransferase Family 34 protein
9021	GH16		Glycoside Hydrolase Family 16 protein
9033	GH128		Glycoside Hydrolase Family 128 protein
9050	AA3_3		Alcohol oxidase
9073	AA5_1		Copper radical oxidase
9074	GH16		Glycoside Hydrolase Family 16 protein
9101	CBM48-GH13_8		Carbohydrate-Binding Module Family 48 / Glycoside Hydrolase Family 13 protein
9120	CBM50		Carbohydrate-Binding Module Family 50 protein
9171	CBM1-GH5_5		Carbohydrate-Binding Module Family 1 / Glycoside Hydrolase Family 5 protein
9190	GH62		Glycoside Hydrolase Family 62 protein
9205	GH3		Glycoside Hydrolase Family 3 protein
9298	GT4		Glycosyltransferase Family 4 protein
9300	CBM18-GH16		Carbohydrate-Binding Module Family 18 / Glycoside Hydrolase Family 16 protein
9305	GH76		Glycoside Hydrolase Family 76 protein
9452	GH28		Glycoside Hydrolase Family 28 protein
9485	AA5_1	fragment N-term/C-term;	Copper radical oxidase
9548	GH5_9		Glycoside Hydrolase Family 5 protein
9591	GT32		Glycosyltransferase Family 32 protein
9671	GH7-CBM1		Glycoside Hydrolase Family 7 / Carbohydrate-Binding Module Family 1 protein
9676	GH28		Glycoside Hydrolase Family 28 protein
9718	GH7-CBM1		Glycoside Hydrolase Family 7 / Carbohydrate-Binding Module Family 1 protein
9722	GH3		Glycoside Hydrolase Family 3 protein
9725	GH76		Glycoside Hydrolase Family 76 protein
9730	GH16		Glycoside Hydrolase Family 16 protein
9762	GT2		Glycosyltransferase Family 2 protein
9763	GT2		Glycosyltransferase Family 2 protein
9858	AA9		Lytic polysaccharide monooxygenase (formerly GH61)
9889	CE5		Carbohydrate Esterase Family 5 protein
9910	GH2		Glycoside Hydrolase Family 2 protein
9913	GH18		Glycoside Hydrolase Family 18 protein
9938	GH72	fragment N-term;	Glycoside Hydrolase Family 72 protein
9960	GT25	fragment N-term;	Glycosyltransferase Family 25 protein
9963	GH5_16		Glycoside Hydrolase Family 5 protein
9964	GH16	fragment C-term;	Glycoside Hydrolase Family 16 protein
9965	GH71		Glycoside Hydrolase Family 71 protein
10055	AA9-CBM1		Lytic polysaccharide monooxygenase (formerly GH61) / Carbohydrate-Binding Module Family 1 protein
10059	GH36		Glycoside Hydrolase Family 36 protein
10075	GH79		Glycoside Hydrolase Family 79 protein
10110	AA9		Lytic polysaccharide monooxygenase (formerly GH61)
10115	AA1		Multicopper oxidase
10126	GH78		Glycoside Hydrolase Family 78 protein
10127	GH12-CBM1		Glycoside Hydrolase Family 12 / Carbohydrate-Binding Module Family 1 protein
10128	GH18-CBM18		Glycoside Hydrolase Family 18 / Carbohydrate-Binding Module Family 18 protein
10132	GH92		Glycoside Hydrolase Family 92 protein
10134	GH92		Glycoside Hydrolase Family 92 protein
10179	GH43-CBM35		Glycoside Hydrolase Family 43 / Carbohydrate-Binding Module Family 35 protein
10207	GH78		Glycoside Hydrolase Family 78 protein
10224	GH64		Glycoside Hydrolase Family 64 protein
10231	CE12		Carbohydrate Esterase Family 12 protein
10232	GT71		Glycosyltransferase Family 71 protein
10265	GT50		Glycosyltransferase Family 50 protein
10294	GT32		Glycosyltransferase Family 32 protein
10335	CBM50		Carbohydrate-Binding Module Family 50 protein
10348	GH76		Glycoside Hydrolase Family 76 protein
10410	GH78		Glycoside Hydrolase Family 78 protein
10437	GH29		Glycoside Hydrolase Family 29 protein
10481	CBM1-EXPN		Carbohydrate-Binding Module Family 1 / Distantly related to plant expansins
10497	GH16		Glycoside Hydrolase Family 16 protein
10558	GT90		Glycosyltransferase Family 90 protein
10570	AA3_2		GMC oxidoreductase
10611	GT15		Glycosyltransferase Family 15 protein
10655	AA7		Glucooligosaccharide oxidase

## Sheet: armillaria_gallica
proteinId	description	modelnotes	defline
409	CBM13		Carbohydrate-Binding Module Family 13 protein
1512	GH16		Glycoside Hydrolase Family 16 protein
4145	PL1_7		Polysaccharide Lyase Family 1 protein
4669	AA1_1		Laccase
60430	AA5_1		Copper radical oxidase
67922	PL26		Polysaccharide Lyase Family 26 protein
69439	GH25		Glycoside Hydrolase Family 25 protein
69886	GH27		Glycoside Hydrolase Family 27 protein
70279	AA3_2		GMC oxidoreductase
72542	GH5_50		Glycoside Hydrolase Family 5 protein
74589	GH18		Glycoside Hydrolase Family 18 protein
82396	GH31		Glycoside Hydrolase Family 31 protein
92092	GT39	fragment N-term/C-term;	Glycosyltransferase Family 39 protein
95922	AA1_1		Laccase
99306	GH16		Glycoside Hydrolase Family 16 protein
114633	AA3_2		GMC oxidoreductase
120253	AA3_2		GMC oxidoreductase
146129	GH6		Glycoside Hydrolase Family 6 protein
162266	GH30_3		Glycoside Hydrolase Family 30 protein
163216	GH5_22		Glycoside Hydrolase Family 5 protein
164621	AA1_1		Laccase
174496	AA3_2		GMC oxidoreductase
176984	CBM21		Carbohydrate-Binding Module Family 21 protein
177320	CE4		Carbohydrate Esterase Family 4 protein
186530	EXPN		Distantly related to plant expansins
194169	GH47		Glycoside Hydrolase Family 47 protein
202678	GH23		Glycoside Hydrolase Family 23 protein
207781	PL3_2		Polysaccharide Lyase Family 3 protein
223515	PL1_7		Polysaccharide Lyase Family 1 protein
225988	PL1_7		Polysaccharide Lyase Family 1 protein
227216	AA1_1		Laccase
236689	AA3_3		Alcohol oxidase
258275	CE9		Carbohydrate Esterase Family 9 protein
267961	GH16		Glycoside Hydrolase Family 16 protein
278253	CBM67-CBM67		Carbohydrate-Binding Module Family 67 protein
281021	CE16		Carbohydrate Esterase Family 16 protein
292935	GH93		Glycoside Hydrolase Family 93 protein
307387	AA3_2		GMC oxidoreductase
321308	GH3		Glycoside Hydrolase Family 3 protein
325227	GH1		Glycoside Hydrolase Family 1 protein
326302	GH16		Glycoside Hydrolase Family 16 protein
327193	GH1	fragment N-term;	Glycoside Hydrolase Family 1 protein
327216	GH1	fragment C-term;	Glycoside Hydrolase Family 1 protein
344013	GH47		Glycoside Hydrolase Family 47 protein
344735	CE8		Carbohydrate Esterase Family 8 protein
344884	AA3_1		Cellobiose dehydrogenase
346887	AA9		Lytic polysaccharide monooxygenase (formerly GH61)
349003	GH105		Glycoside Hydrolase Family 105 protein
349824	AA1_1		Laccase
369243	GH128		Glycoside Hydrolase Family 128 protein
383542	GT8		Glycosyltransferase Family 8 protein
383976	CE16		Carbohydrate Esterase Family 16 protein
385745	CE12		Carbohydrate Esterase Family 12 protein
395739	CBM1-GH3		Carbohydrate-Binding Module Family 1 / Glycoside Hydrolase Family 3 protein
406774	PL8_4		Polysaccharide Lyase Family 8 protein
407152	PL8_4	fragment C-term;	Polysaccharide Lyase Family 8 protein
433429	GH35		Glycoside Hydrolase Family 35 protein
450804	GH3		Glycoside Hydrolase Family 3 protein
451203	AA9		Lytic polysaccharide monooxygenase (formerly GH61)
456597	CBM67-CBM67	fragment C-term;	Carbohydrate-Binding Module Family 67 protein
469037	AA3_2		GMC oxidoreductase
490573	CBM13		Carbohydrate-Binding Module Family 13 protein
500811	AA9		Lytic polysaccharide monooxygenase (formerly GH61)
512455	GH43		Glycoside Hydrolase Family 43 protein
514279	GH16		Glycoside Hydrolase Family 16 protein
517243	GH35		Glycoside Hydrolase Family 35 protein
524354	GH28		Glycoside Hydrolase Family 28 protein
527182	GH28		Glycoside Hydrolase Family 28 protein
541303	GH79		Glycoside Hydrolase Family 79 protein
547597	GH115		Glycoside Hydrolase Family 115 protein
549840	GH18		Glycoside Hydrolase Family 18 protein
556346	CBM67-CBM67		Carbohydrate-Binding Module Family 67 protein
561844	GT90		Glycosyltransferase Family 90 protein
563479	Myosin_motor-GT2		Glycosyltransferase Family 2 protein
564077	AA1_1		Laccase
575302	CBM1-CE1		Carbohydrate-Binding Module Family 1 / Carbohydrate Esterase Family 1 protein
599847	GH128	fragment C-term;	Glycoside Hydrolase Family 128 protein
636355	GH27-CBM35		Glycoside Hydrolase Family 27 / Carbohydrate-Binding Module Family 35 protein
642032	EXPN		Distantly related to plant expansins
643097	GH131-CBM1		Glycoside Hydrolase Family 131 / Carbohydrate-Binding Module Family 1 protein
648896	AA9-CBM1		Lytic polysaccharide monooxygenase (formerly GH61) / Carbohydrate-Binding Module Family 1 protein
657222	CE15		Carbohydrate Esterase Family 15 protein
659230	CBM50		Carbohydrate-Binding Module Family 50 protein
662954	GH18		Glycoside Hydrolase Family 18 protein
667770	GH55		Glycoside Hydrolase Family 55 protein
667982	GH55		Glycoside Hydrolase Family 55 protein
671349	GT4		Glycosyltransferase Family 4 protein
676884	GH35	fragment N-term/C-term;	Glycoside Hydrolase Family 35 protein
679276	GH5_12		Glycoside Hydrolase Family 5 protein
681394	EXPN		Distantly related to plant expansins
686394	AA3_2		GMC oxidoreductase
686703	GH39		Glycoside Hydrolase Family 39 protein
687274	GH71		Glycoside Hydrolase Family 71 protein
688009	EXPN		Distantly related to plant expansins
696221	GH16		Glycoside Hydrolase Family 16 protein
720511	GT50		Glycosyltransferase Family 50 protein
724685	GH28		Glycoside Hydrolase Family 28 protein
739925	GH29	fragment N-term;	Glycoside Hydrolase Family 29 protein
741286	AA3_2		GMC oxidoreductase
752696	CBM67-CBM67	(fragment) splicing problem;	Carbohydrate-Binding Module Family 67 protein
761527	GT8	fragment N-term;	Glycosyltransferase Family 8 protein
773469	AA9		Lytic polysaccharide monooxygenase (formerly GH61)
784163	CBM67-CBM67		Carbohydrate-Binding Module Family 67 protein
791808	PL3_2		Polysaccharide Lyase Family 3 protein
804788	AA3_2		GMC oxidoreductase
805472	GH28		Glycoside Hydrolase Family 28 protein
818509	AA3_2		GMC oxidoreductase
818710	AA3_2		GMC oxidoreductase
819917	AA3_2		GMC oxidoreductase
823440	AA1_1		Laccase
823906	GH3		Glycoside Hydrolase Family 3 protein
824157	GH43	fragment C-term;	Glycoside Hydrolase Family 43 protein
826539	PL14_4		Polysaccharide Lyase Family 14 protein
859444	GT90	fragment C-term;	Glycosyltransferase Family 90 protein
862496	GH28	fragment N-term/C-term;	Glycoside Hydrolase Family 28 protein
872053	AA3_2	fragment N-term/C-term;	GMC oxidoreductase
876656	CBM50-CBM50		Carbohydrate-Binding Module Family 50 protein
877373	GH28	fragment N-term/C-term;	Glycoside Hydrolase Family 28 protein
908900	AA1_1	fragment N-term/C-term;	Laccase
910109	CE4		Carbohydrate Esterase Family 4 protein
911705	GH27		Glycoside Hydrolase Family 27 protein
912441	GT22		Glycosyltransferase Family 22 protein
912730	AA1_1		Laccase
913475	GT39		Glycosyltransferase Family 39 protein
913560	CE4		Carbohydrate Esterase Family 4 protein
913644	GH16		Glycoside Hydrolase Family 16 protein
914004	CE4		Carbohydrate Esterase Family 4 protein
914047	GH79		Glycoside Hydrolase Family 79 protein
914318	CE4		Carbohydrate Esterase Family 4 protein
914724	GT8		Glycosyltransferase Family 8 protein
916472	GT1		Glycosyltransferase Family 1 protein
916666	GT2		Glycosyltransferase Family 2 protein
917183	GT32		Glycosyltransferase Family 32 protein
917326	AA3_2		GMC oxidoreductase
917856	CE16		Carbohydrate Esterase Family 16 protein
918394	PL14_4		Polysaccharide Lyase Family 14 protein
918935	GH16		Glycoside Hydrolase Family 16 protein
920250	GH51		Glycoside Hydrolase Family 51 protein
921141	GH51		Glycoside Hydrolase Family 51 protein
922308	GH16		Glycoside Hydrolase Family 16 protein
922557	GH128	(fragment) splicing problem;	Glycoside Hydrolase Family 128 protein
922950	GH71		Glycoside Hydrolase Family 71 protein
923003	GT48		Glycosyltransferase Family 48 protein
924548	GH5_30		Glycoside Hydrolase Family 5 protein
924845	GT2		Glycosyltransferase Family 2 protein
925100	GH131		Glycoside Hydrolase Family 131 protein
925296	CBM1-GH10		Carbohydrate-Binding Module Family 1 / Glycoside Hydrolase Family 10 protein
925457	GH128		Glycoside Hydrolase Family 128 protein
925516	EXPN	fragment N-term;	Distantly related to plant expansins
926218	GH92		Glycoside Hydrolase Family 92 protein
926467	GH16		Glycoside Hydrolase Family 16 protein
926496	CE8		Carbohydrate Esterase Family 8 protein
927086	GH16		Glycoside Hydrolase Family 16 protein
927153	GH16	fragment N-term;	Glycoside Hydrolase Family 16 protein
927584	GH145		Glycoside Hydrolase Family 145 protein
928107	GH13_40		Glycoside Hydrolase Family 13 protein
928752	GH13_40		Glycoside Hydrolase Family 13 protein
929772	CBM1-GH6		Carbohydrate-Binding Module Family 1 / Glycoside Hydrolase Family 6 protein
930549	AA3_2		GMC oxidoreductase
930928	GH31		Glycoside Hydrolase Family 31 protein
931621	EXPN	fragment N-term;	Distantly related to plant expansins
932249	GH53		Glycoside Hydrolase Family 53 protein
932408	GH16		Glycoside Hydrolase Family 16 protein
933520	GH76	fragment N-term;	Glycoside Hydrolase Family 76 protein
933867	GH76		Glycoside Hydrolase Family 76 protein
934207	EXPN	fragment N-term;	Distantly related to plant expansins
934891	GH79		Glycoside Hydrolase Family 79 protein
934989	AA9		Lytic polysaccharide monooxygenase (formerly GH61)
935698	GH1		Glycoside Hydrolase Family 1 protein
935769	GH1		Glycoside Hydrolase Family 1 protein
936410	AA9		Lytic polysaccharide monooxygenase (formerly GH61)
936772	GH74	fragment N-term/C-term;	Glycoside Hydrolase Family 74 protein
939501	GH17	fragment N-term;	Glycoside Hydrolase Family 17 protein
940592	AA3_2		GMC oxidoreductase
941498	GH115		Glycoside Hydrolase Family 115 protein
942014	AA3_2		GMC oxidoreductase
942015	AA3_2		GMC oxidoreductase
942120	AA3_2		GMC oxidoreductase
942198	AA1_1		Laccase
942732	GH13_32-CBM20		Glycoside Hydrolase Family 13 / Carbohydrate-Binding Module Family 20 protein
942772	GH13_1		Glycoside Hydrolase Family 13 protein
943534	AA1_1	fragment N-term;	Laccase
944066	CE8		Carbohydrate Esterase Family 8 protein
944276	CE8		Carbohydrate Esterase Family 8 protein
944649	GH88		Glycoside Hydrolase Family 88 protein
944832	GH35	fragment N-term/C-term;	Glycoside Hydrolase Family 35 protein
945441	GH12		Glycoside Hydrolase Family 12 protein
945776	GH15-CBM20	(fragment) splicing problem;	Glycoside Hydrolase Family 15 / Carbohydrate-Binding Module Family 20 protein
945787	GT49		Glycosyltransferase Family 49 protein
946948	GH17	fragment N-term;	Glycoside Hydrolase Family 17 protein
947435	GT8		Glycosyltransferase Family 8 protein
948196	CE4	fragment N-term;	Carbohydrate Esterase Family 4 protein
948960	AA3_2		GMC oxidoreductase
949462	GH5_9		Glycoside Hydrolase Family 5 protein
949531	GT90		Glycosyltransferase Family 90 protein
949547	CBM19		Carbohydrate-Binding Module Family 19 protein
950176	AA1_1		Laccase
950292	GH47		Glycoside Hydrolase Family 47 protein
951795	GH28		Glycoside Hydrolase Family 28 protein
952232	AA3_3		Alcohol oxidase
952335	GH13_5		Glycoside Hydrolase Family 13 protein
953461	AA1_1		Laccase
953715	GH92		Glycoside Hydrolase Family 92 protein
954713	GT32		Glycosyltransferase Family 32 protein
955139	GH105		Glycoside Hydrolase Family 105 protein
955963	GH51		Glycoside Hydrolase Family 51 protein
956084	AA2		Class II peroxidase
957820	GH79		Glycoside Hydrolase Family 79 protein
959033	CE4		Carbohydrate Esterase Family 4 protein
959106	GH47		Glycoside Hydrolase Family 47 protein
961288	GH71		Glycoside Hydrolase Family 71 protein
962193	GH3		Glycoside Hydrolase Family 3 protein
962216	GH13_1		Glycoside Hydrolase Family 13 protein
963045	PL1_2		Polysaccharide Lyase Family 1 protein
963398	GT4		Glycosyltransferase Family 4 protein
964080	GT69		Glycosyltransferase Family 69 protein
964373	AA9		Lytic polysaccharide monooxygenase (formerly GH61)
964385	CE8		Carbohydrate Esterase Family 8 protein
964394	GH76		Glycoside Hydrolase Family 76 protein
965293	AA3_2		GMC oxidoreductase
965515	GH43		Glycoside Hydrolase Family 43 protein
965878	GT2		Glycosyltransferase Family 2 protein
966772	GH16		Glycoside Hydrolase Family 16 protein
967427	GH5_12		Glycoside Hydrolase Family 5 protein
967588	GH30		Glycoside Hydrolase Family 30 protein
968607	GT17		Glycosyltransferase Family 17 protein
969348	GH43		Glycoside Hydrolase Family 43 protein
970649	GH95		Glycoside Hydrolase Family 95 protein
971531	GH13_5		Glycoside Hydrolase Family 13 protein
971829	GH3		Glycoside Hydrolase Family 3 protein
972906	AA3_2		GMC oxidoreductase
973601	AA3_2		GMC oxidoreductase
974108	GH28		Glycoside Hydrolase Family 28 protein
974514	AA5_1		Copper radical oxidase
974718	GH38		Glycoside Hydrolase Family 38 protein
975162	PL14		Polysaccharide Lyase Family 14 protein
975854	GH17	fragment N-term;	Glycoside Hydrolase Family 17 protein
975938	GH28		Glycoside Hydrolase Family 28 protein
976126	GT1		Glycosyltransferase Family 1 protein
976529	AA3_2		GMC oxidoreductase
976975	AA1_2		Ferroxidase
978705	CE12		Carbohydrate Esterase Family 12 protein
980085	GH85		Glycoside Hydrolase Family 85 protein
980221	GH79		Glycoside Hydrolase Family 79 protein
981429	GH2		Glycoside Hydrolase Family 2 protein
983458	GT8		Glycosyltransferase Family 8 protein
984528	AA3_2		GMC oxidoreductase
985112	GH18		Glycoside Hydrolase Family 18 protein
985117	GH18		Glycoside Hydrolase Family 18 protein
985141	AA1_1		Laccase
985388	GH47		Glycoside Hydrolase Family 47 protein
985398	GH47		Glycoside Hydrolase Family 47 protein
985488	GH45		Glycoside Hydrolase Family 45 protein
987678	CE16		Carbohydrate Esterase Family 16 protein
987796	PL4_1		Polysaccharide Lyase Family 4 protein
987904	GH43		Glycoside Hydrolase Family 43 protein
988764	GT58		Glycosyltransferase Family 58 protein
990721	GH16		Glycoside Hydrolase Family 16 protein
991374	AA3_2		GMC oxidoreductase
992040	AA3_2		GMC oxidoreductase
992306	CBM21		Carbohydrate-Binding Module Family 21 protein
993331	GH3		Glycoside Hydrolase Family 3 protein
993895	EXPN		Distantly related to plant expansins
993897	EXPN		Distantly related to plant expansins
994091	GT2		Glycosyltransferase Family 2 protein
994679	PL14_5		Polysaccharide Lyase Family 14 protein
995073	AA9		Lytic polysaccharide monooxygenase (formerly GH61)
995322	CE16		Carbohydrate Esterase Family 16 protein
995522	CBM67-CBM67		Carbohydrate-Binding Module Family 67 protein
995602	GH16		Glycoside Hydrolase Family 16 protein
995750	AA3_2		GMC oxidoreductase
995866	AA9		Lytic polysaccharide monooxygenase (formerly GH61)
995989	GH79		Glycoside Hydrolase Family 79 protein
996207	GH1		Glycoside Hydrolase Family 1 protein
996385	AA6		Benzoquinone reductase
996705	AA3_2		GMC oxidoreductase
996808	GH45		Glycoside Hydrolase Family 45 protein
997256	CBM1-GH5_7		Carbohydrate-Binding Module Family 1 / Glycoside Hydrolase Family 5 protein
997416	AA6		Benzoquinone reductase
997580	GH30_3		Glycoside Hydrolase Family 30 protein
997796	AA9		Lytic polysaccharide monooxygenase (formerly GH61)
998843	GT15		Glycosyltransferase Family 15 protein
999374	GH43		Glycoside Hydrolase Family 43 protein
999636	AA3_2		GMC oxidoreductase
999700	AA3_2	fragment C-term;	GMC oxidoreductase
999749	AA1_1		Laccase
1000458	GH35		Glycoside Hydrolase Family 35 protein
1001174	GH88		Glycoside Hydrolase Family 88 protein
1001201	GH75	(fragment) splicing problem;	Glycoside Hydrolase Family 75 protein
1001915	AA3_2		GMC oxidoreductase
1002107	GT1		Glycosyltransferase Family 1 protein
1002285	AA1_2		Ferroxidase
1003884	GT48		Glycosyltransferase Family 48 protein
1004045	CE4		Carbohydrate Esterase Family 4 protein
1004047	CE4		Carbohydrate Esterase Family 4 protein
1004139	AA3_3		Alcohol oxidase
1004142	GH17		Glycoside Hydrolase Family 17 protein
1004187	GH37		Glycoside Hydrolase Family 37 protein
1004250	AA3_2		GMC oxidoreductase
1004333	AA3_3		Alcohol oxidase
1004361	GH5_9		Glycoside Hydrolase Family 5 protein
1004538	GH79		Glycoside Hydrolase Family 79 protein
1004998	CBM13		Carbohydrate-Binding Module Family 13 protein
1005002	CBM13		Carbohydrate-Binding Module Family 13 protein
1005209	CBM50-CBM50		Carbohydrate-Binding Module Family 50 protein
1005234	CBM50-CBM50		Carbohydrate-Binding Module Family 50 protein
1005271	CBM13		Carbohydrate-Binding Module Family 13 protein
1005359	GT4		Glycosyltransferase Family 4 protein
1005480	GH125		Glycoside Hydrolase Family 125 protein
1005600	CBM48		Carbohydrate-Binding Module Family 48 protein
1005866	GT57		Glycosyltransferase Family 57 protein
1005949	GH17		Glycoside Hydrolase Family 17 protein
1005960	GH9		Glycoside Hydrolase Family 9 protein
1005991	GT2		Glycosyltransferase Family 2 protein
1006169	CBM48-GH13_8		Carbohydrate-Binding Module Family 48 / Glycoside Hydrolase Family 13 protein
1006258	GH18		Glycoside Hydrolase Family 18 protein
1006260	GH3		Glycoside Hydrolase Family 3 protein
1006650	GH16	fragment N-term;	Glycoside Hydrolase Family 16 protein
1006692	GH31		Glycoside Hydrolase Family 31 protein
1006749	CE12	fragment N-term;	Carbohydrate Esterase Family 12 protein
1006781	GH5_9		Glycoside Hydrolase Family 5 protein
1006795	GT2	(fragment) splicing problem;	Glycosyltransferase Family 2 protein
1006852	GT15		Glycosyltransferase Family 15 protein
1006864	GH131		Glycoside Hydrolase Family 131 protein
1007086	GH16		Glycoside Hydrolase Family 16 protein
1007095	EXPN		Distantly related to plant expansins
1007138	GH5_7		Glycoside Hydrolase Family 5 protein
1007222	GH16		Glycoside Hydrolase Family 16 protein
1007320	GH28		Glycoside Hydrolase Family 28 protein
1007408	GT33		Glycosyltransferase Family 33 protein
1007833	GH16		Glycoside Hydrolase Family 16 protein
1007860	GH13_25-GH133	fragment C-term;	Glycoside Hydrolase Family 13 / Glycoside Hydrolase Family 133 protein
1008358	GT2		Glycosyltransferase Family 2 protein
1008374	GH5_15		Glycoside Hydrolase Family 5 protein
1008525	GH28		Glycoside Hydrolase Family 28 protein
1008532	GH28		Glycoside Hydrolase Family 28 protein
1008536	GH28		Glycoside Hydrolase Family 28 protein
1009010	PL3_2		Polysaccharide Lyase Family 3 protein
1009290	GH5_9		Glycoside Hydrolase Family 5 protein
1009354	CBM48		Carbohydrate-Binding Module Family 48 protein
1009511	EXPN		Distantly related to plant expansins
1009519	EXPN		Distantly related to plant expansins
1009569	EXPN		Distantly related to plant expansins
1009653	AA9		Lytic polysaccharide monooxygenase (formerly GH61)
1009727	GT1		Glycosyltransferase Family 1 protein
1009748	GH13_1		Glycoside Hydrolase Family 13 protein
1009807	GH43		Glycoside Hydrolase Family 43 protein
1009891	GH20		Glycoside Hydrolase Family 20 protein
1009920	GH16		Glycoside Hydrolase Family 16 protein
1010109	GH13_1		Glycoside Hydrolase Family 13 protein
1010211	GH63		Glycoside Hydrolase Family 63 protein
1010228	GH31		Glycoside Hydrolase Family 31 protein
1010293	GT4		Glycosyltransferase Family 4 protein
1010418	GT15		Glycosyltransferase Family 15 protein
1010426	GH13_22-GT5		Glycoside Hydrolase Family 13 / Glycosyltransferase Family 5 protein
1010455	CE16		Carbohydrate Esterase Family 16 protein
1010645	GH20		Glycoside Hydrolase Family 20 protein
1010819	GH15		Glycoside Hydrolase Family 15 protein
1010882	AA1_1		Laccase
1011118	GT2		Glycosyltransferase Family 2 protein
1011475	GH18		Glycoside Hydrolase Family 18 protein
1011496	GT66		Glycosyltransferase Family 66 protein
1011620	GH135		Glycoside Hydrolase Family 135 protein
1011628	GH16		Glycoside Hydrolase Family 16 protein
1011795	GH79		Glycoside Hydrolase Family 79 protein
1011828	CE4		Carbohydrate Esterase Family 4 protein
1011837	CBM13		Carbohydrate-Binding Module Family 13 protein
1011862	GT15		Glycosyltransferase Family 15 protein
1012156	Myosin_motor-GT2		Glycosyltransferase Family 2 protein
1012159	GH16		Glycoside Hydrolase Family 16 protein
1012175	GH16		Glycoside Hydrolase Family 16 protein
1012178	AA3_2		GMC oxidoreductase
1012473	AA8		Iron reductase domain protein
1012506	GH128		Glycoside Hydrolase Family 128 protein
1012565	GT22		Glycosyltransferase Family 22 protein
1012568	AA5_1		Copper radical oxidase
1012606	CBM67-CBM67		Carbohydrate-Binding Module Family 67 protein
1013626	CE16		Carbohydrate Esterase Family 16 protein
1013634	EXPN		Distantly related to plant expansins
1013741	GH3		Glycoside Hydrolase Family 3 protein
1013759	CBM50		Carbohydrate-Binding Module Family 50 protein
1013795	GT76	(fragment) splicing problem;	Glycosyltransferase Family 76 protein
1013853	GH27		Glycoside Hydrolase Family 27 protein
1014008	CE16		Carbohydrate Esterase Family 16 protein
1014009	CE16		Carbohydrate Esterase Family 16 protein
1014017	CBM1-GH5_7		Carbohydrate-Binding Module Family 1 / Glycoside Hydrolase Family 5 protein
1014024	EXPN		Distantly related to plant expansins
1014570	GH5_9		Glycoside Hydrolase Family 5 protein
1014713	AA3_2		GMC oxidoreductase
1015000	GT20		Glycosyltransferase Family 20 protein
1015060	GH30_3		Glycoside Hydrolase Family 30 protein
1015193	GH1		Glycoside Hydrolase Family 1 protein
1015204	GH1	fragment N-term/C-term;	Glycoside Hydrolase Family 1 protein
1015231	GH1		Glycoside Hydrolase Family 1 protein
1015234	GH1		Glycoside Hydrolase Family 1 protein
1015697	GH12		Glycoside Hydrolase Family 12 protein
1015818	GT35		Glycosyltransferase Family 35 protein
1016133	AA9		Lytic polysaccharide monooxygenase (formerly GH61)
1016146	AA3_2		GMC oxidoreductase
1016244	GH16		Glycoside Hydrolase Family 16 protein
1016564	AA3_3		Alcohol oxidase
1016655	GH5_9		Glycoside Hydrolase Family 5 protein
1016858	CBM67-CBM67		Carbohydrate-Binding Module Family 67 protein
1016956	GH16		Glycoside Hydrolase Family 16 protein
1016976	AA2		Class II peroxidase
1017013	AA3_2		GMC oxidoreductase
1017371	AA3_2		GMC oxidoreductase
1017411	GT69		Glycosyltransferase Family 69 protein
1017735	GH18		Glycoside Hydrolase Family 18 protein
1017965	CBM50		Carbohydrate-Binding Module Family 50 protein
1017966	CBM50		Carbohydrate-Binding Module Family 50 protein
1017967	CBM50		Carbohydrate-Binding Module Family 50 protein
1018067	GH1		Glycoside Hydrolase Family 1 protein
1018426	AA3_2		GMC oxidoreductase
1018925	CBM1-GH10		Carbohydrate-Binding Module Family 1 / Glycoside Hydrolase Family 10 protein
1018956	GH55		Glycoside Hydrolase Family 55 protein
1019124	GT3		Glycosyltransferase Family 3 protein
1019611	CE4		Carbohydrate Esterase Family 4 protein
1020349	CE4	fragment N-term;	Carbohydrate Esterase Family 4 protein
1020613	AA3_2	fragment N-term;	GMC oxidoreductase
1021230	GT24		Glycosyltransferase Family 24 protein
1024887	EXPN		Distantly related to plant expansins
1025125	GT32	(fragment) splicing problem;	Glycosyltransferase Family 32 protein
1025127	GT32	(fragment) splicing problem;	Glycosyltransferase Family 32 protein
1026064	AA3_1		Cellobiose dehydrogenase
1026454	GH106	(fragment) splicing problem;	Glycoside Hydrolase Family 106 protein
1027076	EXPN		Distantly related to plant expansins
1027840	EXPN		Distantly related to plant expansins
1028585	CE16		Carbohydrate Esterase Family 16 protein
1029397	AA3_4		Pyranose oxidase
1030618	GH31		Glycoside Hydrolase Family 31 protein
1032298	GH76	fragment N-term/C-term;	Glycoside Hydrolase Family 76 protein
1032489	CE16		Carbohydrate Esterase Family 16 protein
1033847	GT15	fragment N-term;	Glycosyltransferase Family 15 protein
1034036	GH31	(fragment) splicing problem;	Glycoside Hydrolase Family 31 protein
1036008	AA3_3	fragment N-term;	Alcohol oxidase
1036098	AA3_2		GMC oxidoreductase
1036254	CBM67-CBM67		Carbohydrate-Binding Module Family 67 protein
1036855	GT2		Glycosyltransferase Family 2 protein
1038089	GH5_12	fragment C-term;	Glycoside Hydrolase Family 5 protein
1038702	AA9		Lytic polysaccharide monooxygenase (formerly GH61)
1039607	GH55	fragment C-term;	Glycoside Hydrolase Family 55 protein
1040000	GT90	fragment N-term;	Glycosyltransferase Family 90 protein
1040457	CBM67-CBM67		Carbohydrate-Binding Module Family 67 protein
1041707	GT15	fragment N-term/C-term;	Glycosyltransferase Family 15 protein
1042060	GH128		Glycoside Hydrolase Family 128 protein
1042138	GH18		Glycoside Hydrolase Family 18 protein
1042233	GH47		Glycoside Hydrolase Family 47 protein
1042537	GH71		Glycoside Hydrolase Family 71 protein
1042677	GH27		Glycoside Hydrolase Family 27 protein
1043685	GT39		Glycosyltransferase Family 39 protein
1043805	GH7	fragment C-term;	Glycoside Hydrolase Family 7 protein
1043855	GH7		Glycoside Hydrolase Family 7 protein
1043944	GH28		Glycoside Hydrolase Family 28 protein
1044128	AA3_2		GMC oxidoreductase
1044152	GH47		Glycoside Hydrolase Family 47 protein
1044235	GH15-CBM20		Glycoside Hydrolase Family 15 / Carbohydrate-Binding Module Family 20 protein
1044379	GH18		Glycoside Hydrolase Family 18 protein
1045186	GH37	(fragment) splicing problem;	Glycoside Hydrolase Family 37 protein
1045538	GT4	(fragment) splicing problem;	Glycosyltransferase Family 4 protein
1045552	AA3_2	(fragment) splicing problem;	GMC oxidoreductase
1045597	PL4_1		Polysaccharide Lyase Family 4 protein
1046078	AA3_2		GMC oxidoreductase
1046307	GH47		Glycoside Hydrolase Family 47 protein
1046447	GH5_15		Glycoside Hydrolase Family 5 protein
1046451	CE8		Carbohydrate Esterase Family 8 protein
1046947	GH10	fragment N-term;	Glycoside Hydrolase Family 10 protein
1047192	AA1_1		Laccase
1047193	AA1_1		Laccase
1047312	GH12		Glycoside Hydrolase Family 12 protein
1047313	GH92		Glycoside Hydrolase Family 92 protein
1047358	GH2		Glycoside Hydrolase Family 2 protein
1047424	GT90		Glycosyltransferase Family 90 protein
1047497	CE4		Carbohydrate Esterase Family 4 protein
1047687	GH11-CBM1		Glycoside Hydrolase Family 11 / Carbohydrate-Binding Module Family 1 protein
1047754	GH71		Glycoside Hydrolase Family 71 protein
1047755	CE4		Carbohydrate Esterase Family 4 protein
1047958	AA3_3		Alcohol oxidase
1048060	AA3_2		GMC oxidoreductase
1048308	GT2		Glycosyltransferase Family 2 protein
1048432	PL1		Polysaccharide Lyase Family 1 protein
1048437	GT4		Glycosyltransferase Family 4 protein
1048615	CE4		Carbohydrate Esterase Family 4 protein
1048788	GT4	(fragment) splicing problem;	Glycosyltransferase Family 4 protein
1048839	CBM1		Carbohydrate-Binding Module Family 1 protein
1048930	GT4		Glycosyltransferase Family 4 protein
1049413	GH5_5		Glycoside Hydrolase Family 5 protein
1049642	AA3_2		GMC oxidoreductase
1049723	GH35		Glycoside Hydrolase Family 35 protein
1049758	PL1_7		Polysaccharide Lyase Family 1 protein
1049883	GT8		Glycosyltransferase Family 8 protein
1050073	GH18		Glycoside Hydrolase Family 18 protein
1051647	GH16		Glycoside Hydrolase Family 16 protein
1053122	AA9		Lytic polysaccharide monooxygenase (formerly GH61)
1053388	GH3		Glycoside Hydrolase Family 3 protein
1053472	GH3		Glycoside Hydrolase Family 3 protein
1053725	GH51		Glycoside Hydrolase Family 51 protein
1054040	AA2		Class II peroxidase
1054461	GH43		Glycoside Hydrolase Family 43 protein
1054670	GH1		Glycoside Hydrolase Family 1 protein
1055599	GH45		Glycoside Hydrolase Family 45 protein
1055807	GH12		Glycoside Hydrolase Family 12 protein
1055826	AA3_2		GMC oxidoreductase
1055918	GH29		Glycoside Hydrolase Family 29 protein
1056077	CE8		Carbohydrate Esterase Family 8 protein
1056085	GH29	fragment N-term;	Glycoside Hydrolase Family 29 protein
1056124	GH92		Glycoside Hydrolase Family 92 protein
1056639	CE12		Carbohydrate Esterase Family 12 protein
1057384	CE16		Carbohydrate Esterase Family 16 protein
1057932	GH28		Glycoside Hydrolase Family 28 protein
1058505	GH43-CBM35		Glycoside Hydrolase Family 43 / Carbohydrate-Binding Module Family 35 protein
1058621	GT22		Glycosyltransferase Family 22 protein
1058849	GH72-CBM43		Glycoside Hydrolase Family 72 / Carbohydrate-Binding Module Family 43 protein
1058960	GT31		Glycosyltransferase Family 31 protein
1058993	GT21		Glycosyltransferase Family 21 protein
1059545	GT57	(fragment) splicing problem;	Glycosyltransferase Family 57 protein
1059582	GH71		Glycoside Hydrolase Family 71 protein
1060481	GH18		Glycoside Hydrolase Family 18 protein
1060618	GH27		Glycoside Hydrolase Family 27 protein
1062224	CBM12		Carbohydrate-Binding Module Family 12 protein
1062714	AA9		Lytic polysaccharide monooxygenase (formerly GH61)
1063295	CE8		Carbohydrate Esterase Family 8 protein
1065462	GT15	fragment C-term;	Glycosyltransferase Family 15 protein
1066665	GH79		Glycoside Hydrolase Family 79 protein
1067921	GT1		Glycosyltransferase Family 1 protein
1069812	CE4		Carbohydrate Esterase Family 4 protein
1069839	CE16		Carbohydrate Esterase Family 16 protein
1070289	GH18-CBM5		Glycoside Hydrolase Family 18 / Carbohydrate-Binding Module Family 5 protein
1070307	GH18-CBM5		Glycoside Hydrolase Family 18 / Carbohydrate-Binding Module Family 5 protein
1070901	CBM13		Carbohydrate-Binding Module Family 13 protein
1071298	EXPN		Distantly related to plant expansins
1071421	CE15		Carbohydrate Esterase Family 15 protein
1073124	GH74-CBM1	(fragment) splicing problem;	Glycoside Hydrolase Family 74 / Carbohydrate-Binding Module Family 1 protein
1073217	GH18-CBM5-CBM5		Glycoside Hydrolase Family 18 / Carbohydrate-Binding Module Family 5 protein
1073348	PL8_4		Polysaccharide Lyase Family 8 protein
1073530	AA1_1		Laccase
1073650	GT32	fragment N-term/C-term;	Glycosyltransferase Family 32 protein
1074025	GH16	fragment N-term/C-term;	Glycoside Hydrolase Family 16 protein
1074070	AA3_2		GMC oxidoreductase
1074368	GH43		Glycoside Hydrolase Family 43 protein
1074421	GH47		Glycoside Hydrolase Family 47 protein
1074459	GT32	(fragment) splicing problem;	Glycosyltransferase Family 32 protein
1074644	GH16		Glycoside Hydrolase Family 16 protein
1074829	GH28		Glycoside Hydrolase Family 28 protein
1075312	GH51	fragment N-term;	Glycoside Hydrolase Family 51 protein
1075581	AA3_2		GMC oxidoreductase
1075657	GT4		Glycosyltransferase Family 4 protein
1075864	GH15-CBM20		Glycoside Hydrolase Family 15 / Carbohydrate-Binding Module Family 20 protein
1076064	CBM50		Carbohydrate-Binding Module Family 50 protein
1076067	CBM50		Carbohydrate-Binding Module Family 50 protein
1076342	CBM50		Carbohydrate-Binding Module Family 50 protein
1076380	GT20		Glycosyltransferase Family 20 protein
1076421	AA3_4		Pyranose oxidase
1076450	GT4	fragment C-term;	Glycosyltransferase Family 4 protein
1076876	GT1		Glycosyltransferase Family 1 protein
1077411	CBM67-CBM67		Carbohydrate-Binding Module Family 67 protein
1077413	CBM67-CBM67		Carbohydrate-Binding Module Family 67 protein
1078004	GT8		Glycosyltransferase Family 8 protein
1078005	GT2		Glycosyltransferase Family 2 protein
1078007	PL3_2	(fragment) splicing problem;	Polysaccharide Lyase Family 3 protein
1078237	AA5_1		Copper radical oxidase
1078477	GT4	(fragment) splicing problem;	Glycosyltransferase Family 4 protein
1078500	GT4		Glycosyltransferase Family 4 protein
1078550	GH16		Glycoside Hydrolase Family 16 protein
1078556	GH16	(fragment) splicing problem;	Glycoside Hydrolase Family 16 protein
1079185	AA2		Class II peroxidase
1079918	GH28		Glycoside Hydrolase Family 28 protein
1079984	GH128		Glycoside Hydrolase Family 128 protein
1080073	AA3_2		GMC oxidoreductase
1080085	CBM67-CBM67		Carbohydrate-Binding Module Family 67 protein
1080094	CBM67-CBM67		Carbohydrate-Binding Module Family 67 protein
1080377	EXPN-GH16		Distantly related to plant expansins / Glycoside Hydrolase Family 16 protein
1080449	AA2		Class II peroxidase
1080569	AA3_3		Alcohol oxidase
1080574	GH28		Glycoside Hydrolase Family 28 protein
1080585	AA3_3		Alcohol oxidase
1080892	CE4	(fragment) splicing problem;	Carbohydrate Esterase Family 4 protein
1081264	EXPN		Distantly related to plant expansins
1081286	EXPN		Distantly related to plant expansins
1081462	CBM50		Carbohydrate-Binding Module Family 50 protein
1081599	GT2		Glycosyltransferase Family 2 protein
1082529	AA6		Benzoquinone reductase
1082722	EXPN	fragment N-term;	Distantly related to plant expansins
1083571	GH1		Glycoside Hydrolase Family 1 protein
1083989	AA3_2		GMC oxidoreductase
1084055	AA8-AA3_1		Iron reductase domain / Cellobiose dehydrogenase
1084075	AA9	fragment N-term;	Lytic polysaccharide monooxygenase (formerly GH61)
1084714	AA3_2	fragment N-term;	GMC oxidoreductase
1084716	AA3_2	fragment N-term;	GMC oxidoreductase
1084734	GH35		Glycoside Hydrolase Family 35 protein
1085317	GT20		Glycosyltransferase Family 20 protein
1085319	GH78		Glycoside Hydrolase Family 78 protein
1085362	AA9		Lytic polysaccharide monooxygenase (formerly GH61)
1085949	GH13_8	fragment N-term/C-term;	Glycoside Hydrolase Family 13 protein
1086024	AA3_2		GMC oxidoreductase
1086031	AA2		Class II peroxidase
1086568	AA3_2		GMC oxidoreductase
1086626	AA3_2		GMC oxidoreductase
1087387	CBM67-CBM67	fragment C-term;	Carbohydrate-Binding Module Family 67 protein
1087396	GH75	(fragment) splicing problem;	Glycoside Hydrolase Family 75 protein
1087990	EXPN		Distantly related to plant expansins
1088415	GH16		Glycoside Hydrolase Family 16 protein
1088971	GT4		Glycosyltransferase Family 4 protein
1088975	GT90	fragment C-term;	Glycosyltransferase Family 90 protein
1088978	GT4	fragment N-term;	Glycosyltransferase Family 4 protein
1089175	GH55		Glycoside Hydrolase Family 55 protein
1089365	GT4	fragment C-term;	Glycosyltransferase Family 4 protein
1090222	CE4		Carbohydrate Esterase Family 4 protein
1090361	AA1_1		Laccase
1091089	GT4	fragment C-term;	Glycosyltransferase Family 4 protein
1091669	GH55		Glycoside Hydrolase Family 55 protein
1091792	AA3_2		GMC oxidoreductase
1091804	AA3_2		GMC oxidoreductase
1091805	AA3_2		GMC oxidoreductase
1091806	AA3_2	(fragment) splicing problem;	GMC oxidoreductase
1091810	AA3_2		GMC oxidoreductase
1092151	GT90	fragment N-term;	Glycosyltransferase Family 90 protein
1092193	GH10	(fragment) splicing problem;	Glycoside Hydrolase Family 10 protein
1095245	GH10		Glycoside Hydrolase Family 10 protein
1098061	AA1_1		Laccase
1100423	GH74	fragment N-term/C-term;	Glycoside Hydrolase Family 74 protein
1103091	GH16		Glycoside Hydrolase Family 16 protein
1105596	GH92		Glycoside Hydrolase Family 92 protein
1106836	GH78		Glycoside Hydrolase Family 78 protein
1111869	EXPN		Distantly related to plant expansins
1115010	AA9		Lytic polysaccharide monooxygenase (formerly GH61)
1117974	GH74-CBM1		Glycoside Hydrolase Family 74 / Carbohydrate-Binding Module Family 1 protein
1119805	GT32		Glycosyltransferase Family 32 protein
1122910	CBM67-CBM67	fragment N-term/C-term;	Carbohydrate-Binding Module Family 67 protein
1123486	GH10		Glycoside Hydrolase Family 10 protein
1124380	GH16		Glycoside Hydrolase Family 16 protein
1124529	GH16		Glycoside Hydrolase Family 16 protein
1125788	AA1		Multicopper oxidase
1127939	AA1_1		Laccase
1129433	AA3_2	fragment C-term;	GMC oxidoreductase
1131354	GH3		Glycoside Hydrolase Family 3 protein
1132797	AA3_2		GMC oxidoreductase
1132909	AA1_1		Laccase
1136852	GT69	fragment N-term/C-term;	Glycosyltransferase Family 69 protein
1137588	GH88		Glycoside Hydrolase Family 88 protein
1139370	GH5_50		Glycoside Hydrolase Family 5 protein
1139789	GT15		Glycosyltransferase Family 15 protein
1140831	AA1_1		Laccase
1141539	GH29		Glycoside Hydrolase Family 29 protein
1143858	GH71	fragment N-term;	Glycoside Hydrolase Family 71 protein
1144626	CE8		Carbohydrate Esterase Family 8 protein
1157924	PL3_2		Polysaccharide Lyase Family 3 protein
1158383	CBM50-CBM50		Carbohydrate-Binding Module Family 50 protein
1158390	CBM13		Carbohydrate-Binding Module Family 13 protein
1158429	CBM13		Carbohydrate-Binding Module Family 13 protein
1159491	CBM50		Carbohydrate-Binding Module Family 50 protein
1160228	GT59		Glycosyltransferase Family 59 protein
1161052	GT57		Glycosyltransferase Family 57 protein
1161294	GH16		Glycoside Hydrolase Family 16 protein
1161388	GH16		Glycoside Hydrolase Family 16 protein
1161424	GH7		Glycoside Hydrolase Family 7 protein
1161790	GH43		Glycoside Hydrolase Family 43 protein
1162744	AA3_4	fragment N-term;	Pyranose oxidase
1163100	EXPN		Distantly related to plant expansins
1163583	CBM67-CBM67		Carbohydrate-Binding Module Family 67 protein
1163846	PL3_2		Polysaccharide Lyase Family 3 protein
1163957	GT69	fragment C-term;	Glycosyltransferase Family 69 protein
1164103	CBM50		Carbohydrate-Binding Module Family 50 protein
1164646	AA2		Class II peroxidase
1164836	GH16		Glycoside Hydrolase Family 16 protein
1165090	GH7		Glycoside Hydrolase Family 7 protein
1165130	GH128		Glycoside Hydrolase Family 128 protein
1165514	GT39		Glycosyltransferase Family 39 protein
1165667	AA1_1		Laccase
1165918	PL3_2		Polysaccharide Lyase Family 3 protein
1166040	EXPN		Distantly related to plant expansins
1166046	EXPN		Distantly related to plant expansins
1166331	GH45		Glycoside Hydrolase Family 45 protein
1166911	GT1		Glycosyltransferase Family 1 protein
1167409	GH1	(fragment) splicing problem;	Glycoside Hydrolase Family 1 protein
1167692	AA3_2		GMC oxidoreductase
1167902	GH5_22		Glycoside Hydrolase Family 5 protein
1168156	PL3_2		Polysaccharide Lyase Family 3 protein
1168198	AA5_1		Copper radical oxidase
1168251	AA2		Class II peroxidase
1168384	GH78		Glycoside Hydrolase Family 78 protein
1169414	GT69		Glycosyltransferase Family 69 protein
1169808	GH13_32-CBM20		Glycoside Hydrolase Family 13 / Carbohydrate-Binding Module Family 20 protein
1170678	GT1		Glycosyltransferase Family 1 protein
1171090	AA3_2		GMC oxidoreductase

## Sheet: aspergillus_clavatus
proteinId	description	modelnotes	defline
21	GH3		Glycoside Hydrolase Family 3 protein
24	AA3_2		GMC oxidoreductase
25	CE9		Carbohydrate Esterase Family 9 protein
62	GT66		Glycosyltransferase Family 66 protein
68	GT39		Glycosyltransferase Family 39 protein
91	GH43		Glycoside Hydrolase Family 43 protein
122	GH20		Glycoside Hydrolase Family 20 protein
177	GH17		Glycoside Hydrolase Family 17 protein
180	GT2		Glycosyltransferase Family 2 protein
196	PL3_2		Polysaccharide Lyase Family 3 protein
206	PL20		Polysaccharide Lyase Family 20 protein
218	GH71		Glycoside Hydrolase Family 71 protein
232	GT1		Glycosyltransferase Family 1 protein
250	AA9-CBM1		Lytic polysaccharide monooxygenase (formerly GH61) / Carbohydrate-Binding Module Family 1 protein
263	GH25		Glycoside Hydrolase Family 25 protein
264	GH13_40		Glycoside Hydrolase Family 13 protein
268	CE8		Carbohydrate Esterase Family 8 protein
269	CE8		Carbohydrate Esterase Family 8 protein
287	AA3_2		GMC oxidoreductase
295	GH30_3		Glycoside Hydrolase Family 30 protein
307	AA7		Glucooligosaccharide oxidase
369	GH71		Glycoside Hydrolase Family 71 protein
377	GH18		Glycoside Hydrolase Family 18 protein
383	AA1_2		Ferroxidase
386	GH18		Glycoside Hydrolase Family 18 protein
395	GT69		Glycosyltransferase Family 69 protein
413	GH18		Glycoside Hydrolase Family 18 protein
416	GH31		Glycoside Hydrolase Family 31 protein
463	AA11		Lytic polysaccharide monooxygenase
491	GT15		Glycosyltransferase Family 15 protein
517	GT3		Glycosyltransferase Family 3 protein
546	GH16		Glycoside Hydrolase Family 16 protein
561	GH27		Glycoside Hydrolase Family 27 protein
614	AA3_2		GMC oxidoreductase
637	GT34		Glycosyltransferase Family 34 protein
653	GH95		Glycoside Hydrolase Family 95 protein
687	CBM14		Carbohydrate-Binding Module Family 14 protein
696	GH55		Glycoside Hydrolase Family 55 protein
701	GT2		Glycosyltransferase Family 2 protein
713	CBM50-CBM50-CBM50		Carbohydrate-Binding Module Family 50 protein
714	GH18		Glycoside Hydrolase Family 18 protein
792	GT69		Glycosyltransferase Family 69 protein
930	GT59		Glycosyltransferase Family 59 protein
949	GH13_22-GT5		Glycoside Hydrolase Family 13 / Glycosyltransferase Family 5 protein
979	GT1		Glycosyltransferase Family 1 protein
981	GH13_40		Glycoside Hydrolase Family 13 protein
982	GH13_40		Glycoside Hydrolase Family 13 protein
1005	GH16		Glycoside Hydrolase Family 16 protein
1051	CBM50-CBM50-CBM50		Carbohydrate-Binding Module Family 50 protein
1053	CBM18-CBM18-GH18		Carbohydrate-Binding Module Family 18 / Glycoside Hydrolase Family 18 protein
1075	EXPN		Distantly related to plant expansins
1077	GH30_7-CBM1		Glycoside Hydrolase Family 30 / Carbohydrate-Binding Module Family 1 protein
1080	GH62		Glycoside Hydrolase Family 62 protein
1090	GH72-CBM43		Glycoside Hydrolase Family 72 / Carbohydrate-Binding Module Family 43 protein
1124	GH43		Glycoside Hydrolase Family 43 protein
1148	Myosin_motor-GT2		Glycosyltransferase Family 2 protein
1149	Myosin_motor-GT2		Glycosyltransferase Family 2 protein
1151	GH13_1		Glycoside Hydrolase Family 13 protein
1170	AA3_2	(fragment)	GMC oxidoreductase
1181	GT34		Glycosyltransferase Family 34 protein
1197	GH43		Glycoside Hydrolase Family 43 protein
1211	GH105		Glycoside Hydrolase Family 105 protein
1225	AA9		Lytic polysaccharide monooxygenase (formerly GH61)
1243	GH16		Glycoside Hydrolase Family 16 protein
1268	GH43		Glycoside Hydrolase Family 43 protein
1301	CBM21		Carbohydrate-Binding Module Family 21 protein
1332	GH51		Glycoside Hydrolase Family 51 protein
1358	GH131		Glycoside Hydrolase Family 131 protein
1407	GT62		Glycosyltransferase Family 62 protein
1481	GH125		Glycoside Hydrolase Family 125 protein
1488	GT57		Glycosyltransferase Family 57 protein
1492	AA3_2		GMC oxidoreductase
1536	GT31		Glycosyltransferase Family 31 protein
1561	AA1		Multicopper oxidase
1562	AA1_2		Ferroxidase
1568	AA8-AA3_1		Iron reductase domain / Cellobiose dehydrogenase
1573	GT25		Glycosyltransferase Family 25 protein
1590	CBM32-AA5_2		Carbohydrate-Binding Module Family 32 / Galactose oxidase
1625	GT8		Glycosyltransferase Family 8 protein
1633	GH28		Glycoside Hydrolase Family 28 protein
1649	GH43-CBM35		Glycoside Hydrolase Family 43 / Carbohydrate-Binding Module Family 35 protein
1660	GT2		Glycosyltransferase Family 2 protein
1692	GT32		Glycosyltransferase Family 32 protein
1694	GT69		Glycosyltransferase Family 69 protein
1695	GT32		Glycosyltransferase Family 32 protein
1711	GT2		Glycosyltransferase Family 2 protein
1729	GT8		Glycosyltransferase Family 8 protein
1745	CE8-CE8-CE8-CE8		Carbohydrate Esterase Family 8 protein
1752	GH74-CBM1		Glycoside Hydrolase Family 74 / Carbohydrate-Binding Module Family 1 protein
1757	GH18		Glycoside Hydrolase Family 18 protein
1764	GH15		Glycoside Hydrolase Family 15 protein
1767	GH134		Glycoside Hydrolase Family 134 protein
1768	CBM1-GH5_7		Carbohydrate-Binding Module Family 1 / Glycoside Hydrolase Family 5 protein
1777	GH36		Glycoside Hydrolase Family 36 protein
1783	GH36		Glycoside Hydrolase Family 36 protein
1791	GH135		Glycoside Hydrolase Family 135 protein
1794	GH75	(fragment)	Glycoside Hydrolase Family 75 protein
1807	GT2		Glycosyltransferase Family 2 protein
1809	GT32		Glycosyltransferase Family 32 protein
1879	GT2		Glycosyltransferase Family 2 protein
1923	PL4_1		Polysaccharide Lyase Family 4 protein
1940	AA8		Iron reductase domain protein
1944	GT71		Glycosyltransferase Family 71 protein
1946	GT34		Glycosyltransferase Family 34 protein
1962	CE1		Carbohydrate Esterase Family 1 protein
1963	AA9		Lytic polysaccharide monooxygenase (formerly GH61)
1988	CE5		Carbohydrate Esterase Family 5 protein
1998	GT20	(fragment)	Glycosyltransferase Family 20 protein
2060	AA3_2		GMC oxidoreductase
2062	GH105		Glycoside Hydrolase Family 105 protein
2122	GT22		Glycosyltransferase Family 22 protein
2218	GH3		Glycoside Hydrolase Family 3 protein
2229	GH3		Glycoside Hydrolase Family 3 protein
2283	GT21		Glycosyltransferase Family 21 protein
2358	GH17		Glycoside Hydrolase Family 17 protein
2377	GT32		Glycosyltransferase Family 32 protein
2412	GT2		Glycosyltransferase Family 2 protein
2431	EXPN-CBM63		Distantly related to plant expansins / Carbohydrate-Binding Module Family 63 protein
2521	PL1_4		Polysaccharide Lyase Family 1 protein
2524	EXPN		Distantly related to plant expansins
2527	GH92		Glycoside Hydrolase Family 92 protein
2528	CBM48-GH13_8		Carbohydrate-Binding Module Family 48 / Glycoside Hydrolase Family 13 protein
2551	GT15		Glycosyltransferase Family 15 protein
2568	PL20		Polysaccharide Lyase Family 20 protein
2622	CE4		Carbohydrate Esterase Family 4 protein
2674	GT58		Glycosyltransferase Family 58 protein
2690	GT15		Glycosyltransferase Family 15 protein
2772	GT71		Glycosyltransferase Family 71 protein
2782	GT4		Glycosyltransferase Family 4 protein
2846	GH27-CBM13		Glycoside Hydrolase Family 27 / Carbohydrate-Binding Module Family 13 protein
2848	GH75		Glycoside Hydrolase Family 75 protein
2861	GH16		Glycoside Hydrolase Family 16 protein
2865	GH16		Glycoside Hydrolase Family 16 protein
2883	GT20		Glycosyltransferase Family 20 protein
2890	GH67		Glycoside Hydrolase Family 67 protein
2910	AA9		Lytic polysaccharide monooxygenase (formerly GH61)
2911	CE1		Carbohydrate Esterase Family 1 protein
2941	AA11		Lytic polysaccharide monooxygenase
2950	AA9-CBM1		Lytic polysaccharide monooxygenase (formerly GH61) / Carbohydrate-Binding Module Family 1 protein
2953	GT2		Glycosyltransferase Family 2 protein
2954	GH12		Glycoside Hydrolase Family 12 protein
2993	AA3_2	(fragment)	GMC oxidoreductase
3010	CBM1-GH62		Carbohydrate-Binding Module Family 1 / Glycoside Hydrolase Family 62 protein
3011	CBM1-CE1		Carbohydrate-Binding Module Family 1 / Carbohydrate Esterase Family 1 protein
3059	GH65		Glycoside Hydrolase Family 65 protein
3097	GH3		Glycoside Hydrolase Family 3 protein
3103	GH76		Glycoside Hydrolase Family 76 protein
3111	AA1_2		Ferroxidase
3112	CBM1-GH6		Carbohydrate-Binding Module Family 1 / Glycoside Hydrolase Family 6 protein
3118	GH16		Glycoside Hydrolase Family 16 protein
3137	AA3_2	(fragment)	GMC oxidoreductase
3168	GH11		Glycoside Hydrolase Family 11 protein
3179	GH76		Glycoside Hydrolase Family 76 protein
3197	GH13_1		Glycoside Hydrolase Family 13 protein
3198	GH13_22-GT5		Glycoside Hydrolase Family 13 / Glycosyltransferase Family 5 protein
3250	GH17		Glycoside Hydrolase Family 17 protein
3255	GH76		Glycoside Hydrolase Family 76 protein
3262	CE5-CBM1		Carbohydrate Esterase Family 5 / Carbohydrate-Binding Module Family 1 protein
3277	GH11		Glycoside Hydrolase Family 11 protein
3278	GH1		Glycoside Hydrolase Family 1 protein
3309	GT20		Glycosyltransferase Family 20 protein
3380	GH115		Glycoside Hydrolase Family 115 protein
3405	GH75		Glycoside Hydrolase Family 75 protein
3420	GH18-CBM19		Glycoside Hydrolase Family 18 / Carbohydrate-Binding Module Family 19 protein
3456	GH132		Glycoside Hydrolase Family 132 protein
3472	GH18		Glycoside Hydrolase Family 18 protein
3475	GH5_22		Glycoside Hydrolase Family 5 protein
3522	GH3		Glycoside Hydrolase Family 3 protein
3523	GH12		Glycoside Hydrolase Family 12 protein
3553	GH13_40		Glycoside Hydrolase Family 13 protein
3556	GT2		Glycosyltransferase Family 2 protein
3558	GH93		Glycoside Hydrolase Family 93 protein
3560	AA13		Auxilliary Activities Family 13 protein
3634	GH35		Glycoside Hydrolase Family 35 protein
3647	GH47		Glycoside Hydrolase Family 47 protein
3662	GT1		Glycosyltransferase Family 1 protein
3675	GH7		Glycoside Hydrolase Family 7 protein
3717	GH31		Glycoside Hydrolase Family 31 protein
3720	GH72-CBM43		Glycoside Hydrolase Family 72 / Carbohydrate-Binding Module Family 43 protein
3734	GH15		Glycoside Hydrolase Family 15 protein
3795	GH43		Glycoside Hydrolase Family 43 protein
3834	GT20		Glycosyltransferase Family 20 protein
3835	GT20		Glycosyltransferase Family 20 protein
3838	GH71		Glycoside Hydrolase Family 71 protein
3908	GH76		Glycoside Hydrolase Family 76 protein
3911	GH13_1		Glycoside Hydrolase Family 13 protein
3953	CBM18-GH16		Carbohydrate-Binding Module Family 18 / Glycoside Hydrolase Family 16 protein
4027	GT24		Glycosyltransferase Family 24 protein
4041	GT1		Glycosyltransferase Family 1 protein
4081	GT2		Glycosyltransferase Family 2 protein
4089	AA3_2		GMC oxidoreductase
4126	GT62		Glycosyltransferase Family 62 protein
4140	AA3_2		GMC oxidoreductase
4164	GH55		Glycoside Hydrolase Family 55 protein
4167	CBM1-CE16		Carbohydrate-Binding Module Family 1 / Carbohydrate Esterase Family 16 protein
4168	CE16	(fragment)	Carbohydrate Esterase Family 16 protein
4180	CE16		Carbohydrate Esterase Family 16 protein
4181	GH20		Glycoside Hydrolase Family 20 protein
4187	GH13_1-CBM20		Glycoside Hydrolase Family 13 / Carbohydrate-Binding Module Family 20 protein
4188	GH15-CBM20		Glycoside Hydrolase Family 15 / Carbohydrate-Binding Module Family 20 protein
4189	GH76		Glycoside Hydrolase Family 76 protein
4200	PL1_4		Polysaccharide Lyase Family 1 protein
4227	GH72		Glycoside Hydrolase Family 72 protein
4228	AA8-AA3_1		Iron reductase domain / Cellobiose dehydrogenase
4234	GH32		Glycoside Hydrolase Family 32 protein
4270	GT2		Glycosyltransferase Family 2 protein
4279	CE1		Carbohydrate Esterase Family 1 protein
4287	GH47		Glycoside Hydrolase Family 47 protein
4365	GH7		Glycoside Hydrolase Family 7 protein
4386	GH2		Glycoside Hydrolase Family 2 protein
4388	GT50		Glycosyltransferase Family 50 protein
4404	GH5_7		Glycoside Hydrolase Family 5 protein
4409	GH54-CBM42		Glycoside Hydrolase Family 54 / Carbohydrate-Binding Module Family 42 protein
4501	GH18		Glycoside Hydrolase Family 18 protein
4502	CBM50-CBM50-CBM50-CBM50		Carbohydrate-Binding Module Family 50 protein
4600	EXPN		Distantly related to plant expansins
4623	GT62		Glycosyltransferase Family 62 protein
4726	AA9		Lytic polysaccharide monooxygenase (formerly GH61)
4764	GH36		Glycoside Hydrolase Family 36 protein
4766	AA7		Glucooligosaccharide oxidase
4853	GT22		Glycosyltransferase Family 22 protein
4878	GH10		Glycoside Hydrolase Family 10 protein
4917	CE4		Carbohydrate Esterase Family 4 protein
4930	GH47	(fragment)	Glycoside Hydrolase Family 47 protein
4936	GH13_1		Glycoside Hydrolase Family 13 protein
4937	GH15-CBM20		Glycoside Hydrolase Family 15 / Carbohydrate-Binding Module Family 20 protein
4938	GH31		Glycoside Hydrolase Family 31 protein
4940	GT31		Glycosyltransferase Family 31 protein
4993	GT34		Glycosyltransferase Family 34 protein
5038	GT76		Glycosyltransferase Family 76 protein
5187	GT22		Glycosyltransferase Family 22 protein
5236	GH16		Glycoside Hydrolase Family 16 protein
5239	GT1		Glycosyltransferase Family 1 protein
5249	GH37		Glycoside Hydrolase Family 37 protein
5266	GT31		Glycosyltransferase Family 31 protein
5276	GH3		Glycoside Hydrolase Family 3 protein
5283	GT71		Glycosyltransferase Family 71 protein
5286	GH28		Glycoside Hydrolase Family 28 protein
5292	GH13_1-CBM20		Glycoside Hydrolase Family 13 / Carbohydrate-Binding Module Family 20 protein
5367	GT20		Glycosyltransferase Family 20 protein
5441	GT39		Glycosyltransferase Family 39 protein
5506	GH18		Glycoside Hydrolase Family 18 protein
5511	GH18-CBM18		Glycoside Hydrolase Family 18 / Carbohydrate-Binding Module Family 18 protein
5517	GT31		Glycosyltransferase Family 31 protein
5545	GH55		Glycoside Hydrolase Family 55 protein
5556	GH13_40		Glycoside Hydrolase Family 13 protein
5562	CE8		Carbohydrate Esterase Family 8 protein
5567	GT57		Glycosyltransferase Family 57 protein
5580	GT4		Glycosyltransferase Family 4 protein
5582	GH114		Glycoside Hydrolase Family 114 protein
5583	GH135		Glycoside Hydrolase Family 135 protein
5604	AA3_2		GMC oxidoreductase
5617	GH38		Glycoside Hydrolase Family 38 protein
5666	GH28		Glycoside Hydrolase Family 28 protein
5676	GH5_12		Glycoside Hydrolase Family 5 protein
5707	GH43		Glycoside Hydrolase Family 43 protein
5715	GH16		Glycoside Hydrolase Family 16 protein
5717	GH92		Glycoside Hydrolase Family 92 protein
5778	CBM48		Carbohydrate-Binding Module Family 48 protein
5823	GT2		Glycosyltransferase Family 2 protein
5905	GH18		Glycoside Hydrolase Family 18 protein
5955	GH3		Glycoside Hydrolase Family 3 protein
5984	GT4		Glycosyltransferase Family 4 protein
6030	GH1		Glycoside Hydrolase Family 1 protein
6079	GH72		Glycoside Hydrolase Family 72 protein
6169	GT2		Glycosyltransferase Family 2 protein
6179	CE12		Carbohydrate Esterase Family 12 protein
6188	GT31		Glycosyltransferase Family 31 protein
6192	GH43		Glycoside Hydrolase Family 43 protein
6225	GH13_22-GT5		Glycoside Hydrolase Family 13 / Glycosyltransferase Family 5 protein
6283	GH105		Glycoside Hydrolase Family 105 protein
6286	AA3_2		GMC oxidoreductase
6298	AA3_2		GMC oxidoreductase
6342	GH76		Glycoside Hydrolase Family 76 protein
6343	AA3_2		GMC oxidoreductase
6351	GH2		Glycoside Hydrolase Family 2 protein
6360	GH43		Glycoside Hydrolase Family 43 protein
6362	GH15-CBM20		Glycoside Hydrolase Family 15 / Carbohydrate-Binding Module Family 20 protein
6445	GT32		Glycosyltransferase Family 32 protein
6470	GT71		Glycosyltransferase Family 71 protein
6471	CBM48		Carbohydrate-Binding Module Family 48 protein
6510	GH63		Glycoside Hydrolase Family 63 protein
6554	GH3		Glycoside Hydrolase Family 3 protein
6563	GT4		Glycosyltransferase Family 4 protein
6581	GH39		Glycoside Hydrolase Family 39 protein
6601	GH76		Glycoside Hydrolase Family 76 protein
6639	GH27		Glycoside Hydrolase Family 27 protein
6684	GT31		Glycosyltransferase Family 31 protein
6743	GH7-CBM1		Glycoside Hydrolase Family 7 / Carbohydrate-Binding Module Family 1 protein
6746	GH43		Glycoside Hydrolase Family 43 protein
6751	GT8		Glycosyltransferase Family 8 protein
6758	GH51		Glycoside Hydrolase Family 51 protein
6770	GT31		Glycosyltransferase Family 31 protein
6772	GH75		Glycoside Hydrolase Family 75 protein
6787	AA13-CBM20		Auxilliary Activities Family 13 / Carbohydrate-Binding Module Family 20 protein
6819	GH43		Glycoside Hydrolase Family 43 protein
6821	GH43		Glycoside Hydrolase Family 43 protein
6835	PL4_3		Polysaccharide Lyase Family 4 protein
6859	GT4		Glycosyltransferase Family 4 protein
6862	GH3		Glycoside Hydrolase Family 3 protein
6880	GT32		Glycosyltransferase Family 32 protein
6886	GH35		Glycoside Hydrolase Family 35 protein
6920	GH1		Glycoside Hydrolase Family 1 protein
6932	GH31		Glycoside Hydrolase Family 31 protein
6939	GH16		Glycoside Hydrolase Family 16 protein
6972	AA1		Multicopper oxidase
6992	CBM50-CBM50		Carbohydrate-Binding Module Family 50 protein
7006	GH13_5		Glycoside Hydrolase Family 13 protein
7066	GH1		Glycoside Hydrolase Family 1 protein
7086	GH47		Glycoside Hydrolase Family 47 protein
7096	GH55		Glycoside Hydrolase Family 55 protein
7124	GH35		Glycoside Hydrolase Family 35 protein
7145	GH132		Glycoside Hydrolase Family 132 protein
7152	GT22		Glycosyltransferase Family 22 protein
7247	GT35		Glycosyltransferase Family 35 protein
7279	GT2		Glycosyltransferase Family 2 protein
7283	GT31		Glycosyltransferase Family 31 protein
7291	AA9		Lytic polysaccharide monooxygenase (formerly GH61)
7292	CBM50-CBM50-CBM50		Carbohydrate-Binding Module Family 50 protein
7293	CBM18-CBM18-GH18		Carbohydrate-Binding Module Family 18 / Glycoside Hydrolase Family 18 protein
7413	GH17		Glycoside Hydrolase Family 17 protein
7463	GH92		Glycoside Hydrolase Family 92 protein
7546	GH6		Glycoside Hydrolase Family 6 protein
7551	GH51		Glycoside Hydrolase Family 51 protein
7646	GH127		Glycoside Hydrolase Family 127 protein
7675	GT39		Glycosyltransferase Family 39 protein
7750	GT4		Glycosyltransferase Family 4 protein
7863	GH3		Glycoside Hydrolase Family 3 protein
7874	GT90		Glycosyltransferase Family 90 protein
7885	GT90		Glycosyltransferase Family 90 protein
7887	GT8		Glycosyltransferase Family 8 protein
7914	GT90		Glycosyltransferase Family 90 protein
7915	GH16		Glycoside Hydrolase Family 16 protein
7968	GH12		Glycoside Hydrolase Family 12 protein
8004	GH81		Glycoside Hydrolase Family 81 protein
8078	GH5_9		Glycoside Hydrolase Family 5 protein
8097	GT41		Glycosyltransferase Family 41 protein
8100	GH31		Glycoside Hydrolase Family 31 protein
8135	AA6		Benzoquinone reductase
8138	GH18	(fragment)	Glycoside Hydrolase Family 18 protein
8201	GH13_25-GH133		Glycoside Hydrolase Family 13 / Glycoside Hydrolase Family 133 protein
8250	GH76		Glycoside Hydrolase Family 76 protein
8268	GH134		Glycoside Hydrolase Family 134 protein
8274	GT32		Glycosyltransferase Family 32 protein
8282	CBM18		Carbohydrate-Binding Module Family 18 protein
8283	GH16		Glycoside Hydrolase Family 16 protein
8293	GH25		Glycoside Hydrolase Family 25 protein
8472	CE5		Carbohydrate Esterase Family 5 protein
8474	GH89	(fragment)	Glycoside Hydrolase Family 89 protein
8476	CE1		Carbohydrate Esterase Family 1 protein
8484	GH5_5-CBM1		Glycoside Hydrolase Family 5 / Carbohydrate-Binding Module Family 1 protein
8516	GH5_5		Glycoside Hydrolase Family 5 protein
8567	GH16		Glycoside Hydrolase Family 16 protein
8578	GH128		Glycoside Hydrolase Family 128 protein
8607	GH15		Glycoside Hydrolase Family 15 protein
8661	GH5_9		Glycoside Hydrolase Family 5 protein
8703	GH2		Glycoside Hydrolase Family 2 protein
8717	GH3	(fragment)	Glycoside Hydrolase Family 3 protein
8738	GH25		Glycoside Hydrolase Family 25 protein
8756	CBM18-CE4-CBM18		Carbohydrate-Binding Module Family 18 / Carbohydrate Esterase Family 4 protein
8778	AA3_2		GMC oxidoreductase
8809	AA11		Lytic polysaccharide monooxygenase
8851	GH72		Glycoside Hydrolase Family 72 protein
8871	GH5_5-CBM1		Glycoside Hydrolase Family 5 / Carbohydrate-Binding Module Family 1 protein
8872	GH7-CBM1		Glycoside Hydrolase Family 7 / Carbohydrate-Binding Module Family 1 protein
8887	GH11		Glycoside Hydrolase Family 11 protein
8906	GH47		Glycoside Hydrolase Family 47 protein
8908	GH17		Glycoside Hydrolase Family 17 protein
8910	GT48		Glycosyltransferase Family 48 protein
8911	GH72-CBM43		Glycoside Hydrolase Family 72 / Carbohydrate-Binding Module Family 43 protein
8962	GT20		Glycosyltransferase Family 20 protein
8994	GH55		Glycoside Hydrolase Family 55 protein
9030	GH10-CBM1		Glycoside Hydrolase Family 10 / Carbohydrate-Binding Module Family 1 protein
9048	GH92		Glycoside Hydrolase Family 92 protein
9065	GT33		Glycosyltransferase Family 33 protein
9087	CE15	(fragment)	Carbohydrate Esterase Family 15 protein
9096	GH3		Glycoside Hydrolase Family 3 protein
9103	GH43		Glycoside Hydrolase Family 43 protein

## Sheet: amorphotheca_resinae
proteinId	description	modelnotes	defline
14409	GT31		Glycosyltransferase Family 31 protein
15478	GT57		Glycosyltransferase Family 57 protein
15779	EXPN		Distantly related to plant expansins
16136	GH51		Glycoside Hydrolase Family 51 protein
16200	GT31		Glycosyltransferase Family 31 protein
16240	GH72		Glycoside Hydrolase Family 72 protein
16280	AA5_1		Copper radical oxidase
16286	GT2		Glycosyltransferase Family 2 protein
16487	GT33		Glycosyltransferase Family 33 protein
17233	CBM50-CBM50-CBM18-CBM18-CBM18-CBM50		Carbohydrate-Binding Module Family 50 / Carbohydrate-Binding Module Family 18 protein
17344	CE3		Carbohydrate Esterase Family 3 protein
17370	GH18		Glycoside Hydrolase Family 18 protein
17909	GT8		Glycosyltransferase Family 8 protein
18724	GH89		Glycoside Hydrolase Family 89 protein
18816	GH72		Glycoside Hydrolase Family 72 protein
20441	GH18-CBM1		Glycoside Hydrolase Family 18 / Carbohydrate-Binding Module Family 1 protein
20443	GH78		Glycoside Hydrolase Family 78 protein
20450	GH64		Glycoside Hydrolase Family 64 protein
20590	GH78		Glycoside Hydrolase Family 78 protein
20614	GH27-CBM13		Glycoside Hydrolase Family 27 / Carbohydrate-Binding Module Family 13 protein
20970	CE8		Carbohydrate Esterase Family 8 protein
20982	GH81	(short fragment) fragment C-term;	Glycoside Hydrolase Family 81 protein
22258	GT31		Glycosyltransferase Family 31 protein
22604	GT20		Glycosyltransferase Family 20 protein
22815	GH5_9		Glycoside Hydrolase Family 5 protein
22887	GH18		Glycoside Hydrolase Family 18 protein
23067	GH5_5		Glycoside Hydrolase Family 5 protein
23957	GH37		Glycoside Hydrolase Family 37 protein
24878	GH5		Glycoside Hydrolase Family 5 protein
26312	GH31		Glycoside Hydrolase Family 31 protein
26392	GH3		Glycoside Hydrolase Family 3 protein
27158	GH53		Glycoside Hydrolase Family 53 protein
28270	GH5_7		Glycoside Hydrolase Family 5 protein
28561	GH55		Glycoside Hydrolase Family 55 protein
28795	GT2	fragment C-term;	Glycosyltransferase Family 2 protein
29614	GT15		Glycosyltransferase Family 15 protein
30673	GT15		Glycosyltransferase Family 15 protein
30817	GH125		Glycoside Hydrolase Family 125 protein
31360	GH64		Glycoside Hydrolase Family 64 protein
31715	GH47		Glycoside Hydrolase Family 47 protein
31789	GH47		Glycoside Hydrolase Family 47 protein
31954	GT4		Glycosyltransferase Family 4 protein
32723	GH17		Glycoside Hydrolase Family 17 protein
32864	GT1	fragment N-term;	Glycosyltransferase Family 1 protein
32956	GT69		Glycosyltransferase Family 69 protein
33055	GT22		Glycosyltransferase Family 22 protein
33726	AA6		Benzoquinone reductase
33896	GT21		Glycosyltransferase Family 21 protein
34070	GH72		Glycoside Hydrolase Family 72 protein
34360	GT32		Glycosyltransferase Family 32 protein
34616	GT31		Glycosyltransferase Family 31 protein
35192	GT22		Glycosyltransferase Family 22 protein
35213	AA4		Vanillyl alcohol oxidase
35322	GT2		Glycosyltransferase Family 2 protein
35707	AA3_2		GMC oxidoreductase
35747	GH17		Glycoside Hydrolase Family 17 protein
35818	GH17		Glycoside Hydrolase Family 17 protein
36364	GH13_5		Glycoside Hydrolase Family 13 protein
36469	GT31		Glycosyltransferase Family 31 protein
36612	CE4		Carbohydrate Esterase Family 4 protein
37122	GH12		Glycoside Hydrolase Family 12 protein
37208	AA1		Multicopper oxidase
37644	GH93		Glycoside Hydrolase Family 93 protein
37687	GT69	fragment N-term;	Glycosyltransferase Family 69 protein
39394	AA7		Glucooligosaccharide oxidase
39609	GH76		Glycoside Hydrolase Family 76 protein
39764	GT22		Glycosyltransferase Family 22 protein
41714	GT8		Glycosyltransferase Family 8 protein
41736	GH72		Glycoside Hydrolase Family 72 protein
41749	GH76		Glycoside Hydrolase Family 76 protein
42138	AA11		Lytic polysaccharide monooxygenase
42360	GT32		Glycosyltransferase Family 32 protein
42557	GT4		Glycosyltransferase Family 4 protein
42931	GT22		Glycosyltransferase Family 22 protein
42982	CE9		Carbohydrate Esterase Family 9 protein
44147	GH18	fragment C-term;	Glycoside Hydrolase Family 18 protein
44938	Myosin_motor-GT2		Glycosyltransferase Family 2 protein
45438	GT2		Glycosyltransferase Family 2 protein
46362	GT2		Glycosyltransferase Family 2 protein
46530	GT2		Glycosyltransferase Family 2 protein
46764	GT20		Glycosyltransferase Family 20 protein
46823	GH71		Glycoside Hydrolase Family 71 protein
47140	GT32		Glycosyltransferase Family 32 protein
47643	GT66		Glycosyltransferase Family 66 protein
48217	GH132		Glycoside Hydrolase Family 132 protein
48654	GH145		Glycoside Hydrolase Family 145 protein
48890	GH16		Glycoside Hydrolase Family 16 protein
49238	CE5		Carbohydrate Esterase Family 5 protein
49598	GT32	fragment C-term;	Glycosyltransferase Family 32 protein
50138	CBM1-GH5_5		Carbohydrate-Binding Module Family 1 / Glycoside Hydrolase Family 5 protein
50153	GH51		Glycoside Hydrolase Family 51 protein
50225	GH3		Glycoside Hydrolase Family 3 protein
50425	GH3		Glycoside Hydrolase Family 3 protein
51268	GH16		Glycoside Hydrolase Family 16 protein
51274	GH20		Glycoside Hydrolase Family 20 protein
51511	GH95		Glycoside Hydrolase Family 95 protein
51669	GH3		Glycoside Hydrolase Family 3 protein
51869	GH79		Glycoside Hydrolase Family 79 protein
52391	GT76		Glycosyltransferase Family 76 protein
52464	GH27		Glycoside Hydrolase Family 27 protein
52780	AA1_3		Laccase-like multicopper oxidase
53144	GH18		Glycoside Hydrolase Family 18 protein
53512	CBM18-GH18		Carbohydrate-Binding Module Family 18 / Glycoside Hydrolase Family 18 protein
53576	GT20		Glycosyltransferase Family 20 protein
53936	GT1		Glycosyltransferase Family 1 protein
54047	GH47		Glycoside Hydrolase Family 47 protein
54333	GH47		Glycoside Hydrolase Family 47 protein
54536	GT1		Glycosyltransferase Family 1 protein
55588	GH16		Glycoside Hydrolase Family 16 protein
56709	GT17		Glycosyltransferase Family 17 protein
56713	GH16		Glycoside Hydrolase Family 16 protein
56743	GH128		Glycoside Hydrolase Family 128 protein
57262	AA3_2		GMC oxidoreductase
58784	GH31		Glycoside Hydrolase Family 31 protein
59297	GH105	(fragments) fragment N-term/C-term;	Glycoside Hydrolase Family 105 protein
59326	GH3		Glycoside Hydrolase Family 3 protein
59595	GH27-CBM35		Glycoside Hydrolase Family 27 / Carbohydrate-Binding Module Family 35 protein
59668	GH36		Glycoside Hydrolase Family 36 protein
59775	GH79		Glycoside Hydrolase Family 79 protein
59892	AA3_2		GMC oxidoreductase
60048	GT32	(possible fragment) fragment C-term;	Glycosyltransferase Family 32 protein
60088	GH78		Glycoside Hydrolase Family 78 protein
61197	Myosin_motor-GT2		Glycosyltransferase Family 2 protein
61338	CBM50-CBM50-CBM50-CBM50-CBM50-CBM50		Carbohydrate-Binding Module Family 50 protein
61492	GT39		Glycosyltransferase Family 39 protein
61684	GH71		Glycoside Hydrolase Family 71 protein
61803	GH115		Glycoside Hydrolase Family 115 protein
62020	GH71		Glycoside Hydrolase Family 71 protein
62473	GT62		Glycosyltransferase Family 62 protein
62782	GH65		Glycoside Hydrolase Family 65 protein
64406	GH10		Glycoside Hydrolase Family 10 protein
65240	GH76		Glycoside Hydrolase Family 76 protein
65593	AA5_1		Copper radical oxidase
66039	AA1_3		Laccase-like multicopper oxidase
66381	AA1_2		Ferroxidase
66575	GH18		Glycoside Hydrolase Family 18 protein
66751	GT90		Glycosyltransferase Family 90 protein
67630	GH92		Glycoside Hydrolase Family 92 protein
67653	GH125		Glycoside Hydrolase Family 125 protein
68456	AA1		Multicopper oxidase
69289	GH15-CBM20	(GamP)	Glycoside Hydrolase Family 15 / Carbohydrate-Binding Module Family 20 protein
69336	AA3_2		GMC oxidoreductase
69748	GH64		Glycoside Hydrolase Family 64 protein
70851	GT8	fragment N-term;	Glycosyltransferase Family 8 protein
71652	GT69		Glycosyltransferase Family 69 protein
74783	GT31		Glycosyltransferase Family 31 protein
77004	GH76	fragment N-term/C-term;	Glycoside Hydrolase Family 76 protein
83741	GT2		Glycosyltransferase Family 2 protein
84482	AA11		Lytic polysaccharide monooxygenase
86661	GH5_9	fragment N-term;	Glycoside Hydrolase Family 5 protein
87238	GH18	fragment N-term;	Glycoside Hydrolase Family 18 protein
89551	GH76	fragment N-term;	Glycoside Hydrolase Family 76 protein
90616	PL7_4	fragment N-term;	Polysaccharide Lyase Family 7 protein
91627	AA4		Vanillyl alcohol oxidase
91668	GT32		Glycosyltransferase Family 32 protein
92721	GH47		Glycoside Hydrolase Family 47 protein
92835	GH17		Glycoside Hydrolase Family 17 protein
92982	EXPN	fragment N-term;	Distantly related to plant expansins
93293	GT2		Glycosyltransferase Family 2 protein
93336	GH16		Glycoside Hydrolase Family 16 protein
93979	GT1	fragment N-term/C-term;	Glycosyltransferase Family 1 protein
94635	GH16		Glycoside Hydrolase Family 16 protein
94776	GH47		Glycoside Hydrolase Family 47 protein
96244	GH72		Glycoside Hydrolase Family 72 protein
96678	GT34		Glycosyltransferase Family 34 protein
97289	GH16		Glycoside Hydrolase Family 16 protein
98090	GT15	fragment N-term;	Glycosyltransferase Family 15 protein
98093	CBM18-CBM18-GH18		Carbohydrate-Binding Module Family 18 / Glycoside Hydrolase Family 18 protein
98139	AA1_2		Ferroxidase
98602	GT4		Glycosyltransferase Family 4 protein
98952	GH16		Glycoside Hydrolase Family 16 protein
99748	GH1		Glycoside Hydrolase Family 1 protein
99763	GH78		Glycoside Hydrolase Family 78 protein
101025	GH16		Glycoside Hydrolase Family 16 protein
102165	GH2		Glycoside Hydrolase Family 2 protein
102927	GH27		Glycoside Hydrolase Family 27 protein
103318	GH15		Glycoside Hydrolase Family 15 protein
103387	GH128	fragment N-term;	Glycoside Hydrolase Family 128 protein
103869	GH13_40		Glycoside Hydrolase Family 13 protein
104252	GH65		Glycoside Hydrolase Family 65 protein
104301	CBM48-GH13_8		Carbohydrate-Binding Module Family 48 / Glycoside Hydrolase Family 13 protein
104797	GH93	fragment N-term;	Glycoside Hydrolase Family 93 protein
105265	GH16		Glycoside Hydrolase Family 16 protein
105467	GT90		Glycosyltransferase Family 90 protein
105473	GH76		Glycoside Hydrolase Family 76 protein
105492	GT4		Glycosyltransferase Family 4 protein
105649	GH43		Glycoside Hydrolase Family 43 protein
106166	GT25	fragment N-term;	Glycosyltransferase Family 25 protein
107301	GH92		Glycoside Hydrolase Family 92 protein
107664	GH63		Glycoside Hydrolase Family 63 protein
107780	GH3		Glycoside Hydrolase Family 3 protein
108588	GH35		Glycoside Hydrolase Family 35 protein
108780	GT25		Glycosyltransferase Family 25 protein
109248	GH5_12		Glycoside Hydrolase Family 5 protein
110139	GH28		Glycoside Hydrolase Family 28 protein
110282	GH5_9		Glycoside Hydrolase Family 5 protein
110392	GH17		Glycoside Hydrolase Family 17 protein
110632	GH76		Glycoside Hydrolase Family 76 protein
110719	GT90		Glycosyltransferase Family 90 protein
110769	GH71-CBM24-CBM24		Glycoside Hydrolase Family 71 / Carbohydrate-Binding Module Family 24 protein
111255	AA1		Multicopper oxidase
111629	GT1	(fragment)	Glycosyltransferase Family 1 protein
112313	GH18	fragment N-term;	Glycoside Hydrolase Family 18 protein
112495	GH47		Glycoside Hydrolase Family 47 protein
112851	GH38		Glycoside Hydrolase Family 38 protein
114971	GT57		Glycosyltransferase Family 57 protein
115984	AA3_1		Cellobiose dehydrogenase
116334	GT39		Glycosyltransferase Family 39 protein
117809	GH3		Glycoside Hydrolase Family 3 protein
118046	GH92		Glycoside Hydrolase Family 92 protein
118540	CBM18-GH16		Carbohydrate-Binding Module Family 18 / Glycoside Hydrolase Family 16 protein
118543	GH76		Glycoside Hydrolase Family 76 protein
118575	GH5_9		Glycoside Hydrolase Family 5 protein
121803	GH1		Glycoside Hydrolase Family 1 protein
121806	GH16		Glycoside Hydrolase Family 16 protein
122934	AA1		Multicopper oxidase
123913	GT50		Glycosyltransferase Family 50 protein
125749	CE3		Carbohydrate Esterase Family 3 protein
126342	AA1_3		Laccase-like multicopper oxidase
126352	GH47		Glycoside Hydrolase Family 47 protein
126646	GH92		Glycoside Hydrolase Family 92 protein
126936	CBM48		Carbohydrate-Binding Module Family 48 protein
128094	GH13_1		Glycoside Hydrolase Family 13 protein
128304	GT1		Glycosyltransferase Family 1 protein
128687	GH72-CBM43		Glycoside Hydrolase Family 72 / Carbohydrate-Binding Module Family 43 protein
129458	GH18		Glycoside Hydrolase Family 18 protein
129545	GH72-CBM43		Glycoside Hydrolase Family 72 / Carbohydrate-Binding Module Family 43 protein
130208	GH76		Glycoside Hydrolase Family 76 protein
130360	GH18		Glycoside Hydrolase Family 18 protein
131300	GT34	fragment N-term;	Glycosyltransferase Family 34 protein
131363	GH17		Glycoside Hydrolase Family 17 protein
131366	GH76		Glycoside Hydrolase Family 76 protein
131415	GH13_25-GH133		Glycoside Hydrolase Family 13 / Glycoside Hydrolase Family 133 protein
131890	GT62		Glycosyltransferase Family 62 protein
133463	GT25	fragment N-term;	Glycosyltransferase Family 25 protein
133949	GT2		Glycosyltransferase Family 2 protein
133951	GT59		Glycosyltransferase Family 59 protein
134051	GH16		Glycoside Hydrolase Family 16 protein
134313	CBM50		Carbohydrate-Binding Module Family 50 protein
134454	GT35		Glycosyltransferase Family 35 protein
135032	GT2		Glycosyltransferase Family 2 protein
135427	GT1		Glycosyltransferase Family 1 protein
135561	GH132		Glycoside Hydrolase Family 132 protein
135918	GT15		Glycosyltransferase Family 15 protein
136225	GH47		Glycoside Hydrolase Family 47 protein
139051	GT34		Glycosyltransferase Family 34 protein
139172	GH31		Glycoside Hydrolase Family 31 protein
139545	GT41		Glycosyltransferase Family 41 protein
140774	AA9-CBM18		Lytic polysaccharide monooxygenase (formerly GH61) / Carbohydrate-Binding Module Family 18 protein
140976	GH28		Glycoside Hydrolase Family 28 protein
141407	GH55		Glycoside Hydrolase Family 55 protein
142178	GT61		Glycosyltransferase Family 61 protein
142395	GH16		Glycoside Hydrolase Family 16 protein
142480	CE16		Carbohydrate Esterase Family 16 protein
142714	GH76		Glycoside Hydrolase Family 76 protein
142881	GH92		Glycoside Hydrolase Family 92 protein
142937	GH35		Glycoside Hydrolase Family 35 protein
143296	GT8		Glycosyltransferase Family 8 protein
144091	AA3_3		Alcohol oxidase
144401	GH5_15		Glycoside Hydrolase Family 5 protein
144614	GT39		Glycosyltransferase Family 39 protein
145000	GT31		Glycosyltransferase Family 31 protein
145794	GH27		Glycoside Hydrolase Family 27 protein
145932	GT58		Glycosyltransferase Family 58 protein
146091	GT62		Glycosyltransferase Family 62 protein
146462	GT2		Glycosyltransferase Family 2 protein
146747	GT24		Glycosyltransferase Family 24 protein
147185	GH2		Glycoside Hydrolase Family 2 protein
147253	GH2		Glycoside Hydrolase Family 2 protein
148360	GH15-CBM20		Glycoside Hydrolase Family 15 / Carbohydrate-Binding Module Family 20 protein
153607	CBM48		Carbohydrate-Binding Module Family 48 protein
160540	GT2		Glycosyltransferase Family 2 protein
173185	CBM21		Carbohydrate-Binding Module Family 21 protein
180228	GH20		Glycoside Hydrolase Family 20 protein
192527	GT48		Glycosyltransferase Family 48 protein
202913	GT31		Glycosyltransferase Family 31 protein
214252	GH128		Glycoside Hydrolase Family 128 protein
215408	GT3		Glycosyltransferase Family 3 protein
259680	GH142		Glycoside Hydrolase Family 142 protein
270280	GH55		Glycoside Hydrolase Family 55 protein
270703	CE4		Carbohydrate Esterase Family 4 protein
272822	AA1_2		Ferroxidase
275353	GH28		Glycoside Hydrolase Family 28 protein
278076	GH81	(short fragment) fragment N-term/C-term;	Glycoside Hydrolase Family 81 protein

[truncated: 125 more sheets: arthrobotrys_oligospora, arthroderma_benhamiae, aureobasidium_pullulans, aspergillus_flavus, auricularia_subglabra, boletus_edulis_prilba, botrytis_cinerea, botryobasidium_botryosum, boletus_edulis_bed1, bisporella_sp._pmi_857, crucibulum_laeve, chalara_longipes, choiromyces_venosus, caloscypha_fulgens, cantharellus_anzutake, candida_tanzawaensis, cenococcum_geophilum, ceratobasidium_sp, coprinellus_micaceus, coprinopsis_cinerea …]
