# Supplementary material for: Large-scale genome sequencing of mycorrhizal fungi provides insights into the early evolution of symbiotic traits
Source: Nat Commun. 2020 Oct 12;11:5125. doi: 10.1038/s41467-020-18795-w (PMC7550596; doi:10.1038/s41467-020-18795-w)
Supplement: Supplementary file 16 — Supplementary Dataset 12 [file 41467_2020_18795_MOESM16_ESM.xlsx]

## Sheet: ECM Asco
Supplementary Data 12 - List of small secreted proteins with known function
The table shows the annotation of small secreted proteins for 11 ectomycorrhizal fungi in Ascomycota.
PFAM ID	SSP #	Annotation
9792	69	Ubiquitin 3 binding protein But2 C-terminal domain
14273	48	Domain of unknown function (DUF4360); I32
5730	34	CFEM domain
10342	27	Ser-Thr-rich glycosyl-phosphatidyl-inositol-anchored membrane family; M23B
AA11	25	AA11
3443	23	Glycosyl hydrolase family 61; AA9; AA9-CBM1
1083	20	Cutinase; CE5
13472	20	GDSL-like Lipase/Acylhydrolase family; CE12; CE16; CE3
188	19	Cysteine-rich secretory protein family; I63; I01
7249	17	Cerato-platanin; EXPN
1105	16	emp24/gp25L/p24 family/GOLD
187	15	Chitin recognition protein; CBM18; CBM18-CBM18-CBM18; CBM18-CBM18; CBM18-CBM18-CBM18-CBM18
GH131	15	GH131
194	14	Eukaryotic-type carbonic anhydrase
10645	14	Carbohydrate binding; CBM52-CBM52; CBM52
1185	13	Fungal hydrophobin; I42
11937	13	Protein of unknown function (DUF3455)
7510	11	Protein of unknown function (DUF1524)
9056	11	Prokaryotic phospholipase A2
11790	11	Glycosyl hydrolase catalytic core; GH128
11327	10	Protein of unknown function (DUF3129)
857	9	Isochorismatase family; I51
1670	8	Glycosyl hydrolase family 12; GH12
12296	8	Hydrophobic surface binding protein A
80	7	Copper/zinc superoxide dismutase (SODC)
1822	7	WSC domain; T06; I63
3211	7	Pectate lyase; PL3_2; PL3
3330	7	Lytic transglycolase; GH45; EXPN; EXPN-CBM63
1161	6	Phosphatidylethanolamine-binding protein; I51
13883	6	-phosphate oxidase; Pyridoxamine 5; -phosphate oxidase "; "Pyridoxamine 5
445	5	Ribonuclease T2 family
00657_13472	5	GDSL-like Lipase/Acylhydrolase; GDSL-like Lipase/Acylhydrolase family; CE12; CE3; CE16
734	5	Fungal cellulose binding domain; CBM1; CBM1-CE16; CBM1-GH45; CBM1-CBM1; GH45-CBM1; CE15; CBM1-CBM1-CBM1; AA9-CBM1; CBM1-CE15; CBM1-GH5_7; CBM1-PL1
1522	5	Polysaccharide deacetylase; CE4
1607	5	Chitin binding Peritrophin-A domain; CBM14
2265	5	S1/P1 Nuclease
05390_10342	5	Ser-Thr-rich glycosyl-phosphatidyl-inositol-anchored membrane family; Yeast cell wall synthesis protein KRE9/KNH1
GH25	5	GH25
00023_12796_13606_13637_13857	4	Ankyrin repeat; Ankyrin repeats (3 copies); Ankyrin repeats (many copies); I63; M56; I32
135	4	Carboxylesterase family; GGGX
485	4	Phosphoribulokinase / Uridine kinase family
1476	4	LysM domain; M23B; CBM50-CBM50; CBM50; EXPN-CBM50-CBM50; CBM50-CBM50-CBM50; C40; CBM50-EXPN; CBM50-CBM50-EXPN; C82; CBM50-CBM50-CBM50-CBM50
1828	4	Peptidase A4 family; G01
04099_04628	4	Sedlin N-terminal conserved region; Sybindin-like family
5257	4	CHAP domain
5630	4	Necrosis inducing protein (NPP1)
10270	4	Membrane magnesium transporter
11807	4	Domain of unknown function (DUF3328)
13577	4	SnoaL-like domain
13933_14521	4	Lysine-specific metallo-endopeptidase; Putative peptidase family
14099	4	Polysaccharide lyase; PL20
14479	4	Prion-inhibition and propagation
190	3	Cupin
331	3	Glycosyl hydrolase family 10; GH10
332	3	Glycosyl hydrolases family 17; GH17
457	3	Glycosyl hydrolases family 11; GH11; GH11-CBM1
722	3	Glycosyl hydrolases family 16; GH16
877	3	NlpC/P60 family; C40
959	3	Phage lysozyme; GH24
00967_07249	3	Barwin family; Cerato-platanin; EXPN
1328	3	Peroxidase family 2
1764	3	Lipase (class 3); GX
2221	3	ML domain
2469	3	Fasciclin domain
3067	3	Lytic polysaccharide mono-oxygenase cellulose-degrading; AA13; AA10
3227	3	Gamma interferon inducible lysosomal thiol reductase (GILT)
6766	3	Fungal hydrophobin
11578	3	Protein of unknown function (DUF3237)
17056	3	Killer toxin-resistance protein 1
17111	3	Fungal N-terminal domain of STAND proteins
00024_08276_14295	2	PAN domain; PAN-like domain
160	2	Cyclophilin type peptidyl-prolyl cis-trans isomerase/CLD
400	2	WD domain G-beta repeat
545	2	ribonuclease
652	2	Ricin-type beta-trefoil lectin domain; CBM13
732	2	GMC oxidoreductase; AA3_2; AA3
1070	2	FMN-dependent dehydrogenase
1217	2	Clathrin adaptor complex small chain; I04
1464	2	Transglycosylase SLT domain; GH23
1817	2	Chorismate mutase type II
1965	2	DJ-1/PfpI family; C56
2015	2	Glycosyl hydrolase family 45; GH45
2225	2	PA domain
2714	2	Calcium-dependent channel 7TM region putative phosphate
4622	2	ERG2 and Sigma1 receptor like protein
4777	2	Erv1 / Alr family
5390	2	Yeast cell wall synthesis protein KRE9/KNH1
5572	2	Pregnancy-associated plasma protein-A; M43B; M43A
9362	2	Domain of unknown function (DUF1996)
10215	2	Oligosaccaryltransferase
10273	2	Pre-rRNA-processing protein TSR2
10681	2	Chaperone for protein-folding within the ER fungal
12796_13606_13637_13857	2	Ankyrin repeat; Ankyrin repeats (3 copies); Ankyrin repeats (many copies)
13405	2	EF-hand domain
13640	2	2OG-Fe(II) oxygenase superfamily
13668	2	Ferritin-like domain
14021	2	Protein of unknown function (DUF4237)
14521	2	Lysine-specific metallo-endopeptidase
15474	2	Meiotically up-regulated gene family
16499	2	Alpha galactosidase A; GH27
CBM18	2	CBM18
CBM50	2	CBM50
GH16	2	GH16
GH24	2	GH24
GH28	2	GH28
GH43	2	GH43
00023_12796_13637_13857	1	Ankyrin repeat; Ankyrin repeats (3 copies); Ankyrin repeats (many copies); M56
00023_13637_13857	1	Ankyrin repeat; Ankyrin repeats (many copies)
00024_08276_08277_14295	1	PAN domain; PAN-like domain
00024_08277_14295	1	PAN domain; PAN-like domain
82	1	Subtilase family; S08A; S08X
00092_13519	1	von Willebrand factor type A domain
00096_13465	1	Zinc finger C2H2 type; Zinc-finger double domain
144	1	Beta-lactamase
150	1	Cellulase (glycosyl hydrolase family 5); GH5_7; GH5_5; GH5_31; GH5_15; GH5
173	1	Cytochrome b5-like Heme/Steroid binding domain
241	1	Cofilin/tropomyosin-type actin-binding protein
296	1	Luciferase-like monooxygenase
334	1	Nucleoside diphosphate kinase
337	1	Galactoside-binding lectin
00383_14437	1	Cytidine and deoxycytidylate deaminase zinc-binding region; MafB19-like deaminase
00389_02826	1	D-isomer specific 2-hydroxyacid dehydrogenase catalytic domain; D-isomer specific 2-hydroxyacid dehydrogenase NAD binding domain
399	1	Yeast PIR protein repeat
00400_12894	1	Anaphase-promoting complex subunit 4 WD40 domain; WD domain G-beta repeat
00457_00734	1	Fungal cellulose binding domain; Glycosyl hydrolases family 11; GH11-CBM1; CBM1-GH11
544	1	Pectate lyase; PL1; PL1_7
00561_12697	1	Alpha/beta hydrolase family; alpha/beta hydrolase fold
581	1	Rhodanese-like domain
583	1	Acetyltransferase (GNAT) family
00625_13671	1	AAA domain; Guanylate kinase; S60
704	1	Glycosyl hydrolases family 18; GH18
00705_02747_04139	1	Proliferating cell nuclear antigen C-terminal domain; Proliferating cell nuclear antigen N-terminal domain; Rad9; M17
00722_03935	1	Beta-glucan synthesis-associated protein (SKN1); Glycosyl hydrolases family 16; GH16
00732_01266	1	FAD dependent oxidoreductase; GMC oxidoreductase
00734_02015	1	Fungal cellulose binding domain; Glycosyl hydrolase family 45; GH45-CBM1; CBM1-GH45
00753_12706	1	Beta-lactamase superfamily domain; Metallo-beta-lactamase superfamily
840	1	Glycosyl hydrolase family 7; GH7
930	1	Dipeptidyl peptidase IV (DPP IV) N-terminal region; Y
1097	1	Arthropod defensin
1124	1	MAPEG family
1183	1	Glycosyl hydrolases family 25; GH25
01209_08241_08242_12847_13489_13847	1	Methyltransferase domain; ubiE/COQ5 methyltransferase family
1263	1	Aldose 1-epimerase
1341	1	Glycosyl hydrolases family 6; GH6
01494_13450	1	FAD binding domain; NAD(P)-binding Rossmann-like domain
1565	1	FAD binding domain
1583	1	Adenylylsulphate kinase
01593_07156_13450	1	Flavin containing amine oxidoreductase; NAD(P)-binding Rossmann-like domain; Prenylcysteine lyase
1650	1	Peptidase C13 family; C13
1679	1	Proteolipid membrane potential modulator
1738	1	Dienelactone hydrolase family
1872	1	RibD C-terminal domain
1975	1	Survival protein SurE
1981	1	Peptidyl-tRNA hydrolase PTH2
2102	1	Deuterolysin metalloprotease (M35) family; M35
2146	1	Sir2 family
2230	1	Phospholipase/Carboxylesterase; CE1; GX
2558	1	Ketopantoate reductase PanE/ApbA
2626	1	Carboxyltransferase domain subdomain A and B
2845	1	CUE domain
3009	1	Glycerophosphoryl diester phosphodiesterase family
3161	1	LAGLIDADG DNA endonuclease family
03403_12740	1	Chlorophyllase enzyme; Platelet-activating factor acetylhydrolase isoform II
3537	1	Glycoside-hydrolase family GH114; GH114
4389	1	Peptidase family M28; M28E
4616	1	Glycosyl hydrolases family 43; GH43
4681	1	Blastomyces yeast-phase-specific protein
4828	1	Glutathione-dependent formaldehyde-activating enzyme
4884	1	Vitamin B6 photo-protection and homoeostasis
4886	1	PT repeat
4921	1	XAP5 circadian clock regulator
5129	1	Transcription elongation factor Elf1 like
5186	1	Dpy-30 motif
05368_13460	1	NAD(P)H-binding; NmrA-like family
05572_13582_13688	1	Metallo-peptidase family M12; Metallo-peptidase family M12B Reprolysin-like; Pregnancy-associated plasma protein-A; M43B
05572_13688	1	Metallo-peptidase family M12; Pregnancy-associated plasma protein-A; M43B
5980	1	Toxin 7
6682	1	SOCE-associated regulatory factor of calcium homoeostasis
6726	1	Bladder cancer-related protein BC10
6764	1	Protein of unknown function (DUF1223)
6842	1	Protein of unknown function (DUF1242)
6884	1	Protein of unknown function (DUF1264)
6999	1	Sucrase/ferredoxin-like
7335	1	Fungal chitosanase of glycosyl hydrolase group 75; GH75
7452	1	CHRD domain
7732	1	Multicopper oxidase; C46; AA1_1; AA1
7938	1	Fungal fucose-specific lectin
08241_08242_12589_13649	1	Methyltransferase domain; Methyltransferase involved in Williams-Beuren syndrome
08277_14295	1	PAN domain; PAN-like domain
8450	1	SMP-30/Gluconolaconase/LRE-like region
8660	1	Oligosaccharide biosynthesis protein Alg14 like
8704	1	tRNA methyltransferase complex GCD14 subunit
08732_13460	1	HIM1; NAD(P)H-binding
8881	1	CVNH domain
9084	1	NMT1/THI5 like
9286	1	Pro-kumamolisin activation domain
9347	1	Domain of unknown function (DUF1989)
9435	1	Fungal protein of unknown function (DUF2015)
9769	1	Apolipoprotein O
10000_13840	1	ACT domain
10252	1	Casein kinase substrate phosphoprotein PP28
10604	1	Polyketide cyclase / dehydrase and lipid transport
10639	1	Putative transmembrane family 234
11999	1	Protein of unknown function (DUF3494)
12341	1	Minichromosome loss protein Mcl1 middle region
12710	1	haloacid dehalogenase-like hydrolase
12937_13637	1	Ankyrin repeats (many copies); F-box-like
12947	1	EGF domain; I63
13391	1	HNH endonuclease
13405_13499	1	EF-hand domain; EF-hand domain pair
13418	1	Galactose oxidase central domain
13489_13649	1	Methyltransferase domain
13499	1	EF-hand domain pair
13826	1	Domain of unknown function (DUF4188)
13854	1	Kelch motif
13933	1	Putative peptidase family
14498	1	Glycosyl hydrolase family 65 N-terminal domain
16010	1	Cytochrome domain of cellobiose dehydrogenase; AA8
16541	1	Alternaria alternata allergen 1
16990	1	Carbohydrate binding module (family 35); CBM35
AA12	1	AA12
CBM18-CBM18	1	CBM18-CBM18
CBM18-CBM18-CBM18	1	CBM18-CBM18-CBM18
CE1	1	CE1
CE12	1	CE12
CE15	1	CE15
CE16	1	CE16
GH131-CBM1	1	GH131-CBM1
GH17	1	GH17
GH45	1	GH45
GH95	1	GH95
PL1	1	PL1
PL1_4	1	PL1_4
PL14	1	PL14

## Sheet: Endophyte Asco
Supplementary Data 12 - List of small secreted proteins with known function
The table shows the annotation of small secreted proteins for 4 endophytic fungi in Ascomycota.
PFAM ID	SSP #	Annotation
5730	16	CFEM domain
3443	15	Glycosyl hydrolase family 61; AA9; AA9-CBM1
11327	12	Protein of unknown function (DUF3129)
10342	11	Ser-Thr-rich glycosyl-phosphatidyl-inositol-anchored membrane family; M23B
12296	11	Hydrophobic surface binding protein A
1083	9	Cutinase; CE5
1828	8	Peptidase A4 family; G01
1105	7	emp24/gp25L/p24 family/GOLD
1670	6	Glycosyl hydrolase family 12; GH12
9044	6	Kp4
11790	6	Glycosyl hydrolase catalytic core; GH128
11937	6	Protein of unknown function (DUF3455)
14273	6	Domain of unknown function (DUF4360); I32
188	5	Cysteine-rich secretory protein family; I63; I01
457	5	Glycosyl hydrolases family 11; GH11; GH11-CBM1
1161	5	Phosphatidylethanolamine-binding protein; I51
2265	5	S1/P1 Nuclease
6766	5	Fungal hydrophobin
13577	5	SnoaL-like domain
187	4	Chitin recognition protein; CBM18; CBM18-CBM18-CBM18; CBM18-CBM18; CBM18-CBM18-CBM18-CBM18
332	4	Glycosyl hydrolases family 17; GH17
1822	4	WSC domain; T06; I63
05390_10342	4	Ser-Thr-rich glycosyl-phosphatidyl-inositol-anchored membrane family; Yeast cell wall synthesis protein KRE9/KNH1
8881	4	CVNH domain
13883	4	-phosphate oxidase; Pyridoxamine 5; -phosphate oxidase "; "Pyridoxamine 5
EXPN	4	EXPN
190	3	Cupin
00457_00734	3	Fungal cellulose binding domain; Glycosyl hydrolases family 11; GH11-CBM1; CBM1-GH11
722	3	Glycosyl hydrolases family 16; GH16
734	3	Fungal cellulose binding domain; CBM1; CBM1-CE16; CBM1-GH45; CBM1-CBM1; GH45-CBM1; CE15; CBM1-CBM1-CBM1; AA9-CBM1; CBM1-CE15; CBM1-GH5_7; CBM1-PL1
1476	3	LysM domain; M23B; CBM50-CBM50; CBM50; EXPN-CBM50-CBM50; CBM50-CBM50-CBM50; C40; CBM50-EXPN; CBM50-CBM50-EXPN; C82; CBM50-CBM50-CBM50-CBM50
2221	3	ML domain
2585	3	GlcNAc-PI de-N-acetylase
3067	3	Lytic polysaccharide mono-oxygenase cellulose-degrading; AA13; AA10
3330	3	Lytic transglycolase; GH45; EXPN; EXPN-CBM63
10270	3	Membrane magnesium transporter
16010	3	Cytochrome domain of cellobiose dehydrogenase; AA8
GH131	3	GH131
00024_08276_14295	2	PAN domain; PAN-like domain
80	2	Copper/zinc superoxide dismutase (SODC)
135	2	Carboxylesterase family; GGGX
445	2	Ribonuclease T2 family
462	2	Glutaredoxin
00652_14200	2	Ricin-type beta-trefoil lectin domain; Ricin-type beta-trefoil lectin domain-like; CBM13; CBM13-CBM13; EXPN-CBM13
00657_13472	2	GDSL-like Lipase/Acylhydrolase; GDSL-like Lipase/Acylhydrolase family; CE12; CE3; CE16
00734_01083	2	Cutinase; Fungal cellulose binding domain; CE5-CBM1
857	2	Isochorismatase family; I51
1328	2	Peroxidase family 2
1965	2	DJ-1/PfpI family; C56
4117	2	Mpv17 / PMP22 family
5630	2	Necrosis inducing protein (NPP1)
6985	2	Heterokaryon incompatibility protein (HET)
7249	2	Cerato-platanin; EXPN
11578	2	Protein of unknown function (DUF3237)
11807	2	Domain of unknown function (DUF3328)
12138	2	Spherulation-specific family 4; GH135
13640	2	2OG-Fe(II) oxygenase superfamily
13668	2	Ferritin-like domain
14521	2	Lysine-specific metallo-endopeptidase
24	1	PAN domain
26	1	Eukaryotic aspartyl protease; A01A; A01X
00106_13561	1	Enoyl-(Acyl carrier protein) reductase; short chain dehydrogenase; I39
149	1	Calcineurin-like phosphoesterase
160	1	Cyclophilin type peptidyl-prolyl cis-trans isomerase/CLD
173	1	Cytochrome b5-like Heme/Steroid binding domain
194	1	Eukaryotic-type carbonic anhydrase
00326_10503	1	Esterase PHB depolymerase; Prolyl oligopeptidase family; CE1
378	1	Enoyl-CoA hydratase/isomerase
399	1	Yeast PIR protein repeat
596	1	Class II Aldolase and Adducin N-terminal domain
00646_12937	1	F-box domain; F-box-like
657	1	GDSL-like Lipase/Acylhydrolase; CE16
00657_13472_14606	1	GDSL-like Lipase/Acylhydrolase; GDSL-like Lipase/Acylhydrolase family; CE3
933	1	Glycosyl hydrolase family 3 N terminal domain; GH3
959	1	Phage lysozyme; GH24
1183	1	Glycosyl hydrolases family 25; GH25
1185	1	Fungal hydrophobin; I42
01370_08732_13460	1	HIM1; NAD dependent epimerase/dehydratase family; NAD(P)H-binding
1464	1	Transglycosylase SLT domain; GH23
1532	1	Glycosyl hydrolase family 47; GH47
1679	1	Proteolipid membrane potential modulator
01764_11187_12146	1	Lipase (class 3); Protein of unknown function (DUF2974); Serine aminopeptidase S33; GX
1817	1	Chorismate mutase type II
1975	1	Survival protein SurE
1981	1	Peptidyl-tRNA hydrolase PTH2
2015	1	Glycosyl hydrolase family 45; GH45
2298	1	Plastocyanin-like domain; I51
2469	1	Fasciclin domain
3537	1	Glycoside-hydrolase family GH114; GH114
3694	1	Erg28 like protein
4616	1	Glycosyl hydrolases family 43; GH43
4777	1	Erv1 / Alr family
4991	1	LicD family
6726	1	Bladder cancer-related protein BC10
6884	1	Protein of unknown function (DUF1264)
7452	1	CHRD domain
7510	1	Protein of unknown function (DUF1524)
9362	1	Domain of unknown function (DUF1996)
9430	1	Protein of unknown function (DUF2012)
9435	1	Fungal protein of unknown function (DUF2015)
9792	1	Ubiquitin 3 binding protein But2 C-terminal domain
9807	1	Elongation complex protein 6
10503	1	Esterase PHB depolymerase; CE1
10645	1	Carbohydrate binding; CBM52-CBM52; CBM52
10681	1	Chaperone for protein-folding within the ER fungal
11703	1	UPF0506
11913	1	Protein of unknown function (DUF3431)
12697	1	Alpha/beta hydrolase family
13164_13499	1	Diedel; EF-hand domain pair
13472	1	GDSL-like Lipase/Acylhydrolase family; CE12; CE16; CE3
13826	1	Domain of unknown function (DUF4188)
14021	1	Protein of unknown function (DUF4237)
14099	1	Polysaccharide lyase; PL20
14200	1	Ricin-type beta-trefoil lectin domain-like; CBM13
17107	1	N-terminal domain on NACHT_NTPase and P-loop NTPases
17111	1	Fungal N-terminal domain of STAND proteins
AA11	1	AA11
CBM50	1	CBM50
GH16	1	GH16
GH17	1	GH17

## Sheet: ERM Asco
Supplementary Data 12 - List of small secreted proteins with known function
The table shows the annotation of small secreted proteins for 4 ericoid mycorrhizal fungi in Ascomycota.
PFAM ID	SSP #	Annotation
3443	27	Glycosyl hydrolase family 61; AA9; AA9-CBM1
5730	21	CFEM domain
10342	19	Ser-Thr-rich glycosyl-phosphatidyl-inositol-anchored membrane family; M23B
12296	19	Hydrophobic surface binding protein A
457	18	Glycosyl hydrolases family 11; GH11; GH11-CBM1
1828	17	Peptidase A4 family; G01
11327	16	Protein of unknown function (DUF3129)
1083	15	Cutinase; CE5
1670	10	Glycosyl hydrolase family 12; GH12
11937	9	Protein of unknown function (DUF3455)
00657_13472	8	GDSL-like Lipase/Acylhydrolase; GDSL-like Lipase/Acylhydrolase family; CE12; CE3; CE16
1328	8	Peroxidase family 2
11999	8	Protein of unknown function (DUF3494)
190	7	Cupin
1161	7	Phosphatidylethanolamine-binding protein; I51
1822	7	WSC domain; T06; I63
2265	7	S1/P1 Nuclease
8787	7	Alginate lyase; PL7_4
722	6	Glycosyl hydrolases family 16; GH16
1105	6	emp24/gp25L/p24 family/GOLD
13640	6	2OG-Fe(II) oxygenase superfamily
14273	6	Domain of unknown function (DUF4360); I32
1183	5	Glycosyl hydrolases family 25; GH25
1764	5	Lipase (class 3); GX
5630	5	Necrosis inducing protein (NPP1)
8881	5	CVNH domain
9792	5	Ubiquitin 3 binding protein But2 C-terminal domain
12138	5	Spherulation-specific family 4; GH135
GH131	5	GH131
00106_13561	4	Enoyl-(Acyl carrier protein) reductase; short chain dehydrogenase; I39
188	4	Cysteine-rich secretory protein family; I63; I01
00326_10503	4	Esterase PHB depolymerase; Prolyl oligopeptidase family; CE1
445	4	Ribonuclease T2 family
734	4	Fungal cellulose binding domain; CBM1; CBM1-CE16; CBM1-GH45; CBM1-CBM1; GH45-CBM1; CE15; CBM1-CBM1-CBM1; AA9-CBM1; CBM1-CE15; CBM1-GH5_7; CBM1-PL1
2015	4	Glycosyl hydrolase family 45; GH45
2585	4	GlcNAc-PI de-N-acetylase
3330	4	Lytic transglycolase; GH45; EXPN; EXPN-CBM63
05390_10342	4	Ser-Thr-rich glycosyl-phosphatidyl-inositol-anchored membrane family; Yeast cell wall synthesis protein KRE9/KNH1
6766	4	Fungal hydrophobin
10270	4	Membrane magnesium transporter
11790	4	Glycosyl hydrolase catalytic core; GH128
00024_08276_14295	3	PAN domain; PAN-like domain
80	3	Copper/zinc superoxide dismutase (SODC)
135	3	Carboxylesterase family; GGGX
187	3	Chitin recognition protein; CBM18; CBM18-CBM18-CBM18; CBM18-CBM18; CBM18-CBM18-CBM18-CBM18
545	3	ribonuclease
00652_14200	3	Ricin-type beta-trefoil lectin domain; Ricin-type beta-trefoil lectin domain-like; CBM13; CBM13-CBM13; EXPN-CBM13
1522	3	Polysaccharide deacetylase; CE4
2221	3	ML domain
2469	3	Fasciclin domain
5638	3	Type VI secretion system effector Hcp
6726	3	Bladder cancer-related protein BC10
11578	3	Protein of unknown function (DUF3237)
13472	3	GDSL-like Lipase/Acylhydrolase family; CE12; CE16; CE3
13577	3	SnoaL-like domain
16010	3	Cytochrome domain of cellobiose dehydrogenase; AA8
16541	3	Alternaria alternata allergen 1
GH45	3	GH45
00024_08277_14295	2	PAN domain; PAN-like domain
00187_00734	2	Chitin recognition protein; Fungal cellulose binding domain; CBM18-CBM1; CBM18-CBM18-CBM1
194	2	Eukaryotic-type carbonic anhydrase
383	2	Cytidine and deoxycytidylate deaminase zinc-binding region
959	2	Phage lysozyme; GH24
1185	2	Fungal hydrophobin; I42
1375	2	Heat-labile enterotoxin alpha chain
1464	2	Transglycosylase SLT domain; GH23
1965	2	DJ-1/PfpI family; C56
3067	2	Lytic polysaccharide mono-oxygenase cellulose-degrading; AA13; AA10
3537	2	Glycoside-hydrolase family GH114; GH114
4991	2	LicD family
7335	2	Fungal chitosanase of glycosyl hydrolase group 75; GH75
7510	2	Protein of unknown function (DUF1524)
11807	2	Domain of unknown function (DUF3328)
13405	2	EF-hand domain
14021	2	Protein of unknown function (DUF4237)
00023_12796_13857	1	Ankyrin repeat; Ankyrin repeats (3 copies); Ankyrin repeats (many copies)
24	1	PAN domain
00024_08277	1	PAN domain; PAN-like domain
00024_14295	1	PAN domain
00026_14543	1	Eukaryotic aspartyl protease; Xylanase inhibitor N-terminal; A01A
00106_08659_13561	1	Enoyl-(Acyl carrier protein) reductase; KR domain; short chain dehydrogenase
144	1	Beta-lactamase
160	1	Cyclophilin type peptidyl-prolyl cis-trans isomerase/CLD
00187_01822	1	Chitin recognition protein; WSC domain; CBM18
00206_10415	1	Fumarase C C-terminus; Lyase
254	1	FKBP-type peptidyl-prolyl cis-trans isomerase
296	1	Luciferase-like monooxygenase
00457_00734	1	Fungal cellulose binding domain; Glycosyl hydrolases family 11; GH11-CBM1; CBM1-GH11
462	1	Glutaredoxin
561	1	alpha/beta hydrolase fold
00561_12146_12697	1	Alpha/beta hydrolase family; alpha/beta hydrolase fold; Serine aminopeptidase S33
651	1	BTB/POZ domain
00734_01083_08237	1	Cutinase; Fungal cellulose binding domain; PE-PPE domain; CE5-CBM1
857	1	Isochorismatase family; I51
881	1	Nitroreductase family
1097	1	Arthropod defensin
01118_08732_13460	1	HIM1; NAD(P)H-binding; Semialdehyde dehydrogenase NAD binding domain
1476	1	LysM domain; M23B; CBM50-CBM50; CBM50; EXPN-CBM50-CBM50; CBM50-CBM50-CBM50; C40; CBM50-EXPN; CBM50-CBM50-EXPN; C82; CBM50-CBM50-CBM50-CBM50
1494	1	FAD binding domain
1607	1	Chitin binding Peritrophin-A domain; CBM14
1636	1	Phosphotransferase enzyme family
1730	1	UreF
01965_17124	1	DJ-1/PfpI family; ThiJ/PfpI family-like; C56
2129	1	X-Pro dipeptidyl-peptidase (S15 family); S15
2298	1	Plastocyanin-like domain; I51
2535	1	ZIP Zinc transporter
2845	1	CUE domain
3198	1	Glucanosyltransferase; GH72
3211	1	Pectate lyase; PL3_2; PL3
3659	1	Glycosyl hydrolase family 71; GH71
3664	1	Glycosyl hydrolase family 62; GH62
04140_04191	1	Isoprenylcysteine carboxyl methyltransferase (ICMT) family; Phospholipid methyltransferase
4185	1	Phosphoesterase family
4513	1	Baculovirus polyhedron envelope protein PEP C terminus
4603	1	Ran-interacting Mog1 protein
4777	1	Erv1 / Alr family
4909	1	Amidohydrolase
5257	1	CHAP domain
6140	1	Interferon-induced 6-16 family
6964	1	Alpha-L-arabinofuranosidase C-terminal domain; GH51
6985	1	Heterokaryon incompatibility protein (HET)
7217	1	Heterokaryon incompatibility protein Het-C
8493	1	Aflatoxin regulatory protein
8659	1	KR domain
9206	1	Alpha-L-arabinofuranosidase B catalytic; GH54
9286	1	Pro-kumamolisin activation domain
10287_10290	1	Glycine-rich protein domain (DUF2403); Putative TOS1-like glycosyl hydrolase (DUF2401)
10333	1	GPI-Mannosyltransferase II co-activator
10503	1	Esterase PHB depolymerase; CE1
10517	1	Electron transfer DM13
10604	1	Polyketide cyclase / dehydrase and lipid transport
11927	1	Protein of unknown function (DUF3445)
12511	1	Protein of unknown function (DUF3716)
12680	1	SnoaL-like domain
12695_12697	1	Alpha/beta hydrolase family
12796	1	Ankyrin repeats (3 copies)
13668	1	Ferritin-like domain
13826	1	Domain of unknown function (DUF4188)
13883	1	-phosphate oxidase; Pyridoxamine 5
14099	1	Polysaccharide lyase; PL20
14200	1	Ricin-type beta-trefoil lectin domain-like; CBM13
14479	1	Prion-inhibition and propagation
17056	1	Killer toxin-resistance protein 1
17107	1	N-terminal domain on NACHT_NTPase and P-loop NTPases
17111	1	Fungal N-terminal domain of STAND proteins
AA11	1	AA11
CBM13	1	CBM13
CBM18-CBM18	1	CBM18-CBM18
CE1	1	CE1
CE3	1	CE3
GH136	1	GH136
GH3	1	GH3
GH30_7	1	GH30_7
GH5	1	GH5

## Sheet: Parasite Asco
Supplementary Data 12 - List of small secreted proteins with known function
The table shows the annotation of small secreted proteins for 2 parasitic fungi in Ascomycota.
PFAM ID	Number of SSPs	Annotation
734	16	Fungal cellulose binding domain; CBM1; CBM1-CE16; CBM1-GH45; CBM1-CBM1; GH45-CBM1; CE15; CBM1-CBM1-CBM1; AA9-CBM1; CBM1-CE15; CBM1-GH5_7; CBM1-PL1
5730	12	CFEM domain
188	10	Cysteine-rich secretory protein family; I63; I01
1083	10	Cutinase; CE5
3443	9	Glycosyl hydrolase family 61; AA9; AA9-CBM1
10342	7	Ser-Thr-rich glycosyl-phosphatidyl-inositol-anchored membrane family; M23B
15474	7	Meiotically up-regulated gene family
14273	6	Domain of unknown function (DUF4360); I32
1965	5	DJ-1/PfpI family; C56
2015	5	Glycosyl hydrolase family 45; GH45
5572	5	Pregnancy-associated plasma protein-A; M43B; M43A
11327	5	Protein of unknown function (DUF3129)
194	4	Eukaryotic-type carbonic anhydrase
00457_00734	4	Fungal cellulose binding domain; Glycosyl hydrolases family 11; GH11-CBM1; CBM1-GH11
7249	4	Cerato-platanin; EXPN
8881	4	CVNH domain
190	3	Cupin
457	3	Glycosyl hydrolases family 11; GH11; GH11-CBM1
3211	3	Pectate lyase; PL3_2; PL3
9056	3	Prokaryotic phospholipase A2
12138	3	Spherulation-specific family 4; GH135
CBM21	3	CBM21
80	2	Copper/zinc superoxide dismutase (SODC)
00081_02777	2	Iron/manganese superoxide dismutases alpha-hairpin domain; Iron/manganese superoxide dismutases C-terminal domain
445	2	Ribonuclease T2 family
722	2	Glycosyl hydrolases family 16; GH16
1105	2	emp24/gp25L/p24 family/GOLD
1161	2	Phosphatidylethanolamine-binding protein; I51
1328	2	Peroxidase family 2
1464	2	Transglycosylase SLT domain; GH23
1822	2	WSC domain; T06; I63
2265	2	S1/P1 Nuclease
3330	2	Lytic transglycolase; GH45; EXPN; EXPN-CBM63
4616	2	Glycosyl hydrolases family 43; GH43
7510	2	Protein of unknown function (DUF1524)
10270	2	Membrane magnesium transporter
11937	2	Protein of unknown function (DUF3455)
12708	2	Pectate lyase superfamily protein; GH55; GH28
13883	2	-phosphate oxidase; Pyridoxamine 5
17056	2	Killer toxin-resistance protein 1
00106_13561	1	Enoyl-(Acyl carrier protein) reductase; short chain dehydrogenase; I39
264	1	Common central domain of tyrosinase; I02
00326_10503	1	Esterase PHB depolymerase; Prolyl oligopeptidase family; CE1
00383_14437	1	Cytidine and deoxycytidylate deaminase zinc-binding region; MafB19-like deaminase
545	1	ribonuclease
581	1	Rhodanese-like domain
00734_01083	1	Cutinase; Fungal cellulose binding domain; CE5-CBM1
840	1	Glycosyl hydrolase family 7; GH7
857	1	Isochorismatase family; I51
1185	1	Fungal hydrophobin; I42
1375	1	Heat-labile enterotoxin alpha chain
1469	1	Pentapeptide repeats (8 copies)
1522	1	Polysaccharide deacetylase; CE4
1981	1	Peptidyl-tRNA hydrolase PTH2
2136	1	Nuclear transport factor 2 (NTF2) domain
2221	1	ML domain
2469	1	Fasciclin domain
2585	1	GlcNAc-PI de-N-acetylase
4991	1	LicD family
05390_10342	1	Ser-Thr-rich glycosyl-phosphatidyl-inositol-anchored membrane family; Yeast cell wall synthesis protein KRE9/KNH1
05572_13688	1	Metallo-peptidase family M12; Pregnancy-associated plasma protein-A; M43B
5630	1	Necrosis inducing protein (NPP1)
5638	1	Type VI secretion system effector Hcp
6766	1	Fungal hydrophobin
7335	1	Fungal chitosanase of glycosyl hydrolase group 75; GH75
7452	1	CHRD domain
7876	1	Stress responsive A/B Barrel Domain
10075	1	CSN8/PSMD8/EIF3K family
10281	1	Putative stress-responsive nuclear envelope protein
10681	1	Chaperone for protein-folding within the ER fungal
11790	1	Glycosyl hydrolase catalytic core; GH128
14200	1	Ricin-type beta-trefoil lectin domain-like; CBM13
14856	1	Pathogen effector; putative necrosis-inducing factor
GH134	1	GH134

## Sheet: Pathogen Asco
Supplementary Data 12 - List of small secreted proteins with known function
The table shows the annotation of small secreted proteins for 9 pathogenic fungi in Ascomycota.
PFAM ID	SSP #	Annotation
3443	58	Glycosyl hydrolase family 61; AA9; AA9-CBM1
1083	49	Cutinase; CE5
5730	38	CFEM domain
12296	35	Hydrophobic surface binding protein A
457	27	Glycosyl hydrolases family 11; GH11; GH11-CBM1
10342	25	Ser-Thr-rich glycosyl-phosphatidyl-inositol-anchored membrane family; M23B
1670	21	Glycosyl hydrolase family 12; GH12
1328	20	Peroxidase family 2
188	17	Cysteine-rich secretory protein family; I63; I01
11937	17	Protein of unknown function (DUF3455)
00657_13472	16	GDSL-like Lipase/Acylhydrolase; GDSL-like Lipase/Acylhydrolase family; CE12; CE3; CE16
6766	16	Fungal hydrophobin
14273	16	Domain of unknown function (DUF4360); I32
1822	14	WSC domain; T06; I63
5630	14	Necrosis inducing protein (NPP1)
1161	13	Phosphatidylethanolamine-binding protein; I51
3211	13	Pectate lyase; PL3_2; PL3
13472	13	GDSL-like Lipase/Acylhydrolase family; CE12; CE16; CE3
3067	12	Lytic polysaccharide mono-oxygenase cellulose-degrading; AA13; AA10
9792	12	Ubiquitin 3 binding protein But2 C-terminal domain
11327	12	Protein of unknown function (DUF3129)
1476	11	LysM domain; M23B; CBM50-CBM50; CBM50; EXPN-CBM50-CBM50; CBM50-CBM50-CBM50; C40; CBM50-EXPN; CBM50-CBM50-EXPN; C82; CBM50-CBM50-CBM50-CBM50
187	10	Chitin recognition protein; CBM18; CBM18-CBM18-CBM18; CBM18-CBM18; CBM18-CBM18-CBM18-CBM18
1105	10	emp24/gp25L/p24 family/GOLD
8881	10	CVNH domain
190	9	Cupin
857	9	Isochorismatase family; I51
7249	9	Cerato-platanin; EXPN
14856	9	Pathogen effector; putative necrosis-inducing factor
1828	8	Peptidase A4 family; G01
11790	8	Glycosyl hydrolase catalytic core; GH128
16541	8	Alternaria alternata allergen 1
00089_13365	7	Trypsin; Trypsin-like peptidase domain; S01A
194	7	Eukaryotic-type carbonic anhydrase
722	7	Glycosyl hydrolases family 16; GH16
7452	7	CHRD domain
16010	7	Cytochrome domain of cellobiose dehydrogenase; AA8
AA11	7	AA11
CE1	7	CE1
GH131	7	GH131
734	6	Fungal cellulose binding domain; CBM1; CBM1-CE16; CBM1-GH45; CBM1-CBM1; GH45-CBM1; CE15; CBM1-CBM1-CBM1; AA9-CBM1; CBM1-CE15; CBM1-GH5_7; CBM1-PL1
1965	6	DJ-1/PfpI family; C56
5572	6	Pregnancy-associated plasma protein-A; M43B; M43A
7510	6	Protein of unknown function (DUF1524)
9056	6	Prokaryotic phospholipase A2
80	5	Copper/zinc superoxide dismutase (SODC)
545	5	ribonuclease
1185	5	Fungal hydrophobin; I42
2015	5	Glycosyl hydrolase family 45; GH45
2221	5	ML domain
2265	5	S1/P1 Nuclease
3330	5	Lytic transglycolase; GH45; EXPN; EXPN-CBM63
05390_10342	5	Ser-Thr-rich glycosyl-phosphatidyl-inositol-anchored membrane family; Yeast cell wall synthesis protein KRE9/KNH1
11578	5	Protein of unknown function (DUF3237)
EXPN	5	EXPN
160	4	Cyclophilin type peptidyl-prolyl cis-trans isomerase/CLD
959	4	Phage lysozyme; GH24
1042	4	Endoribonuclease L-PSP
01083_08237	4	Cutinase; PE-PPE domain; CE5
1375	4	Heat-labile enterotoxin alpha chain
1522	4	Polysaccharide deacetylase; CE4
4681	4	Blastomyces yeast-phase-specific protein
11913	4	Protein of unknown function (DUF3431)
13577	4	SnoaL-like domain
13640	4	2OG-Fe(II) oxygenase superfamily
14040	4	Deoxyribonuclease NucA/NucB
CBM50	4	CBM50
00036_13202_13405_13499	3	EF hand; EF-hand domain; EF-hand domain pair
135	3	Carboxylesterase family; GGGX
295	3	Glycosyl hydrolases family 28; GH28
00326_10503	3	Esterase PHB depolymerase; Prolyl oligopeptidase family; CE1
332	3	Glycosyl hydrolases family 17; GH17
00378_16113	3	Enoyl-CoA hydratase/isomerase
497	3	Bacterial extracellular solute-binding proteins family 3
00561_12146_12697	3	Alpha/beta hydrolase family; alpha/beta hydrolase fold; Serine aminopeptidase S33
00722_03935	3	Beta-glucan synthesis-associated protein (SKN1); Glycosyl hydrolases family 16; GH16
1975	3	Survival protein SurE
3575	3	Peptidase family S51; S51
4777	3	Erv1 / Alr family
05572_13582_13688	3	Metallo-peptidase family M12; Metallo-peptidase family M12B Reprolysin-like; Pregnancy-associated plasma protein-A; M43B
6140	3	Interferon-induced 6-16 family
6172	3	Cupin superfamily (DUF985)
7335	3	Fungal chitosanase of glycosyl hydrolase group 75; GH75
8212	3	Lipocalin-like domain
8787	3	Alginate lyase; PL7_4
9044	3	Kp4
9430	3	Protein of unknown function (DUF2012)
10270	3	Membrane magnesium transporter
11807	3	Domain of unknown function (DUF3328)
12192	3	Fungal calcium binding protein
13883	3	-phosphate oxidase; Pyridoxamine 5
13924	3	Lipocalin-like domain
14021	3	Protein of unknown function (DUF4237)
14099	3	Polysaccharide lyase; PL20
CBM18	3	CBM18
GH134	3	GH134
00026_14543	2	Eukaryotic aspartyl protease; Xylanase inhibitor N-terminal; A01A
00081_02777	2	Iron/manganese superoxide dismutases alpha-hairpin domain; Iron/manganese superoxide dismutases C-terminal domain
89	2	Trypsin; S01A
00141_11895	2	Fungal peroxidase extension region; Peroxidase; AA2
254	2	FKBP-type peptidyl-prolyl cis-trans isomerase
264	2	Common central domain of tyrosinase; I02
331	2	Glycosyl hydrolase family 10; GH10
399	2	Yeast PIR protein repeat
445	2	Ribonuclease T2 family
450	2	Serine carboxypeptidase; S10
00457_00734	2	Fungal cellulose binding domain; Glycosyl hydrolases family 11; GH11-CBM1; CBM1-GH11
462	2	Glutaredoxin
00652_14200	2	Ricin-type beta-trefoil lectin domain; Ricin-type beta-trefoil lectin domain-like; CBM13; CBM13-CBM13; EXPN-CBM13
1097	2	Arthropod defensin
1607	2	Chitin binding Peritrophin-A domain; CBM14
1674	2	Lipase (class 2); GX
1738	2	Dienelactone hydrolase family
1764	2	Lipase (class 3); GX
01764_03893	2	Lipase (class 3); Lipase 3 N-terminal region; GX
2089	2	Palmitoyl protein thioesterase; GX
02102_14521	2	Deuterolysin metalloprotease (M35) family; Lysine-specific metallo-endopeptidase; M35
2230	2	Phospholipase/Carboxylesterase; CE1; GX
2585	2	GlcNAc-PI de-N-acetylase
3664	2	Glycosyl hydrolase family 62; GH62
3928	2	Haem-degrading
4573	2	Signal peptidase subunit
4616	2	Glycosyl hydrolases family 43; GH43
4622	2	ERG2 and Sigma1 receptor like protein
5637	2	galactosyl transferase GMA12/MNN10 family
5980	2	Toxin 7
7110	2	EthD domain
7645	2	Calcium-binding EGF domain
7876	2	Stress responsive A/B Barrel Domain
11410	2	Antifungal peptide
12138	2	Spherulation-specific family 4; GH135
12680	2	SnoaL-like domain
13405	2	EF-hand domain
14479	2	Prion-inhibition and propagation
14558	2	ML-like domain
CE16	2	CE16
GH18	2	GH18
GH24	2	GH24
00023_12796_12937_13606_13637_13857	1	Ankyrin repeat; Ankyrin repeats (3 copies); Ankyrin repeats (many copies); F-box-like
24	1	PAN domain
00024_08277_14295	1	PAN domain; PAN-like domain
00024_14295	1	PAN domain
00025_01926_04670_09439	1	50S ribosome-binding GTPase; ADP-ribosylation factor family; Gtr1/RagA G protein conserved region; Signal recognition particle receptor beta subunit; S60
67	1	Cytochrome P450
96	1	Zinc finger C2H2 type
00106_01370_08659_13561	1	Enoyl-(Acyl carrier protein) reductase; KR domain; NAD dependent epimerase/dehydratase family; short chain dehydrogenase
00106_05368_08659_13561	1	Enoyl-(Acyl carrier protein) reductase; KR domain; NmrA-like family; short chain dehydrogenase; I39
00106_08659_13561	1	Enoyl-(Acyl carrier protein) reductase; KR domain; short chain dehydrogenase
00106_13561	1	Enoyl-(Acyl carrier protein) reductase; short chain dehydrogenase; I39
128	1	Alpha amylase catalytic domain; GH13_1; GH13_22
00135_07859	1	alpha/beta hydrolase fold; Carboxylesterase family; GGGX
153	1	Mitochondrial carrier protein
173	1	Cytochrome b5-like Heme/Steroid binding domain
00175_00970	1	Oxidoreductase FAD-binding domain; Oxidoreductase NAD-binding domain
00187_00734	1	Chitin recognition protein; Fungal cellulose binding domain; CBM18-CBM1; CBM18-CBM18-CBM1
00188_05887	1	Cysteine-rich secretory protein family; Procyclic acidic repetitive protein (PARP)
246	1	Zinc carboxypeptidase; M14A
00246_02244	1	Carboxypeptidase activation peptide; Zinc carboxypeptidase; M14A
248	1	Aldo/keto reductase family
00295_12708	1	Glycosyl hydrolases family 28; Pectate lyase superfamily protein; GH28
314	1	Thaumatin family; GH152
00326_00756_10503	1	Esterase PHB depolymerase; Prolyl oligopeptidase family; Putative esterase; CE1
383	1	Cytidine and deoxycytidylate deaminase zinc-binding region
00383_14437	1	Cytidine and deoxycytidylate deaminase zinc-binding region; MafB19-like deaminase
428	1	60s Acidic ribosomal protein
544	1	Pectate lyase; PL1; PL1_7
00561_12146	1	alpha/beta hydrolase fold; Serine aminopeptidase S33
00561_12697	1	Alpha/beta hydrolase family; alpha/beta hydrolase fold
00583_08445_13508_13673	1	Acetyltransferase (GNAT) domain; Acetyltransferase (GNAT) family; FR47-like protein
596	1	Class II Aldolase and Adducin N-terminal domain
00657_13472_14606	1	GDSL-like Lipase/Acylhydrolase; GDSL-like Lipase/Acylhydrolase family; CE3
704	1	Glycosyl hydrolases family 18; GH18
710	1	Asparaginase N-terminal
732	1	GMC oxidoreductase; AA3_2; AA3
00734_01083	1	Cutinase; Fungal cellulose binding domain; CE5-CBM1
00734_01670	1	Fungal cellulose binding domain; Glycosyl hydrolase family 12; GH12-CBM1
00734_03443	1	Fungal cellulose binding domain; Glycosyl hydrolase family 61; AA9-CBM1
795	1	Carbon-nitrogen hydrolase
877	1	NlpC/P60 family; C40
884	1	Sulfatase
00890_01593_03486_12831_13450_13738	1	FAD binding domain; FAD dependent oxidoreductase; Flavin containing amine oxidoreductase; HI0933-like protein; NAD(P)-binding Rossmann-like domain; Pyridine nucleotide-disulphide oxidoreductase
1095	1	Pectinesterase; CE8
1183	1	Glycosyl hydrolases family 25; GH25
1217	1	Clathrin adaptor complex small chain; I04
01266_01494_07992_13450	1	FAD binding domain; FAD dependent oxidoreductase; NAD(P)-binding Rossmann-like domain; Pyridine nucleotide-disulphide oxidoreductase
01344_13415_13418_13964	1	Galactose oxidase central domain; Kelch motif
1370	1	NAD dependent epimerase/dehydratase family
01370_05368_13460	1	NAD dependent epimerase/dehydratase family; NAD(P)H-binding; NmrA-like family
1391	1	Collagen triple helix repeat (20 copies); I02
1400	1	Astacin (Peptidase family M12A)
01633_01636	1	Choline/ethanolamine kinase; Phosphotransferase enzyme family
1730	1	UreF
01738_07859	1	alpha/beta hydrolase fold; Dienelactone hydrolase family
1817	1	Chorismate mutase type II
1894	1	Uncharacterised protein family UPF0047
2144	1	Repair protein Rad1/Rec1/Rad17
2156	1	Glycosyl hydrolase family 26; GH26
02991_04110	1	Autophagy protein Atg8 ubiquitin like; Ubiquitin-like autophagy protein Apg12
3134	1	TB2/DP1 HVA22 family
3198	1	Glucanosyltransferase; GH72
3388	1	Legume-like lectin family
03403_12740	1	Chlorophyllase enzyme; Platelet-activating factor acetylhydrolase isoform II
3435	1	Saccharopine dehydrogenase NADP binding domain
3489	1	Saposin-like type B region 2
3537	1	Glycoside-hydrolase family GH114; GH114
3636	1	Glycosyl hydrolase family 65 N-terminal domain
3659	1	Glycosyl hydrolase family 71; GH71
3694	1	Erg28 like protein
04099_04628	1	Sedlin N-terminal conserved region; Sybindin-like family
4113	1	Gpi16 subunit GPI transamidase component; I02
4442	1	Cytochrome c oxidase assembly protein CtaG/Cox11
4488	1	Glycosyltransferase sugar-binding region containing DXD motif
4991	1	LicD family
5532	1	CsbD-like
05572_13688	1	Metallo-peptidase family M12; Pregnancy-associated plasma protein-A; M43B
6013	1	Proteins of 100 residues with WXG
6516	1	Purine nucleoside permease (NUP)
6682	1	SOCE-associated regulatory factor of calcium homoeostasis
7081	1	Protein of unknown function (DUF1349)
8031	1	Berberine and berberine like
8719	1	Domain of unknown function (DUF1768)
8892	1	YqcI/YcgG family
9284	1	Rhamnogalacturonan lyase B N-terminal; PL4_1; PL4
9362	1	Domain of unknown function (DUF1996)
9435	1	Fungal protein of unknown function (DUF2015)
9451	1	Autophagy-related protein 27
10017	1	Histidine-specific methyltransferase SAM-dependent
10282	1	Lactonase 7-bladed beta-propeller
10503	1	Esterase PHB depolymerase; CE1
10604	1	Polyketide cyclase / dehydrase and lipid transport
10645	1	Carbohydrate binding; CBM52-CBM52; CBM52
10681	1	Chaperone for protein-folding within the ER fungal
11693_11937	1	Protein of unknown function (DUF2990); Protein of unknown function (DUF3455)
11915	1	Protein of unknown function (DUF3433)
11951	1	Fungal specific transcription factor domain
11999	1	Protein of unknown function (DUF3494)
12146	1	Serine aminopeptidase S33
12697	1	Alpha/beta hydrolase family
12740	1	Chlorophyllase enzyme
13405_13499	1	EF-hand domain; EF-hand domain pair
13460	1	NAD(P)H-binding
13489_13649	1	Methyltransferase domain
13563	1	-5; 2; RNA ligase superfamily
13602	1	Zinc-binding dehydrogenase
13668	1	Ferritin-like domain
13933	1	Putative peptidase family
14087	1	Domain of unknown function (DUF4267)
14200	1	Ricin-type beta-trefoil lectin domain-like; CBM13
14520	1	Helix-hairpin-helix domain
16011	1	Carbohydrate-binding family 9
16035	1	Chalcone isomerase like
17056	1	Killer toxin-resistance protein 1
17111	1	Fungal N-terminal domain of STAND proteins
CBM1-CE16	1	CBM1-CE16
CE15	1	CE15
GH16	1	GH16
GH17	1	GH17
GH28	1	GH28
GH5_23	1	GH5_23
GH76	1	GH76

## Sheet: Saprotroph Asco
Supplementary Data 12 - List of small secreted proteins with known function
The table shows the annotation of small secreted proteins for 18 saprotrophic fungi in Ascomycota.
PFAM ID	SSP #	Annotation
3443	172	Glycosyl hydrolase family 61; AA9; AA9-CBM1
1083	73	Cutinase; CE5
5730	69	CFEM domain
10342	55	Ser-Thr-rich glycosyl-phosphatidyl-inositol-anchored membrane family; M23B
9792	35	Ubiquitin 3 binding protein But2 C-terminal domain
14273	34	Domain of unknown function (DUF4360); I32
188	33	Cysteine-rich secretory protein family; I63; I01
8881	32	CVNH domain
11937	30	Protein of unknown function (DUF3455)
00657_13472	28	GDSL-like Lipase/Acylhydrolase; GDSL-like Lipase/Acylhydrolase family; CE12; CE3; CE16
457	27	Glycosyl hydrolases family 11; GH11; GH11-CBM1
12296	27	Hydrophobic surface binding protein A
1105	26	emp24/gp25L/p24 family/GOLD
1185	26	Fungal hydrophobin; I42
AA11	26	AA11
1828	24	Peptidase A4 family; G01
11327	24	Protein of unknown function (DUF3129)
734	22	Fungal cellulose binding domain; CBM1; CBM1-CE16; CBM1-GH45; CBM1-CBM1; GH45-CBM1; CE15; CBM1-CBM1-CBM1; AA9-CBM1; CBM1-CE15; CBM1-GH5_7; CBM1-PL1
7249	22	Cerato-platanin; EXPN
3211	21	Pectate lyase; PL3_2; PL3
1161	20	Phosphatidylethanolamine-binding protein; I51
1670	20	Glycosyl hydrolase family 12; GH12
80	18	Copper/zinc superoxide dismutase (SODC)
6766	18	Fungal hydrophobin
13472	18	GDSL-like Lipase/Acylhydrolase family; CE12; CE16; CE3
GH131	18	GH131
3330	17	Lytic transglycolase; GH45; EXPN; EXPN-CBM63
10645	17	Carbohydrate binding; CBM52-CBM52; CBM52
187	16	Chitin recognition protein; CBM18; CBM18-CBM18-CBM18; CBM18-CBM18; CBM18-CBM18-CBM18-CBM18
1822	16	WSC domain; T06; I63
194	14	Eukaryotic-type carbonic anhydrase
722	14	Glycosyl hydrolases family 16; GH16
1328	14	Peroxidase family 2
1607	14	Chitin binding Peritrophin-A domain; CBM14
7510	14	Protein of unknown function (DUF1524)
2265	13	S1/P1 Nuclease
11790	13	Glycosyl hydrolase catalytic core; GH128
14856	13	Pathogen effector; putative necrosis-inducing factor
16010	13	Cytochrome domain of cellobiose dehydrogenase; AA8
1476	12	LysM domain; M23B; CBM50-CBM50; CBM50; EXPN-CBM50-CBM50; CBM50-CBM50-CBM50; C40; CBM50-EXPN; CBM50-CBM50-EXPN; C82; CBM50-CBM50-CBM50-CBM50
3067	12	Lytic polysaccharide mono-oxygenase cellulose-degrading; AA13; AA10
4681	12	Blastomyces yeast-phase-specific protein
7335	12	Fungal chitosanase of glycosyl hydrolase group 75; GH75
16541	12	Alternaria alternata allergen 1
857	11	Isochorismatase family; I51
4777	11	Erv1 / Alr family
05390_10342	11	Ser-Thr-rich glycosyl-phosphatidyl-inositol-anchored membrane family; Yeast cell wall synthesis protein KRE9/KNH1
14099	11	Polysaccharide lyase; PL20
EXPN	11	EXPN
00326_10503	10	Esterase PHB depolymerase; Prolyl oligopeptidase family; CE1
332	10	Glycosyl hydrolases family 17; GH17
545	10	ribonuclease
1522	10	Polysaccharide deacetylase; CE4
1965	10	DJ-1/PfpI family; C56
5630	10	Necrosis inducing protein (NPP1)
9044	10	Kp4
9056	10	Prokaryotic phospholipase A2
10270	10	Membrane magnesium transporter
1183	9	Glycosyl hydrolases family 25; GH25
CBM50	9	CBM50
190	8	Cupin
2221	8	ML domain
2469	8	Fasciclin domain
4991	8	LicD family
13640	8	2OG-Fe(II) oxygenase superfamily
13883	8	-phosphate oxidase; Pyridoxamine 5
GH134	8	GH134
1738	7	Dienelactone hydrolase family
11807	7	Domain of unknown function (DUF3328)
17056	7	Killer toxin-resistance protein 1
CE1	7	CE1
160	6	Cyclophilin type peptidyl-prolyl cis-trans isomerase/CLD
254	6	FKBP-type peptidyl-prolyl cis-trans isomerase
445	6	Ribonuclease T2 family
00652_14200	6	Ricin-type beta-trefoil lectin domain; Ricin-type beta-trefoil lectin domain-like; CBM13; CBM13-CBM13; EXPN-CBM13
877	6	NlpC/P60 family; C40
1097	6	Arthropod defensin
2015	6	Glycosyl hydrolase family 45; GH45
2585	6	GlcNAc-PI de-N-acetylase
4616	6	Glycosyl hydrolases family 43; GH43
5572	6	Pregnancy-associated plasma protein-A; M43B; M43A
13405	6	EF-hand domain
00106_08659_13561	5	Enoyl-(Acyl carrier protein) reductase; KR domain; short chain dehydrogenase
00722_03935	5	Beta-glucan synthesis-associated protein (SKN1); Glycosyl hydrolases family 16; GH16
00734_03443	5	Fungal cellulose binding domain; Glycosyl hydrolase family 61; AA9-CBM1
959	5	Phage lysozyme; GH24
01083_08237	5	Cutinase; PE-PPE domain; CE5
3227	5	Gamma interferon inducible lysosomal thiol reductase (GILT)
6726	5	Bladder cancer-related protein BC10
8787	5	Alginate lyase; PL7_4
10681	5	Chaperone for protein-folding within the ER fungal
13668	5	Ferritin-like domain
14521	5	Lysine-specific metallo-endopeptidase
314	4	Thaumatin family; GH152
903	4	Glyoxalase/Bleomycin resistance protein/Dioxygenase superfamily
4622	4	ERG2 and Sigma1 receptor like protein
05572_13582	4	Metallo-peptidase family M12B Reprolysin-like; Pregnancy-associated plasma protein-A; M43B; M43A
05572_13582_13688	4	Metallo-peptidase family M12; Metallo-peptidase family M12B Reprolysin-like; Pregnancy-associated plasma protein-A; M43B
7452	4	CHRD domain
11999	4	Protein of unknown function (DUF3494)
13577	4	SnoaL-like domain
00069_07714	3	Protein kinase domain; Protein tyrosine kinase; I63; I43; A02A
00457_00734	3	Fungal cellulose binding domain; Glycosyl hydrolases family 11; GH11-CBM1; CBM1-GH11
775	3	Dioxygenase
1764	3	Lipase (class 3); GX
3298	3	Stanniocalcin family
3370	3	Carbohydrate/starch-binding module (family 21); CBM21
3537	3	Glycoside-hydrolase family GH114; GH114
05572_13688	3	Metallo-peptidase family M12; Pregnancy-associated plasma protein-A; M43B
6985	3	Heterokaryon incompatibility protein (HET)
9362	3	Domain of unknown function (DUF1996)
9430	3	Protein of unknown function (DUF2012)
13933	3	Putative peptidase family
14021	3	Protein of unknown function (DUF4237)
14040	3	Deoxyribonuclease NucA/NucB
14295	3	PAN domain
14479	3	Prion-inhibition and propagation
17111	3	Fungal N-terminal domain of STAND proteins
CBM18	3	CBM18
GH17	3	GH17
30	2	Beta/Gamma crystallin
00089_13365	2	Trypsin; Trypsin-like peptidase domain; S01A
98	2	Zinc knuckle
141	2	Peroxidase; AA2
00187_00734	2	Chitin recognition protein; Fungal cellulose binding domain; CBM18-CBM1; CBM18-CBM18-CBM1
232	2	Glycosyl hydrolase family 1; GH1
00240_11976	2	Ubiquitin family; Ubiquitin-2 like Rad60 SUMO-like; C53
378	2	Enoyl-CoA hydratase/isomerase
383	2	Cytidine and deoxycytidylate deaminase zinc-binding region
399	2	Yeast PIR protein repeat
428	2	60s Acidic ribosomal protein
450	2	Serine carboxypeptidase; S10
462	2	Glutaredoxin
544	2	Pectate lyase; PL1; PL1_7
00561_12146_12697	2	Alpha/beta hydrolase family; alpha/beta hydrolase fold; Serine aminopeptidase S33
652	2	Ricin-type beta-trefoil lectin domain; CBM13
723	2	Glycosyl hydrolases family 15; GH15
732	2	GMC oxidoreductase; AA3_2; AA3
00734_01083	2	Cutinase; Fungal cellulose binding domain; CE5-CBM1
00734_02015	2	Fungal cellulose binding domain; Glycosyl hydrolase family 45; GH45-CBM1; CBM1-GH45
00734_16010	2	Cytochrome domain of cellobiose dehydrogenase; Fungal cellulose binding domain; AA8-CBM1
753	2	Metallo-beta-lactamase superfamily
1217	2	Clathrin adaptor complex small chain; I04
1375	2	Heat-labile enterotoxin alpha chain
1507	2	Phosphoadenosine phosphosulfate reductase family
01522_03065	2	Glycosyl hydrolase family 57; Polysaccharide deacetylase; CE4
1730	2	UreF
1981	2	Peptidyl-tRNA hydrolase PTH2
2845	2	CUE domain
3575	2	Peptidase family S51; S51
3928	2	Haem-degrading
4724	2	Glycosyltransferase family 17
4734	2	Neutral/alkaline non-lysosomal ceramidase N-terminal
4828	2	Glutathione-dependent formaldehyde-activating enzyme
5257	2	CHAP domain
5637	2	galactosyl transferase GMA12/MNN10 family
6172	2	Cupin superfamily (DUF985)
7081	2	Protein of unknown function (DUF1349)
8239	2	Bacterial SH3 domain
10333	2	GPI-Mannosyltransferase II co-activator
10503	2	Esterase PHB depolymerase; CE1
11022	2	Protein of unknown function (DUF2611)
12138	2	Spherulation-specific family 4; GH135
12796_13606_13637_13857	2	Ankyrin repeat; Ankyrin repeats (3 copies); Ankyrin repeats (many copies)
13499	2	EF-hand domain pair
GH16	2	GH16
GH28	2	GH28
GH79	2	GH79
00023_12796_13606_13637_13857	1	Ankyrin repeat; Ankyrin repeats (3 copies); Ankyrin repeats (many copies); I63; M56; I32
24	1	PAN domain
00024_08276_14295	1	PAN domain; PAN-like domain
00024_14295	1	PAN domain
00025_00071_00503_08477_09439	1	ADP-ribosylation factor family; G-protein alpha subunit; Ras family; Ras of Complex Roc domain of DAPkinase; Signal recognition particle receptor beta subunit
00036_13405_13499	1	EF hand; EF-hand domain; EF-hand domain pair
67	1	Cytochrome P450
71	1	Ras family
00081_02777	1	Iron/manganese superoxide dismutases alpha-hairpin domain; Iron/manganese superoxide dismutases C-terminal domain
82	1	Subtilase family; S08A; S08X
89	1	Trypsin; S01A
00106_13561	1	Enoyl-(Acyl carrier protein) reductase; short chain dehydrogenase; I39
118	1	TCP-1/cpn60 chaperonin family
135	1	Carboxylesterase family; GGGX
150	1	Cellulase (glycosyl hydrolase family 5); GH5_7; GH5_5; GH5_31; GH5_15; GH5
173	1	Cytochrome b5-like Heme/Steroid binding domain
00187_01822	1	Chitin recognition protein; WSC domain; CBM18
189	1	Ribosomal protein S3 C-terminal domain
226	1	DnaJ domain; I25X
245	1	Alkaline phosphatase; I31
258	1	Flavodoxin
264	1	Common central domain of tyrosinase; I02
270	1	DEAD/DEAH box helicase
271	1	Helicase conserved C-terminal domain
295	1	Glycosyl hydrolases family 28; GH28
00304_01097	1	Arthropod defensin; Gamma-thionin family
326	1	Prolyl oligopeptidase family; CE1; S09X
328	1	Histidine phosphatase superfamily (branch 2)
00378_16113	1	Enoyl-CoA hydratase/isomerase
00383_14437	1	Cytidine and deoxycytidylate deaminase zinc-binding region; MafB19-like deaminase
485	1	Phosphoribulokinase / Uridine kinase family
00561_12697	1	Alpha/beta hydrolase family; alpha/beta hydrolase fold
566	1	Rab-GTPase-TBC domain
00646_12937	1	F-box domain; F-box-like
656	1	Caspase domain; C14B
657	1	GDSL-like Lipase/Acylhydrolase; CE16
00657_00734_13472	1	Fungal cellulose binding domain; GDSL-like Lipase/Acylhydrolase; GDSL-like Lipase/Acylhydrolase family; CE3-CBM1; CBM1-CE3
00657_13472_17182	1	GDSL-like Lipase/Acylhydrolase; GDSL-like Lipase/Acylhydrolase family; OSK domain; CE3
686	1	Starch binding domain; CBM20
00702_13419	1	haloacid dehalogenase-like hydrolase; Haloacid dehalogenase-like hydrolase
00732_00890_01266_13450	1	FAD binding domain; FAD dependent oxidoreductase; GMC oxidoreductase; NAD(P)-binding Rossmann-like domain; AA3_2
00734_01083_08237	1	Cutinase; Fungal cellulose binding domain; PE-PPE domain; CE5-CBM1
00734_03330	1	Fungal cellulose binding domain; Lytic transglycolase; GH45-CBM1
00877_08239	1	Bacterial SH3 domain; NlpC/P60 family; C40
00903_13669	1	Glyoxalase/Bleomycin resistance protein/Dioxygenase superfamily
967	1	Barwin family; EXPN
00967_03330	1	Barwin family; Lytic transglycolase; EXPN
1019	1	Gamma-glutamyltranspeptidase; T03
1095	1	Pectinesterase; CE8
01096_02150	1	RNA polymerases M/15 Kd subunit; Transcription factor S-II (TFIIS)
01097_10868	1	Arthropod defensin; Cysteine-rich antifungal protein 2 defensin-like
1124	1	MAPEG family
1195	1	Peptidyl-tRNA hydrolase
1223	1	DNA/RNA non-specific endonuclease
01243_12766	1	-phosphate oxidase; Pyridoxamine 5
1284	1	Membrane-associating domain
1391	1	Collagen triple helix repeat (20 copies); I02
01391_01822	1	Collagen triple helix repeat (20 copies); WSC domain
1400	1	Astacin (Peptidase family M12A)
1425	1	Amidase
1453	1	D-mannose binding lectin
1464	1	Transglycosylase SLT domain; GH23
1494	1	FAD binding domain
01764_03893	1	Lipase (class 3); Lipase 3 N-terminal region; GX
1894	1	Uncharacterised protein family UPF0047
1966	1	HD domain
1975	1	Survival protein SurE
2082	1	Transcriptional regulator
2156	1	Glycosyl hydrolase family 26; GH26
2230	1	Phospholipase/Carboxylesterase; CE1; GX
2900	1	Catalytic LigB subunit of aromatic ring-opening dioxygenase
3167	1	Uracil DNA glycosylase superfamily
3381	1	LEM3 (ligand-effect modulator 3) family / CDC50 family
3663	1	Glycosyl hydrolase family 76; GH76
3694	1	Erg28 like protein
03807_14748	1	NADP oxidoreductase coenzyme F420-dependent; Pyrroline-5-carboxylate reductase dimerisation
3856	1	Beta-glucosidase (SUN family); GH132
3995	1	Peptidase inhibitor family I36
4031	1	Las1-like
4146	1	YT521-B-like domain
4420	1	CHD5-like protein
4573	1	Signal peptidase subunit
4603	1	Ran-interacting Mog1 protein
4666	1	N-Acetylglucosaminyltransferase-IV (GnT-IV) conserved region
4885	1	Stigma-specific protein Stig1
4886	1	PT repeat
05572_13574	1	Metallo-peptidase family M12B Reprolysin-like; Pregnancy-associated plasma protein-A; M43B
05572_13583	1	Metallo-peptidase family M12B Reprolysin-like; Pregnancy-associated plasma protein-A; M43B
5577	1	Serine carboxypeptidase S28; S28
05730_06131	1	CFEM domain; Schizosaccharomyces pombe repeat of unknown function (DUF963)
6355	1	Aegerolysin
6682	1	SOCE-associated regulatory factor of calcium homoeostasis
6884	1	Protein of unknown function (DUF1264)
6951	1	Group XII secretory phospholipase A2 precursor (PLA2G12)
7470	1	Glycosyl Hydrolase Family 88; GH105
7645	1	Calcium-binding EGF domain
7745	1	Glycosyl hydrolase family 53; GH53
7876	1	Stress responsive A/B Barrel Domain
7938	1	Fungal fucose-specific lectin
7969	1	Amidohydrolase family; M38
08242_13649	1	Methyltransferase domain
08276_14295	1	PAN domain; PAN-like domain
8450	1	SMP-30/Gluconolaconase/LRE-like region
8520	1	Fungal protein of unknown function (DUF1748)
8660	1	Oligosaccharide biosynthesis protein Alg14 like
9117	1	MiAMP1
9224	1	Domain of unknown function (DUF1961)
09423_16655	1	PhoD-like phosphatase; PhoD-like phosphatase N-terminal domain
9435	1	Fungal protein of unknown function (DUF2015)
9990	1	Predicted membrane protein (DUF2231)
9995	1	Uncharacterized protein conserved in bacteria (DUF2236)
9996	1	Uncharacterized protein conserved in bacteria (DUF2237)
10273	1	Pre-rRNA-processing protein TSR2
10282	1	Lactonase 7-bladed beta-propeller
10290	1	Glycine-rich protein domain (DUF2403)
11204	1	Protein of unknown function (DUF2985)
11402	1	Antifungal protein
11410	1	Antifungal peptide
11578	1	Protein of unknown function (DUF3237)
11693_11937	1	Protein of unknown function (DUF2990); Protein of unknown function (DUF3455)
11735	1	Cryptococcal mannosyltransferase 1
12192	1	Fungal calcium binding protein
12273	1	Chitin synthesis regulation resistance to Congo red
12680	1	SnoaL-like domain
12796_13857	1	Ankyrin repeats (3 copies); Ankyrin repeats (many copies)
13279	1	Thioesterase-like superfamily
13359	1	DDE superfamily endonuclease
13405_13499	1	EF-hand domain; EF-hand domain pair
13415_13418_13854	1	Galactose oxidase central domain; Kelch motif
13460	1	NAD(P)H-binding
13465	1	Zinc-finger double domain
13570	1	PQQ-like domain
13933_14521	1	Lysine-specific metallo-endopeptidase; Putative peptidase family
15474	1	Meiotically up-regulated gene family
15879	1	NADH-ubiquinone oxidoreductase MWFE subunit
16011	1	Carbohydrate-binding family 9
17051	1	Cytochrome C oxidase assembly factor 2
CE3	1	CE3
GH25	1	GH25
GH45	1	GH45
GH5_7	1	GH5_7

## Sheet: Yeast Asco
Supplementary Data 12 - List of small secreted proteins with known function
The table shows the annotation of small secreted proteins for 3 yeast species in Ascomycota.
PFAM ID	SSP #	Annotation
660	14	Seripauperin and TIP1 family
399	9	Yeast PIR protein repeat
05390_10342	5	Ser-Thr-rich glycosyl-phosphatidyl-inositol-anchored membrane family; Yeast cell wall synthesis protein KRE9/KNH1
5730	5	CFEM domain
160	3	Cyclophilin type peptidyl-prolyl cis-trans isomerase/CLD
462	3	Glutaredoxin
2221	3	ML domain
8520	3	Fungal protein of unknown function (DUF1748)
13928	3	Flocculin type 3 repeat
17056	3	Killer toxin-resistance protein 1
188	2	Cysteine-rich secretory protein family; I63; I01
00399_00660	2	Seripauperin and TIP1 family; Yeast PIR protein repeat
1105	2	emp24/gp25L/p24 family/GOLD
2845	2	CUE domain
10339	2	Yeast-specific zinc responsive
13883	2	-phosphate oxidase; Pyridoxamine 5
13933_14521	2	Lysine-specific metallo-endopeptidase; Putative peptidase family
80	1	Copper/zinc superoxide dismutase (SODC)
85	1	Thioredoxin
173	1	Cytochrome b5-like Heme/Steroid binding domain
254	1	FKBP-type peptidyl-prolyl cis-trans isomerase
00561_12146	1	alpha/beta hydrolase fold; Serine aminopeptidase S33
722	1	Glycosyl hydrolases family 16; GH16
1161	1	Phosphatidylethanolamine-binding protein; I51
1522	1	Polysaccharide deacetylase; CE4
1687	1	Riboflavin kinase
1822	1	WSC domain; T06; I63
4163	1	Tht1-like nuclear fusion protein
04648_05436	1	Mating factor alpha precursor N-terminus; Yeast mating factor alpha hormone
6842	1	Protein of unknown function (DUF1242)
07691_10528	1	GLEYA domain; PA14 domain
9439	1	Signal recognition particle receptor beta subunit
10333	1	GPI-Mannosyltransferase II co-activator
10510	1	Phosphatidylinositol-glycan biosynthesis class S protein
10681	1	Chaperone for protein-folding within the ER fungal
12273	1	Chitin synthesis regulation resistance to Congo red
12973	1	ChrR Cupin-like domain

## Sheet: ECM Basidio
Supplementary Data 12 - List of small secreted proteins with known function
The table shows the annotation of small secreted proteins for 21 ectomycorrhizal fungi in Basidiomycota.
PFAM ID	SSP #	Annotation
1185	288	Fungal hydrophobin; I42
10342	107	Ser-Thr-rich glycosyl-phosphatidyl-inositol-anchored membrane family; M23B
7249	88	Cerato-platanin; EXPN
3330	80	Lytic transglycolase; GH45; EXPN; EXPN-CBM63
EXPN	75	EXPN
314	60	Thaumatin family; GH152
5730	60	CFEM domain
1828	59	Peptidase A4 family; G01
1822	53	WSC domain; T06; I63
1764	42	Lipase (class 3); GX
1183	35	Glycosyl hydrolases family 25; GH25
1476	35	LysM domain; M23B; CBM50-CBM50; CBM50; EXPN-CBM50-CBM50; CBM50-CBM50-CBM50; C40; CBM50-EXPN; CBM50-CBM50-EXPN; C82; CBM50-CBM50-CBM50-CBM50
1522	31	Polysaccharide deacetylase; CE4
11937	27	Protein of unknown function (DUF3455)
188	26	Cysteine-rich secretory protein family; I63; I01
1161	24	Phosphatidylethanolamine-binding protein; I51
445	22	Ribonuclease T2 family
8881	20	CVNH domain
GH45	20	GH45
12296	19	Hydrophobic surface binding protein A
67	18	Cytochrome P450
2221	18	ML domain
8520	18	Fungal protein of unknown function (DUF1748)
3227	16	Gamma interferon inducible lysosomal thiol reductase (GILT)
1670	15	Glycosyl hydrolase family 12; GH12
160	14	Cyclophilin type peptidyl-prolyl cis-trans isomerase/CLD
2845	14	CUE domain
3443	14	Glycosyl hydrolase family 61; AA9; AA9-CBM1
4777	14	Erv1 / Alr family
11790	14	Glycosyl hydrolase catalytic core; GH128
1145	13	SPFH domain / Band 7 family; I87
10681	13	Chaperone for protein-folding within the ER fungal
9286	12	Pro-kumamolisin activation domain
00652_14200	11	Ricin-type beta-trefoil lectin domain; Ricin-type beta-trefoil lectin domain-like; CBM13; CBM13-CBM13; EXPN-CBM13
11807	11	Domain of unknown function (DUF3328)
11999	11	Protein of unknown function (DUF3494)
194	10	Eukaryotic-type carbonic anhydrase
270	10	DEAD/DEAH box helicase
11578	10	Protein of unknown function (DUF3237)
13668	10	Ferritin-like domain
26	9	Eukaryotic aspartyl protease; A01A; A01X
5572	9	Pregnancy-associated plasma protein-A; M43B; M43A
00025_00071_04670_08477_09439	8	ADP-ribosylation factor family; Gtr1/RagA G protein conserved region; Ras family; Ras of Complex Roc domain of DAPkinase; Signal recognition particle receptor beta subunit
135	8	Carboxylesterase family; GGGX
704	8	Glycosyl hydrolases family 18; GH18
01713_08590	8	Domain of unknown function (DUF1771); Smr domain
9435	8	Fungal protein of unknown function (DUF2015)
1817	7	Chorismate mutase type II
2585	7	GlcNAc-PI de-N-acetylase
3134	7	TB2/DP1 HVA22 family
7510	7	Protein of unknown function (DUF1524)
GH25	7	GH25
959	6	Phage lysozyme; GH24
4573	6	Signal peptidase subunit
15879	6	NADH-ubiquinone oxidoreductase MWFE subunit
GH16	6	GH16
150	5	Cellulase (glycosyl hydrolase family 5); GH5_7; GH5_5; GH5_31; GH5_15; GH5
332	5	Glycosyl hydrolases family 17; GH17
1105	5	emp24/gp25L/p24 family/GOLD
2469	5	Fasciclin domain
2839	5	Carbohydrate binding domain; CBM5; CBM5-CBM5
3298	5	Stanniocalcin family
13359	5	DDE superfamily endonuclease
14273	5	Domain of unknown function (DUF4360); I32
00025_00071_00503_01926_04670_08477_09439	4	50S ribosome-binding GTPase; ADP-ribosylation factor family; G-protein alpha subunit; Gtr1/RagA G protein conserved region; Ras family; Ras of Complex Roc domain of DAPkinase; Signal recognition particle receptor beta subunit
00025_00071_01926_04670_08477_09439	4	50S ribosome-binding GTPase; ADP-ribosylation factor family; Gtr1/RagA G protein conserved region; Ras family; Ras of Complex Roc domain of DAPkinase; Signal recognition particle receptor beta subunit
85	4	Thioredoxin
400	4	WD domain G-beta repeat
491	4	Arginase family
1255	4	Putative undecaprenyl diphosphate synthase
4185	4	Phosphoesterase family
8571	4	Yos1-like
9430	4	Protein of unknown function (DUF2012)
13472	4	GDSL-like Lipase/Acylhydrolase family; CE12; CE16; CE3
14200	4	Ricin-type beta-trefoil lectin domain-like; CBM13
CE16	4	CE16
GH18	4	GH18
00023_12796_13606_13637_13857	3	Ankyrin repeat; Ankyrin repeats (3 copies); Ankyrin repeats (many copies); I63; M56; I32
00026_14543	3	Eukaryotic aspartyl protease; Xylanase inhibitor N-terminal; A01A
00069_07714	3	Protein kinase domain; Protein tyrosine kinase; I63; I43; A02A
80	3	Copper/zinc superoxide dismutase (SODC)
117	3	Glutamine amidotransferase class-I; C26
00400_12894	3	Anaphase-promoting complex subunit 4 WD40 domain; WD domain G-beta repeat
450	3	Serine carboxypeptidase; S10
484	3	Carbonic anhydrase
545	3	ribonuclease
00561_12146_12697	3	Alpha/beta hydrolase family; alpha/beta hydrolase fold; Serine aminopeptidase S33
722	3	Glycosyl hydrolases family 16; GH16
732	3	GMC oxidoreductase; AA3_2; AA3
857	3	Isochorismatase family; I51
00967_03330	3	Barwin family; Lytic transglycolase; EXPN
01083_01764	3	Cutinase; Lipase (class 3); CE5
01370_05368_13460	3	NAD dependent epimerase/dehydratase family; NAD(P)H-binding; NmrA-like family
1532	3	Glycosyl hydrolase family 47; GH47
1565	3	FAD binding domain
1965	3	DJ-1/PfpI family; C56
2265	3	S1/P1 Nuclease
2291	3	Transcription initiation factor IID 31kD subunit
4163	3	Tht1-like nuclear fusion protein
05572_13582	3	Metallo-peptidase family M12B Reprolysin-like; Pregnancy-associated plasma protein-A; M43B; M43A
05572_13582_13688	3	Metallo-peptidase family M12; Metallo-peptidase family M12B Reprolysin-like; Pregnancy-associated plasma protein-A; M43B
05572_13688	3	Metallo-peptidase family M12; Pregnancy-associated plasma protein-A; M43B
6842	3	Protein of unknown function (DUF1242)
7732	3	Multicopper oxidase; C46; AA1_1; AA1
7738	3	Sad1 / UNC-like C-terminal
11327	3	Protein of unknown function (DUF3129)
12192	3	Fungal calcium binding protein
13827	3	Domain of unknown function (DUF4189)
14223	3	gag-polypeptide of LTR copia-type
GH47	3	GH47
5	2	ABC transporter
69	2	Protein kinase domain
141	2	Peroxidase; AA2
173	2	Cytochrome b5-like Heme/Steroid binding domain
00190_07883	2	Cupin; Cupin domain
00240_11976	2	Ubiquitin family; Ubiquitin-2 like Rad60 SUMO-like; C53
254	2	FKBP-type peptidyl-prolyl cis-trans isomerase
00578_08534	2	AhpC/TSA family; Redoxin
00657_13472	2	GDSL-like Lipase/Acylhydrolase; GDSL-like Lipase/Acylhydrolase family; CE12; CE3; CE16
723	2	Glycosyl hydrolases family 15; GH15
00728_14845	2	beta-acetyl hexosaminidase like; Glycosyl hydrolase family 20 catalytic domain; GH20
755	2	Choline/Carnitine o-acyltransferase
759	2	Glycosyl hydrolase family 9; GH9
867	2	XPG I-region
1124	2	MAPEG family
01222_04140_04191	2	Ergosterol biosynthesis ERG4/ERG24 family; Isoprenylcysteine carboxyl methyltransferase (ICMT) family; Phospholipid methyltransferase
01230_11969	2	HIT domain; Scavenger mRNA decapping enzyme C-term binding
1248	2	Ribosomal protein L7Ae/L30e/S12e/Gadd45 family
1328	2	Peroxidase family 2
1464	2	Transglycosylase SLT domain; GH23
1494	2	FAD binding domain
1553	2	Acyltransferase
1981	2	Peptidyl-tRNA hydrolase PTH2
2100	2	Ornithine decarboxylase antizyme
3641	2	Possible lysine decarboxylase
3647	2	Transmembrane proteins 14C
3935	2	Beta-glucan synthesis-associated protein (SKN1); GH16
5970	2	PIF1-like helicase
6283	2	Trehalose utilisation
6726	2	Bladder cancer-related protein BC10
6766	2	Fungal hydrophobin
7250	2	Glyoxal oxidase N-terminus; AA5_1
7742	2	BTG family
08241_13489	2	Methyltransferase domain
10270	2	Membrane magnesium transporter
10645	2	Carbohydrate binding; CBM52-CBM52; CBM52
12937	2	F-box-like
13151	2	Protein of unknown function (DUF3990)
13450	2	NAD(P)-binding Rossmann-like domain
13671	2	AAA domain
13883	2	-phosphate oxidase; Pyridoxamine 5
14845	2	beta-acetyl hexosaminidase like
16561	2	Glycogen recognition site of AMP-activated protein kinase; CBM48
17051	2	Cytochrome C oxidase assembly factor 2
CBM13	2	CBM13
CBM5-CBM5	2	CBM5-CBM5
CE4	2	CE4
GH5_9	2	GH5_9
9	1	Elongation factor Tu GTP binding domain
00023_12796_13637_13857	1	Ankyrin repeat; Ankyrin repeats (3 copies); Ankyrin repeats (many copies); M56
00025_00071_00503_04670_08477_09439	1	ADP-ribosylation factor family; G-protein alpha subunit; Gtr1/RagA G protein conserved region; Ras family; Ras of Complex Roc domain of DAPkinase; Signal recognition particle receptor beta subunit
00025_00071_08477	1	ADP-ribosylation factor family; Ras family; Ras of Complex Roc domain of DAPkinase
35	1	Double-stranded RNA binding motif
00036_13202_13405_13499	1	EF hand; EF-hand domain; EF-hand domain pair
00036_13833	1	EF hand; EF-hand domain pair
00043_02798_13409_13417_14497	1	Glutathione S-transferase C-terminal domain; Glutathione S-transferase N-terminal domain
56	1	lactate/malate dehydrogenase NAD binding domain
83	1	Sugar (and other) transporter
00098_14392	1	Zinc knuckle
00106_01370_03435_05368_13460	1	NAD dependent epimerase/dehydratase family; NAD(P)H-binding; NmrA-like family; Saccharopine dehydrogenase NADP binding domain; short chain dehydrogenase
00106_01370_05368_13460	1	NAD dependent epimerase/dehydratase family; NAD(P)H-binding; NmrA-like family; short chain dehydrogenase
109	1	Beta-ketoacyl synthase N-terminal domain
118	1	TCP-1/cpn60 chaperonin family
127	1	Copper binding proteins plastocyanin/azurin family; I51
00127_13473	1	Copper binding proteins plastocyanin/azurin family; Cupredoxin-like domain
00135_07859	1	alpha/beta hydrolase fold; Carboxylesterase family; GGGX
149	1	Calcineurin-like phosphoesterase
190	1	Cupin
199	1	Catalase
237	1	Ribosomal protein L22p/L17e
244	1	14-3-3 protein
00258_00667	1	FAD binding domain; Flavodoxin
264	1	Common central domain of tyrosinase; I02
271	1	Helicase conserved C-terminal domain
326	1	Prolyl oligopeptidase family; CE1; S09X
00394_07732	1	Multicopper oxidase; AA1; AA1_1
00400_12894_13360_16529	1	Anaphase-promoting complex subunit 4 WD40 domain; PQQ-like domain; WD domain G-beta repeat; WD40 region of Ge1 enhancer of mRNA-decapping protein
00400_12894_16529	1	Anaphase-promoting complex subunit 4 WD40 domain; WD domain G-beta repeat; WD40 region of Ge1 enhancer of mRNA-decapping protein
447	1	HSF-type DNA-binding
456	1	Transketolase thiamine diphosphate binding domain
459	1	Inositol monophosphatase family
462	1	Glutaredoxin
483	1	Nucleotidyl transferase
501	1	AMP-binding enzyme; C03B
503	1	G-protein alpha subunit
00515_07719	1	Tetratricopeptide repeat
00515_07719_13181_13371_13414_13424_13432_14559	1	Tetratricopeptide repeat; TPR repeat
00515_07719_13181_13414_13431_13432_16546	1	Homodimerisation domain of SGTA; Tetratricopeptide repeat; TPR repeat
00535_13641	1	Glycosyl transferase family 2; Glycosyltransferase like family 2
557	1	Metallopeptidase family M24; M24A
561	1	alpha/beta hydrolase fold
00561_02129	1	alpha/beta hydrolase fold; X-Pro dipeptidyl-peptidase (S15 family)
573	1	Ribosomal protein L4/L1 family
00583_08445_13508_13673	1	Acetyltransferase (GNAT) domain; Acetyltransferase (GNAT) family; FR47-like protein
631	1	GGL domain
00646_12937	1	F-box domain; F-box-like
735	1	Septin
749	1	tRNA synthetases class I (E and Q) catalytic domain
790	1	VHS domain
933	1	Glycosyl hydrolase family 3 N terminal domain; GH3
00957_13774	1	Regulated-SNARE-like domain; Synaptobrevin
967	1	Barwin family; EXPN
995	1	Sec1 family
1035	1	6-O-methylguanine DNA methyltransferase DNA binding domain
1083	1	Cutinase; CE5
1097	1	Arthropod defensin
1150	1	GDA1/CD39 (nucleoside phosphatase) family
01174_07685	1	CobB/CobQ-like glutamine amidotransferase domain; SNO glutamine amidotransferase family
1223	1	DNA/RNA non-specific endonuclease
1370	1	NAD dependent epimerase/dehydratase family
01370_03435_05368_13460	1	NAD dependent epimerase/dehydratase family; NAD(P)H-binding; NmrA-like family; Saccharopine dehydrogenase NADP binding domain
01381_12844_13560	1	Helix-turn-helix; Helix-turn-helix domain
1432	1	Peptidase family M3; M03A
1501	1	Glycosyl transferase family 8
01522_03065	1	Glycosyl hydrolase family 57; Polysaccharide deacetylase; CE4
01593_13450	1	Flavin containing amine oxidoreductase; NAD(P)-binding Rossmann-like domain
1625	1	Peptide methionine sulfoxide reductase
1679	1	Proteolipid membrane potential modulator
1693	1	Caulimovirus viroplasmin
1699	1	Sodium/calcium exchanger protein
1753	1	MYND finger
1755	1	Glycosyltransferase family 25 (LPS biosynthesis protein)
1783	1	Ribosomal L32p protein family
1872	1	RibD C-terminal domain
1900	1	Rpp14/Pop5 family
1909	1	Nucleotidyltransferase domain
1926	1	50S ribosome-binding GTPase
01926_04548	1	50S ribosome-binding GTPase; AIG1 family
1975	1	Survival protein SurE
1979	1	Amidohydrolase family; M38
2046	1	Cytochrome c oxidase subunit VIa
2115	1	RHO protein GDP dissociation inhibitor
2128	1	Fungalysin metallopeptidase (M36); M36
2146	1	Sir2 family
2171	1	Piwi domain
02230_03959_12697	1	Alpha/beta hydrolase family; Phospholipase/Carboxylesterase; Serine hydrolase (FSH1); GX
2298	1	Plastocyanin-like domain; I51
2458	1	Transferase family
2535	1	ZIP Zinc transporter
2734	1	DAK2 domain
2816	1	Alpha-kinase family
3073	1	TspO/MBR family
3168	1	Late embryogenesis abundant protein
3364	1	Polyketide cyclase / dehydrase and lipid transport
3403	1	Platelet-activating factor acetylhydrolase isoform II
3427	1	Carbohydrate binding domain (family 19)
3803	1	Scramblase
4420	1	CHD5-like protein
4442	1	Cytochrome c oxidase assembly protein CtaG/Cox11
4450	1	Peptidase of plants and bacteria
4488	1	Glycosyltransferase sugar-binding region containing DXD motif
4749	1	PLAC8 family
4756	1	OST3 / OST6 family transporter family
4811	1	Sec23/Sec24 trunk domain
4911	1	ATP synthase j chain
5049	1	Interferon-inducible GTPase (IIGP)
05050_13383	1	Methyltransferase domain; Methyltransferase FkbM domain
5277	1	Protein of unknown function (DUF726)
5577	1	Serine carboxypeptidase S28; S28
5648	1	Peroxisomal biogenesis factor 11 (PEX11)
5887	1	Procyclic acidic repetitive protein (PARP)
5922	1	Peptidase inhibitor I9
05970_13604	1	AAA domain; PIF1-like helicase
6094	1	Gamma-glutamyl cyclotransferase AIG2-like
6522	1	NADH-ubiquinone reductase complex 1 MLRQ subunit
6966	1	Protein of unknown function (DUF1295)
6985	1	Heterokaryon incompatibility protein (HET)
7335	1	Fungal chitosanase of glycosyl hydrolase group 75; GH75
7727	1	Reverse transcriptase (RNA-dependent DNA polymerase)
8017	1	Fibrinogen binding protein
8059	1	SEP domain
8285	1	Dolichol-phosphate mannosyltransferase subunit 3 (DPM3)
08433_13671	1	AAA domain; Chromatin associated protein KTI12
8584	1	Ribonuclease P 40kDa (Rpp40) subunit
8790	1	LYAR-type C2HC zinc finger
9349	1	OHCU decarboxylase
9458	1	H-type lectin domain
9803	1	Uncharacterized conserved protein (DUF2346)
10176	1	Protein of unknown function (DUF2370)
10273	1	Pre-rRNA-processing protein TSR2
10275	1	Peptidase C65 Otubain; C65
10294	1	Lysine methyltransferase
10503	1	Esterase PHB depolymerase; CE1
11654	1	Non-classical export protein 1
11913	1	Protein of unknown function (DUF3431)
12222	1	Peptide N-acetyl-beta-D-glucosaminyl asparaginase amidase A
12340	1	Protein of unknown function (DUF3638)
12505	1	Protein of unknown function (DUF3712)
12697	1	Alpha/beta hydrolase family
12770	1	CHAT domain
12776	1	Myb/SANT-like DNA-binding domain
12799_13855	1	Leucine rich repeat; Leucine Rich repeats (2 copies)
12851	1	Oxygenase domain of the 2OGFeDO superfamily
12923	1	Ribosomal RNA-processing protein 7 (RRP7)
12955	1	Domain of unknown function (DUF3844)
13358	1	DDE superfamily endonuclease
13374_13424	1	Tetratricopeptide repeat
13391	1	HNH endonuclease
13419	1	Haloacid dehalogenase-like hydrolase
13489	1	Methyltransferase domain
14021	1	Protein of unknown function (DUF4237)
14474	1	RTC4-like domain
14498	1	Glycosyl hydrolase family 65 N-terminal domain
14558	1	ML-like domain
15474	1	Meiotically up-regulated gene family
15932	1	Domain of unknown function (DUF4748)
16850	1	Peptidase inhibitor I66; I66
17032	1	zinc-ribbon family
17111	1	Fungal N-terminal domain of STAND proteins
CBM1	1	CBM1
CE12	1	CE12
GH13_22	1	GH13_22
GH131	1	GH131
GH17	1	GH17
GH20	1	GH20
GH28	1	GH28
GH30	1	GH30
GH5	1	GH5
GH5_5	1	GH5_5
GH5_7	1	GH5_7
GH53	1	GH53
GH74	1	GH74
GH79	1	GH79
GH88	1	GH88

## Sheet: ORM Basidio
Supplementary Data 12 - List of small secreted proteins with known function
The table shows the annotation of small secreted proteins for 3 orchid mycorrhizal fungi in Basidiomycota.
PFAM ID	SSP #	Annotation
734	53	Fungal cellulose binding domain; CBM1; CBM1-CE16; CBM1-GH45; CBM1-CBM1; GH45-CBM1; CE15; CBM1-CBM1-CBM1; AA9-CBM1; CBM1-CE15; CBM1-GH5_7; CBM1-PL1
5730	52	CFEM domain
3443	48	Glycosyl hydrolase family 61; AA9; AA9-CBM1
1522	27	Polysaccharide deacetylase; CE4
3330	16	Lytic transglycolase; GH45; EXPN; EXPN-CBM63
5572	15	Pregnancy-associated plasma protein-A; M43B; M43A
457	12	Glycosyl hydrolases family 11; GH11; GH11-CBM1
3211	10	Pectate lyase; PL3_2; PL3
445	9	Ribonuclease T2 family
11790	9	Glycosyl hydrolase catalytic core; GH128
314	8	Thaumatin family; GH152
1083	8	Cutinase; CE5
3067	7	Lytic polysaccharide mono-oxygenase cellulose-degrading; AA13; AA10
10342	7	Ser-Thr-rich glycosyl-phosphatidyl-inositol-anchored membrane family; M23B
11327	7	Protein of unknown function (DUF3129)
EXPN	7	EXPN
1476	6	LysM domain; M23B; CBM50-CBM50; CBM50; EXPN-CBM50-CBM50; CBM50-CBM50-CBM50; C40; CBM50-EXPN; CBM50-CBM50-EXPN; C82; CBM50-CBM50-CBM50-CBM50
11578	6	Protein of unknown function (DUF3237)
1965	5	DJ-1/PfpI family; C56
2015	5	Glycosyl hydrolase family 45; GH45
05572_13582_13688	5	Metallo-peptidase family M12; Metallo-peptidase family M12B Reprolysin-like; Pregnancy-associated plasma protein-A; M43B
6283	5	Trehalose utilisation
7510	5	Protein of unknown function (DUF1524)
188	4	Cysteine-rich secretory protein family; I63; I01
1161	4	Phosphatidylethanolamine-binding protein; I51
1764	4	Lipase (class 3); GX
1822	4	WSC domain; T06; I63
2221	4	ML domain
8520	4	Fungal protein of unknown function (DUF1748)
8881	4	CVNH domain
10681	4	Chaperone for protein-folding within the ER fungal
13472	4	GDSL-like Lipase/Acylhydrolase family; CE12; CE16; CE3
13668	4	Ferritin-like domain
14273	4	Domain of unknown function (DUF4360); I32
16010	4	Cytochrome domain of cellobiose dehydrogenase; AA8
00457_00734	3	Fungal cellulose binding domain; Glycosyl hydrolases family 11; GH11-CBM1; CBM1-GH11
722	3	Glycosyl hydrolases family 16; GH16
1185	3	Fungal hydrophobin; I42
2265	3	S1/P1 Nuclease
2839	3	Carbohydrate binding domain; CBM5; CBM5-CBM5
4777	3	Erv1 / Alr family
11937	3	Protein of unknown function (DUF3455)
CE16	3	CE16
GH134	3	GH134
GH16	3	GH16
00026_14543	2	Eukaryotic aspartyl protease; Xylanase inhibitor N-terminal; A01A
67	2	Cytochrome P450
80	2	Copper/zinc superoxide dismutase (SODC)
00657_13472	2	GDSL-like Lipase/Acylhydrolase; GDSL-like Lipase/Acylhydrolase family; CE12; CE3; CE16
00734_03443	2	Fungal cellulose binding domain; Glycosyl hydrolase family 61; AA9-CBM1
840	2	Glycosyl hydrolase family 7; GH7
00967_03330	2	Barwin family; Lytic transglycolase; EXPN
1183	2	Glycosyl hydrolases family 25; GH25
1566	2	Natural resistance-associated macrophage protein
2469	2	Fasciclin domain
2585	2	GlcNAc-PI de-N-acetylase
05572_13688	2	Metallo-peptidase family M12; Pregnancy-associated plasma protein-A; M43B
7699	2	Putative ephrin-receptor like; I63
12296	2	Hydrophobic surface binding protein A
13883	2	-phosphate oxidase; Pyridoxamine 5
GH131	2	GH131
GH88	2	GH88
PL1	2	PL1
12	1	Hsp70 protein
00023_12796_13606_13637_13857	1	Ankyrin repeat; Ankyrin repeats (3 copies); Ankyrin repeats (many copies); I63; M56; I32
26	1	Eukaryotic aspartyl protease; A01A; A01X
00069_07714	1	Protein kinase domain; Protein tyrosine kinase; I63; I43; A02A
135	1	Carboxylesterase family; GGGX
00150_00734	1	Cellulase (glycosyl hydrolase family 5); Fungal cellulose binding domain; CBM1-GH5_5
173	1	Cytochrome b5-like Heme/Steroid binding domain
246	1	Zinc carboxypeptidase; M14A
264	1	Common central domain of tyrosinase; I02
295	1	Glycosyl hydrolases family 28; GH28
300	1	Histidine phosphatase superfamily (branch 1)
00331_00734	1	Fungal cellulose binding domain; Glycosyl hydrolase family 10; GH10-CBM1; CBM1-GH10
00400_12894	1	Anaphase-promoting complex subunit 4 WD40 domain; WD domain G-beta repeat
462	1	Glutaredoxin
00515_07719_13371_13414_13428_13432	1	Tetratricopeptide repeat; TPR repeat
544	1	Pectate lyase; PL1; PL1_7
00561_12146_12697	1	Alpha/beta hydrolase family; alpha/beta hydrolase fold; Serine aminopeptidase S33
652	1	Ricin-type beta-trefoil lectin domain; CBM13
00652_14200	1	Ricin-type beta-trefoil lectin domain; Ricin-type beta-trefoil lectin domain-like; CBM13; CBM13-CBM13; EXPN-CBM13
723	1	Glycosyl hydrolases family 15; GH15
00734_02015	1	Fungal cellulose binding domain; Glycosyl hydrolase family 45; GH45-CBM1; CBM1-GH45
00766_01012	1	Electron transfer flavoprotein domain; Electron transfer flavoprotein FAD-binding domain
857	1	Isochorismatase family; I51
933	1	Glycosyl hydrolase family 3 N terminal domain; GH3
957	1	Synaptobrevin
1095	1	Pectinesterase; CE8
1105	1	emp24/gp25L/p24 family/GOLD
1341	1	Glycosyl hydrolases family 6; GH6
1370	1	NAD dependent epimerase/dehydratase family
1456	1	Mucin-like glycoprotein; EXPN
1565	1	FAD binding domain
1593	1	Flavin containing amine oxidoreductase
1670	1	Glycosyl hydrolase family 12; GH12
01713_08590	1	Domain of unknown function (DUF1771); Smr domain
2055	1	Glycosyl hydrolase family 30 TIM-barrel domain; GH30
02055_14587	1	Glycosyl hydrolase family 30 TIM-barrel domain; O-Glycosyl hydrolase family 30; GH30_7
02065_16499	1	Alpha galactosidase A; Melibiase; GH27
2089	1	Palmitoyl protein thioesterase; GX
2291	1	Transcription initiation factor IID 31kD subunit
3227	1	Gamma interferon inducible lysosomal thiol reductase (GILT)
03351_16010	1	Cytochrome domain of cellobiose dehydrogenase; DOMON domain
3659	1	Glycosyl hydrolase family 71; GH71
4442	1	Cytochrome c oxidase assembly protein CtaG/Cox11
4603	1	Ran-interacting Mog1 protein
5345	1	Putative Ig domain
05572_13582	1	Metallo-peptidase family M12B Reprolysin-like; Pregnancy-associated plasma protein-A; M43B; M43A
5577	1	Serine carboxypeptidase S28; S28
5922	1	Peptidase inhibitor I9
5988	1	Bacterial protein of unknown function (DUF899)
7172	1	Glycine rich protein family; I25C
9284	1	Rhamnogalacturonan lyase B N-terminal; PL4_1; PL4
9451	1	Autophagy-related protein 27
10483	1	Elongator subunit Iki1
10914	1	Protein of unknown function (DUF2781)
11754	1	Velvet factor
12138	1	Spherulation-specific family 4; GH135
12348	1	CLASP N terminal
12770	1	CHAT domain
12937	1	F-box-like
13374_13424_14938	1	Soluble NSF attachment protein SNAP; Tetratricopeptide repeat
13646_16804	1	Domain of unknown function (DUF5071); HEAT repeats
14200	1	Ricin-type beta-trefoil lectin domain-like; CBM13
14223	1	gag-polypeptide of LTR copia-type
14498	1	Glycosyl hydrolase family 65 N-terminal domain
16212	1	Phospholipid-translocating P-type ATPase C-terminal
CBM1-CE16	1	CBM1-CE16
CBM5	1	CBM5
GH115	1	GH115
GH28	1	GH28
GH43	1	GH43
GH45	1	GH45
GH5	1	GH5
GH74	1	GH74

## Sheet: Pathogen Basidio
Supplementary Data 12 - List of small secreted proteins with known function
The table shows the annotation of small secreted proteins for 5 pathogenic fungi in Basdiomycota.
PFAM ID	SSP #	Annotation
1185	92	Fungal hydrophobin; I42
3443	48	Glycosyl hydrolase family 61; AA9; AA9-CBM1
10342	35	Ser-Thr-rich glycosyl-phosphatidyl-inositol-anchored membrane family; M23B
3211	29	Pectate lyase; PL3_2; PL3
3330	28	Lytic transglycolase; GH45; EXPN; EXPN-CBM63
314	23	Thaumatin family; GH152
1476	20	LysM domain; M23B; CBM50-CBM50; CBM50; EXPN-CBM50-CBM50; CBM50-CBM50-CBM50; C40; CBM50-EXPN; CBM50-CBM50-EXPN; C82; CBM50-CBM50-CBM50-CBM50
EXPN	19	EXPN
5730	17	CFEM domain
7249	16	Cerato-platanin; EXPN
1522	14	Polysaccharide deacetylase; CE4
1328	12	Peroxidase family 2
1161	11	Phosphatidylethanolamine-binding protein; I51
1670	11	Glycosyl hydrolase family 12; GH12
1764	10	Lipase (class 3); GX
05572_13582_13688	10	Metallo-peptidase family M12; Metallo-peptidase family M12B Reprolysin-like; Pregnancy-associated plasma protein-A; M43B
11790	10	Glycosyl hydrolase catalytic core; GH128
11937	10	Protein of unknown function (DUF3455)
734	9	Fungal cellulose binding domain; CBM1; CBM1-CE16; CBM1-GH45; CBM1-CBM1; GH45-CBM1; CE15; CBM1-CBM1-CBM1; AA9-CBM1; CBM1-CE15; CBM1-GH5_7; CBM1-PL1
1083	9	Cutinase; CE5
13472	9	GDSL-like Lipase/Acylhydrolase family; CE12; CE16; CE3
135	8	Carboxylesterase family; GGGX
188	8	Cysteine-rich secretory protein family; I63; I01
11327	8	Protein of unknown function (DUF3129)
GH131	8	GH131
1565	7	FAD binding domain
80	6	Copper/zinc superoxide dismutase (SODC)
264	6	Common central domain of tyrosinase; I02
545	6	ribonuclease
732	6	GMC oxidoreductase; AA3_2; AA3
GH16	6	GH16
GH45	6	GH45
160	5	Cyclophilin type peptidyl-prolyl cis-trans isomerase/CLD
01713_08590	5	Domain of unknown function (DUF1771); Smr domain
2015	5	Glycosyl hydrolase family 45; GH45
2221	5	ML domain
4573	5	Signal peptidase subunit
7510	5	Protein of unknown function (DUF1524)
8520	5	Fungal protein of unknown function (DUF1748)
CE16	5	CE16
331	4	Glycosyl hydrolase family 10; GH10
722	4	Glycosyl hydrolases family 16; GH16
2102	4	Deuterolysin metalloprotease (M35) family; M35
3067	4	Lytic polysaccharide mono-oxygenase cellulose-degrading; AA13; AA10
9284	4	Rhamnogalacturonan lyase B N-terminal; PL4_1; PL4
12296	4	Hydrophobic surface binding protein A
295	3	Glycosyl hydrolases family 28; GH28
544	3	Pectate lyase; PL1; PL1_7
561	3	alpha/beta hydrolase fold
00561_12697	3	Alpha/beta hydrolase family; alpha/beta hydrolase fold
00657_13472	3	GDSL-like Lipase/Acylhydrolase; GDSL-like Lipase/Acylhydrolase family; CE12; CE3; CE16
1095	3	Pectinesterase; CE8
1105	3	emp24/gp25L/p24 family/GOLD
1183	3	Glycosyl hydrolases family 25; GH25
1793	3	Glycolipid 2-alpha-mannosyltransferase
2265	3	S1/P1 Nuclease
2839	3	Carbohydrate binding domain; CBM5; CBM5-CBM5
3227	3	Gamma interferon inducible lysosomal thiol reductase (GILT)
05572_13688	3	Metallo-peptidase family M12; Pregnancy-associated plasma protein-A; M43B
5577	3	Serine carboxypeptidase S28; S28
7217	3	Heterokaryon incompatibility protein Het-C
7335	3	Fungal chitosanase of glycosyl hydrolase group 75; GH75
7732	3	Multicopper oxidase; C46; AA1_1; AA1
8881	3	CVNH domain
10681	3	Chaperone for protein-folding within the ER fungal
GH28	3	GH28
GH3	3	GH3
67	2	Cytochrome P450
85	2	Thioredoxin
00085_04756	2	OST3 / OST6 family transporter family; Thioredoxin
149	2	Calcineurin-like phosphoesterase
199	2	Catalase
342	2	Phosphoglucose isomerase
450	2	Serine carboxypeptidase; S10
00457_00734	2	Fungal cellulose binding domain; Glycosyl hydrolases family 11; GH11-CBM1; CBM1-GH11
704	2	Glycosyl hydrolases family 18; GH18
775	2	Dioxygenase
00967_03330	2	Barwin family; Lytic transglycolase; EXPN
1532	2	Glycosyl hydrolase family 47; GH47
1975	2	Survival protein SurE
02102_14521	2	Deuterolysin metalloprotease (M35) family; Lysine-specific metallo-endopeptidase; M35
2585	2	GlcNAc-PI de-N-acetylase
2845	2	CUE domain
4616	2	Glycosyl hydrolases family 43; GH43
5970	2	PIF1-like helicase
6283	2	Trehalose utilisation
6726	2	Bladder cancer-related protein BC10
7504	2	Fungalysin/Thermolysin Propeptide Motif; M36
10604	2	Polyketide cyclase / dehydrase and lipid transport
11578	2	Protein of unknown function (DUF3237)
11807	2	Domain of unknown function (DUF3328)
12138	2	Spherulation-specific family 4; GH135
12708	2	Pectate lyase superfamily protein; GH55; GH28
12770	2	CHAT domain
13671	2	AAA domain
13883	2	-phosphate oxidase; Pyridoxamine 5
14587	2	O-Glycosyl hydrolase family 30; GH30
GH43	2	GH43
GH5	2	GH5
00005_03193_06422_13481	1	AAA domain; ABC transporter; CDR ABC transporter; Protein of unknown function DUF258
12	1	Hsp70 protein
00024_14295	1	PAN domain
00025_00071_01926_04670_08477_09439	1	50S ribosome-binding GTPase; ADP-ribosylation factor family; Gtr1/RagA G protein conserved region; Ras family; Ras of Complex Roc domain of DAPkinase; Signal recognition particle receptor beta subunit
00025_00071_04670_08477_09439	1	ADP-ribosylation factor family; Gtr1/RagA G protein conserved region; Ras family; Ras of Complex Roc domain of DAPkinase; Signal recognition particle receptor beta subunit
00025_01926_04670_09439	1	50S ribosome-binding GTPase; ADP-ribosylation factor family; Gtr1/RagA G protein conserved region; Signal recognition particle receptor beta subunit; S60
26	1	Eukaryotic aspartyl protease; A01A; A01X
00036_13202	1	EF hand
00043_02798_13409_13410_13417_14497	1	Glutathione S-transferase C-terminal domain; Glutathione S-transferase N-terminal domain
00106_08659_13561	1	Enoyl-(Acyl carrier protein) reductase; KR domain; short chain dehydrogenase
117	1	Glutamine amidotransferase class-I; C26
122	1	E1-E2 ATPase; I04
128	1	Alpha amylase catalytic domain; GH13_1; GH13_22
141	1	Peroxidase; AA2
150	1	Cellulase (glycosyl hydrolase family 5); GH5_7; GH5_5; GH5_31; GH5_15; GH5
173	1	Cytochrome b5-like Heme/Steroid binding domain
187	1	Chitin recognition protein; CBM18; CBM18-CBM18-CBM18; CBM18-CBM18; CBM18-CBM18-CBM18-CBM18
190	1	Cupin
194	1	Eukaryotic-type carbonic anhydrase
232	1	Glycosyl hydrolase family 1; GH1
246	1	Zinc carboxypeptidase; M14A
254	1	FKBP-type peptidyl-prolyl cis-trans isomerase
00326_10503	1	Esterase PHB depolymerase; Prolyl oligopeptidase family; CE1
00394_07732	1	Multicopper oxidase; AA1; AA1_1
400	1	WD domain G-beta repeat
00400_12894	1	Anaphase-promoting complex subunit 4 WD40 domain; WD domain G-beta repeat
445	1	Ribonuclease T2 family
457	1	Glycosyl hydrolases family 11; GH11; GH11-CBM1
488	1	MutS domain V
00515_07719_13414_13428_13431_13432_14559	1	Tetratricopeptide repeat; TPR repeat
00544_13229	1	Pectate lyase; Right handed beta helix region; PL1_4
00561_06441_12697	1	Alpha/beta hydrolase family; alpha/beta hydrolase fold; Epoxide hydrolase N terminus
00561_12146_12697	1	Alpha/beta hydrolase family; alpha/beta hydrolase fold; Serine aminopeptidase S33
00652_14200	1	Ricin-type beta-trefoil lectin domain; Ricin-type beta-trefoil lectin domain-like; CBM13; CBM13-CBM13; EXPN-CBM13
689	1	Cation transporting ATPase C-terminus
698	1	Acyl transferase domain
00732_01266_01946_05834_13450	1	FAD dependent oxidoreductase; GMC oxidoreductase; Lycopene cyclase protein; NAD(P)-binding Rossmann-like domain; Thi4 family; AA3_2
00732_13450	1	GMC oxidoreductase; NAD(P)-binding Rossmann-like domain; AA3_2
00734_16010	1	Cytochrome domain of cellobiose dehydrogenase; Fungal cellulose binding domain; AA8-CBM1
00743_13450	1	Flavin-binding monooxygenase-like; NAD(P)-binding Rossmann-like domain
840	1	Glycosyl hydrolase family 7; GH7
857	1	Isochorismatase family; I51
933	1	Glycosyl hydrolase family 3 N terminal domain; GH3
1055	1	Glycosyl hydrolases family 31
01096_02150_12760	1	RNA polymerases M/15 Kd subunit; Transcription factor S-II (TFIIS); Transposase zinc-ribbon domain
01174_07685	1	CobB/CobQ-like glutamine amidotransferase domain; SNO glutamine amidotransferase family
1190	1	Pollen proteins Ole e I like
1204	1	Trehalase; GH37
1255	1	Putative undecaprenyl diphosphate synthase
1263	1	Aldose 1-epimerase
1266	1	FAD dependent oxidoreductase
1301	1	Glycosyl hydrolases family 35; GH35
1425	1	Amidase
1464	1	Transglycosylase SLT domain; GH23
1557	1	Fumarylacetoacetate (FAA) hydrolase family
1566	1	Natural resistance-associated macrophage protein
1753	1	MYND finger
1828	1	Peptidase A4 family; G01
1918	1	Alba
1965	1	DJ-1/PfpI family; C56
1981	1	Peptidyl-tRNA hydrolase PTH2
02102_13933	1	Deuterolysin metalloprotease (M35) family; Putative peptidase family
2128	1	Fungalysin metallopeptidase (M36); M36
2133	1	Permease for cytosine/purines uracil thiamine allantoin
2291	1	Transcription initiation factor IID 31kD subunit
2469	1	Fasciclin domain
2627	1	Carboxymuconolactone decarboxylase family
3009	1	Glycerophosphoryl diester phosphodiesterase family
3028	1	Dynein heavy chain and region D6 of dynein motor
3134	1	TB2/DP1 HVA22 family
3171	1	2OG-Fe(II) oxygenase superfamily
3198	1	Glucanosyltransferase; GH72
03351_16010	1	Cytochrome domain of cellobiose dehydrogenase; DOMON domain
3413	1	Peptidase propeptide and YPEB domain
3647	1	Transmembrane proteins 14C
3935	1	Beta-glucan synthesis-associated protein (SKN1); GH16
4389	1	Peptidase family M28; M28E
4420	1	CHD5-like protein
4622	1	ERG2 and Sigma1 receptor like protein
4777	1	Erv1 / Alr family
5221	1	S-adenosyl-L-homocysteine hydrolase
5572	1	Pregnancy-associated plasma protein-A; M43B; M43A
5630	1	Necrosis inducing protein (NPP1)
5980	1	Toxin 7
6516	1	Purine nucleoside permease (NUP)
7470	1	Glycosyl Hydrolase Family 88; GH105
7699	1	Putative ephrin-receptor like; I63
7738	1	Sad1 / UNC-like C-terminal
7745	1	Glycosyl hydrolase family 53; GH53
08022_08030	1	FAD-binding domain; Ferric reductase NAD binding domain
8124	1	Polysaccharide lyase family 8 N terminal alpha-helical domain; PL8_4
08241_13489_13649	1	Methyltransferase domain
8287	1	Spc19
8534	1	Redoxin
8571	1	Yos1-like
9044	1	Kp4
9451	1	Autophagy-related protein 27
10270	1	Membrane magnesium transporter
10281	1	Putative stress-responsive nuclear envelope protein
10282	1	Lactonase 7-bladed beta-propeller
11700	1	Vacuole effluxer Atg22 like
11951	1	Fungal specific transcription factor domain
13204	1	Protein of unknown function (DUF4038)

[truncated: 2 more sheets: Saprotroph Basidio, Wood decayer Basidio]
