# Supplementary material for: Large-scale genome sequencing of mycorrhizal fungi provides insights into the early evolution of symbiotic traits
Source: Nat Commun. 2020 Oct 12;11:5125. doi: 10.1038/s41467-020-18795-w (PMC7550596; doi:10.1038/s41467-020-18795-w)
Supplement: Supplementary file 17 — Supplementary Dataset 13 [file 41467_2020_18795_MOESM17_ESM.xlsx]

## Sheet: 10ECM_clusters_secreted_wAnnot
Supplementary Data 13. Phylogenetic conservation of symbiosis-induced genes coding for secreted proteins among 135 fungi.
	cluster VI	cluster V	cluster IV	cluster III	cluster II	cluster I
Cellular processes & signaling	121	140	148	183	98	105
Information storage & processing	24	35	21	39	10	7
Metabolism	128	157	155	38	6	84
Poorly characterized	84	98	68	22	23	39
CAZymes	304	235	353	21	61	261
Small secreted proteins	96	299	169	1952	538	443
No KOG domain	5	24	0	36	29	109

## Sheet: 10ECM_cluster1_secreted_wAnnot
#transcriptId	proteinId	kogid	kogdefline	kogClass	kogGroup	CAZymes	SSP
Cenge3-658153	Cenge3-658113	KOG1216	von Willebrand factor and related coagulation proteins	Defense mechanisms	CELLULAR PROCESSES AND SIGNALING	Not a cazyme	SSP
Acema1-57638	Acema1-57551	KOG4157	beta-1,6-N-acetylglucosaminyltransferase, contains WSC domain	Carbohydrate transport and metabolism	METABOLISM	Not a cazyme	SSP
Cenge3-620424	Cenge3-620424	No KOG	-	-	-	Not a cazyme	SSP
Cenge3-655656	Cenge3-655656	No KOG	-	-	-	Not a cazyme	SSP
Cenge3-668868	Cenge3-668828	KOG4297	C-type lectin	Defense mechanisms	CELLULAR PROCESSES AND SIGNALING	Not a cazyme	SSP
Cenge3-532631	Cenge3-532631	No KOG	-	-	-	Not a cazyme	-
Cenge3-592013	Cenge3-592013	No KOG	-	-	-	Not a cazyme	-
Acema1-807022	Acema1-807022	No KOG	-	-	-	Not a cazyme	SSP
Cenge3-682395	Cenge3-682395	No KOG	-	-	-	Not a cazyme	SSP
Acema1-682482	Acema1-682395	KOG3599	Ca2+-modulated nonselective cation channel polycystin	Inorganic ion transport and metabolism	METABOLISM	Not a cazyme	-
Acema1-718326	Acema1-718239	KOG3731	Sulfatases	Carbohydrate transport and metabolism	METABOLISM	Not a cazyme	-
Acema1-674767	Acema1-674680	KOG3731	Sulfatases	Carbohydrate transport and metabolism	METABOLISM	Not a cazyme	-
Cenge3-670626	Cenge3-670586	KOG3731	Sulfatases	Carbohydrate transport and metabolism	METABOLISM	Not a cazyme	-
Cenge3-667428	Cenge3-667428	No KOG	-	-	-	Not a cazyme	SSP
Cenge3-545137	Cenge3-545137	No KOG	-	-	-	Not a cazyme	SSP
Cenge3-655606	Cenge3-655606	No KOG	-	-	-	Not a cazyme	SSP
Trima3-1366289	Trima3-1366289	No KOG	-	-	-	Not a cazyme	SSP
Trima3-1229651	Trima3-1229651	No KOG	-	-	-	Not a cazyme	SSP
Cenge3-592390	Cenge3-592390	No KOG	-	-	-	Not a cazyme	SSP
Cenge3-668273	Cenge3-668273	No KOG	-	-	-	Not a cazyme	SSP
Cenge3-664799	Cenge3-664799	No KOG	-	-	-	Not a cazyme	SSP
Cenge3-573750	Cenge3-573750	No KOG	-	-	-	Not a cazyme	SSP
Cenge3-668841	Cenge3-668841	No KOG	-	-	-	Not a cazyme	-
Cenge3-536966	Cenge3-536966	No KOG	-	-	-	Not a cazyme	-
Cenge3-681764	Cenge3-681764	No KOG	-	-	-	Not a cazyme	-
Cenge3-459961	Cenge3-459921	KOG4701	Chitinase	Cell wall/membrane/envelope biogenesis	CELLULAR PROCESSES AND SIGNALING	Not a cazyme	SSP
Cenge3-570524	Cenge3-570524	No KOG	-	-	-	Not a cazyme	-
Cenge3-698189	Cenge3-698149	KOG3599	Ca2+-modulated nonselective cation channel polycystin	Signal transduction mechanisms	CELLULAR PROCESSES AND SIGNALING	Not a cazyme	-
Cenge3-640256	Cenge3-640216	KOG4701	Chitinase	Cell wall/membrane/envelope biogenesis	CELLULAR PROCESSES AND SIGNALING	Not a cazyme	-
Cenge3-545998	Cenge3-545958	KOG1950	Glycosyl transferase, family 8 - glycogenin	Carbohydrate transport and metabolism	METABOLISM	GT8	-
Cenge3-658361	Cenge3-658361	No KOG	-	-	-	Not a cazyme	SSP
Cenge3-648294	Cenge3-648294	No KOG	-	-	-	GH12	-
Cenge3-659557	Cenge3-659517	KOG1283	Serine carboxypeptidases	Posttranslational modification, protein turnover, chaperones	CELLULAR PROCESSES AND SIGNALING	GH12	-
Cenge3-687788	Cenge3-687788	No KOG	-	-	-	Not a cazyme	-
Cenge3-670815	Cenge3-670815	No KOG	-	-	-	GH93	-
Cenge3-623496	Cenge3-623496	No KOG	-	-	-	CE3	SSP
Cenge3-669149	Cenge3-669149	No KOG	-	-	-	CE3	SSP
Cenge3-683047	Cenge3-683047	No KOG	-	-	-	Not a cazyme	SSP
Cenge3-650868	Cenge3-650868	No KOG	-	-	-	Not a cazyme	SSP
Cenge3-237240	Cenge3-237240	No KOG	-	-	-	Not a cazyme	-
Cenge3-620263	Cenge3-620263	No KOG	-	-	-	AA2	-
Cenge3-558758	Cenge3-558758	No KOG	-	-	-	Not a cazyme	-
Cenge3-700252	Cenge3-700252	No KOG	-	-	-	Not a cazyme	SSP
Cenge3-608991	Cenge3-608991	No KOG	-	-	-	Not a cazyme	-
Cenge3-552384	Cenge3-552384	No KOG	-	-	-	Not a cazyme	-
Cenge3-628593	Cenge3-628593	No KOG	-	-	-	Not a cazyme	-
Cenge3-691882	Cenge3-691882	No KOG	-	-	-	Not a cazyme	-
Acema1-747061	Acema1-746974	KOG4701	Chitinase	Cell wall/membrane/envelope biogenesis	CELLULAR PROCESSES AND SIGNALING	Not a cazyme	-
Acema1-670938	Acema1-670938	No KOG	-	-	-	Not a cazyme	-
Acema1-703491	Acema1-703491	No KOG	-	-	-	Not a cazyme	SSP
Acema1-596894	Acema1-596807	KOG2029	Uncharacterized conserved protein	Function unknown	POORLY CHARACTERIZED	Not a cazyme	-
Acema1-579739	Acema1-579652	KOG2029	Uncharacterized conserved protein	Function unknown	POORLY CHARACTERIZED	Not a cazyme	-
Acema1-259030	Acema1-258943	KOG2029	Uncharacterized conserved protein	Function unknown	POORLY CHARACTERIZED	Not a cazyme	-
Acema1-185155	Acema1-185068	KOG3847	Phospholipase A2 (platelet-activating factor acetylhydrolase in humans)	Lipid transport and metabolism	METABOLISM	Not a cazyme	SSP
Acema1-798312	Acema1-798312	No KOG	-	-	-	Not a cazyme	-
Acema1-743301	Acema1-743301	No KOG	-	-	-	Not a cazyme	-
Acema1-609009	Acema1-609009	No KOG	-	-	-	Not a cazyme	-
Acema1-672036	Acema1-672036	No KOG	-	-	-	GH43	SSP
Acema1-805415	Acema1-805328	KOG4157	beta-1,6-N-acetylglucosaminyltransferase, contains WSC domain	Carbohydrate transport and metabolism	METABOLISM	Not a cazyme	-
Acema1-654595	Acema1-654508	KOG1437	Fasciclin and related adhesion glycoproteins	Extracellular structures	CELLULAR PROCESSES AND SIGNALING	Not a cazyme	-
Acema1-800706	Acema1-800706	No KOG	-	-	-	Not a cazyme	SSP
Acema1-675512	Acema1-675425	KOG2246	Galactosyltransferases	Carbohydrate transport and metabolism	METABOLISM	GT31	-
Acema1-170804	Acema1-170717	KOG3599	Ca2+-modulated nonselective cation channel polycystin	Inorganic ion transport and metabolism	METABOLISM	Not a cazyme	SSP
Acema1-709994	Acema1-709994	No KOG	-	-	-	Not a cazyme	-
Acema1-494583	Acema1-494583	No KOG	-	-	-	Not a cazyme	-
Acema1-667890	Acema1-667803	KOG4157	beta-1,6-N-acetylglucosaminyltransferase, contains WSC domain	Carbohydrate transport and metabolism	METABOLISM	Not a cazyme	SSP
Acema1-726819	Acema1-726732	KOG4157	beta-1,6-N-acetylglucosaminyltransferase, contains WSC domain	Carbohydrate transport and metabolism	METABOLISM	Not a cazyme	SSP
Acema1-9832	Acema1-9745	KOG2992	Nucleolar GTPase/ATPase p130	Nuclear structure	CELLULAR PROCESSES AND SIGNALING	Not a cazyme	-
Acema1-796866	Acema1-796779	KOG4701	Chitinase	Cell wall/membrane/envelope biogenesis	CELLULAR PROCESSES AND SIGNALING	Not a cazyme	SSP
Acema1-84770	Acema1-84683	KOG1216	von Willebrand factor and related coagulation proteins	Extracellular structures	CELLULAR PROCESSES AND SIGNALING	Not a cazyme	-
Acema1-668922	Acema1-668835	KOG0118	FOG: RRM domain	General function prediction only	POORLY CHARACTERIZED	Not a cazyme	-
Acema1-770144	Acema1-770144	No KOG	-	-	-	Not a cazyme	SSP
Acema1-742870	Acema1-742870	No KOG	-	-	-	Not a cazyme	-
Acema1-674830	Acema1-674743	KOG4701	Chitinase	Cell wall/membrane/envelope biogenesis	CELLULAR PROCESSES AND SIGNALING	Not a cazyme	SSP
Acema1-92113	Acema1-92026	KOG4157	beta-1,6-N-acetylglucosaminyltransferase, contains WSC domain	Carbohydrate transport and metabolism	METABOLISM	CBM18-CBM18	SSP
Acema1-801446	Acema1-801359	KOG4701	Chitinase	Cell wall/membrane/envelope biogenesis	CELLULAR PROCESSES AND SIGNALING	Not a cazyme	-
Acema1-750026	Acema1-750026	No KOG	-	-	-	Not a cazyme	SSP
Acema1-754182	Acema1-754182	No KOG	-	-	-	Not a cazyme	-
Acema1-714449	Acema1-714449	No KOG	-	-	-	Not a cazyme	-
Acema1-327583	Acema1-327496	KOG4701	Chitinase	Cell wall/membrane/envelope biogenesis	CELLULAR PROCESSES AND SIGNALING	Not a cazyme	-
Acema1-607227	Acema1-607227	No KOG	-	-	-	CBM18-CBM18-CBM18	SSP
Acema1-746150	Acema1-746063	KOG3599	Ca2+-modulated nonselective cation channel polycystin	Inorganic ion transport and metabolism	METABOLISM	Not a cazyme	-
Acema1-590964	Acema1-590964	No KOG	-	-	-	Not a cazyme	-
Cenge3-567806	Cenge3-567806	No KOG	-	-	-	Not a cazyme	-
Acema1-65553	Acema1-65553	No KOG	-	-	-	Not a cazyme	-
Cenge3-635643	Cenge3-635643	No KOG	-	-	-	Not a cazyme	-
Acema1-672040	Acema1-672040	No KOG	-	-	-	Not a cazyme	-
Acema1-753938	Acema1-753938	No KOG	-	-	-	Not a cazyme	-
Acema1-676419	Acema1-676332	KOG0029	Amine oxidase	Secondary metabolites biosynthesis, transport and catabolism	METABOLISM	Not a cazyme	-
Cenge3-559165	Cenge3-559125	KOG1335	Dihydrolipoamide dehydrogenase	Energy production and conversion	METABOLISM	Not a cazyme	-
Cenge3-669898	Cenge3-669858	KOG2258	Glycerophosphoryl diester phosphodiesterase	Energy production and conversion	METABOLISM	Not a cazyme	-
Acema1-283786	Acema1-283699	KOG2258	Glycerophosphoryl diester phosphodiesterase	Energy production and conversion	METABOLISM	Not a cazyme	-
Acema1-807108	Acema1-807108	No KOG	-	-	-	GT71	-
Acema1-728080	Acema1-728080	No KOG	-	-	-	GT71	-
Acema1-90022	Acema1-89935	KOG0503	Asparaginase	Amino acid transport and metabolism	METABOLISM	Not a cazyme	-
Acema1-678563	Acema1-678476	KOG4157	beta-1,6-N-acetylglucosaminyltransferase, contains WSC domain	Carbohydrate transport and metabolism	METABOLISM	Not a cazyme	SSP
Acema1-350380	Acema1-350380	No KOG	-	-	-	Not a cazyme	SSP
Acema1-740133	Acema1-740133	No KOG	-	-	-	Not a cazyme	SSP
Acema1-99143	Acema1-99143	No KOG	-	-	-	Not a cazyme	-
Acema1-705038	Acema1-705038	No KOG	-	-	-	Not a cazyme	-
Acema1-804957	Acema1-804957	No KOG	-	-	-	Not a cazyme	-
Cenge3-659486	Cenge3-659486	No KOG	-	-	-	Not a cazyme	-
Acema1-257308	Acema1-257308	No KOG	-	-	-	Not a cazyme	-
Pilcr1-115312	Pilcr1-115312	No KOG	-	-	-	Not a cazyme	SSP
Cenge3-552209	Cenge3-552209	No KOG	-	-	-	Not a cazyme	SSP
Acema1-749583	Acema1-749583	No KOG	-	-	-	Not a cazyme	SSP
Acema1-668373	Acema1-668373	No KOG	-	-	-	Not a cazyme	SSP
Pilcr1-825950	Pilcr1-825950	No KOG	-	-	-	Not a cazyme	-
Pilcr1-822739	Pilcr1-822739	No KOG	-	-	-	Not a cazyme	-
Cenge3-653934	Cenge3-653934	No KOG	-	-	-	Not a cazyme	-
Acema1-79611	Acema1-79611	No KOG	-	-	-	Not a cazyme	-
Acema1-397179	Acema1-397179	No KOG	-	-	-	Not a cazyme	-
Acema1-694449	Acema1-694449	No KOG	-	-	-	Not a cazyme	-
Acema1-411069	Acema1-411069	No KOG	-	-	-	Not a cazyme	-
Acema1-743707	Acema1-743707	No KOG	-	-	-	Not a cazyme	SSP
Acema1-673476	Acema1-673476	No KOG	-	-	-	Not a cazyme	SSP
Cenge3-669713	Cenge3-669713	No KOG	-	-	-	Not a cazyme	SSP
Hebcy2-26572	Hebcy2-26572	No KOG	-	-	-	Not a cazyme	SSP
Hebcy2-10084	Hebcy2-10084	No KOG	-	-	-	Not a cazyme	SSP
Pilcr1-824429	Pilcr1-824429	No KOG	-	-	-	Not a cazyme	SSP
Acema1-651075	Acema1-651075	No KOG	-	-	-	Not a cazyme	SSP
Cenge3-634429	Cenge3-634429	No KOG	-	-	-	Not a cazyme	SSP
Acema1-679109	Acema1-679022	KOG4701	Chitinase	Cell wall/membrane/envelope biogenesis	CELLULAR PROCESSES AND SIGNALING	Not a cazyme	SSP
Acema1-801177	Acema1-801090	KOG4245	Predicted metal-dependent hydrolase of the TIM-barrel fold	General function prediction only	POORLY CHARACTERIZED	Not a cazyme	-
Acema1-289839	Acema1-289752	KOG4297	C-type lectin	Signal transduction mechanisms	CELLULAR PROCESSES AND SIGNALING	Not a cazyme	-
Acema1-795407	Acema1-795407	No KOG	-	-	-	Not a cazyme	-
Acema1-740403	Acema1-740403	No KOG	-	-	-	GH78	-
Acema1-59115	Acema1-59115	No KOG	-	-	-	GH43	-
Acema1-603927	Acema1-603927	No KOG	-	-	-	Not a cazyme	-
Acema1-424708	Acema1-424708	No KOG	-	-	-	GH16	SSP
Acema1-671166	Acema1-671079	KOG3599	Ca2+-modulated nonselective cation channel polycystin	Inorganic ion transport and metabolism	METABOLISM	Not a cazyme	SSP
Acema1-671064	Acema1-671064	No KOG	-	-	-	Not a cazyme	SSP
Acema1-811904	Acema1-811904	No KOG	-	-	-	Not a cazyme	SSP
Acema1-577017	Acema1-577017	No KOG	-	-	-	Not a cazyme	SSP
Acema1-660739	Acema1-660739	No KOG	-	-	-	Not a cazyme	SSP
Acema1-803689	Acema1-803689	No KOG	-	-	-	GH93	-
Acema1-661554	Acema1-661554	No KOG	-	-	-	GH5_16	-
Acema1-626140	Acema1-626140	No KOG	-	-	-	GH5_16	-
Acema1-682036	Acema1-682036	No KOG	-	-	-	GH62	-
Acema1-676539	Acema1-676539	No KOG	-	-	-	GH54-CBM42	-
Acema1-665683	Acema1-665683	No KOG	-	-	-	GH39	-
Acema1-580186	Acema1-580186	No KOG	-	-	-	GH39	-
Acema1-614201	Acema1-614201	No KOG	-	-	-	GH39	-
Acema1-674381	Acema1-674381	No KOG	-	-	-	Not a cazyme	SSP
Acema1-808505	Acema1-808418	KOG4726	Ultrahigh sulfur keratin-associated protein	Extracellular structures	CELLULAR PROCESSES AND SIGNALING	Not a cazyme	SSP
Acema1-740948	Acema1-740948	No KOG	-	-	-	Not a cazyme	SSP
Acema1-678450	Acema1-678363	KOG4297	C-type lectin	Signal transduction mechanisms	CELLULAR PROCESSES AND SIGNALING	Not a cazyme	SSP
Acema1-733175	Acema1-733175	No KOG	-	-	-	GH114	SSP
Acema1-670825	Acema1-670738	KOG4157	beta-1,6-N-acetylglucosaminyltransferase, contains WSC domain	Carbohydrate transport and metabolism	METABOLISM	GH114	-
Acema1-665076	Acema1-664989	KOG2806	Chitinase	Carbohydrate transport and metabolism	METABOLISM	Not a cazyme	-
Acema1-704709	Acema1-704709	No KOG	-	-	-	Not a cazyme	-
Acema1-736437	Acema1-736437	No KOG	-	-	-	Not a cazyme	SSP
Acema1-672877	Acema1-672877	No KOG	-	-	-	Not a cazyme	-
Acema1-683898	Acema1-683811	KOG1995	Conserved Zn-finger protein	General function prediction only	POORLY CHARACTERIZED	Not a cazyme	SSP
Acema1-677352	Acema1-677352	No KOG	-	-	-	Not a cazyme	SSP
Acema1-671411	Acema1-671411	No KOG	-	-	-	Not a cazyme	-
Acema1-130063	Acema1-129976	KOG4157	beta-1,6-N-acetylglucosaminyltransferase, contains WSC domain	Carbohydrate transport and metabolism	METABOLISM	Not a cazyme	SSP
Acema1-793020	Acema1-793020	No KOG	-	-	-	Not a cazyme	-
Acema1-193940	Acema1-193940	No KOG	-	-	-	Not a cazyme	-
Acema1-707718	Acema1-707718	No KOG	-	-	-	Not a cazyme	-
Acema1-196145	Acema1-196145	No KOG	-	-	-	Not a cazyme	SSP
Acema1-509858	Acema1-509858	No KOG	-	-	-	Not a cazyme	SSP
Acema1-279257	Acema1-279170	KOG3599	Ca2+-modulated nonselective cation channel polycystin	Inorganic ion transport and metabolism	METABOLISM	Not a cazyme	SSP
Acema1-799601	Acema1-799601	No KOG	-	-	-	Not a cazyme	SSP
Acema1-764535	Acema1-764448	KOG4157	beta-1,6-N-acetylglucosaminyltransferase, contains WSC domain	Carbohydrate transport and metabolism	METABOLISM	Not a cazyme	-
Acema1-798915	Acema1-798915	No KOG	-	-	-	Not a cazyme	-
Acema1-629581	Acema1-629581	No KOG	-	-	-	Not a cazyme	-
Acema1-678113	Acema1-678026	KOG2246	Galactosyltransferases	Carbohydrate transport and metabolism	METABOLISM	GT31	-
Acema1-712597	Acema1-712510	KOG1869	Splicing coactivator SRm160/300, subunit SRm300	RNA processing and modification	INFORMATION STORAGE AND PROCESSING	Not a cazyme	-
Acema1-681674	Acema1-681674	No KOG	-	-	-	Not a cazyme	SSP
Acema1-319923	Acema1-319923	No KOG	-	-	-	Not a cazyme	SSP
Acema1-679702	Acema1-679615	KOG4157	beta-1,6-N-acetylglucosaminyltransferase, contains WSC domain	Carbohydrate transport and metabolism	METABOLISM	Not a cazyme	SSP
Acema1-668580	Acema1-668580	No KOG	-	-	-	Not a cazyme	SSP
Acema1-744207	Acema1-744120	KOG4157	beta-1,6-N-acetylglucosaminyltransferase, contains WSC domain	Carbohydrate transport and metabolism	METABOLISM	Not a cazyme	-
Acema1-396358	Acema1-396271	KOG1591	Prolyl 4-hydroxylase alpha subunit	Amino acid transport and metabolism	METABOLISM	Not a cazyme	SSP
Acema1-289151	Acema1-289064	KOG1591	Prolyl 4-hydroxylase alpha subunit	Amino acid transport and metabolism	METABOLISM	Not a cazyme	SSP
Acema1-692976	Acema1-692889	KOG4701	Chitinase	Cell wall/membrane/envelope biogenesis	CELLULAR PROCESSES AND SIGNALING	Not a cazyme	-
Acema1-798197	Acema1-798197	No KOG	-	-	-	Not a cazyme	-
Acema1-603305	Acema1-603305	No KOG	-	-	-	Not a cazyme	SSP
Acema1-677890	Acema1-677890	No KOG	-	-	-	Not a cazyme	-
Acema1-407681	Acema1-407594	KOG0845	Nuclear pore complex, Nup98 component (sc Nup145/Nup100/Nup116)	Intracellular trafficking, secretion, and vesicular transport	CELLULAR PROCESSES AND SIGNALING	Not a cazyme	SSP
Acema1-708975	Acema1-708888	KOG4157	beta-1,6-N-acetylglucosaminyltransferase, contains WSC domain	Carbohydrate transport and metabolism	METABOLISM	Not a cazyme	SSP
Acema1-677369	Acema1-677369	No KOG	-	-	-	Not a cazyme	SSP
Acema1-752861	Acema1-752861	No KOG	-	-	-	Not a cazyme	SSP
Acema1-711832	Acema1-711745	KOG4157	beta-1,6-N-acetylglucosaminyltransferase, contains WSC domain	Carbohydrate transport and metabolism	METABOLISM	Not a cazyme	SSP
Acema1-501967	Acema1-501967	No KOG	-	-	-	Not a cazyme	SSP
Acema1-674150	Acema1-674150	No KOG	-	-	-	Not a cazyme	SSP
Cenge3-625799	Cenge3-625799	No KOG	-	-	-	Not a cazyme	SSP
Acema1-676505	Acema1-676418	KOG3599	Ca2+-modulated nonselective cation channel polycystin	Inorganic ion transport and metabolism	METABOLISM	Not a cazyme	SSP
Cenge3-707105	Cenge3-707065	KOG1216	von Willebrand factor and related coagulation proteins	Defense mechanisms	CELLULAR PROCESSES AND SIGNALING	Not a cazyme	-
Acema1-809211	Acema1-809124	KOG1216	von Willebrand factor and related coagulation proteins	Extracellular structures	CELLULAR PROCESSES AND SIGNALING	Not a cazyme	-
Cenge3-679302	Cenge3-679302	No KOG	-	-	-	Not a cazyme	-
Acema1-679302	Acema1-679302	No KOG	-	-	-	Not a cazyme	SSP
Cenge3-673076	Cenge3-673076	No KOG	-	-	-	Not a cazyme	-
Acema1-326858	Acema1-326858	No KOG	-	-	-	Not a cazyme	-
Acema1-591412	Acema1-591412	No KOG	-	-	-	Not a cazyme	-
Acema1-583860	Acema1-583860	No KOG	-	-	-	Not a cazyme	SSP
Acema1-809121	Acema1-809121	No KOG	-	-	-	Not a cazyme	SSP
Acema1-771808	Acema1-771808	No KOG	-	-	-	GH45	SSP
Acema1-435622	Acema1-435535	KOG1187	Serine/threonine protein kinase	Signal transduction mechanisms	CELLULAR PROCESSES AND SIGNALING	Not a cazyme	-
Acema1-785035	Acema1-785035	No KOG	-	-	-	Not a cazyme	-
Acema1-251877	Acema1-251790	KOG4726	Ultrahigh sulfur keratin-associated protein	Extracellular structures	CELLULAR PROCESSES AND SIGNALING	Not a cazyme	SSP
Acema1-708399	Acema1-708399	No KOG	-	-	-	GT1	-
Acema1-690384	Acema1-690297	KOG4157	beta-1,6-N-acetylglucosaminyltransferase, contains WSC domain	Carbohydrate transport and metabolism	METABOLISM	Not a cazyme	-
Acema1-692423	Acema1-692336	KOG4297	C-type lectin	Signal transduction mechanisms	CELLULAR PROCESSES AND SIGNALING	Not a cazyme	SSP
Acema1-242550	Acema1-242463	KOG4157	beta-1,6-N-acetylglucosaminyltransferase, contains WSC domain	Carbohydrate transport and metabolism	METABOLISM	Not a cazyme	-
Acema1-710272	Acema1-710272	No KOG	-	-	-	Not a cazyme	SSP
Acema1-755719	Acema1-755719	No KOG	-	-	-	Not a cazyme	SSP
Acema1-592291	Acema1-592291	No KOG	-	-	-	Not a cazyme	SSP
Acema1-706382	Acema1-706382	No KOG	-	-	-	Not a cazyme	SSP
Acema1-714175	Acema1-714175	No KOG	-	-	-	Not a cazyme	SSP
Acema1-742591	Acema1-742591	No KOG	-	-	-	Not a cazyme	SSP
Acema1-801871	Acema1-801871	No KOG	-	-	-	Not a cazyme	SSP
Acema1-741940	Acema1-741940	No KOG	-	-	-	Not a cazyme	SSP
Acema1-648391	Acema1-648391	No KOG	-	-	-	Not a cazyme	-
Acema1-766524	Acema1-766524	No KOG	-	-	-	Not a cazyme	-
Acema1-769025	Acema1-769025	No KOG	-	-	-	Not a cazyme	-
Acema1-735581	Acema1-735581	No KOG	-	-	-	Not a cazyme	SSP
Cenge3-692180	Cenge3-692180	No KOG	-	-	-	Not a cazyme	-
Cenge3-540936	Cenge3-540936	No KOG	-	-	-	Not a cazyme	-
Acema1-164092	Acema1-164092	No KOG	-	-	-	Not a cazyme	SSP
Acema1-707764	Acema1-707764	No KOG	-	-	-	Not a cazyme	SSP
Acema1-192263	Acema1-192263	No KOG	-	-	-	Not a cazyme	SSP
Acema1-599795	Acema1-599795	No KOG	-	-	-	Not a cazyme	-
Acema1-803292	Acema1-803292	No KOG	-	-	-	Not a cazyme	SSP
Acema1-87323	Acema1-87323	No KOG	-	-	-	Not a cazyme	SSP
Acema1-729743	Acema1-729743	No KOG	-	-	-	Not a cazyme	SSP
Acema1-741730	Acema1-741643	KOG4157	beta-1,6-N-acetylglucosaminyltransferase, contains WSC domain	Carbohydrate transport and metabolism	METABOLISM	Not a cazyme	SSP
Acema1-264435	Acema1-264348	KOG4157	beta-1,6-N-acetylglucosaminyltransferase, contains WSC domain	Carbohydrate transport and metabolism	METABOLISM	Not a cazyme	SSP
Acema1-232412	Acema1-232325	KOG4157	beta-1,6-N-acetylglucosaminyltransferase, contains WSC domain	Carbohydrate transport and metabolism	METABOLISM	Not a cazyme	SSP
Acema1-692906	Acema1-692906	No KOG	-	-	-	Not a cazyme	-
Acema1-732963	Acema1-732963	No KOG	-	-	-	Not a cazyme	-
Acema1-737516	Acema1-737516	No KOG	-	-	-	Not a cazyme	SSP
Acema1-800748	Acema1-800748	No KOG	-	-	-	Not a cazyme	-
Acema1-27472	Acema1-27472	No KOG	-	-	-	Not a cazyme	SSP
Acema1-692335	Acema1-692335	No KOG	-	-	-	Not a cazyme	SSP
Acema1-200410	Acema1-200410	No KOG	-	-	-	Not a cazyme	SSP
Cenge3-671307	Cenge3-671307	No KOG	-	-	-	Not a cazyme	-
Acema1-680377	Acema1-680377	No KOG	-	-	-	Not a cazyme	-
Cenge3-653135	Cenge3-653135	No KOG	-	-	-	Not a cazyme	-
Acema1-600799	Acema1-600799	No KOG	-	-	-	Not a cazyme	-
Cenge3-670298	Cenge3-670298	No KOG	-	-	-	Not a cazyme	SSP
Acema1-671952	Acema1-671865	KOG1216	von Willebrand factor and related coagulation proteins	Extracellular structures	CELLULAR PROCESSES AND SIGNALING	Not a cazyme	-
Acema1-672422	Acema1-672422	No KOG	-	-	-	Not a cazyme	SSP
Cenge3-562853	Cenge3-562813	KOG3340	Alpha-L-fucosidase	Carbohydrate transport and metabolism	METABOLISM	GH29	-
Acema1-677339	Acema1-677252	KOG3340	Alpha-L-fucosidase	Carbohydrate transport and metabolism	METABOLISM	GH29	-
Acema1-733191	Acema1-733104	KOG2806	Chitinase	Carbohydrate transport and metabolism	METABOLISM	Not a cazyme	SSP
Acema1-682298	Acema1-682211	KOG4297	C-type lectin	Signal transduction mechanisms	CELLULAR PROCESSES AND SIGNALING	Not a cazyme	SSP
Acema1-693491	Acema1-693491	No KOG	-	-	-	Not a cazyme	-
Cenge3-694833	Cenge3-694833	No KOG	-	-	-	Not a cazyme	SSP
Cenge3-683451	Cenge3-683451	No KOG	-	-	-	Not a cazyme	SSP
Cenge3-727520	Cenge3-727520	No KOG	-	-	-	Not a cazyme	SSP
Acema1-93323	Acema1-93323	No KOG	-	-	-	Not a cazyme	SSP
Acema1-705269	Acema1-705269	No KOG	-	-	-	Not a cazyme	SSP
Acema1-387410	Acema1-387410	No KOG	-	-	-	Not a cazyme	SSP
Acema1-736213	Acema1-736213	No KOG	-	-	-	Not a cazyme	SSP
Acema1-734540	Acema1-734540	No KOG	-	-	-	Not a cazyme	SSP
Acema1-745039	Acema1-744952	KOG4297	C-type lectin	Signal transduction mechanisms	CELLULAR PROCESSES AND SIGNALING	Not a cazyme	SSP
Acema1-692085	Acema1-692085	No KOG	-	-	-	Not a cazyme	SSP
Acema1-404301	Acema1-404301	No KOG	-	-	-	Not a cazyme	SSP
Acema1-238264	Acema1-238264	No KOG	-	-	-	Not a cazyme	SSP
Acema1-677368	Acema1-677281	KOG3599	Ca2+-modulated nonselective cation channel polycystin	Inorganic ion transport and metabolism	METABOLISM	Not a cazyme	-
Acema1-666807	Acema1-666807	No KOG	-	-	-	Not a cazyme	SSP
Acema1-581547	Acema1-581547	No KOG	-	-	-	Not a cazyme	SSP
Acema1-163022	Acema1-163022	No KOG	-	-	-	Not a cazyme	SSP
Acema1-669770	Acema1-669770	No KOG	-	-	-	Not a cazyme	SSP
Acema1-46337	Acema1-46250	KOG4701	Chitinase	Cell wall/membrane/envelope biogenesis	CELLULAR PROCESSES AND SIGNALING	Not a cazyme	SSP
Acema1-768744	Acema1-768744	No KOG	-	-	-	Not a cazyme	SSP
Acema1-658506	Acema1-658506	No KOG	-	-	-	Not a cazyme	-
Acema1-407112	Acema1-407025	KOG4701	Chitinase	Cell wall/membrane/envelope biogenesis	CELLULAR PROCESSES AND SIGNALING	Not a cazyme	SSP
Acema1-682819	Acema1-682732	KOG4157	beta-1,6-N-acetylglucosaminyltransferase, contains WSC domain	Carbohydrate transport and metabolism	METABOLISM	Not a cazyme	SSP
Acema1-311370	Acema1-311283	KOG3753	Circadian clock protein period	Signal transduction mechanisms	CELLULAR PROCESSES AND SIGNALING	Not a cazyme	SSP
Acema1-748905	Acema1-748905	No KOG	-	-	-	Not a cazyme	SSP
Acema1-734444	Acema1-734444	No KOG	-	-	-	Not a cazyme	SSP
Acema1-688415	Acema1-688415	No KOG	-	-	-	Not a cazyme	SSP
Acema1-722507	Acema1-722507	No KOG	-	-	-	Not a cazyme	-
Acema1-188476	Acema1-188476	No KOG	-	-	-	Not a cazyme	SSP
Acema1-444166	Acema1-444166	No KOG	-	-	-	Not a cazyme	-
Acema1-704717	Acema1-704630	KOG4157	beta-1,6-N-acetylglucosaminyltransferase, contains WSC domain	Carbohydrate transport and metabolism	METABOLISM	Not a cazyme	-
Acema1-753904	Acema1-753904	No KOG	-	-	-	Not a cazyme	SSP
Acema1-733459	Acema1-733372	KOG3599	Ca2+-modulated nonselective cation channel polycystin	Inorganic ion transport and metabolism	METABOLISM	Not a cazyme	SSP
Acema1-807966	Acema1-807966	No KOG	-	-	-	Not a cazyme	SSP
Acema1-88747	Acema1-88747	No KOG	-	-	-	Not a cazyme	SSP
Acema1-349315	Acema1-349315	No KOG	-	-	-	Not a cazyme	-
Acema1-100211	Acema1-100211	No KOG	-	-	-	Not a cazyme	-
Acema1-751117	Acema1-751030	KOG4297	C-type lectin	Signal transduction mechanisms	CELLULAR PROCESSES AND SIGNALING	Not a cazyme	SSP
Acema1-806058	Acema1-806058	No KOG	-	-	-	Not a cazyme	SSP
Acema1-619755	Acema1-619755	No KOG	-	-	-	Not a cazyme	SSP
Acema1-804589	Acema1-804502	KOG3599	Ca2+-modulated nonselective cation channel polycystin	Inorganic ion transport and metabolism	METABOLISM	Not a cazyme	SSP
Acema1-494011	Acema1-493924	KOG1217	Fibrillins and related proteins containing Ca2+-binding EGF-like domains	Signal transduction mechanisms	CELLULAR PROCESSES AND SIGNALING	Not a cazyme	SSP
Acema1-262228	Acema1-262228	No KOG	-	-	-	Not a cazyme	-
Acema1-800025	Acema1-799938	KOG4157	beta-1,6-N-acetylglucosaminyltransferase, contains WSC domain	Carbohydrate transport and metabolism	METABOLISM	Not a cazyme	SSP
Acema1-678461	Acema1-678461	No KOG	-	-	-	Not a cazyme	-
Acema1-741126	Acema1-741126	No KOG	-	-	-	Not a cazyme	SSP
Acema1-725250	Acema1-725250	No KOG	-	-	-	Not a cazyme	-
Acema1-722290	Acema1-722290	No KOG	-	-	-	Not a cazyme	SSP
Acema1-732902	Acema1-732902	No KOG	-	-	-	Not a cazyme	SSP
Acema1-645627	Acema1-645627	No KOG	-	-	-	Not a cazyme	SSP
Acema1-594761	Acema1-594761	No KOG	-	-	-	Not a cazyme	SSP
Acema1-740385	Acema1-740298	KOG3599	Ca2+-modulated nonselective cation channel polycystin	Inorganic ion transport and metabolism	METABOLISM	Not a cazyme	-
Acema1-690435	Acema1-690348	KOG4297	C-type lectin	Signal transduction mechanisms	CELLULAR PROCESSES AND SIGNALING	Not a cazyme	-
Acema1-672134	Acema1-672134	No KOG	-	-	-	Not a cazyme	SSP
Acema1-229308	Acema1-229308	No KOG	-	-	-	Not a cazyme	SSP
Acema1-674958	Acema1-674958	No KOG	-	-	-	Not a cazyme	SSP
Acema1-606470	Acema1-606470	No KOG	-	-	-	Not a cazyme	-
Acema1-244548	Acema1-244548	No KOG	-	-	-	Not a cazyme	SSP
Acema1-253068	Acema1-253068	No KOG	-	-	-	Not a cazyme	SSP
Acema1-608431	Acema1-608431	No KOG	-	-	-	Not a cazyme	-
Acema1-320991	Acema1-320904	KOG4297	C-type lectin	Signal transduction mechanisms	CELLULAR PROCESSES AND SIGNALING	Not a cazyme	-
Acema1-768523	Acema1-768523	No KOG	-	-	-	Not a cazyme	SSP
Acema1-606144	Acema1-606144	No KOG	-	-	-	Not a cazyme	SSP
Cenge3-1588	Cenge3-1588	No KOG	-	-	-	Not a cazyme	-
Acema1-767914	Acema1-767914	No KOG	-	-	-	Not a cazyme	-
Pismi1-685119	Pismi1-685119	No KOG	-	-	-	Not a cazyme	-
Pismi1-340448	Pismi1-340448	No KOG	-	-	-	Not a cazyme	-
Pismi1-222211	Pismi1-222211	No KOG	-	-	-	GH43	-
Amamu1-168832	Amamu1-168832	No KOG	-	-	-	GH43	-
Pilcr1-815342	Pilcr1-815253	KOG2294	Transcription factor of the Forkhead/HNF3 family	Transcription	INFORMATION STORAGE AND PROCESSING	Not a cazyme	-
Lacbi2-450804	Lacbi2-450804	KOG1437	Fasciclin and related adhesion glycoproteins	Extracellular structures	CELLULAR PROCESSES AND SIGNALING	Not a cazyme	-
Hebcy2-59686	Hebcy2-59534	KOG1437	Fasciclin and related adhesion glycoproteins	Extracellular structures	CELLULAR PROCESSES AND SIGNALING	Not a cazyme	-
Pismi1-677669	Pismi1-677669	No KOG	-	-	-	Not a cazyme	-
Paxin1-162283	Paxin1-162160	KOG1437	Fasciclin and related adhesion glycoproteins	Extracellular structures	CELLULAR PROCESSES AND SIGNALING	Not a cazyme	-
Cenge3-653795	Cenge3-653795	No KOG	-	-	-	Not a cazyme	-
Acema1-625966	Acema1-625966	No KOG	-	-	-	Not a cazyme	-
Pilcr1-818931	Pilcr1-818931	No KOG	-	-	-	Not a cazyme	-
Acema1-665407	Acema1-665407	No KOG	-	-	-	Not a cazyme	SSP
Pismi1-672491	Pismi1-672362	KOG2233	Alpha-N-acetylglucosaminidase	Intracellular trafficking, secretion, and vesicular transport	CELLULAR PROCESSES AND SIGNALING	GH89	-
Pilcr1-820351	Pilcr1-820262	KOG2233	Alpha-N-acetylglucosaminidase	Intracellular trafficking, secretion, and vesicular transport	CELLULAR PROCESSES AND SIGNALING	GH89	-
Amamu1-85812	Amamu1-85702	KOG2233	Alpha-N-acetylglucosaminidase	Intracellular trafficking, secretion, and vesicular transport	CELLULAR PROCESSES AND SIGNALING	GH89	-
Acema1-583505	Acema1-583418	KOG2233	Alpha-N-acetylglucosaminidase	Intracellular trafficking, secretion, and vesicular transport	CELLULAR PROCESSES AND SIGNALING	GH89	-
Pismi1-677126	Pismi1-676997	KOG1437	Fasciclin and related adhesion glycoproteins	Extracellular structures	CELLULAR PROCESSES AND SIGNALING	Not a cazyme	-
Paxin1-158503	Paxin1-158380	KOG4157	beta-1,6-N-acetylglucosaminyltransferase, contains WSC domain	Posttranslational modification, protein turnover, chaperones	CELLULAR PROCESSES AND SIGNALING	Not a cazyme	-
Acema1-273833	Acema1-273833	No KOG	-	-	-	Not a cazyme	-
Cenge3-669872	Cenge3-669872	No KOG	-	-	-	Not a cazyme	SSP
Acema1-669959	Acema1-669872	KOG3599	Ca2+-modulated nonselective cation channel polycystin	Inorganic ion transport and metabolism	METABOLISM	Not a cazyme	-
Lacbi2-317179	Lacbi2-317179	No KOG	-	-	-	Not a cazyme	SSP
Acema1-685850	Acema1-685850	No KOG	-	-	-	Not a cazyme	SSP
Cenge3-667052	Cenge3-667052	No KOG	-	-	-	Not a cazyme	SSP
Pilcr1-610417	Pilcr1-610417	No KOG	-	-	-	Not a cazyme	SSP
Acema1-750788	Acema1-750701	KOG1378	Purple acid phosphatase	Carbohydrate transport and metabolism	METABOLISM	Not a cazyme	-
Acema1-507811	Acema1-507724	KOG1378	Purple acid phosphatase	Carbohydrate transport and metabolism	METABOLISM	Not a cazyme	-
Lacbi2-303990	Lacbi2-303990	KOG1378	Purple acid phosphatase	Carbohydrate transport and metabolism	METABOLISM	Not a cazyme	-
Lacbi2-330257	Lacbi2-330257	KOG1378	Purple acid phosphatase	Carbohydrate transport and metabolism	METABOLISM	Not a cazyme	-
Acema1-793386	Acema1-793299	KOG1378	Purple acid phosphatase	Carbohydrate transport and metabolism	METABOLISM	Not a cazyme	-
Trima3-1428284	Trima3-1427969	KOG1378	Purple acid phosphatase	Carbohydrate transport and metabolism	METABOLISM	Not a cazyme	-
Trima3-1385072	Trima3-1384757	KOG1378	Purple acid phosphatase	Carbohydrate transport and metabolism	METABOLISM	Not a cazyme	-
Pismi1-569060	Pismi1-568931	KOG1378	Purple acid phosphatase	Carbohydrate transport and metabolism	METABOLISM	Not a cazyme	-
Pilcr1-822360	Pilcr1-822271	KOG1378	Purple acid phosphatase	Carbohydrate transport and metabolism	METABOLISM	Not a cazyme	-
Pilcr1-17022	Pilcr1-17022	No KOG	-	-	-	GH28	SSP
Pilcr1-7176	Pilcr1-7176	No KOG	-	-	-	Not a cazyme	SSP
Pilcr1-817181	Pilcr1-817092	KOG1276	Protoporphyrinogen oxidase	Coenzyme transport and metabolism	METABOLISM	Not a cazyme	-
Cenge3-627142	Cenge3-627102	KOG1276	Protoporphyrinogen oxidase	Coenzyme transport and metabolism	METABOLISM	Not a cazyme	-
Pilcr1-825298	Pilcr1-825298	No KOG	-	-	-	Not a cazyme	-
Acema1-704849	Acema1-704849	No KOG	-	-	-	Not a cazyme	-
Pilcr1-17232	Pilcr1-17143	KOG4293	Predicted membrane protein, contains DoH and Cytochrome b-561/ferric reductase transmembrane domains	Signal transduction mechanisms	CELLULAR PROCESSES AND SIGNALING	Not a cazyme	SSP
Cenge3-665992	Cenge3-665952	KOG4409	Predicted hydrolase/acyltransferase (alpha/beta hydrolase superfamily)	General function prediction only	POORLY CHARACTERIZED	Not a cazyme	-
Pilcr1-7837	Pilcr1-7837	No KOG	-	-	-	Not a cazyme	-
Pilcr1-816659	Pilcr1-816659	No KOG	-	-	-	Not a cazyme	SSP
Pilcr1-823727	Pilcr1-823727	No KOG	-	-	-	Not a cazyme	SSP
Hebcy2-28384	Hebcy2-28384	No KOG	-	-	-	Not a cazyme	SSP
Cenge3-689547	Cenge3-689547	No KOG	-	-	-	GH45	SSP
Acema1-678850	Acema1-678850	No KOG	-	-	-	GH45	SSP
Pilcr1-579126	Pilcr1-579126	No KOG	-	-	-	GH45	SSP
Lacbi2-328635	Lacbi2-328635	No KOG	-	-	-	Not a cazyme	SSP
Hebcy2-448046	Hebcy2-448046	No KOG	-	-	-	Not a cazyme	SSP
Trima3-1382208	Trima3-1382208	No KOG	-	-	-	Not a cazyme	SSP
Trima3-672132	Trima3-672132	No KOG	-	-	-	Not a cazyme	SSP
Pilcr1-820823	Pilcr1-820823	No KOG	-	-	-	Not a cazyme	SSP
Pilcr1-272718	Pilcr1-272718	No KOG	-	-	-	Not a cazyme	SSP
Pilcr1-10347	Pilcr1-10347	No KOG	-	-	-	Not a cazyme	SSP
Pilcr1-7716	Pilcr1-7716	No KOG	-	-	-	Not a cazyme	SSP
Pilcr1-9895	Pilcr1-9895	No KOG	-	-	-	Not a cazyme	SSP
Pilcr1-572357	Pilcr1-572357	No KOG	-	-	-	Not a cazyme	SSP
Pilcr1-567650	Pilcr1-567650	No KOG	-	-	-	Not a cazyme	SSP
Pilcr1-15808	Pilcr1-15808	No KOG	-	-	-	Not a cazyme	SSP
Hebcy2-434757	Hebcy2-434757	No KOG	-	-	-	Not a cazyme	SSP
Pilcr1-810676	Pilcr1-810587	KOG3544	Collagens (type IV and type XIII), and related proteins	Extracellular structures	CELLULAR PROCESSES AND SIGNALING	Not a cazyme	-
Cenge3-690701	Cenge3-690701	No KOG	-	-	-	Not a cazyme	-
Acema1-718286	Acema1-718286	No KOG	-	-	-	Not a cazyme	-
Acema1-49179	Acema1-49179	No KOG	-	-	-	Not a cazyme	-
Acema1-672337	Acema1-672337	No KOG	-	-	-	Not a cazyme	-
Cenge3-645449	Cenge3-645449	No KOG	-	-	-	Not a cazyme	-
Hebcy2-76963	Hebcy2-76963	No KOG	-	-	-	Not a cazyme	-
Acema1-672748	Acema1-672748	No KOG	-	-	-	Not a cazyme	-
Pilcr1-9750	Pilcr1-9750	No KOG	-	-	-	Not a cazyme	SSP
Acema1-766552	Acema1-766552	No KOG	-	-	-	Not a cazyme	SSP
Amamu1-82243	Amamu1-82243	No KOG	-	-	-	Not a cazyme	SSP
Amamu1-82276	Amamu1-82276	No KOG	-	-	-	Not a cazyme	SSP
Amamu1-82209	Amamu1-82209	No KOG	-	-	-	Not a cazyme	SSP
Amamu1-13355	Amamu1-13355	No KOG	-	-	-	Not a cazyme	SSP
Amamu1-13356	Amamu1-13356	No KOG	-	-	-	Not a cazyme	SSP
Amamu1-13792	Amamu1-13792	No KOG	-	-	-	Not a cazyme	SSP
Amamu1-82298	Amamu1-82298	No KOG	-	-	-	Not a cazyme	SSP
Amamu1-13366	Amamu1-13366	No KOG	-	-	-	Not a cazyme	SSP
Amamu1-83461	Amamu1-83461	No KOG	-	-	-	Not a cazyme	SSP
Paxin1-128888	Paxin1-128888	No KOG	-	-	-	Not a cazyme	SSP
Acema1-30975	Acema1-30975	No KOG	-	-	-	Not a cazyme	SSP
Acema1-675304	Acema1-675304	No KOG	-	-	-	Not a cazyme	SSP
Acema1-703286	Acema1-703286	No KOG	-	-	-	Not a cazyme	SSP
Acema1-677755	Acema1-677755	No KOG	-	-	-	Not a cazyme	SSP
Trima3-1382076	Trima3-1381761	KOG2254	Predicted endo-1,3-beta-glucanase	Carbohydrate transport and metabolism	METABOLISM	CBM52-CBM52	SSP
Lacbi2-661527	Lacbi2-661527	KOG2254	Predicted endo-1,3-beta-glucanase	Carbohydrate transport and metabolism	METABOLISM	CBM52	SSP
Pilcr1-821385	Pilcr1-821385	No KOG	-	-	-	Not a cazyme	SSP
Lacbi2-640014	Lacbi2-640014	No KOG	-	-	-	Not a cazyme	SSP
Tubma1-283294	Tubma1-283294	No KOG	-	-	-	Not a cazyme	SSP
Cenge3-559559	Cenge3-559559	No KOG	-	-	-	Not a cazyme	SSP
Tubma1-231157	Tubma1-231157	No KOG	-	-	-	Not a cazyme	SSP
Tubma1-276922	Tubma1-276922	No KOG	-	-	-	Not a cazyme	SSP
Trima3-1360004	Trima3-1359689	KOG2254	Predicted endo-1,3-beta-glucanase	Carbohydrate transport and metabolism	METABOLISM	GH81	-
Amamu1-172988	Amamu1-172878	KOG2254	Predicted endo-1,3-beta-glucanase	Carbohydrate transport and metabolism	METABOLISM	GH81	-
Amamu1-12932	Amamu1-12822	KOG3847	Phospholipase A2 (platelet-activating factor acetylhydrolase in humans)	Lipid transport and metabolism	METABOLISM	Not a cazyme	SSP
Amamu1-12927	Amamu1-12817	KOG3847	Phospholipase A2 (platelet-activating factor acetylhydrolase in humans)	Lipid transport and metabolism	METABOLISM	Not a cazyme	-
Tubma1-188420	Tubma1-188420	No KOG	-	-	-	Not a cazyme	SSP
Tubma1-340949	Tubma1-340786	KOG4742	Predicted chitinase	General function prediction only	POORLY CHARACTERIZED	CBM18-CBM18-CBM18	SSP
Tubma1-356464	Tubma1-356464	No KOG	-	-	-	Not a cazyme	-
Tubma1-334268	Tubma1-334105	KOG3655	Drebrins and related actin binding proteins	Cytoskeleton	CELLULAR PROCESSES AND SIGNALING	Not a cazyme	SSP
Tubma1-159712	Tubma1-159549	KOG2254	Predicted endo-1,3-beta-glucanase	Carbohydrate transport and metabolism	METABOLISM	CBM52-CBM52	SSP
Tubma1-361220	Tubma1-361220	No KOG	-	-	-	Not a cazyme	SSP
Cenge3-268140	Cenge3-268140	No KOG	-	-	-	Not a cazyme	SSP
Tubma1-362128	Tubma1-362128	No KOG	-	-	-	Not a cazyme	SSP
Tubma1-353705	Tubma1-353542	KOG4674	Uncharacterized conserved coiled-coil protein	Function unknown	POORLY CHARACTERIZED	Not a cazyme	-
Tubma1-275145	Tubma1-274982	KOG1217	Fibrillins and related proteins containing Ca2+-binding EGF-like domains	Signal transduction mechanisms	CELLULAR PROCESSES AND SIGNALING	Not a cazyme	-
Tubma1-330478	Tubma1-330315	KOG4157	beta-1,6-N-acetylglucosaminyltransferase, contains WSC domain	Carbohydrate transport and metabolism	METABOLISM	Not a cazyme	SSP
Tubma1-309322	Tubma1-309159	KOG4157	beta-1,6-N-acetylglucosaminyltransferase, contains WSC domain	Carbohydrate transport and metabolism	METABOLISM	Not a cazyme	SSP
Tubma1-366834	Tubma1-366834	No KOG	-	-	-	Not a cazyme	SSP
Tubma1-362861	Tubma1-362861	No KOG	-	-	-	Not a cazyme	SSP
Tubma1-345577	Tubma1-345414	KOG4157	beta-1,6-N-acetylglucosaminyltransferase, contains WSC domain	Carbohydrate transport and metabolism	METABOLISM	Not a cazyme	-
Tubma1-363446	Tubma1-363446	No KOG	-	-	-	Not a cazyme	-
Tubma1-295460	Tubma1-295460	No KOG	-	-	-	Not a cazyme	SSP
Tubma1-366910	Tubma1-366910	No KOG	-	-	-	Not a cazyme	-
Tubma1-301372	Tubma1-301372	No KOG	-	-	-	Not a cazyme	SSP
Tubma1-284765	Tubma1-284765	No KOG	-	-	-	Not a cazyme	-
Tubma1-324419	Tubma1-324256	KOG2160	Armadillo/beta-catenin-like repeat-containing protein	Posttranslational modification, protein turnover, chaperones	CELLULAR PROCESSES AND SIGNALING	Not a cazyme	-
Tubma1-360508	Tubma1-360508	No KOG	-	-	-	Not a cazyme	-
Tubma1-298802	Tubma1-298639	KOG2806	Chitinase	Carbohydrate transport and metabolism	METABOLISM	Not a cazyme	SSP
Cenge3-670584	Cenge3-670544	KOG4297	C-type lectin	Defense mechanisms	CELLULAR PROCESSES AND SIGNALING	Not a cazyme	SSP
Tubma1-302097	Tubma1-302097	No KOG	-	-	-	Not a cazyme	-
Hebcy2-437855	Hebcy2-437855	No KOG	-	-	-	Not a cazyme	-
Tubma1-350723	Tubma1-350723	No KOG	-	-	-	Not a cazyme	-
Cenge3-668174	Cenge3-668134	KOG4297	C-type lectin	Defense mechanisms	CELLULAR PROCESSES AND SIGNALING	Not a cazyme	SSP
Acema1-138968	Acema1-138881	KOG4157	beta-1,6-N-acetylglucosaminyltransferase, contains WSC domain	Carbohydrate transport and metabolism	METABOLISM	Not a cazyme	SSP
Tubma1-346213	Tubma1-346050	KOG3753	Circadian clock protein period	Signal transduction mechanisms	CELLULAR PROCESSES AND SIGNALING	Not a cazyme	SSP
Cenge3-665911	Cenge3-665911	No KOG	-	-	-	GH75	SSP
Acema1-660211	Acema1-660211	No KOG	-	-	-	GH75	-
Pilcr1-752416	Pilcr1-752416	No KOG	-	-	-	GH75	SSP
Pilcr1-14442	Pilcr1-14442	No KOG	-	-	-	Not a cazyme	-
Acema1-27988	Acema1-27988	No KOG	-	-	-	Not a cazyme	-
Cenge3-647968	Cenge3-647968	No KOG	-	-	-	Not a cazyme	-
Acema1-653730	Acema1-653730	No KOG	-	-	-	Not a cazyme	-
Tubma1-195976	Tubma1-195976	No KOG	-	-	-	Not a cazyme	-
Acema1-662895	Acema1-662895	No KOG	-	-	-	CE1	-
Acema1-763406	Acema1-763406	No KOG	-	-	-	CE1	-
Cenge3-655040	Cenge3-655040	No KOG	-	-	-	CE1	-
Pilcr1-701716	Pilcr1-701716	No KOG	-	-	-	CE1	-
Pilcr1-825141	Pilcr1-825141	No KOG	-	-	-	CE1	-
Tubma1-289606	Tubma1-289606	No KOG	-	-	-	Not a cazyme	SSP
Acema1-749600	Acema1-749600	No KOG	-	-	-	Not a cazyme	SSP
Hebcy2-432915	Hebcy2-432915	No KOG	-	-	-	Not a cazyme	SSP
Hebcy2-14764	Hebcy2-14764	No KOG	-	-	-	Not a cazyme	SSP
Hebcy2-446852	Hebcy2-446852	No KOG	-	-	-	Not a cazyme	SSP
Hebcy2-447670	Hebcy2-447670	No KOG	-	-	-	Not a cazyme	SSP
Hebcy2-188049	Hebcy2-188049	No KOG	-	-	-	Not a cazyme	SSP
Tubma1-285630	Tubma1-285467	KOG0382	Carbonic anhydrase	General function prediction only	POORLY CHARACTERIZED	Not a cazyme	SSP
Acema1-252825	Acema1-252738	KOG0382	Carbonic anhydrase	General function prediction only	POORLY CHARACTERIZED	Not a cazyme	-
Pilcr1-1895	Pilcr1-1806	KOG0382	Carbonic anhydrase	General function prediction only	POORLY CHARACTERIZED	Not a cazyme	SSP
Pilcr1-1805	Pilcr1-1805	No KOG	-	-	-	Not a cazyme	SSP
Tubma1-351413	Tubma1-351250	KOG0382	Carbonic anhydrase	General function prediction only	POORLY CHARACTERIZED	Not a cazyme	-
Cenge3-532183	Cenge3-532143	KOG0382	Carbonic anhydrase	General function prediction only	POORLY CHARACTERIZED	Not a cazyme	SSP
Lacbi2-577322	Lacbi2-577322	KOG0382	Carbonic anhydrase	General function prediction only	POORLY CHARACTERIZED	Not a cazyme	SSP
Lacbi2-438072	Lacbi2-438072	KOG0382	Carbonic anhydrase	General function prediction only	POORLY CHARACTERIZED	Not a cazyme	SSP
Lacbi2-237838	Lacbi2-237838	KOG0382	Carbonic anhydrase	General function prediction only	POORLY CHARACTERIZED	Not a cazyme	SSP
Lacbi2-237880	Lacbi2-237880	KOG0382	Carbonic anhydrase	General function prediction only	POORLY CHARACTERIZED	Not a cazyme	SSP
Lacbi2-237860	Lacbi2-237860	KOG0382	Carbonic anhydrase	General function prediction only	POORLY CHARACTERIZED	Not a cazyme	SSP
Lacbi2-437952	Lacbi2-437952	KOG0382	Carbonic anhydrase	General function prediction only	POORLY CHARACTERIZED	Not a cazyme	SSP
Lacbi2-455107	Lacbi2-455107	KOG0382	Carbonic anhydrase	General function prediction only	POORLY CHARACTERIZED	Not a cazyme	SSP
Acema1-290096	Acema1-290009	KOG4152	Host cell transcription factor HCFC1	Cell cycle control, cell division, chromosome partitioning	METABOLISM	Not a cazyme	-
Acema1-726220	Acema1-726220	No KOG	-	-	-	Not a cazyme	SSP
Acema1-599242	Acema1-599242	No KOG	-	-	-	AA11	SSP
Acema1-687107	Acema1-687020	KOG4701	Chitinase	Cell wall/membrane/envelope biogenesis	CELLULAR PROCESSES AND SIGNALING	AA11-CBM18	-
Acema1-306675	Acema1-306588	KOG4157	beta-1,6-N-acetylglucosaminyltransferase, contains WSC domain	Carbohydrate transport and metabolism	METABOLISM	AA11	-
Acema1-100144	Acema1-100057	KOG2386	mRNA capping enzyme, guanylyltransferase (alpha) subunit	RNA processing and modification	INFORMATION STORAGE AND PROCESSING	Not a cazyme	-
Acema1-687310	Acema1-687310	No KOG	-	-	-	Not a cazyme	-
Acema1-807040	Acema1-807040	No KOG	-	-	-	AA11	-
Acema1-691679	Acema1-691679	No KOG	-	-	-	CBM18	-
Acema1-42563	Acema1-42476	KOG0382	Carbonic anhydrase	General function prediction only	POORLY CHARACTERIZED	Not a cazyme	SSP
Tubma1-363495	Tubma1-363332	KOG4726	Ultrahigh sulfur keratin-associated protein	Extracellular structures	CELLULAR PROCESSES AND SIGNALING	CBM18-CBM18-CBM18	SSP
Acema1-779854	Acema1-779767	KOG1216	von Willebrand factor and related coagulation proteins	Extracellular structures	CELLULAR PROCESSES AND SIGNALING	CBM18-CBM18	-
Acema1-748332	Acema1-748245	KOG1216	von Willebrand factor and related coagulation proteins	Extracellular structures	CELLULAR PROCESSES AND SIGNALING	Not a cazyme	-
Tubma1-164780	Tubma1-164780	No KOG	-	-	-	AA11	SSP
Tubma1-167790	Tubma1-167790	No KOG	-	-	-	AA11	SSP
Tubma1-355699	Tubma1-355699	No KOG	-	-	-	AA11	SSP
Tubma1-273499	Tubma1-273336	KOG1216	von Willebrand factor and related coagulation proteins	Extracellular structures	CELLULAR PROCESSES AND SIGNALING	AA11	-
Tubma1-274239	Tubma1-274239	No KOG	-	-	-	AA11	SSP
Tubma1-217727	Tubma1-217727	No KOG	-	-	-	AA11	SSP
Cenge3-562830	Cenge3-562830	No KOG	-	-	-	Not a cazyme	-
Cenge3-683583	Cenge3-683583	No KOG	-	-	-	GH132	-
Cenge3-641099	Cenge3-641099	No KOG	-	-	-	Not a cazyme	-
Cenge3-569833	Cenge3-569793	KOG4125	Acid trehalase	Carbohydrate transport and metabolism	METABOLISM	GH65-CBM32	-
Cenge3-688957	Cenge3-688957	No KOG	-	-	-	Not a cazyme	SSP
Cenge3-616419	Cenge3-616419	No KOG	-	-	-	Not a cazyme	SSP
Cenge3-656739	Cenge3-656739	No KOG	-	-	-	Not a cazyme	-
Cenge3-623788	Cenge3-623748	KOG4701	Chitinase	Cell wall/membrane/envelope biogenesis	CELLULAR PROCESSES AND SIGNALING	CBM18-CBM18-CBM18	-
Cenge3-706399	Cenge3-706399	No KOG	-	-	-	Not a cazyme	SSP
Acema1-676244	Acema1-676244	No KOG	-	-	-	Not a cazyme	SSP
Cenge3-656864	Cenge3-656864	No KOG	-	-	-	Not a cazyme	SSP
Cenge3-662470	Cenge3-662470	No KOG	-	-	-	Not a cazyme	SSP
Cenge3-665228	Cenge3-665188	KOG4297	C-type lectin	Defense mechanisms	CELLULAR PROCESSES AND SIGNALING	AA11	-
Cenge3-479776	Cenge3-479736	KOG3662	Cell division control protein/predicted DNA repair exonuclease	Replication, recombination and repair	INFORMATION STORAGE AND PROCESSING	Not a cazyme	-
Cenge3-663415	Cenge3-663415	No KOG	-	-	-	AA11	-
Cenge3-646395	Cenge3-646395	No KOG	-	-	-	AA11	SSP
Cenge3-570931	Cenge3-570931	No KOG	-	-	-	AA11	-
Cenge3-672540	Cenge3-672500	KOG2085	Serine/threonine protein phosphatase 2A, regulatory subunit	Signal transduction mechanisms	CELLULAR PROCESSES AND SIGNALING	AA11	-
Cenge3-542539	Cenge3-542499	KOG2029	Uncharacterized conserved protein	Function unknown	POORLY CHARACTERIZED	Not a cazyme	SSP
Cenge3-663028	Cenge3-663028	No KOG	-	-	-	Not a cazyme	-
Cenge3-652289	Cenge3-652289	No KOG	-	-	-	Not a cazyme	-
Cenge3-526492	Cenge3-526492	No KOG	-	-	-	Not a cazyme	-
Cenge3-26480	Cenge3-26440	KOG4297	C-type lectin	Defense mechanisms	CELLULAR PROCESSES AND SIGNALING	Not a cazyme	SSP
Cenge3-659826	Cenge3-659826	No KOG	-	-	-	Not a cazyme	-
Cenge3-333765	Cenge3-333765	No KOG	-	-	-	Not a cazyme	SSP
Cenge3-651605	Cenge3-651565	KOG4701	Chitinase	Cell wall/membrane/envelope biogenesis	CELLULAR PROCESSES AND SIGNALING	Not a cazyme	SSP
Cenge3-26341	Cenge3-26301	KOG3589	G protein signaling regulators	Signal transduction mechanisms	CELLULAR PROCESSES AND SIGNALING	Not a cazyme	SSP
Cenge3-675268	Cenge3-675268	No KOG	-	-	-	Not a cazyme	-
Cenge3-665580	Cenge3-665580	No KOG	-	-	-	Not a cazyme	-
Cenge3-673186	Cenge3-673186	No KOG	-	-	-	Not a cazyme	-
Cenge3-684421	Cenge3-684381	KOG4157	beta-1,6-N-acetylglucosaminyltransferase, contains WSC domain	Posttranslational modification, protein turnover, chaperones	CELLULAR PROCESSES AND SIGNALING	GH17	SSP
Cenge3-678205	Cenge3-678165	KOG1216	von Willebrand factor and related coagulation proteins	Defense mechanisms	CELLULAR PROCESSES AND SIGNALING	GH17	-
Cenge3-658349	Cenge3-658349	No KOG	-	-	-	Not a cazyme	-
Acema1-454942	Acema1-454942	No KOG	-	-	-	Not a cazyme	-
Acema1-199363	Acema1-199276	KOG4701	Chitinase	Cell wall/membrane/envelope biogenesis	CELLULAR PROCESSES AND SIGNALING	Not a cazyme	-
Acema1-575514	Acema1-575427	KOG4157	beta-1,6-N-acetylglucosaminyltransferase, contains WSC domain	Carbohydrate transport and metabolism	METABOLISM	GH132	-
Acema1-85456	Acema1-85369	KOG4125	Acid trehalase	Carbohydrate transport and metabolism	METABOLISM	GH65-CBM32	-
Acema1-613879	Acema1-613879	No KOG	-	-	-	Not a cazyme	SSP
Acema1-667191	Acema1-667191	No KOG	-	-	-	Not a cazyme	SSP
Acema1-694381	Acema1-694294	KOG2195	Transferrin receptor and related proteins containing the protease-associated (PA) domain	General function prediction only	POORLY CHARACTERIZED	Not a cazyme	SSP
Acema1-589365	Acema1-589365	No KOG	-	-	-	GH17	SSP
Acema1-587245	Acema1-587158	KOG4726	Ultrahigh sulfur keratin-associated protein	Extracellular structures	CELLULAR PROCESSES AND SIGNALING	CBM50-CBM50-CBM18-CBM18-CBM18-CBM50	-
Acema1-788993	Acema1-788993	No KOG	-	-	-	Not a cazyme	-
Cenge3-601150	Cenge3-601150	No KOG	-	-	-	GH76	-
Acema1-508353	Acema1-508353	No KOG	-	-	-	GH76	-
Acema1-606250	Acema1-606250	No KOG	-	-	-	GH76	-
Acema1-692450	Acema1-692450	No KOG	-	-	-	GH76	-
Cenge3-702461	Cenge3-702461	No KOG	-	-	-	GH76	-
Acema1-668626	Acema1-668626	No KOG	-	-	-	GH76	-
Cenge3-685270	Cenge3-685270	No KOG	-	-	-	Not a cazyme	SSP
Acema1-667757	Acema1-667757	No KOG	-	-	-	Not a cazyme	SSP
Tubma1-13299	Tubma1-13299	No KOG	-	-	-	Not a cazyme	SSP
Acema1-628938	Acema1-628938	No KOG	-	-	-	Not a cazyme	SSP
Tubma1-287119	Tubma1-286956	KOG2275	Aminoacylase ACY1 and related metalloexopeptidases	Amino acid transport and metabolism	METABOLISM	Not a cazyme	-
Acema1-670400	Acema1-670313	KOG2275	Aminoacylase ACY1 and related metalloexopeptidases	Amino acid transport and metabolism	METABOLISM	Not a cazyme	-
Tubma1-215102	Tubma1-215102	No KOG	-	-	-	GT32	-
Acema1-688889	Acema1-688889	No KOG	-	-	-	GT32	-
Acema1-681433	Acema1-681346	KOG0202	Ca2+ transporting ATPase	Inorganic ion transport and metabolism	METABOLISM	Not a cazyme	SSP
Tubma1-331522	Tubma1-331522	No KOG	-	-	-	Not a cazyme	SSP
Tubma1-294379	Tubma1-294379	No KOG	-	-	-	Not a cazyme	SSP
Tubma1-362678	Tubma1-362515	KOG3544	Collagens (type IV and type XIII), and related proteins	Extracellular structures	CELLULAR PROCESSES AND SIGNALING	Not a cazyme	-
Cenge3-605623	Cenge3-605583	KOG4701	Chitinase	Cell wall/membrane/envelope biogenesis	CELLULAR PROCESSES AND SIGNALING	Not a cazyme	-
Cenge3-659527	Cenge3-659487	KOG4157	beta-1,6-N-acetylglucosaminyltransferase, contains WSC domain	Posttranslational modification, protein turnover, chaperones	CELLULAR PROCESSES AND SIGNALING	Not a cazyme	SSP
Acema1-672765	Acema1-672678	KOG1216	von Willebrand factor and related coagulation proteins	Extracellular structures	CELLULAR PROCESSES AND SIGNALING	Not a cazyme	SSP
Acema1-585671	Acema1-585584	KOG3599	Ca2+-modulated nonselective cation channel polycystin	Inorganic ion transport and metabolism	METABOLISM	Not a cazyme	SSP
Acema1-722711	Acema1-722624	KOG1216	von Willebrand factor and related coagulation proteins	Extracellular structures	CELLULAR PROCESSES AND SIGNALING	Not a cazyme	SSP
Tubma1-315526	Tubma1-315363	KOG1216	von Willebrand factor and related coagulation proteins	Extracellular structures	CELLULAR PROCESSES AND SIGNALING	Not a cazyme	SSP
Tubma1-345149	Tubma1-345149	No KOG	-	-	-	GH132	-
Tubma1-341515	Tubma1-341515	No KOG	-	-	-	Not a cazyme	-
Tubma1-345848	Tubma1-345848	No KOG	-	-	-	Not a cazyme	SSP
Tubma1-357709	Tubma1-357546	KOG1216	von Willebrand factor and related coagulation proteins	Extracellular structures	CELLULAR PROCESSES AND SIGNALING	AA11	-
Tubma1-153264	Tubma1-153264	No KOG	-	-	-	Not a cazyme	SSP
Tubma1-340757	Tubma1-340594	KOG1596	Fibrillarin and related nucleolar RNA-binding proteins	RNA processing and modification	INFORMATION STORAGE AND PROCESSING	AA11	-
Tubma1-359569	Tubma1-359406	KOG4125	Acid trehalase	Carbohydrate transport and metabolism	METABOLISM	GH65-CBM32	-
Pilcr1-818614	Pilcr1-818525	KOG4125	Acid trehalase	Carbohydrate transport and metabolism	METABOLISM	GH65	-
Tubma1-286076	Tubma1-286076	No KOG	-	-	-	Not a cazyme	-
Acema1-76510	Acema1-76510	No KOG	-	-	-	Not a cazyme	-
Tubma1-313466	Tubma1-313466	No KOG	-	-	-	Not a cazyme	SSP
Acema1-729596	Acema1-729596	No KOG	-	-	-	Not a cazyme	SSP
Acema1-692571	Acema1-692571	No KOG	-	-	-	Not a cazyme	SSP
Acema1-792447	Acema1-792447	No KOG	-	-	-	Not a cazyme	SSP
Acema1-754528	Acema1-754528	No KOG	-	-	-	Not a cazyme	-
Acema1-320880	Acema1-320880	No KOG	-	-	-	Not a cazyme	-
Acema1-701224	Acema1-701224	No KOG	-	-	-	Not a cazyme	-
Acema1-142316	Acema1-142316	No KOG	-	-	-	Not a cazyme	-
Acema1-671494	Acema1-671494	No KOG	-	-	-	Not a cazyme	-
Acema1-703680	Acema1-703680	No KOG	-	-	-	Not a cazyme	-
Pilcr1-70992	Pilcr1-70992	No KOG	-	-	-	Not a cazyme	-
Pilcr1-340227	Pilcr1-340227	No KOG	-	-	-	Not a cazyme	-
Trima3-1301943	Trima3-1301943	No KOG	-	-	-	Not a cazyme	-
Lacbi2-651575	Lacbi2-651575	No KOG	-	-	-	Not a cazyme	-
Hebcy2-387030	Hebcy2-387030	No KOG	-	-	-	Not a cazyme	-
Hebcy2-443597	Hebcy2-443597	No KOG	-	-	-	Not a cazyme	-
Cenge3-653483	Cenge3-653483	No KOG	-	-	-	CE16	-
Acema1-690689	Acema1-690689	No KOG	-	-	-	CE16	-
Acema1-615857	Acema1-615857	No KOG	-	-	-	CE16	-
Cenge3-533965	Cenge3-533965	No KOG	-	-	-	CE16	-
Acema1-577131	Acema1-577131	No KOG	-	-	-	CE16	-
Acema1-776972	Acema1-776972	No KOG	-	-	-	GH5_7	SSP
Acema1-597669	Acema1-597669	No KOG	-	-	-	GH5_7	-
Acema1-735942	Acema1-735855	KOG3599	Ca2+-modulated nonselective cation channel polycystin	Inorganic ion transport and metabolism	METABOLISM	CBM1-GH5_7	-
Acema1-656990	Acema1-656903	KOG0496	Beta-galactosidase	Carbohydrate transport and metabolism	METABOLISM	GH35	-
Acema1-457447	Acema1-457360	KOG0496	Beta-galactosidase	Carbohydrate transport and metabolism	METABOLISM	GH35	-
Acema1-620895	Acema1-620808	KOG0496	Beta-galactosidase	Carbohydrate transport and metabolism	METABOLISM	GH35	-
Acema1-617914	Acema1-617827	KOG0496	Beta-galactosidase	Carbohydrate transport and metabolism	METABOLISM	GH35	-
Cenge3-605645	Cenge3-605605	KOG0496	Beta-galactosidase	Carbohydrate transport and metabolism	METABOLISM	GH35	-
Acema1-689500	Acema1-689413	KOG2366	Alpha-D-galactosidase (melibiase)	Carbohydrate transport and metabolism	METABOLISM	GH27	-
Acema1-391173	Acema1-391086	KOG2366	Alpha-D-galactosidase (melibiase)	Carbohydrate transport and metabolism	METABOLISM	GH27	SSP
Trima3-1442009	Trima3-1441694	KOG2366	Alpha-D-galactosidase (melibiase)	Carbohydrate transport and metabolism	METABOLISM	GH27-CBM35	-
Acema1-699433	Acema1-699346	KOG2366	Alpha-D-galactosidase (melibiase)	Carbohydrate transport and metabolism	METABOLISM	GH27	SSP
Acema1-734630	Acema1-734543	KOG2366	Alpha-D-galactosidase (melibiase)	Carbohydrate transport and metabolism	METABOLISM	GH27-CBM13	-
Cenge3-561685	Cenge3-561645	KOG2366	Alpha-D-galactosidase (melibiase)	Carbohydrate transport and metabolism	METABOLISM	GH27-CBM35	-
Acema1-708931	Acema1-708844	KOG0496	Beta-galactosidase	Carbohydrate transport and metabolism	METABOLISM	GH35	-
Pilcr1-13283	Pilcr1-13194	KOG2366	Alpha-D-galactosidase (melibiase)	Carbohydrate transport and metabolism	METABOLISM	GH27	-
Pilcr1-13281	Pilcr1-13192	KOG2366	Alpha-D-galactosidase (melibiase)	Carbohydrate transport and metabolism	METABOLISM	GH27	-
Acema1-718156	Acema1-718069	KOG2195	Transferrin receptor and related proteins containing the protease-associated (PA) domain	General function prediction only	POORLY CHARACTERIZED	Not a cazyme	-
Acema1-673770	Acema1-673770	No KOG	-	-	-	Not a cazyme	-
Acema1-711075	Acema1-710988	KOG1018	Cytosine deaminase FCY1 and related enzymes	Nucleotide transport and metabolism	METABOLISM	Not a cazyme	SSP
Acema1-698853	Acema1-698853	No KOG	-	-	-	Not a cazyme	-
Acema1-797539	Acema1-797539	No KOG	-	-	-	Not a cazyme	-
Trima3-1401120	Trima3-1401120	No KOG	-	-	-	Not a cazyme	-
Acema1-594829	Acema1-594829	No KOG	-	-	-	Not a cazyme	-
Cenge3-557119	Cenge3-557119	No KOG	-	-	-	GH79	-
Acema1-691660	Acema1-691660	No KOG	-	-	-	GH79	-
Acema1-797229	Acema1-797229	No KOG	-	-	-	GH79	-
Acema1-698822	Acema1-698822	No KOG	-	-	-	Not a cazyme	-
Acema1-27386	Acema1-27386	No KOG	-	-	-	Not a cazyme	-
Cenge3-589013	Cenge3-589013	No KOG	-	-	-	GH5_7	-
Acema1-736216	Acema1-736216	No KOG	-	-	-	GH5	-
Cenge3-670908	Cenge3-670908	No KOG	-	-	-	GH95	SSP
Acema1-597206	Acema1-597206	No KOG	-	-	-	GH95	-
Cenge3-612897	Cenge3-612897	No KOG	-	-	-	GH12	SSP
Acema1-676526	Acema1-676526	No KOG	-	-	-	GH12	SSP
Acema1-717002	Acema1-717002	No KOG	-	-	-	GH28	-
Acema1-792939	Acema1-792939	No KOG	-	-	-	GH28	-
Acema1-286277	Acema1-286277	No KOG	-	-	-	GH28	-
Pilcr1-819255	Pilcr1-819255	No KOG	-	-	-	GH28	-
Acema1-670732	Acema1-670732	No KOG	-	-	-	GH28	-
Trima3-1377885	Trima3-1377885	No KOG	-	-	-	GH28	-
Acema1-629435	Acema1-629435	No KOG	-	-	-	GH28	-
Acema1-676011	Acema1-676011	No KOG	-	-	-	GH28	-
Cenge3-685188	Cenge3-685188	No KOG	-	-	-	GH51	-
Acema1-390791	Acema1-390791	No KOG	-	-	-	GH51	-
Acema1-800692	Acema1-800692	No KOG	-	-	-	GH51	-
Acema1-696586	Acema1-696586	No KOG	-	-	-	GH51	-
Tubma1-361652	Tubma1-361652	No KOG	-	-	-	GH51	-
Amamu1-955445	Amamu1-955445	No KOG	-	-	-	Not a cazyme	-
Amamu1-26660	Amamu1-26660	No KOG	-	-	-	Not a cazyme	-
Acema1-744568	Acema1-744568	No KOG	-	-	-	Not a cazyme	-
Acema1-268102	Acema1-268102	No KOG	-	-	-	Not a cazyme	-
Cenge3-617560	Cenge3-617560	No KOG	-	-	-	GH131	SSP
Acema1-709110	Acema1-709110	No KOG	-	-	-	GH131	SSP
Acema1-603359	Acema1-603359	No KOG	-	-	-	GH131	SSP
Acema1-707934	Acema1-707934	No KOG	-	-	-	GH131	SSP
Trima3-1378656	Trima3-1378656	No KOG	-	-	-	GH131	-
Pilcr1-695123	Pilcr1-695123	No KOG	-	-	-	GH131	-
Paxin1-119259	Paxin1-119259	No KOG	-	-	-	GH131	-
Cenge3-687942	Cenge3-687942	No KOG	-	-	-	Not a cazyme	-
Acema1-674542	Acema1-674542	No KOG	-	-	-	Not a cazyme	-
Amamu1-193746	Amamu1-193746	No KOG	-	-	-	Not a cazyme	-
Cenge3-557328	Cenge3-557328	No KOG	-	-	-	Not a cazyme	-
Acema1-797954	Acema1-797954	No KOG	-	-	-	Not a cazyme	-
Acema1-603064	Acema1-603064	No KOG	-	-	-	Not a cazyme	-
Acema1-711261	Acema1-711261	No KOG	-	-	-	Not a cazyme	-
Cenge3-706301	Cenge3-706301	No KOG	-	-	-	Not a cazyme	-
Cenge3-683214	Cenge3-683214	No KOG	-	-	-	Not a cazyme	SSP
Cenge3-672784	Cenge3-672784	No KOG	-	-	-	Not a cazyme	-
Hebcy2-28599	Hebcy2-28447	KOG1924	RhoA GTPase effector DIA/Diaphanous	Cytoskeleton	CELLULAR PROCESSES AND SIGNALING	Not a cazyme	-
Hebcy2-439110	Hebcy2-438958	KOG4419	5' nucleotidase	Nucleotide transport and metabolism	METABOLISM	Not a cazyme	-
Hebcy2-447282	Hebcy2-447282	No KOG	-	-	-	GH17	SSP
Amamu1-109284	Amamu1-109284	No KOG	-	-	-	GH17	SSP
Pilcr1-828704	Pilcr1-828704	No KOG	-	-	-	Not a cazyme	-
Cenge3-653298	Cenge3-653298	No KOG	-	-	-	Not a cazyme	-
Pilcr1-12233	Pilcr1-12233	No KOG	-	-	-	Not a cazyme	-
Pilcr1-88307	Pilcr1-88218	KOG2764	Putative transcriptional regulator DJ-1	Defense mechanisms	CELLULAR PROCESSES AND SIGNALING	Not a cazyme	SSP
Hebcy2-258093	Hebcy2-257941	KOG1454	Predicted hydrolase/acyltransferase (alpha/beta hydrolase superfamily)	General function prediction only	POORLY CHARACTERIZED	Not a cazyme	-
Hebcy2-448537	Hebcy2-448385	KOG1454	Predicted hydrolase/acyltransferase (alpha/beta hydrolase superfamily)	General function prediction only	POORLY CHARACTERIZED	Not a cazyme	-
Hebcy2-444393	Hebcy2-444393	No KOG	-	-	-	Not a cazyme	-
Amamu1-187145	Amamu1-187035	KOG1454	Predicted hydrolase/acyltransferase (alpha/beta hydrolase superfamily)	General function prediction only	POORLY CHARACTERIZED	Not a cazyme	-
Lacbi2-318365	Lacbi2-318365	No KOG	-	-	-	Not a cazyme	-
Lacbi2-556084	Lacbi2-556084	No KOG	-	-	-	Not a cazyme	SSP
Trima3-1440350	Trima3-1440350	No KOG	-	-	-	Not a cazyme	-
Hebcy2-443636	Hebcy2-443636	No KOG	-	-	-	Not a cazyme	-
Acema1-618365	Acema1-618365	No KOG	-	-	-	Not a cazyme	-
Lacbi2-303607	Lacbi2-303607	No KOG	-	-	-	Not a cazyme	-
Hebcy2-447860	Hebcy2-447860	No KOG	-	-	-	Not a cazyme	-
Pilcr1-90739	Pilcr1-90739	No KOG	-	-	-	GH76	-
Pilcr1-90434	Pilcr1-90434	No KOG	-	-	-	GH76	-
Pilcr1-287979	Pilcr1-287979	No KOG	-	-	-	Not a cazyme	-
Lacbi2-449883	Lacbi2-449883	No KOG	-	-	-	Not a cazyme	-
Lacbi2-695194	Lacbi2-695194	No KOG	-	-	-	Not a cazyme	SSP
Lacbi2-708213	Lacbi2-708213	No KOG	-	-	-	Not a cazyme	SSP
Lacbi2-467556	Lacbi2-467556	No KOG	-	-	-	Not a cazyme	SSP
Pilcr1-79907	Pilcr1-79907	No KOG	-	-	-	Not a cazyme	SSP
Tubma1-361140	Tubma1-361140	No KOG	-	-	-	Not a cazyme	SSP
Cenge3-613323	Cenge3-613323	No KOG	-	-	-	Not a cazyme	SSP
Acema1-746576	Acema1-746576	No KOG	-	-	-	Not a cazyme	SSP
Acema1-726538	Acema1-726451	KOG4177	Ankyrin	Cell wall/membrane/envelope biogenesis	CELLULAR PROCESSES AND SIGNALING	Not a cazyme	-
Acema1-391957	Acema1-391870	KOG4701	Chitinase	Cell wall/membrane/envelope biogenesis	CELLULAR PROCESSES AND SIGNALING	Not a cazyme	-
Acema1-748457	Acema1-748457	No KOG	-	-	-	Not a cazyme	-
Hebcy2-240334	Hebcy2-240334	No KOG	-	-	-	Not a cazyme	-
Hebcy2-19017	Hebcy2-19017	No KOG	-	-	-	Not a cazyme	-
Cenge3-679530	Cenge3-679490	KOG1153	Subtilisin-related protease/Vacuolar protease B	Posttranslational modification, protein turnover, chaperones	CELLULAR PROCESSES AND SIGNALING	Not a cazyme	-
Cenge3-681103	Cenge3-681063	KOG1153	Subtilisin-related protease/Vacuolar protease B	Posttranslational modification, protein turnover, chaperones	CELLULAR PROCESSES AND SIGNALING	Not a cazyme	-
Pilcr1-609176	Pilcr1-609087	KOG4730	D-arabinono-1, 4-lactone oxidase	Defense mechanisms	CELLULAR PROCESSES AND SIGNALING	Not a cazyme	-
Cenge3-650764	Cenge3-650724	KOG1263	Multicopper oxidases	Secondary metabolites biosynthesis, transport and catabolism	METABOLISM	Not a cazyme	-
Cenge3-685673	Cenge3-685633	KOG3346	Phosphatidylethanolamine binding protein	General function prediction only	POORLY CHARACTERIZED	Not a cazyme	SSP
Cenge3-698262	Cenge3-698262	No KOG	-	-	-	Not a cazyme	-
Acema1-733836	Acema1-733749	KOG1437	Fasciclin and related adhesion glycoproteins	Extracellular structures	CELLULAR PROCESSES AND SIGNALING	Not a cazyme	-
Acema1-594968	Acema1-594881	KOG1437	Fasciclin and related adhesion glycoproteins	Extracellular structures	CELLULAR PROCESSES AND SIGNALING	Not a cazyme	-
Cenge3-687339	Cenge3-687299	KOG1437	Fasciclin and related adhesion glycoproteins	Extracellular structures	CELLULAR PROCESSES AND SIGNALING	Not a cazyme	-
Tubma1-364234	Tubma1-364071	KOG4297	C-type lectin	Signal transduction mechanisms	CELLULAR PROCESSES AND SIGNALING	Not a cazyme	SSP
Tubma1-325517	Tubma1-325517	No KOG	-	-	-	Not a cazyme	SSP
Tubma1-363117	Tubma1-362954	KOG1216	von Willebrand factor and related coagulation proteins	Extracellular structures	CELLULAR PROCESSES AND SIGNALING	Not a cazyme	SSP
Trima3-1386521	Trima3-1386521	No KOG	-	-	-	Not a cazyme	SSP
Tubma1-364832	Tubma1-364832	No KOG	-	-	-	Not a cazyme	-
Tubma1-358601	Tubma1-358601	No KOG	-	-	-	Not a cazyme	-
Tubma1-361488	Tubma1-361488	No KOG	-	-	-	Not a cazyme	-
Tubma1-175107	Tubma1-175107	No KOG	-	-	-	Not a cazyme	SSP
Lacbi2-452135	Lacbi2-452135	KOG0504	FOG: Ankyrin repeat	General function prediction only	POORLY CHARACTERIZED	Not a cazyme	-
Acema1-811419	Acema1-811419	No KOG	-	-	-	Not a cazyme	SSP
Tubma1-351788	Tubma1-351625	KOG1282	Serine carboxypeptidases (lysosomal cathepsin A)	Amino acid transport and metabolism	METABOLISM	Not a cazyme	-
Acema1-654067	Acema1-653980	KOG0335	ATP-dependent RNA helicase	RNA processing and modification	INFORMATION STORAGE AND PROCESSING	Not a cazyme	-
Tubma1-364609	Tubma1-364609	No KOG	-	-	-	Not a cazyme	-
Hebcy2-285430	Hebcy2-285430	No KOG	-	-	-	EXPN	SSP
Hebcy2-249339	Hebcy2-249187	KOG1874	KEKE-like motif-containing transcription regulator (Rlr1)/suppressor of sin4	Transcription	INFORMATION STORAGE AND PROCESSING	Not a cazyme	-
Hebcy2-449133	Hebcy2-448981	KOG4245	Predicted metal-dependent hydrolase of the TIM-barrel fold	General function prediction only	POORLY CHARACTERIZED	Not a cazyme	-
Lacbi2-332113	Lacbi2-332113	No KOG	-	-	-	Not a cazyme	-
Hebcy2-449600	Hebcy2-449600	No KOG	-	-	-	Not a cazyme	-
Paxin1-103930	Paxin1-103807	KOG1437	Fasciclin and related adhesion glycoproteins	Extracellular structures	CELLULAR PROCESSES AND SIGNALING	Not a cazyme	-
Paxin1-182874	Paxin1-182751	KOG1437	Fasciclin and related adhesion glycoproteins	Extracellular structures	CELLULAR PROCESSES AND SIGNALING	Not a cazyme	-
Paxin1-101211	Paxin1-101088	KOG2277	S-M checkpoint control protein CID1 and related nucleotidyltransferases	Cell cycle control, cell division, chromosome partitioning	METABOLISM	Not a cazyme	-
Hebcy2-449244	Hebcy2-449092	KOG4730	D-arabinono-1, 4-lactone oxidase	Defense mechanisms	CELLULAR PROCESSES AND SIGNALING	Not a cazyme	-
Acema1-132220	Acema1-132133	KOG4730	D-arabinono-1, 4-lactone oxidase	Defense mechanisms	CELLULAR PROCESSES AND SIGNALING	Not a cazyme	-
Trima3-867412	Trima3-867412	No KOG	-	-	-	Not a cazyme	-
Amamu1-105344	Amamu1-105234	KOG3599	Ca2+-modulated nonselective cation channel polycystin	Signal transduction mechanisms	CELLULAR PROCESSES AND SIGNALING	Not a cazyme	-
Hebcy2-14144	Hebcy2-13992	KOG4701	Chitinase	Cell wall/membrane/envelope biogenesis	CELLULAR PROCESSES AND SIGNALING	Not a cazyme	-
Pilcr1-815744	Pilcr1-815744	No KOG	-	-	-	Not a cazyme	-
Cenge3-573676	Cenge3-573676	No KOG	-	-	-	Not a cazyme	SSP
Acema1-241620	Acema1-241620	No KOG	-	-	-	Not a cazyme	SSP
Tubma1-306366	Tubma1-306366	No KOG	-	-	-	Not a cazyme	SSP
Lacbi2-256021	Lacbi2-256021	No KOG	-	-	-	Not a cazyme	SSP
Lacbi2-709549	Lacbi2-709549	No KOG	-	-	-	Not a cazyme	SSP
Hebcy2-275443	Hebcy2-275443	No KOG	-	-	-	Not a cazyme	SSP
Hebcy2-275871	Hebcy2-275871	No KOG	-	-	-	Not a cazyme	SSP
Lacbi2-473056	Lacbi2-473056	No KOG	-	-	-	Not a cazyme	SSP
Lacbi2-445852	Lacbi2-445852	No KOG	-	-	-	Not a cazyme	SSP
Hebcy2-445790	Hebcy2-445790	No KOG	-	-	-	Not a cazyme	SSP
Hebcy2-445788	Hebcy2-445788	No KOG	-	-	-	Not a cazyme	SSP
Trima3-1409496	Trima3-1409496	No KOG	-	-	-	Not a cazyme	SSP
Lacbi2-709984	Lacbi2-709984	No KOG	-	-	-	Not a cazyme	SSP
Hebcy2-17859	Hebcy2-17859	No KOG	-	-	-	Not a cazyme	SSP
Hebcy2-296826	Hebcy2-296826	No KOG	-	-	-	Not a cazyme	SSP
Hebcy2-449174	Hebcy2-449174	No KOG	-	-	-	Not a cazyme	SSP
Lacbi2-637905	Lacbi2-637905	No KOG	-	-	-	Not a cazyme	-
Amamu1-582875	Amamu1-582875	No KOG	-	-	-	Not a cazyme	SSP
Amamu1-166863	Amamu1-166863	No KOG	-	-	-	Not a cazyme	-
Lacbi2-514687	Lacbi2-514687	No KOG	-	-	-	Not a cazyme	-
Lacbi2-635228	Lacbi2-635228	No KOG	-	-	-	Not a cazyme	-
Lacbi2-301285	Lacbi2-301285	No KOG	-	-	-	Not a cazyme	-
Hebcy2-204872	Hebcy2-204872	No KOG	-	-	-	Not a cazyme	-
Hebcy2-411996	Hebcy2-411996	No KOG	-	-	-	Not a cazyme	-
Trima3-792275	Trima3-792275	No KOG	-	-	-	Not a cazyme	-
Hebcy2-27571	Hebcy2-27571	No KOG	-	-	-	AA2	-
Hebcy2-143582	Hebcy2-143582	No KOG	-	-	-	AA2	-
Lacbi2-191903	Lacbi2-191903	No KOG	-	-	-	AA2	-
Hebcy2-20759	Hebcy2-20759	No KOG	-	-	-	AA2	-
Trima3-1393199	Trima3-1393199	No KOG	-	-	-	Not a cazyme	SSP
Pilcr1-93964	Pilcr1-93964	No KOG	-	-	-	Not a cazyme	SSP
Lacbi2-658227	Lacbi2-658227	No KOG	-	-	-	Not a cazyme	SSP
Hebcy2-440651	Hebcy2-440651	No KOG	-	-	-	Not a cazyme	SSP
Lacbi2-635685	Lacbi2-635685	No KOG	-	-	-	Not a cazyme	-
Hebcy2-443970	Hebcy2-443970	No KOG	-	-	-	Not a cazyme	-
Tubma1-361832	Tubma1-361832	No KOG	-	-	-	Not a cazyme	-
Pilcr1-829941	Pilcr1-829941	No KOG	-	-	-	Not a cazyme	-
Lacbi2-668287	Lacbi2-668287	No KOG	-	-	-	Not a cazyme	-
Hebcy2-448582	Hebcy2-448582	No KOG	-	-	-	Not a cazyme	-
Trima3-1260471	Trima3-1260156	KOG2212	Alpha-amylase	Carbohydrate transport and metabolism	METABOLISM	GH13_32	-
Amamu1-14936	Amamu1-14826	KOG2212	Alpha-amylase	Carbohydrate transport and metabolism	METABOLISM	GH13_32	-
Hebcy2-411876	Hebcy2-411724	KOG3346	Phosphatidylethanolamine binding protein	General function prediction only	POORLY CHARACTERIZED	Not a cazyme	SSP
Hebcy2-25379	Hebcy2-25227	KOG3346	Phosphatidylethanolamine binding protein	General function prediction only	POORLY CHARACTERIZED	Not a cazyme	SSP
Trima3-1255530	Trima3-1255215	KOG2650	Zinc carboxypeptidase	Function unknown	POORLY CHARACTERIZED	Not a cazyme	-
Lacbi2-304786	Lacbi2-304786	KOG2650	Zinc carboxypeptidase	Function unknown	POORLY CHARACTERIZED	Not a cazyme	-
Trima3-1310436	Trima3-1310436	No KOG	-	-	-	Not a cazyme	-
Hebcy2-448078	Hebcy2-448078	No KOG	-	-	-	Not a cazyme	-
Hebcy2-446340	Hebcy2-446340	No KOG	-	-	-	Not a cazyme	-
Trima3-1544228	Trima3-1544228	No KOG	-	-	-	Not a cazyme	-
Hebcy2-411566	Hebcy2-411566	No KOG	-	-	-	Not a cazyme	-
Hebcy2-29150	Hebcy2-28998	KOG3660	Sodium-neurotransmitter symporter	Signal transduction mechanisms	CELLULAR PROCESSES AND SIGNALING	Not a cazyme	-
Amamu1-267119	Amamu1-267119	No KOG	-	-	-	Not a cazyme	-
Lacbi2-327087	Lacbi2-327087	KOG4701	Chitinase	Cell wall/membrane/envelope biogenesis	CELLULAR PROCESSES AND SIGNALING	Not a cazyme	-
Lacbi2-232257	Lacbi2-232257	KOG4266	Subtilisin kexin isozyme-1/site 1 protease, subtilase superfamily	Posttranslational modification, protein turnover, chaperones	CELLULAR PROCESSES AND SIGNALING	Not a cazyme	-
Hebcy2-442352	Hebcy2-442200	KOG1153	Subtilisin-related protease/Vacuolar protease B	Posttranslational modification, protein turnover, chaperones	CELLULAR PROCESSES AND SIGNALING	Not a cazyme	-
Amamu1-10249	Amamu1-10139	KOG1114	Tripeptidyl peptidase II	Posttranslational modification, protein turnover, chaperones	CELLULAR PROCESSES AND SIGNALING	Not a cazyme	-
Amamu1-197604	Amamu1-197494	KOG1114	Tripeptidyl peptidase II	Posttranslational modification, protein turnover, chaperones	CELLULAR PROCESSES AND SIGNALING	Not a cazyme	-
Hebcy2-343210	Hebcy2-343058	KOG4266	Subtilisin kexin isozyme-1/site 1 protease, subtilase superfamily	Posttranslational modification, protein turnover, chaperones	CELLULAR PROCESSES AND SIGNALING	Not a cazyme	-
Trima3-1411031	Trima3-1410716	KOG4157	beta-1,6-N-acetylglucosaminyltransferase, contains WSC domain	Posttranslational modification, protein turnover, chaperones	CELLULAR PROCESSES AND SIGNALING	Not a cazyme	-
Lacbi2-627245	Lacbi2-627245	KOG1165	Casein kinase (serine/threonine/tyrosine protein kinase)	Signal transduction mechanisms	CELLULAR PROCESSES AND SIGNALING	Not a cazyme	-
Hebcy2-75175	Hebcy2-75023	KOG1216	von Willebrand factor and related coagulation proteins	Defense mechanisms	CELLULAR PROCESSES AND SIGNALING	Not a cazyme	-
Amamu1-10699	Amamu1-10589	KOG1187	Serine/threonine protein kinase	Signal transduction mechanisms	CELLULAR PROCESSES AND SIGNALING	Not a cazyme	-
Hebcy2-381186	Hebcy2-381186	No KOG	-	-	-	Not a cazyme	-
Lacbi2-695687	Lacbi2-695687	No KOG	-	-	-	GH88	-
Hebcy2-21705	Hebcy2-21705	No KOG	-	-	-	GH88	-
Trima3-1424065	Trima3-1424065	No KOG	-	-	-	GH88	-
Paxin1-167901	Paxin1-167901	No KOG	-	-	-	GH88	-
Pilcr1-63431	Pilcr1-63431	No KOG	-	-	-	GH88	-
Pilcr1-815013	Pilcr1-815013	No KOG	-	-	-	GH88	-
Acema1-800598	Acema1-800598	No KOG	-	-	-	Not a cazyme	SSP
Acema1-119139	Acema1-119052	KOG4157	beta-1,6-N-acetylglucosaminyltransferase, contains WSC domain	Carbohydrate transport and metabolism	METABOLISM	Not a cazyme	SSP
Cenge3-687830	Cenge3-687830	No KOG	-	-	-	Not a cazyme	SSP
Acema1-672007	Acema1-671920	KOG4297	C-type lectin	Signal transduction mechanisms	CELLULAR PROCESSES AND SIGNALING	Not a cazyme	SSP
Acema1-707209	Acema1-707209	No KOG	-	-	-	Not a cazyme	SSP
Acema1-583331	Acema1-583331	No KOG	-	-	-	Not a cazyme	SSP
Acema1-695315	Acema1-695315	No KOG	-	-	-	Not a cazyme	SSP
Acema1-760264	Acema1-760264	No KOG	-	-	-	Not a cazyme	SSP
Acema1-670743	Acema1-670656	KOG3589	G protein signaling regulators	Signal transduction mechanisms	CELLULAR PROCESSES AND SIGNALING	Not a cazyme	-
Acema1-706841	Acema1-706841	No KOG	-	-	-	Not a cazyme	SSP
Acema1-769180	Acema1-769180	No KOG	-	-	-	Not a cazyme	-
Tubma1-279414	Tubma1-279251	KOG1216	von Willebrand factor and related coagulation proteins	Extracellular structures	CELLULAR PROCESSES AND SIGNALING	Not a cazyme	-
Acema1-698758	Acema1-698671	KOG4297	C-type lectin	Signal transduction mechanisms	CELLULAR PROCESSES AND SIGNALING	Not a cazyme	-
Cenge3-14653	Cenge3-14653	No KOG	-	-	-	Not a cazyme	-
Cenge3-615416	Cenge3-615376	KOG4701	Chitinase	Cell wall/membrane/envelope biogenesis	CELLULAR PROCESSES AND SIGNALING	Not a cazyme	-
Tubma1-231621	Tubma1-231458	KOG2650	Zinc carboxypeptidase	Function unknown	POORLY CHARACTERIZED	Not a cazyme	-
Cenge3-597733	Cenge3-597693	KOG2650	Zinc carboxypeptidase	Function unknown	POORLY CHARACTERIZED	Not a cazyme	-
Tubma1-309164	Tubma1-309001	KOG1134	Uncharacterized conserved protein	General function prediction only	POORLY CHARACTERIZED	Not a cazyme	SSP
Tubma1-180005	Tubma1-179842	KOG3607	Meltrins, fertilins and related Zn-dependent metalloproteinases of the ADAMs family	Posttranslational modification, protein turnover, chaperones	CELLULAR PROCESSES AND SIGNALING	Not a cazyme	-
Acema1-312221	Acema1-312134	KOG2855	Ribokinase	Carbohydrate transport and metabolism	METABOLISM	Not a cazyme	-
Tubma1-296176	Tubma1-296176	No KOG	-	-	-	Not a cazyme	SSP
Acema1-716694	Acema1-716694	No KOG	-	-	-	Not a cazyme	SSP
Amamu1-168499	Amamu1-168499	No KOG	-	-	-	Not a cazyme	-
Amamu1-180558	Amamu1-180558	No KOG	-	-	-	Not a cazyme	-
Pilcr1-766014	Pilcr1-766014	No KOG	-	-	-	Not a cazyme	-
Cenge3-670266	Cenge3-670266	No KOG	-	-	-	Not a cazyme	SSP
Acema1-670266	Acema1-670266	No KOG	-	-	-	Not a cazyme	-
Acema1-31393	Acema1-31393	No KOG	-	-	-	Not a cazyme	-
Acema1-653619	Acema1-653619	No KOG	-	-	-	Not a cazyme	-
Acema1-216517	Acema1-216517	No KOG	-	-	-	Not a cazyme	-
Acema1-672033	Acema1-672033	No KOG	-	-	-	Not a cazyme	-
Acema1-681583	Acema1-681583	No KOG	-	-	-	Not a cazyme	-
Cenge3-688437	Cenge3-688437	No KOG	-	-	-	Not a cazyme	-
Acema1-660713	Acema1-660713	No KOG	-	-	-	Not a cazyme	-
Acema1-673790	Acema1-673790	No KOG	-	-	-	Not a cazyme	-
Acema1-809240	Acema1-809240	No KOG	-	-	-	Not a cazyme	-
Acema1-750943	Acema1-750943	No KOG	-	-	-	Not a cazyme	-
Cenge3-603497	Cenge3-603497	No KOG	-	-	-	Not a cazyme	-
Cenge3-624786	Cenge3-624786	No KOG	-	-	-	Not a cazyme	-
Lacbi2-252993	Lacbi2-252993	No KOG	-	-	-	Not a cazyme	-
Hebcy2-440244	Hebcy2-440244	No KOG	-	-	-	Not a cazyme	-
Tubma1-355578	Tubma1-355578	No KOG	-	-	-	Not a cazyme	-
Tubma1-274667	Tubma1-274667	No KOG	-	-	-	Not a cazyme	-
Pilcr1-7170	Pilcr1-7170	No KOG	-	-	-	Not a cazyme	-
Pilcr1-7168	Pilcr1-7168	No KOG	-	-	-	Not a cazyme	-
Acema1-705090	Acema1-705090	No KOG	-	-	-	Not a cazyme	-
Pilcr1-732380	Pilcr1-732380	No KOG	-	-	-	Not a cazyme	-
Acema1-786051	Acema1-786051	No KOG	-	-	-	Not a cazyme	-
Acema1-649331	Acema1-649331	No KOG	-	-	-	Not a cazyme	-
Acema1-423902	Acema1-423902	No KOG	-	-	-	Not a cazyme	-
Acema1-600824	Acema1-600824	No KOG	-	-	-	Not a cazyme	-
Cenge3-692477	Cenge3-692477	No KOG	-	-	-	Not a cazyme	-
Tubma1-353482	Tubma1-353482	No KOG	-	-	-	Not a cazyme	-
Acema1-675675	Acema1-675675	No KOG	-	-	-	Not a cazyme	-
Acema1-747204	Acema1-747204	No KOG	-	-	-	Not a cazyme	-
Acema1-695225	Acema1-695225	No KOG	-	-	-	Not a cazyme	SSP
Pilcr1-581034	Pilcr1-581034	No KOG	-	-	-	Not a cazyme	-
Pilcr1-454477	Pilcr1-454477	No KOG	-	-	-	Not a cazyme	-
Pilcr1-15282	Pilcr1-15282	No KOG	-	-	-	Not a cazyme	-
Pilcr1-819495	Pilcr1-819495	No KOG	-	-	-	Not a cazyme	-
Pilcr1-92696	Pilcr1-92696	No KOG	-	-	-	Not a cazyme	-
Amamu1-77466	Amamu1-77466	No KOG	-	-	-	Not a cazyme	-
Trima3-1403881	Trima3-1403881	No KOG	-	-	-	Not a cazyme	-
Lacbi2-184112	Lacbi2-184112	No KOG	-	-	-	Not a cazyme	-
Hebcy2-447165	Hebcy2-447165	No KOG	-	-	-	Not a cazyme	-
Tubma1-301672	Tubma1-301672	No KOG	-	-	-	GH6	-
Cenge3-690777	Cenge3-690777	No KOG	-	-	-	GH6	-
Tubma1-351473	Tubma1-351473	No KOG	-	-	-	GH6	SSP
Cenge3-658388	Cenge3-658348	KOG4701	Chitinase	Cell wall/membrane/envelope biogenesis	CELLULAR PROCESSES AND SIGNALING	CBM1-GH5_4	-
Cenge3-684581	Cenge3-684581	No KOG	-	-	-	GH7	-
Acema1-349396	Acema1-349396	No KOG	-	-	-	GH7	-
Cenge3-674577	Cenge3-674577	No KOG	-	-	-	GH115	-
Acema1-628301	Acema1-628301	No KOG	-	-	-	GH115	-
Acema1-624989	Acema1-624989	No KOG	-	-	-	GH43-CBM35	-
Acema1-807731	Acema1-807731	No KOG	-	-	-	GH131-CBM1	SSP
Acema1-673530	Acema1-673530	No KOG	-	-	-	GH131	-
Cenge3-709002	Cenge3-709002	No KOG	-	-	-	GH131	SSP
Acema1-722400	Acema1-722400	No KOG	-	-	-	GH131	SSP
Cenge3-660278	Cenge3-660278	No KOG	-	-	-	GH53	-
Acema1-626919	Acema1-626919	No KOG	-	-	-	GH53	-
Acema1-3508	Acema1-3508	No KOG	-	-	-	GH53	-
Hebcy2-63648	Hebcy2-63648	No KOG	-	-	-	GH53	-
Cenge3-532997	Cenge3-532957	KOG3017	Defense-related protein containing SCP domain	Function unknown	POORLY CHARACTERIZED	Not a cazyme	-
Acema1-584477	Acema1-584390	KOG4701	Chitinase	Cell wall/membrane/envelope biogenesis	CELLULAR PROCESSES AND SIGNALING	Not a cazyme	-
Acema1-672882	Acema1-672795	KOG4701	Chitinase	Cell wall/membrane/envelope biogenesis	CELLULAR PROCESSES AND SIGNALING	Not a cazyme	-
Acema1-676524	Acema1-676524	No KOG	-	-	-	Not a cazyme	SSP
Tubma1-364613	Tubma1-364450	KOG0335	ATP-dependent RNA helicase	RNA processing and modification	INFORMATION STORAGE AND PROCESSING	Not a cazyme	-
Acema1-391125	Acema1-391038	KOG4701	Chitinase	Cell wall/membrane/envelope biogenesis	CELLULAR PROCESSES AND SIGNALING	Not a cazyme	SSP
Pilcr1-817786	Pilcr1-817697	KOG4297	C-type lectin	Defense mechanisms	CELLULAR PROCESSES AND SIGNALING	Not a cazyme	-
Acema1-250139	Acema1-250052	KOG4297	C-type lectin	Signal transduction mechanisms	CELLULAR PROCESSES AND SIGNALING	Not a cazyme	-
Tubma1-272820	Tubma1-272820	No KOG	-	-	-	CE12	SSP
Hebcy2-23347	Hebcy2-23347	No KOG	-	-	-	CE12	SSP
Cenge3-620308	Cenge3-620308	No KOG	-	-	-	CE12	SSP
Acema1-625054	Acema1-625054	No KOG	-	-	-	CE12	SSP
Acema1-595135	Acema1-595135	No KOG	-	-	-	PL1_7	-
Acema1-673086	Acema1-673086	No KOG	-	-	-	PL1_7	-
Acema1-585991	Acema1-585991	No KOG	-	-	-	PL1_7	-
Hebcy2-341632	Hebcy2-341632	No KOG	-	-	-	GH43	-
Hebcy2-341518	Hebcy2-341518	No KOG	-	-	-	GH43	-
Pilcr1-553224	Pilcr1-553224	No KOG	-	-	-	GH43	-
Amamu1-185467	Amamu1-185467	No KOG	-	-	-	GH43	-
Cenge3-571087	Cenge3-571087	No KOG	-	-	-	GH43	-
Acema1-644301	Acema1-644301	No KOG	-	-	-	GH43	-
Tubma1-164210	Tubma1-164210	No KOG	-	-	-	GH43	-
Acema1-718128	Acema1-718128	No KOG	-	-	-	Not a cazyme	SSP
Acema1-778616	Acema1-778616	No KOG	-	-	-	CE12	SSP
Tubma1-273968	Tubma1-273968	No KOG	-	-	-	CE12	SSP
Acema1-740943	Acema1-740943	No KOG	-	-	-	PL1_4	SSP
Acema1-681416	Acema1-681416	No KOG	-	-	-	GH105	-
Acema1-724283	Acema1-724283	No KOG	-	-	-	PL1_4	-
Acema1-685771	Acema1-685771	No KOG	-	-	-	GH43	-
Tubma1-275296	Tubma1-275296	No KOG	-	-	-	PL4_1	-
Acema1-655019	Acema1-655019	No KOG	-	-	-	PL4_1	-
Cenge3-709646	Cenge3-709646	No KOG	-	-	-	Not a cazyme	SSP
Acema1-716914	Acema1-716827	KOG4157	beta-1,6-N-acetylglucosaminyltransferase, contains WSC domain	Carbohydrate transport and metabolism	METABOLISM	Not a cazyme	SSP
Acema1-713626	Acema1-713626	No KOG	-	-	-	PL4_3	-
Cenge3-683744	Cenge3-683744	No KOG	-	-	-	PL3	SSP
Acema1-604281	Acema1-604281	No KOG	-	-	-	PL3_2	SSP
Tubma1-159933	Tubma1-159933	No KOG	-	-	-	Not a cazyme	-
Hebcy2-15009	Hebcy2-15009	No KOG	-	-	-	Not a cazyme	-
Acema1-743404	Acema1-743404	No KOG	-	-	-	Not a cazyme	-
Cenge3-633509	Cenge3-633509	No KOG	-	-	-	Not a cazyme	-
Acema1-714291	Acema1-714291	No KOG	-	-	-	Not a cazyme	-
Cenge3-657864	Cenge3-657864	No KOG	-	-	-	Not a cazyme	-
Cenge3-671077	Cenge3-671077	No KOG	-	-	-	GH16	-
Cenge3-580534	Cenge3-580534	No KOG	-	-	-	GH16	-
Acema1-731002	Acema1-731002	No KOG	-	-	-	GH16	-
Hebcy2-442155	Hebcy2-442155	No KOG	-	-	-	GH16	-
Cenge3-546543	Cenge3-546543	No KOG	-	-	-	AA12	-
Tubma1-227011	Tubma1-226848	KOG0228	Beta-fructofuranosidase (invertase)	Carbohydrate transport and metabolism	METABOLISM	GH32	-
Cenge3-653081	Cenge3-653041	KOG0228	Beta-fructofuranosidase (invertase)	Carbohydrate transport and metabolism	METABOLISM	GH32	-
Pilcr1-822901	Pilcr1-822812	KOG0228	Beta-fructofuranosidase (invertase)	Carbohydrate transport and metabolism	METABOLISM	GH32	-
Tubma1-359798	Tubma1-359635	KOG1216	von Willebrand factor and related coagulation proteins	Extracellular structures	CELLULAR PROCESSES AND SIGNALING	Not a cazyme	-
Acema1-703044	Acema1-702957	KOG4701	Chitinase	Cell wall/membrane/envelope biogenesis	CELLULAR PROCESSES AND SIGNALING	Not a cazyme	-
Hebcy2-422596	Hebcy2-422596	No KOG	-	-	-	Not a cazyme	-
Cenge3-709623	Cenge3-709623	No KOG	-	-	-	Not a cazyme	-
Acema1-703600	Acema1-703600	No KOG	-	-	-	CE5	SSP
Acema1-496642	Acema1-496642	No KOG	-	-	-	CE5	SSP
Tubma1-362513	Tubma1-362513	No KOG	-	-	-	CE5	SSP
Acema1-708182	Acema1-708182	No KOG	-	-	-	CE5	SSP
Acema1-653942	Acema1-653942	No KOG	-	-	-	CE5	SSP
Acema1-717938	Acema1-717938	No KOG	-	-	-	CE5	SSP
Hebcy2-15000	Hebcy2-15000	No KOG	-	-	-	CE5	SSP
Hebcy2-404828	Hebcy2-404828	No KOG	-	-	-	CE5	SSP
Hebcy2-437776	Hebcy2-437776	No KOG	-	-	-	CE5	SSP
Tubma1-273623	Tubma1-273623	No KOG	-	-	-	Not a cazyme	SSP
Acema1-601785	Acema1-601785	No KOG	-	-	-	Not a cazyme	SSP
Tubma1-221587	Tubma1-221587	No KOG	-	-	-	GH24	SSP
Lacbi2-307590	Lacbi2-307590	No KOG	-	-	-	GH24	SSP
Hebcy2-448618	Hebcy2-448618	No KOG	-	-	-	GH24	SSP
Hebcy2-129859	Hebcy2-129859	No KOG	-	-	-	GH24	SSP
Hebcy2-449111	Hebcy2-449111	No KOG	-	-	-	GH24	SSP
Lacbi2-239749	Lacbi2-239749	No KOG	-	-	-	GH24	SSP
Cenge3-662991	Cenge3-662951	KOG4126	Alkaline phosphatase	Inorganic ion transport and metabolism	METABOLISM	Not a cazyme	-
Acema1-715648	Acema1-715561	KOG4126	Alkaline phosphatase	Inorganic ion transport and metabolism	METABOLISM	Not a cazyme	-
Lacbi2-704119	Lacbi2-704119	KOG4126	Alkaline phosphatase	Inorganic ion transport and metabolism	METABOLISM	Not a cazyme	-
Hebcy2-446928	Hebcy2-446776	KOG4126	Alkaline phosphatase	Inorganic ion transport and metabolism	METABOLISM	Not a cazyme	-
Trima3-1420920	Trima3-1420605	KOG4126	Alkaline phosphatase	Inorganic ion transport and metabolism	METABOLISM	Not a cazyme	-
Acema1-595137	Acema1-595137	No KOG	-	-	-	PL1	-
Acema1-720260	Acema1-720260	No KOG	-	-	-	Not a cazyme	SSP
Acema1-680443	Acema1-680443	No KOG	-	-	-	Not a cazyme	-
Acema1-624057	Acema1-624057	No KOG	-	-	-	Not a cazyme	-
Acema1-701717	Acema1-701717	No KOG	-	-	-	Not a cazyme	-
Acema1-742454	Acema1-742454	No KOG	-	-	-	CE15	SSP
Acema1-701611	Acema1-701611	No KOG	-	-	-	CE15	-
Acema1-713297	Acema1-713210	KOG4297	C-type lectin	Signal transduction mechanisms	CELLULAR PROCESSES AND SIGNALING	GH30_7-CBM1	-
Acema1-706573	Acema1-706573	No KOG	-	-	-	CE1	SSP
Acema1-590752	Acema1-590752	No KOG	-	-	-	AA8	SSP
Acema1-703435	Acema1-703435	No KOG	-	-	-	GH74	-
Acema1-436396	Acema1-436396	No KOG	-	-	-	CBM1-EXPN	-
Acema1-809984	Acema1-809984	No KOG	-	-	-	Not a cazyme	-
Acema1-760486	Acema1-760486	No KOG	-	-	-	Not a cazyme	SSP
Pilcr1-95026	Pilcr1-95026	No KOG	-	-	-	Not a cazyme	-
Lacbi2-393939	Lacbi2-393939	No KOG	-	-	-	CE5	SSP
Acema1-654525	Acema1-654525	No KOG	-	-	-	Not a cazyme	-
Acema1-811739	Acema1-811739	No KOG	-	-	-	CE5	SSP
Acema1-597832	Acema1-597832	No KOG	-	-	-	CE5	SSP
Acema1-760441	Acema1-760441	No KOG	-	-	-	GH11	SSP
Acema1-620579	Acema1-620579	No KOG	-	-	-	GH11	SSP
Acema1-736270	Acema1-736183	KOG3915	Transcription regulator dachshund, contains SKI/SNO domain	Transcription	INFORMATION STORAGE AND PROCESSING	GH11	SSP
Cenge3-691020	Cenge3-691020	No KOG	-	-	-	Not a cazyme	-
Acema1-604764	Acema1-604764	No KOG	-	-	-	Not a cazyme	-
Cenge3-679512	Cenge3-679512	No KOG	-	-	-	Not a cazyme	SSP
Acema1-624876	Acema1-624789	KOG4701	Chitinase	Cell wall/membrane/envelope biogenesis	CELLULAR PROCESSES AND SIGNALING	Not a cazyme	-
Cenge3-661169	Cenge3-661169	No KOG	-	-	-	GH28	SSP
Acema1-678128	Acema1-678128	No KOG	-	-	-	GH28	SSP
Cenge3-264343	Cenge3-264343	No KOG	-	-	-	Not a cazyme	-
Acema1-701736	Acema1-701736	No KOG	-	-	-	Not a cazyme	-
Acema1-751672	Acema1-751585	KOG4701	Chitinase	Cell wall/membrane/envelope biogenesis	CELLULAR PROCESSES AND SIGNALING	Not a cazyme	-
Acema1-700471	Acema1-700471	No KOG	-	-	-	Not a cazyme	-
Cenge3-216923	Cenge3-216923	No KOG	-	-	-	Not a cazyme	-
Cenge3-660627	Cenge3-660627	No KOG	-	-	-	Not a cazyme	SSP
Cenge3-703203	Cenge3-703203	No KOG	-	-	-	Not a cazyme	SSP
Acema1-681327	Acema1-681327	No KOG	-	-	-	Not a cazyme	SSP
Acema1-430694	Acema1-430694	No KOG	-	-	-	Not a cazyme	SSP
Acema1-657819	Acema1-657732	KOG3660	Sodium-neurotransmitter symporter	Signal transduction mechanisms	CELLULAR PROCESSES AND SIGNALING	Not a cazyme	-
Acema1-667582	Acema1-667495	KOG4297	C-type lectin	Signal transduction mechanisms	CELLULAR PROCESSES AND SIGNALING	Not a cazyme	-
Acema1-798791	Acema1-798791	No KOG	-	-	-	Not a cazyme	SSP
Acema1-733800	Acema1-733713	KOG4297	C-type lectin	Signal transduction mechanisms	CELLULAR PROCESSES AND SIGNALING	Not a cazyme	SSP
Acema1-479747	Acema1-479747	No KOG	-	-	-	Not a cazyme	SSP
Acema1-582464	Acema1-582464	No KOG	-	-	-	Not a cazyme	SSP
Cenge3-706988	Cenge3-706988	No KOG	-	-	-	Not a cazyme	SSP
Acema1-596048	Acema1-596048	No KOG	-	-	-	Not a cazyme	SSP
Tubma1-179966	Tubma1-179966	No KOG	-	-	-	Not a cazyme	SSP
Acema1-750842	Acema1-750842	No KOG	-	-	-	GH128	SSP
Acema1-748085	Acema1-748085	No KOG	-	-	-	GH128	SSP
Acema1-593723	Acema1-593723	No KOG	-	-	-	GH76	-
Acema1-652665	Acema1-652665	No KOG	-	-	-	Not a cazyme	SSP
Acema1-588290	Acema1-588290	No KOG	-	-	-	Not a cazyme	SSP
Pilcr1-403983	Pilcr1-403983	No KOG	-	-	-	Not a cazyme	-
Acema1-680800	Acema1-680800	No KOG	-	-	-	Not a cazyme	-
Acema1-726007	Acema1-725920	KOG3346	Phosphatidylethanolamine binding protein	General function prediction only	POORLY CHARACTERIZED	Not a cazyme	SSP
Acema1-698341	Acema1-698341	No KOG	-	-	-	Not a cazyme	SSP
Acema1-754280	Acema1-754280	No KOG	-	-	-	Not a cazyme	SSP
Cenge3-535822	Cenge3-535822	No KOG	-	-	-	Not a cazyme	SSP
Cenge3-659289	Cenge3-659289	No KOG	-	-	-	CBM50	SSP
Cenge3-707571	Cenge3-707531	KOG2806	Chitinase	Carbohydrate transport and metabolism	METABOLISM	CBM50-CBM50-CBM50-CBM50	-
Cenge3-679679	Cenge3-679679	No KOG	-	-	-	CBM50	-
Tubma1-367116	Tubma1-366953	KOG1187	Serine/threonine protein kinase	Signal transduction mechanisms	CELLULAR PROCESSES AND SIGNALING	CBM50-CBM50-CBM50	SSP
Cenge3-659291	Cenge3-659291	No KOG	-	-	-	CBM50-CBM50	SSP
Acema1-358243	Acema1-358156	KOG2806	Chitinase	Carbohydrate transport and metabolism	METABOLISM	CBM50-CBM50-CBM50	-
Acema1-799471	Acema1-799471	No KOG	-	-	-	Not a cazyme	-
Acema1-603118	Acema1-603031	KOG4157	beta-1,6-N-acetylglucosaminyltransferase, contains WSC domain	Carbohydrate transport and metabolism	METABOLISM	CBM50	SSP
Acema1-655448	Acema1-655448	No KOG	-	-	-	Not a cazyme	-
Acema1-631196	Acema1-631196	No KOG	-	-	-	Not a cazyme	-
Acema1-753850	Acema1-753763	KOG4157	beta-1,6-N-acetylglucosaminyltransferase, contains WSC domain	Carbohydrate transport and metabolism	METABOLISM	Not a cazyme	-
Acema1-705080	Acema1-705080	No KOG	-	-	-	Not a cazyme	-
Acema1-802182	Acema1-802182	No KOG	-	-	-	Not a cazyme	-
Acema1-224480	Acema1-224480	No KOG	-	-	-	Not a cazyme	-
Acema1-671861	Acema1-671774	KOG3599	Ca2+-modulated nonselective cation channel polycystin	Inorganic ion transport and metabolism	METABOLISM	Not a cazyme	-
Acema1-750342	Acema1-750342	No KOG	-	-	-	Not a cazyme	-
Acema1-738558	Acema1-738558	No KOG	-	-	-	Not a cazyme	-
Acema1-723872	Acema1-723872	No KOG	-	-	-	Not a cazyme	-
Acema1-645584	Acema1-645584	No KOG	-	-	-	Not a cazyme	-
Trima3-1338747	Trima3-1338747	No KOG	-	-	-	Not a cazyme	-
Trima3-1371557	Trima3-1371557	No KOG	-	-	-	Not a cazyme	SSP
Tubma1-357518	Tubma1-357518	No KOG	-	-	-	Not a cazyme	-
Tubma1-317967	Tubma1-317967	No KOG	-	-	-	GH78	-
Tubma1-356622	Tubma1-356459	KOG1604	Predicted mutarotase	Carbohydrate transport and metabolism	METABOLISM	Not a cazyme	-
Acema1-799843	Acema1-799756	KOG1604	Predicted mutarotase	Carbohydrate transport and metabolism	METABOLISM	Not a cazyme	SSP
Cenge3-651209	Cenge3-651169	KOG1604	Predicted mutarotase	Carbohydrate transport and metabolism	METABOLISM	Not a cazyme	-
Acema1-607833	Acema1-607833	No KOG	-	-	-	GH78	-
Acema1-403792	Acema1-403792	No KOG	-	-	-	GH78	-
Acema1-806441	Acema1-806441	No KOG	-	-	-	GH78	-
Acema1-581533	Acema1-581533	No KOG	-	-	-	GH78	-
Cenge3-640145	Cenge3-640145	No KOG	-	-	-	GH78	-
Acema1-594655	Acema1-594655	No KOG	-	-	-	GH78	-

## Sheet: 10ECM_cluster2_secreted_wAnnot
#transcriptId	proteinId	kogid	kogdefline	kogClass	kogGroup	CAZymes	SSP
Pilcr1-84614	Pilcr1-84614	No KOG	-	-	-	Not a cazyme	SSP
Lacbi2-326848	Lacbi2-326848	No KOG	-	-	-	Not a cazyme	-
Trima3-1104758	Trima3-1104758	No KOG	-	-	-	Not a cazyme	SSP
Pilcr1-818590	Pilcr1-818501	KOG2992	Nucleolar GTPase/ATPase p130	Nuclear structure	CELLULAR PROCESSES AND SIGNALING	Not a cazyme	-
Pilcr1-812849	Pilcr1-812760	KOG4157	beta-1,6-N-acetylglucosaminyltransferase, contains WSC domain	Posttranslational modification, protein turnover, chaperones	CELLULAR PROCESSES AND SIGNALING	Not a cazyme	-
Hebcy2-12139	Hebcy2-11987	KOG3599	Ca2+-modulated nonselective cation channel polycystin	Signal transduction mechanisms	CELLULAR PROCESSES AND SIGNALING	Not a cazyme	-
Pilcr1-818055	Pilcr1-818055	No KOG	-	-	-	Not a cazyme	SSP
Lacbi2-521753	Lacbi2-521753	No KOG	-	-	-	Not a cazyme	SSP
Lacbi2-703737	Lacbi2-703737	KOG0379	Kelch repeat-containing proteins	General function prediction only	POORLY CHARACTERIZED	Not a cazyme	-
Trima3-1285511	Trima3-1285511	No KOG	-	-	-	Not a cazyme	-
Amamu1-1066144	Amamu1-1066144	No KOG	-	-	-	Not a cazyme	-
Lacbi2-443654	Lacbi2-443654	No KOG	-	-	-	Not a cazyme	-
Hebcy2-18254	Hebcy2-18254	No KOG	-	-	-	Not a cazyme	-
Pilcr1-816962	Pilcr1-816873	KOG4157	beta-1,6-N-acetylglucosaminyltransferase, contains WSC domain	Posttranslational modification, protein turnover, chaperones	CELLULAR PROCESSES AND SIGNALING	Not a cazyme	SSP
Lacbi2-391502	Lacbi2-391502	KOG4297	C-type lectin	Defense mechanisms	CELLULAR PROCESSES AND SIGNALING	Not a cazyme	SSP
Amamu1-87750	Amamu1-87750	No KOG	-	-	-	Not a cazyme	SSP
Tubma1-343351	Tubma1-343188	KOG1216	von Willebrand factor and related coagulation proteins	Extracellular structures	CELLULAR PROCESSES AND SIGNALING	Not a cazyme	-
Trima3-1371644	Trima3-1371644	No KOG	-	-	-	Not a cazyme	SSP
Lacbi2-323571	Lacbi2-323571	No KOG	-	-	-	EXPN	SSP
Amamu1-183729	Amamu1-183729	No KOG	-	-	-	EXPN	SSP
Trima3-866849	Trima3-866849	KOG1037	NAD+ ADP-ribosyltransferase Parp, required for poly-ADP ribosylation of nuclear proteins	Posttranslational modification, protein turnover, chaperones	CELLULAR PROCESSES AND SIGNALING	Not a cazyme	-
Amamu1-188334	Amamu1-188224	KOG4177	Ankyrin	Cell wall/membrane/envelope biogenesis	CELLULAR PROCESSES AND SIGNALING	Not a cazyme	-
Lacbi2-318002	Lacbi2-318002	KOG1037	NAD+ ADP-ribosyltransferase Parp, required for poly-ADP ribosylation of nuclear proteins	Posttranslational modification, protein turnover, chaperones	CELLULAR PROCESSES AND SIGNALING	Not a cazyme	-
Hebcy2-19379	Hebcy2-19227	KOG4177	Ankyrin	Cell wall/membrane/envelope biogenesis	CELLULAR PROCESSES AND SIGNALING	Not a cazyme	-
Pismi1-673347	Pismi1-673218	KOG1037	NAD+ ADP-ribosyltransferase Parp, required for poly-ADP ribosylation of nuclear proteins	Posttranslational modification, protein turnover, chaperones	CELLULAR PROCESSES AND SIGNALING	Not a cazyme	-
Hebcy2-354969	Hebcy2-354969	No KOG	-	-	-	Not a cazyme	-
Amamu1-432875	Amamu1-432875	No KOG	-	-	-	Not a cazyme	-
Trima3-1425604	Trima3-1425604	No KOG	-	-	-	Not a cazyme	-
Trima3-1431333	Trima3-1431333	No KOG	-	-	-	Not a cazyme	-
Pilcr1-82771	Pilcr1-82771	No KOG	-	-	-	Not a cazyme	-
Pilcr1-830320	Pilcr1-830320	No KOG	-	-	-	Not a cazyme	-
Pilcr1-810560	Pilcr1-810560	No KOG	-	-	-	Not a cazyme	-
Pilcr1-830381	Pilcr1-830381	No KOG	-	-	-	Not a cazyme	SSP
Pilcr1-826024	Pilcr1-826024	No KOG	-	-	-	Not a cazyme	SSP
Pilcr1-328414	Pilcr1-328414	No KOG	-	-	-	Not a cazyme	SSP
Trima3-1341345	Trima3-1341345	No KOG	-	-	-	Not a cazyme	SSP
Pilcr1-813757	Pilcr1-813757	No KOG	-	-	-	Not a cazyme	SSP
Lacbi2-591458	Lacbi2-591458	No KOG	-	-	-	Not a cazyme	SSP
Hebcy2-447266	Hebcy2-447266	No KOG	-	-	-	Not a cazyme	SSP
Hebcy2-197178	Hebcy2-197178	No KOG	-	-	-	Not a cazyme	SSP
Lacbi2-628998	Lacbi2-628998	No KOG	-	-	-	Not a cazyme	SSP
Lacbi2-300552	Lacbi2-300552	KOG4297	C-type lectin	Defense mechanisms	CELLULAR PROCESSES AND SIGNALING	Not a cazyme	SSP
Amamu1-20391	Amamu1-20391	No KOG	-	-	-	Not a cazyme	SSP
Trima3-1400501	Trima3-1400186	KOG4701	Chitinase	Cell wall/membrane/envelope biogenesis	CELLULAR PROCESSES AND SIGNALING	Not a cazyme	SSP
Lacbi2-444760	Lacbi2-444760	No KOG	-	-	-	Not a cazyme	SSP
Amamu1-159808	Amamu1-159808	No KOG	-	-	-	Not a cazyme	SSP
Amamu1-159762	Amamu1-159762	No KOG	-	-	-	Not a cazyme	SSP
Amamu1-179416	Amamu1-179416	No KOG	-	-	-	Not a cazyme	SSP
Lacbi2-527959	Lacbi2-527959	KOG3599	Ca2+-modulated nonselective cation channel polycystin	Signal transduction mechanisms	CELLULAR PROCESSES AND SIGNALING	Not a cazyme	-
Hebcy2-45640	Hebcy2-45488	KOG1216	von Willebrand factor and related coagulation proteins	Defense mechanisms	CELLULAR PROCESSES AND SIGNALING	Not a cazyme	-
Trima3-1303078	Trima3-1302763	KOG3599	Ca2+-modulated nonselective cation channel polycystin	Signal transduction mechanisms	CELLULAR PROCESSES AND SIGNALING	Not a cazyme	-
Pilcr1-770356	Pilcr1-770267	KOG3599	Ca2+-modulated nonselective cation channel polycystin	Signal transduction mechanisms	CELLULAR PROCESSES AND SIGNALING	Not a cazyme	-
Lacbi2-313808	Lacbi2-313808	No KOG	-	-	-	GH23	-
Hebcy2-441947	Hebcy2-441947	No KOG	-	-	-	GH23	-
Amamu1-1033710	Amamu1-1033710	No KOG	-	-	-	GH23	-
Amamu1-169528	Amamu1-169528	No KOG	-	-	-	Not a cazyme	SSP
Cenge3-691232	Cenge3-691232	No KOG	-	-	-	GH23	SSP
Acema1-592569	Acema1-592569	No KOG	-	-	-	GH23	SSP
Hebcy2-383913	Hebcy2-383913	No KOG	-	-	-	PL8_4	-
Amamu1-66310	Amamu1-66200	KOG4701	Chitinase	Cell wall/membrane/envelope biogenesis	CELLULAR PROCESSES AND SIGNALING	PL8_4	-
Trima3-929817	Trima3-929817	No KOG	-	-	-	PL8_4	-
Lacbi2-300689	Lacbi2-300689	No KOG	-	-	-	PL8_4	-
Lacbi2-487699	Lacbi2-487699	No KOG	-	-	-	Not a cazyme	-
Lacbi2-323317	Lacbi2-323317	No KOG	-	-	-	Not a cazyme	-
Lacbi2-640538	Lacbi2-640538	No KOG	-	-	-	Not a cazyme	-
Lacbi2-667950	Lacbi2-667950	KOG3599	Ca2+-modulated nonselective cation channel polycystin	Signal transduction mechanisms	CELLULAR PROCESSES AND SIGNALING	Not a cazyme	-
Lacbi2-688999	Lacbi2-688999	No KOG	-	-	-	Not a cazyme	SSP
Lacbi2-692155	Lacbi2-692155	No KOG	-	-	-	Not a cazyme	SSP
Lacbi2-669050	Lacbi2-669050	KOG0391	SNF2 family DNA-dependent ATPase	General function prediction only	POORLY CHARACTERIZED	Not a cazyme	-
Lacbi2-435971	Lacbi2-435971	No KOG	-	-	-	Not a cazyme	SSP
Lacbi2-321341	Lacbi2-321341	No KOG	-	-	-	Not a cazyme	-
Trima3-1273336	Trima3-1273336	No KOG	-	-	-	Not a cazyme	-
Lacbi2-708937	Lacbi2-708937	No KOG	-	-	-	Not a cazyme	-
Hebcy2-443808	Hebcy2-443808	No KOG	-	-	-	Not a cazyme	-
Lacbi2-445657	Lacbi2-445657	No KOG	-	-	-	Not a cazyme	-
Hebcy2-445657	Hebcy2-445657	No KOG	-	-	-	Not a cazyme	SSP
Lacbi2-647986	Lacbi2-647986	No KOG	-	-	-	Not a cazyme	SSP
Hebcy2-79224	Hebcy2-79224	No KOG	-	-	-	Not a cazyme	SSP
Trima3-1419460	Trima3-1419460	No KOG	-	-	-	Not a cazyme	SSP
Trima3-365646	Trima3-365646	No KOG	-	-	-	Not a cazyme	SSP
Trima3-1382320	Trima3-1382005	KOG4701	Chitinase	Cell wall/membrane/envelope biogenesis	CELLULAR PROCESSES AND SIGNALING	Not a cazyme	SSP
Trima3-1383622	Trima3-1383622	No KOG	-	-	-	Not a cazyme	SSP
Trima3-1260992	Trima3-1260992	No KOG	-	-	-	Not a cazyme	-
Trima3-1275210	Trima3-1275210	No KOG	-	-	-	Not a cazyme	SSP
Trima3-1245223	Trima3-1245223	No KOG	-	-	-	Not a cazyme	SSP
Trima3-1325601	Trima3-1325601	No KOG	-	-	-	Not a cazyme	-
Trima3-1405977	Trima3-1405662	KOG4157	beta-1,6-N-acetylglucosaminyltransferase, contains WSC domain	Posttranslational modification, protein turnover, chaperones	CELLULAR PROCESSES AND SIGNALING	Not a cazyme	SSP
Trima3-1396424	Trima3-1396109	KOG4157	beta-1,6-N-acetylglucosaminyltransferase, contains WSC domain	Posttranslational modification, protein turnover, chaperones	CELLULAR PROCESSES AND SIGNALING	Not a cazyme	SSP
Trima3-829573	Trima3-829573	No KOG	-	-	-	Not a cazyme	-
Trima3-1261360	Trima3-1261360	No KOG	-	-	-	Not a cazyme	SSP
Trima3-1392556	Trima3-1392241	KOG2806	Chitinase	Carbohydrate transport and metabolism	METABOLISM	Not a cazyme	-
Lacbi2-479685	Lacbi2-479685	No KOG	-	-	-	Not a cazyme	-
Hebcy2-387205	Hebcy2-387205	No KOG	-	-	-	Not a cazyme	-
Lacbi2-313927	Lacbi2-313927	KOG1217	Fibrillins and related proteins containing Ca2+-binding EGF-like domains	Signal transduction mechanisms	CELLULAR PROCESSES AND SIGNALING	Not a cazyme	-
Hebcy2-173036	Hebcy2-172884	KOG1217	Fibrillins and related proteins containing Ca2+-binding EGF-like domains	Signal transduction mechanisms	CELLULAR PROCESSES AND SIGNALING	Not a cazyme	-
Trima3-1245059	Trima3-1244744	KOG1217	Fibrillins and related proteins containing Ca2+-binding EGF-like domains	Signal transduction mechanisms	CELLULAR PROCESSES AND SIGNALING	Not a cazyme	-
Lacbi2-298392	Lacbi2-298392	KOG1187	Serine/threonine protein kinase	Signal transduction mechanisms	CELLULAR PROCESSES AND SIGNALING	Not a cazyme	-
Pilcr1-816555	Pilcr1-816555	No KOG	-	-	-	Not a cazyme	SSP
Pilcr1-816536	Pilcr1-816536	No KOG	-	-	-	Not a cazyme	SSP
Pilcr1-4575	Pilcr1-4486	KOG1869	Splicing coactivator SRm160/300, subunit SRm300	RNA processing and modification	INFORMATION STORAGE AND PROCESSING	Not a cazyme	SSP
Pilcr1-303122	Pilcr1-303122	No KOG	-	-	-	Not a cazyme	SSP
Hebcy2-438217	Hebcy2-438065	KOG2590	RNA-binding protein LARP/SRO9 and related La domain proteins	Translation, ribosomal structure and biogenesis	INFORMATION STORAGE AND PROCESSING	Not a cazyme	-
Pilcr1-747778	Pilcr1-747778	No KOG	-	-	-	Not a cazyme	SSP
Pilcr1-489302	Pilcr1-489302	No KOG	-	-	-	Not a cazyme	SSP
Lacbi2-577837	Lacbi2-577837	KOG3599	Ca2+-modulated nonselective cation channel polycystin	Signal transduction mechanisms	CELLULAR PROCESSES AND SIGNALING	Not a cazyme	-
Pilcr1-816028	Pilcr1-816028	No KOG	-	-	-	Not a cazyme	SSP
Amamu1-816028	Amamu1-816028	No KOG	-	-	-	Not a cazyme	SSP
Pilcr1-813694	Pilcr1-813694	No KOG	-	-	-	Not a cazyme	SSP
Amamu1-6177	Amamu1-6067	KOG4157	beta-1,6-N-acetylglucosaminyltransferase, contains WSC domain	Posttranslational modification, protein turnover, chaperones	CELLULAR PROCESSES AND SIGNALING	Not a cazyme	SSP
Pilcr1-407119	Pilcr1-407119	No KOG	-	-	-	Not a cazyme	SSP
Amamu1-10414	Amamu1-10304	KOG0260	RNA polymerase II, large subunit	Transcription	INFORMATION STORAGE AND PROCESSING	Not a cazyme	-
Pilcr1-10594	Pilcr1-10594	No KOG	-	-	-	Not a cazyme	SSP
Hebcy2-25238	Hebcy2-25086	KOG3585	TBX2 and related T-box transcription factors	Transcription	INFORMATION STORAGE AND PROCESSING	Not a cazyme	-
Hebcy2-444771	Hebcy2-444619	KOG4701	Chitinase	Cell wall/membrane/envelope biogenesis	CELLULAR PROCESSES AND SIGNALING	Not a cazyme	-
Pilcr1-48563	Pilcr1-48563	No KOG	-	-	-	Not a cazyme	SSP
Pilcr1-155953	Pilcr1-155953	No KOG	-	-	-	Not a cazyme	SSP
Pilcr1-249027	Pilcr1-249027	No KOG	-	-	-	Not a cazyme	SSP
Pilcr1-94322	Pilcr1-94322	No KOG	-	-	-	Not a cazyme	-
Pilcr1-829279	Pilcr1-829279	No KOG	-	-	-	Not a cazyme	SSP
Pilcr1-710855	Pilcr1-710855	No KOG	-	-	-	Not a cazyme	SSP
Pilcr1-349691	Pilcr1-349691	No KOG	-	-	-	Not a cazyme	SSP
Pilcr1-814884	Pilcr1-814884	No KOG	-	-	-	PL14_4	-
Pilcr1-61905	Pilcr1-61905	No KOG	-	-	-	Not a cazyme	-
Pilcr1-73344	Pilcr1-73344	No KOG	-	-	-	Not a cazyme	SSP
Amamu1-592329	Amamu1-592329	No KOG	-	-	-	GH79	SSP
Pilcr1-817373	Pilcr1-817373	No KOG	-	-	-	Not a cazyme	SSP
Amamu1-172292	Amamu1-172292	No KOG	-	-	-	Not a cazyme	SSP
Amamu1-180882	Amamu1-180772	KOG4178	Soluble epoxide hydrolase	Lipid transport and metabolism	METABOLISM	Not a cazyme	SSP
Amamu1-44296	Amamu1-44296	No KOG	-	-	-	Not a cazyme	SSP
Amamu1-73290	Amamu1-73290	No KOG	-	-	-	Not a cazyme	SSP
Amamu1-701485	Amamu1-701485	No KOG	-	-	-	Not a cazyme	SSP
Amamu1-78834	Amamu1-78834	No KOG	-	-	-	Not a cazyme	-
Amamu1-178558	Amamu1-178558	No KOG	-	-	-	Not a cazyme	-
Amamu1-69235	Amamu1-69235	No KOG	-	-	-	Not a cazyme	-
Amamu1-11466	Amamu1-11466	No KOG	-	-	-	Not a cazyme	SSP
Amamu1-96992	Amamu1-96992	No KOG	-	-	-	Not a cazyme	-
Amamu1-816355	Amamu1-816355	No KOG	-	-	-	Not a cazyme	SSP
Amamu1-822990	Amamu1-822990	No KOG	-	-	-	Not a cazyme	SSP
Trima3-487315	Trima3-487315	No KOG	-	-	-	Not a cazyme	SSP
Amamu1-82983	Amamu1-82873	KOG3614	Ca2+/Mg2+-permeable cation channels (LTRPC family)	Signal transduction mechanisms	CELLULAR PROCESSES AND SIGNALING	Not a cazyme	SSP
Amamu1-162695	Amamu1-162695	No KOG	-	-	-	Not a cazyme	SSP
Amamu1-64583	Amamu1-64583	No KOG	-	-	-	Not a cazyme	SSP
Amamu1-67439	Amamu1-67439	No KOG	-	-	-	Not a cazyme	SSP
Pilcr1-84945	Pilcr1-84945	No KOG	-	-	-	Not a cazyme	SSP
Pilcr1-208739	Pilcr1-208739	No KOG	-	-	-	Not a cazyme	SSP
Pilcr1-812920	Pilcr1-812920	No KOG	-	-	-	Not a cazyme	SSP
Pilcr1-813102	Pilcr1-813102	No KOG	-	-	-	Not a cazyme	SSP
Hebcy2-324580	Hebcy2-324580	No KOG	-	-	-	Not a cazyme	SSP
Hebcy2-21031	Hebcy2-21031	No KOG	-	-	-	Not a cazyme	SSP
Hebcy2-32141	Hebcy2-32141	No KOG	-	-	-	Not a cazyme	SSP
Hebcy2-324780	Hebcy2-324780	No KOG	-	-	-	Not a cazyme	SSP
Amamu1-199661	Amamu1-199551	KOG1216	von Willebrand factor and related coagulation proteins	Defense mechanisms	CELLULAR PROCESSES AND SIGNALING	Not a cazyme	SSP
Amamu1-13092	Amamu1-13092	No KOG	-	-	-	Not a cazyme	SSP
Amamu1-75513	Amamu1-75513	No KOG	-	-	-	Not a cazyme	SSP
Pismi1-675708	Pismi1-675708	No KOG	-	-	-	Not a cazyme	SSP
Pismi1-675750	Pismi1-675750	No KOG	-	-	-	Not a cazyme	SSP
Trima3-1394344	Trima3-1394344	No KOG	-	-	-	Not a cazyme	SSP
Trima3-1357668	Trima3-1357668	No KOG	-	-	-	Not a cazyme	SSP
Trima3-1415090	Trima3-1415090	No KOG	-	-	-	Not a cazyme	SSP
Trima3-1394369	Trima3-1394369	No KOG	-	-	-	Not a cazyme	SSP
Lacbi2-592148	Lacbi2-592148	No KOG	-	-	-	Not a cazyme	SSP
Lacbi2-464553	Lacbi2-464553	KOG3599	Ca2+-modulated nonselective cation channel polycystin	Signal transduction mechanisms	CELLULAR PROCESSES AND SIGNALING	Not a cazyme	SSP
Lacbi2-607935	Lacbi2-607935	No KOG	-	-	-	Not a cazyme	SSP
Lacbi2-647030	Lacbi2-647030	No KOG	-	-	-	Not a cazyme	SSP
Lacbi2-704717	Lacbi2-704717	No KOG	-	-	-	Not a cazyme	SSP
Paxin1-38139	Paxin1-38139	No KOG	-	-	-	Not a cazyme	SSP
Paxin1-39971	Paxin1-39971	No KOG	-	-	-	Not a cazyme	SSP
Pismi1-106610	Pismi1-106610	No KOG	-	-	-	Not a cazyme	SSP
Trima3-1061645	Trima3-1061645	No KOG	-	-	-	Not a cazyme	SSP
Trima3-1188297	Trima3-1188297	No KOG	-	-	-	Not a cazyme	SSP
Trima3-1150400	Trima3-1150400	No KOG	-	-	-	Not a cazyme	SSP
Trima3-1103659	Trima3-1103659	No KOG	-	-	-	Not a cazyme	SSP
Pismi1-110267	Pismi1-110267	No KOG	-	-	-	Not a cazyme	SSP
Paxin1-22382	Paxin1-22382	No KOG	-	-	-	Not a cazyme	SSP
Amamu1-157807	Amamu1-157807	No KOG	-	-	-	Not a cazyme	SSP
Pismi1-104717	Pismi1-104717	No KOG	-	-	-	Not a cazyme	SSP
Paxin1-99824	Paxin1-99824	No KOG	-	-	-	Not a cazyme	SSP
Lacbi2-399661	Lacbi2-399661	No KOG	-	-	-	Not a cazyme	SSP
Paxin1-167960	Paxin1-167837	KOG1216	von Willebrand factor and related coagulation proteins	Defense mechanisms	CELLULAR PROCESSES AND SIGNALING	Not a cazyme	SSP
Paxin1-167250	Paxin1-167250	No KOG	-	-	-	Not a cazyme	SSP
Paxin1-20560	Paxin1-20560	No KOG	-	-	-	Not a cazyme	SSP
Paxin1-9735	Paxin1-9735	No KOG	-	-	-	Not a cazyme	SSP
Pismi1-673303	Pismi1-673303	No KOG	-	-	-	Not a cazyme	SSP
Pismi1-439320	Pismi1-439320	No KOG	-	-	-	Not a cazyme	SSP
Paxin1-157455	Paxin1-157332	KOG3599	Ca2+-modulated nonselective cation channel polycystin	Signal transduction mechanisms	CELLULAR PROCESSES AND SIGNALING	Not a cazyme	SSP
Paxin1-91826	Paxin1-91826	No KOG	-	-	-	Not a cazyme	SSP
Paxin1-88644	Paxin1-88644	No KOG	-	-	-	Not a cazyme	SSP
Paxin1-72409	Paxin1-72409	No KOG	-	-	-	Not a cazyme	SSP
Lacbi2-580037	Lacbi2-580037	No KOG	-	-	-	Not a cazyme	SSP
Trima3-1276551	Trima3-1276551	No KOG	-	-	-	Not a cazyme	SSP
Pismi1-120169	Pismi1-120169	No KOG	-	-	-	Not a cazyme	SSP
Paxin1-91705	Paxin1-91705	No KOG	-	-	-	Not a cazyme	SSP
Lacbi2-658557	Lacbi2-658557	KOG4157	beta-1,6-N-acetylglucosaminyltransferase, contains WSC domain	Posttranslational modification, protein turnover, chaperones	CELLULAR PROCESSES AND SIGNALING	Not a cazyme	SSP
Lacbi2-292821	Lacbi2-292821	No KOG	-	-	-	Not a cazyme	SSP
Hebcy2-64832	Hebcy2-64832	No KOG	-	-	-	Not a cazyme	SSP
Trima3-1421122	Trima3-1421122	No KOG	-	-	-	Not a cazyme	SSP
Lacbi2-673503	Lacbi2-673503	No KOG	-	-	-	Not a cazyme	SSP
Pismi1-672876	Pismi1-672747	KOG4157	beta-1,6-N-acetylglucosaminyltransferase, contains WSC domain	Posttranslational modification, protein turnover, chaperones	CELLULAR PROCESSES AND SIGNALING	Not a cazyme	SSP
Paxin1-68529	Paxin1-68529	No KOG	-	-	-	Not a cazyme	SSP
Paxin1-76408	Paxin1-76408	No KOG	-	-	-	Not a cazyme	SSP
Paxin1-74474	Paxin1-74474	No KOG	-	-	-	GH5	SSP
Paxin1-21970	Paxin1-21847	KOG4701	Chitinase	Cell wall/membrane/envelope biogenesis	CELLULAR PROCESSES AND SIGNALING	Not a cazyme	-
Paxin1-68502	Paxin1-68502	No KOG	-	-	-	Not a cazyme	-
Paxin1-14505	Paxin1-14382	KOG4157	beta-1,6-N-acetylglucosaminyltransferase, contains WSC domain	Posttranslational modification, protein turnover, chaperones	CELLULAR PROCESSES AND SIGNALING	Not a cazyme	SSP
Paxin1-180915	Paxin1-180915	No KOG	-	-	-	Not a cazyme	SSP
Paxin1-130423	Paxin1-130423	No KOG	-	-	-	Not a cazyme	SSP
Paxin1-101574	Paxin1-101451	KOG1869	Splicing coactivator SRm160/300, subunit SRm300	RNA processing and modification	INFORMATION STORAGE AND PROCESSING	Not a cazyme	-
Paxin1-11376	Paxin1-11376	No KOG	-	-	-	Not a cazyme	SSP
Paxin1-11976	Paxin1-11853	KOG4157	beta-1,6-N-acetylglucosaminyltransferase, contains WSC domain	Posttranslational modification, protein turnover, chaperones	CELLULAR PROCESSES AND SIGNALING	CBM5-CBM5	SSP
Paxin1-97652	Paxin1-97652	No KOG	-	-	-	CBM5-CBM5	SSP
Paxin1-100896	Paxin1-100773	KOG0845	Nuclear pore complex, Nup98 component (sc Nup145/Nup100/Nup116)	Intracellular trafficking, secretion, and vesicular transport	CELLULAR PROCESSES AND SIGNALING	Not a cazyme	SSP
Paxin1-97928	Paxin1-97928	No KOG	-	-	-	Not a cazyme	-
Trima3-1394836	Trima3-1394836	No KOG	-	-	-	Not a cazyme	SSP
Paxin1-166998	Paxin1-166998	No KOG	-	-	-	Not a cazyme	SSP
Trima3-1458704	Trima3-1458704	No KOG	-	-	-	Not a cazyme	SSP
Trima3-149303	Trima3-149303	No KOG	-	-	-	Not a cazyme	SSP
Pismi1-335111	Pismi1-335111	No KOG	-	-	-	Not a cazyme	SSP
Paxin1-12826	Paxin1-12826	No KOG	-	-	-	Not a cazyme	-
Paxin1-168697	Paxin1-168574	KOG4297	C-type lectin	Defense mechanisms	CELLULAR PROCESSES AND SIGNALING	Not a cazyme	SSP
Paxin1-166380	Paxin1-166380	No KOG	-	-	-	Not a cazyme	SSP
Paxin1-170574	Paxin1-170451	KOG0379	Kelch repeat-containing proteins	General function prediction only	POORLY CHARACTERIZED	Not a cazyme	-
Pismi1-669870	Pismi1-669870	No KOG	-	-	-	Not a cazyme	SSP
Paxin1-168342	Paxin1-168342	No KOG	-	-	-	Not a cazyme	SSP
Pismi1-673460	Pismi1-673331	KOG0379	Kelch repeat-containing proteins	General function prediction only	POORLY CHARACTERIZED	Not a cazyme	-
Pismi1-675501	Pismi1-675372	KOG4157	beta-1,6-N-acetylglucosaminyltransferase, contains WSC domain	Posttranslational modification, protein turnover, chaperones	CELLULAR PROCESSES AND SIGNALING	Not a cazyme	SSP
Pismi1-293252	Pismi1-293123	KOG4827	Uncharacterized conserved protein	Function unknown	POORLY CHARACTERIZED	Not a cazyme	SSP
Pismi1-682129	Pismi1-682129	No KOG	-	-	-	Not a cazyme	-
Pismi1-671278	Pismi1-671278	No KOG	-	-	-	Not a cazyme	-
Pismi1-374197	Pismi1-374197	No KOG	-	-	-	Not a cazyme	SSP
Paxin1-87374	Paxin1-87374	No KOG	-	-	-	Not a cazyme	SSP
Pismi1-516167	Pismi1-516167	No KOG	-	-	-	Not a cazyme	-
Pismi1-97155	Pismi1-97155	No KOG	-	-	-	Not a cazyme	-
Pismi1-620571	Pismi1-620571	No KOG	-	-	-	Not a cazyme	SSP
Pismi1-19759	Pismi1-19759	No KOG	-	-	-	Not a cazyme	SSP
Pismi1-278092	Pismi1-278092	No KOG	-	-	-	Not a cazyme	SSP
Pismi1-124479	Pismi1-124479	No KOG	-	-	-	Not a cazyme	SSP
Pismi1-114776	Pismi1-114776	No KOG	-	-	-	Not a cazyme	-
Pismi1-115923	Pismi1-115923	No KOG	-	-	-	Not a cazyme	-
Pismi1-123499	Pismi1-123499	No KOG	-	-	-	Not a cazyme	-
Lacbi2-253198	Lacbi2-253198	No KOG	-	-	-	Not a cazyme	SSP
Lacbi2-253148	Lacbi2-253148	No KOG	-	-	-	Not a cazyme	SSP
Lacbi2-180892	Lacbi2-180892	No KOG	-	-	-	Not a cazyme	SSP
Lacbi2-399287	Lacbi2-399287	No KOG	-	-	-	Not a cazyme	SSP
Lacbi2-399293	Lacbi2-399293	No KOG	-	-	-	Not a cazyme	SSP
Lacbi2-318421	Lacbi2-318421	KOG1216	von Willebrand factor and related coagulation proteins	Defense mechanisms	CELLULAR PROCESSES AND SIGNALING	Not a cazyme	SSP
Lacbi2-238394	Lacbi2-238394	No KOG	-	-	-	Not a cazyme	SSP
Lacbi2-624234	Lacbi2-624234	No KOG	-	-	-	Not a cazyme	SSP
Lacbi2-241509	Lacbi2-241509	No KOG	-	-	-	Not a cazyme	SSP
Lacbi2-335058	Lacbi2-335058	No KOG	-	-	-	Not a cazyme	SSP
Pismi1-89318	Pismi1-89318	No KOG	-	-	-	Not a cazyme	SSP
Pilcr1-820092	Pilcr1-820092	No KOG	-	-	-	Not a cazyme	SSP
Paxin1-118256	Paxin1-118256	No KOG	-	-	-	Not a cazyme	SSP
Hebcy2-76973	Hebcy2-76973	No KOG	-	-	-	Not a cazyme	SSP
Hebcy2-258079	Hebcy2-258079	No KOG	-	-	-	Not a cazyme	SSP
Hebcy2-23093	Hebcy2-23093	No KOG	-	-	-	Not a cazyme	SSP
Amamu1-187247	Amamu1-187247	No KOG	-	-	-	Not a cazyme	SSP
Pismi1-672065	Pismi1-672065	No KOG	-	-	-	Not a cazyme	SSP
Paxin1-168556	Paxin1-168556	No KOG	-	-	-	Not a cazyme	SSP
Pismi1-676962	Pismi1-676962	No KOG	-	-	-	Not a cazyme	SSP
Pismi1-676970	Pismi1-676970	No KOG	-	-	-	Not a cazyme	SSP
Pismi1-108262	Pismi1-108262	No KOG	-	-	-	Not a cazyme	SSP
Pismi1-677031	Pismi1-677031	No KOG	-	-	-	Not a cazyme	SSP
Trima3-1291850	Trima3-1291850	No KOG	-	-	-	Not a cazyme	SSP
Trima3-1386086	Trima3-1386086	No KOG	-	-	-	Not a cazyme	SSP
Trima3-1383591	Trima3-1383591	No KOG	-	-	-	Not a cazyme	SSP
Trima3-254042	Trima3-254042	No KOG	-	-	-	Not a cazyme	SSP
Trima3-1403957	Trima3-1403957	No KOG	-	-	-	Not a cazyme	SSP
Pilcr1-369233	Pilcr1-369233	No KOG	-	-	-	Not a cazyme	SSP
Pilcr1-369141	Pilcr1-369141	No KOG	-	-	-	Not a cazyme	SSP
Pilcr1-817585	Pilcr1-817585	No KOG	-	-	-	Not a cazyme	SSP
Hebcy2-30966	Hebcy2-30966	No KOG	-	-	-	Not a cazyme	SSP
Hebcy2-77183	Hebcy2-77183	No KOG	-	-	-	Not a cazyme	SSP
Hebcy2-21124	Hebcy2-21124	No KOG	-	-	-	Not a cazyme	SSP
Hebcy2-448558	Hebcy2-448558	No KOG	-	-	-	Not a cazyme	SSP
Hebcy2-13420	Hebcy2-13420	No KOG	-	-	-	Not a cazyme	SSP
Hebcy2-21087	Hebcy2-21087	No KOG	-	-	-	Not a cazyme	SSP
Hebcy2-33101	Hebcy2-33101	No KOG	-	-	-	Not a cazyme	SSP
Hebcy2-409873	Hebcy2-409873	No KOG	-	-	-	Not a cazyme	SSP
Hebcy2-447084	Hebcy2-447084	No KOG	-	-	-	Not a cazyme	SSP
Paxin1-165901	Paxin1-165901	No KOG	-	-	-	Not a cazyme	SSP
Paxin1-59282	Paxin1-59282	No KOG	-	-	-	Not a cazyme	SSP
Paxin1-168921	Paxin1-168921	No KOG	-	-	-	Not a cazyme	SSP
Paxin1-66938	Paxin1-66938	No KOG	-	-	-	Not a cazyme	SSP
Paxin1-172694	Paxin1-172694	No KOG	-	-	-	Not a cazyme	SSP
Paxin1-169141	Paxin1-169141	No KOG	-	-	-	Not a cazyme	SSP
Paxin1-77548	Paxin1-77548	No KOG	-	-	-	Not a cazyme	SSP
Paxin1-11884	Paxin1-11884	No KOG	-	-	-	Not a cazyme	SSP
Paxin1-169151	Paxin1-169151	No KOG	-	-	-	Not a cazyme	SSP
Paxin1-59323	Paxin1-59323	No KOG	-	-	-	Not a cazyme	SSP
Paxin1-77563	Paxin1-77563	No KOG	-	-	-	Not a cazyme	SSP
Paxin1-169257	Paxin1-169257	No KOG	-	-	-	Not a cazyme	SSP
Paxin1-77545	Paxin1-77545	No KOG	-	-	-	Not a cazyme	SSP
Paxin1-20376	Paxin1-20376	No KOG	-	-	-	Not a cazyme	SSP
Amamu1-83912	Amamu1-83912	No KOG	-	-	-	Not a cazyme	SSP
Amamu1-179833	Amamu1-179833	No KOG	-	-	-	Not a cazyme	SSP
Amamu1-13887	Amamu1-13887	No KOG	-	-	-	Not a cazyme	SSP
Amamu1-26353	Amamu1-26353	No KOG	-	-	-	Not a cazyme	SSP
Amamu1-13888	Amamu1-13888	No KOG	-	-	-	Not a cazyme	SSP
Amamu1-13892	Amamu1-13892	No KOG	-	-	-	Not a cazyme	SSP
Pismi1-13050	Pismi1-13050	No KOG	-	-	-	Not a cazyme	SSP
Amamu1-13160	Amamu1-13050	KOG1187	Serine/threonine protein kinase	Signal transduction mechanisms	CELLULAR PROCESSES AND SIGNALING	Not a cazyme	SSP
Amamu1-13078	Amamu1-13078	No KOG	-	-	-	Not a cazyme	SSP
Amamu1-805173	Amamu1-805173	No KOG	-	-	-	Not a cazyme	SSP
Pilcr1-829099	Pilcr1-829099	No KOG	-	-	-	Not a cazyme	SSP
Pilcr1-726688	Pilcr1-726688	No KOG	-	-	-	Not a cazyme	SSP
Hebcy2-449597	Hebcy2-449597	No KOG	-	-	-	Not a cazyme	SSP
Amamu1-166674	Amamu1-166674	No KOG	-	-	-	Not a cazyme	SSP
Amamu1-159210	Amamu1-159210	No KOG	-	-	-	Not a cazyme	SSP
Amamu1-82282	Amamu1-82282	No KOG	-	-	-	Not a cazyme	SSP
Trima3-1373683	Trima3-1373683	No KOG	-	-	-	Not a cazyme	SSP
Trima3-1404818	Trima3-1404818	No KOG	-	-	-	Not a cazyme	SSP
Hebcy2-72371	Hebcy2-72371	No KOG	-	-	-	Not a cazyme	SSP
Amamu1-169902	Amamu1-169902	No KOG	-	-	-	Not a cazyme	SSP
Amamu1-1056815	Amamu1-1056815	No KOG	-	-	-	Not a cazyme	SSP
Amamu1-167036	Amamu1-167036	No KOG	-	-	-	Not a cazyme	SSP
Pismi1-687566	Pismi1-687566	No KOG	-	-	-	Not a cazyme	SSP
Pismi1-690651	Pismi1-690651	No KOG	-	-	-	Not a cazyme	SSP
Pismi1-687104	Pismi1-687104	No KOG	-	-	-	Not a cazyme	SSP
Paxin1-168134	Paxin1-168134	No KOG	-	-	-	Not a cazyme	SSP
Lacbi2-691244	Lacbi2-691244	No KOG	-	-	-	Not a cazyme	SSP
Paxin1-103280	Paxin1-103280	No KOG	-	-	-	Not a cazyme	SSP
Paxin1-13875	Paxin1-13875	No KOG	-	-	-	Not a cazyme	SSP
Paxin1-170587	Paxin1-170587	No KOG	-	-	-	Not a cazyme	SSP
Paxin1-167254	Paxin1-167254	No KOG	-	-	-	Not a cazyme	SSP
Paxin1-167253	Paxin1-167253	No KOG	-	-	-	Not a cazyme	SSP
Paxin1-168173	Paxin1-168173	No KOG	-	-	-	Not a cazyme	SSP
Paxin1-117585	Paxin1-117585	No KOG	-	-	-	Not a cazyme	SSP
Trima3-1525899	Trima3-1525899	No KOG	-	-	-	Not a cazyme	-
Trima3-1260797	Trima3-1260797	No KOG	-	-	-	Not a cazyme	SSP
Trima3-1379599	Trima3-1379284	KOG1815	Predicted E3 ubiquitin ligase	Posttranslational modification, protein turnover, chaperones	CELLULAR PROCESSES AND SIGNALING	Not a cazyme	-
Trima3-771829	Trima3-771829	No KOG	-	-	-	Not a cazyme	SSP
Trima3-1378539	Trima3-1378539	No KOG	-	-	-	Not a cazyme	SSP
Trima3-1375972	Trima3-1375972	No KOG	-	-	-	Not a cazyme	SSP
Pismi1-14816	Pismi1-14816	No KOG	-	-	-	Not a cazyme	SSP
Trima3-1255318	Trima3-1255318	No KOG	-	-	-	Not a cazyme	SSP
Trima3-1359336	Trima3-1359336	No KOG	-	-	-	Not a cazyme	SSP
Trima3-1382267	Trima3-1382267	No KOG	-	-	-	Not a cazyme	SSP
Trima3-1378652	Trima3-1378652	No KOG	-	-	-	Not a cazyme	SSP
Trima3-1211548	Trima3-1211548	No KOG	-	-	-	Not a cazyme	SSP
Trima3-1408457	Trima3-1408457	No KOG	-	-	-	Not a cazyme	SSP
Trima3-1459216	Trima3-1459216	No KOG	-	-	-	Not a cazyme	SSP
Trima3-239648	Trima3-239648	No KOG	-	-	-	Not a cazyme	SSP
Trima3-1374574	Trima3-1374574	No KOG	-	-	-	Not a cazyme	SSP
Trima3-1256621	Trima3-1256621	No KOG	-	-	-	Not a cazyme	SSP
Pismi1-100723	Pismi1-100723	No KOG	-	-	-	Not a cazyme	SSP
Trima3-1340455	Trima3-1340455	No KOG	-	-	-	Not a cazyme	SSP
Trima3-1305247	Trima3-1305247	No KOG	-	-	-	Not a cazyme	SSP
Amamu1-91397	Amamu1-91397	No KOG	-	-	-	Not a cazyme	SSP
Trima3-1339967	Trima3-1339967	No KOG	-	-	-	Not a cazyme	SSP
Trima3-1295498	Trima3-1295183	KOG1121	Tam3-transposase (Ac family)	Replication, recombination and repair	INFORMATION STORAGE AND PROCESSING	Not a cazyme	SSP
Trima3-1295190	Trima3-1295190	No KOG	-	-	-	Not a cazyme	SSP
Amamu1-166868	Amamu1-166758	KOG1815	Predicted E3 ubiquitin ligase	Posttranslational modification, protein turnover, chaperones	CELLULAR PROCESSES AND SIGNALING	Not a cazyme	-
Amamu1-165424	Amamu1-165314	KOG1815	Predicted E3 ubiquitin ligase	Posttranslational modification, protein turnover, chaperones	CELLULAR PROCESSES AND SIGNALING	Not a cazyme	-
Amamu1-170951	Amamu1-170951	No KOG	-	-	-	Not a cazyme	SSP
Amamu1-171060	Amamu1-170950	KOG4157	beta-1,6-N-acetylglucosaminyltransferase, contains WSC domain	Posttranslational modification, protein turnover, chaperones	CELLULAR PROCESSES AND SIGNALING	Not a cazyme	SSP
Amamu1-11867	Amamu1-11867	No KOG	-	-	-	Not a cazyme	SSP
Amamu1-160146	Amamu1-160036	KOG4297	C-type lectin	Defense mechanisms	CELLULAR PROCESSES AND SIGNALING	Not a cazyme	SSP
Trima3-1262064	Trima3-1262064	No KOG	-	-	-	Not a cazyme	SSP
Amamu1-181892	Amamu1-181892	No KOG	-	-	-	Not a cazyme	SSP
Trima3-1423421	Trima3-1423421	No KOG	-	-	-	Not a cazyme	-
Trima3-1391127	Trima3-1391127	No KOG	-	-	-	Not a cazyme	SSP
Trima3-748634	Trima3-748634	No KOG	-	-	-	Not a cazyme	SSP
Trima3-1392366	Trima3-1392366	No KOG	-	-	-	Not a cazyme	SSP
Trima3-1321505	Trima3-1321505	No KOG	-	-	-	Not a cazyme	-
Hebcy2-415004	Hebcy2-415004	No KOG	-	-	-	Not a cazyme	SSP
Trima3-1559891	Trima3-1559891	No KOG	-	-	-	Not a cazyme	-
Trima3-1398022	Trima3-1398022	No KOG	-	-	-	Not a cazyme	SSP
Amamu1-181415	Amamu1-181415	No KOG	-	-	-	Not a cazyme	SSP
Amamu1-77427	Amamu1-77427	No KOG	-	-	-	Not a cazyme	-
Trima3-1411624	Trima3-1411624	No KOG	-	-	-	Not a cazyme	SSP
Amamu1-15844	Amamu1-15734	KOG4157	beta-1,6-N-acetylglucosaminyltransferase, contains WSC domain	Posttranslational modification, protein turnover, chaperones	CELLULAR PROCESSES AND SIGNALING	Not a cazyme	SSP
Amamu1-14289	Amamu1-14289	No KOG	-	-	-	Not a cazyme	SSP
Amamu1-12810	Amamu1-12810	No KOG	-	-	-	Not a cazyme	SSP
Trima3-1386278	Trima3-1385963	KOG3599	Ca2+-modulated nonselective cation channel polycystin	Signal transduction mechanisms	CELLULAR PROCESSES AND SIGNALING	Not a cazyme	SSP
Amamu1-73868	Amamu1-73868	No KOG	-	-	-	Not a cazyme	SSP
Amamu1-170281	Amamu1-170171	KOG3398	Transcription factor MBF1	Transcription	INFORMATION STORAGE AND PROCESSING	Not a cazyme	SSP
Amamu1-347865	Amamu1-347865	No KOG	-	-	-	Not a cazyme	SSP
Pismi1-44043	Pismi1-44043	No KOG	-	-	-	Not a cazyme	SSP
Paxin1-69513	Paxin1-69390	KOG0987	DNA helicase PIF1/RRM3	Cell cycle control, cell division, chromosome partitioning	METABOLISM	Not a cazyme	SSP
Paxin1-44460	Paxin1-44460	No KOG	-	-	-	Not a cazyme	SSP
Paxin1-60896	Paxin1-60896	No KOG	-	-	-	Not a cazyme	SSP
Pismi1-74302	Pismi1-74173	KOG0987	DNA helicase PIF1/RRM3	Cell cycle control, cell division, chromosome partitioning	METABOLISM	Not a cazyme	SSP
Lacbi2-672621	Lacbi2-672621	No KOG	-	-	-	Not a cazyme	SSP
Lacbi2-592589	Lacbi2-592589	No KOG	-	-	-	Not a cazyme	SSP
Hebcy2-439895	Hebcy2-439895	No KOG	-	-	-	Not a cazyme	SSP
Lacbi2-618169	Lacbi2-618169	No KOG	-	-	-	Not a cazyme	SSP
Lacbi2-595396	Lacbi2-595396	No KOG	-	-	-	Not a cazyme	SSP
Hebcy2-440968	Hebcy2-440968	No KOG	-	-	-	Not a cazyme	SSP
Pilcr1-810969	Pilcr1-810969	No KOG	-	-	-	Not a cazyme	SSP
Lacbi2-696492	Lacbi2-696492	No KOG	-	-	-	Not a cazyme	SSP
Pilcr1-91270	Pilcr1-91181	KOG4701	Chitinase	Cell wall/membrane/envelope biogenesis	CELLULAR PROCESSES AND SIGNALING	Not a cazyme	-
Pilcr1-825797	Pilcr1-825797	No KOG	-	-	-	Not a cazyme	SSP
Trima3-1008800	Trima3-1008800	No KOG	-	-	-	Not a cazyme	SSP
Trima3-1229436	Trima3-1229436	No KOG	-	-	-	Not a cazyme	SSP
Trima3-463161	Trima3-463161	KOG3599	Ca2+-modulated nonselective cation channel polycystin	Signal transduction mechanisms	CELLULAR PROCESSES AND SIGNALING	Not a cazyme	SSP
Hebcy2-22864	Hebcy2-22712	KOG2408	Peroxidase/oxygenase	General function prediction only	POORLY CHARACTERIZED	Not a cazyme	SSP
Amamu1-6821	Amamu1-6711	KOG4157	beta-1,6-N-acetylglucosaminyltransferase, contains WSC domain	Posttranslational modification, protein turnover, chaperones	CELLULAR PROCESSES AND SIGNALING	Not a cazyme	SSP
Pilcr1-817382	Pilcr1-817293	KOG3599	Ca2+-modulated nonselective cation channel polycystin	Signal transduction mechanisms	CELLULAR PROCESSES AND SIGNALING	Not a cazyme	SSP
Lacbi2-291493	Lacbi2-291493	KOG3599	Ca2+-modulated nonselective cation channel polycystin	Signal transduction mechanisms	CELLULAR PROCESSES AND SIGNALING	Not a cazyme	SSP
Hebcy2-32515	Hebcy2-32515	No KOG	-	-	-	Not a cazyme	SSP
Hebcy2-26093	Hebcy2-26093	No KOG	-	-	-	Not a cazyme	SSP
Hebcy2-448706	Hebcy2-448706	No KOG	-	-	-	Not a cazyme	-
Hebcy2-35416	Hebcy2-35416	No KOG	-	-	-	Not a cazyme	-
Hebcy2-14317	Hebcy2-14317	No KOG	-	-	-	Not a cazyme	-
Trima3-1411016	Trima3-1410701	KOG4297	C-type lectin	Defense mechanisms	CELLULAR PROCESSES AND SIGNALING	Not a cazyme	SSP
Hebcy2-445911	Hebcy2-445911	No KOG	-	-	-	Not a cazyme	SSP
Hebcy2-414448	Hebcy2-414448	No KOG	-	-	-	Not a cazyme	SSP
Hebcy2-162424	Hebcy2-162272	KOG4297	C-type lectin	Defense mechanisms	CELLULAR PROCESSES AND SIGNALING	Not a cazyme	SSP
Lacbi2-659152	Lacbi2-659152	No KOG	-	-	-	Not a cazyme	SSP
Hebcy2-442677	Hebcy2-442677	No KOG	-	-	-	Not a cazyme	SSP
Paxin1-165723	Paxin1-165723	No KOG	-	-	-	Not a cazyme	SSP
Lacbi2-296873	Lacbi2-296873	No KOG	-	-	-	Not a cazyme	SSP
Hebcy2-28761	Hebcy2-28761	No KOG	-	-	-	Not a cazyme	-
Lacbi2-641405	Lacbi2-641405	No KOG	-	-	-	Not a cazyme	-
Hebcy2-287801	Hebcy2-287801	No KOG	-	-	-	Not a cazyme	-
Lacbi2-453928	Lacbi2-453928	No KOG	-	-	-	Not a cazyme	-
Lacbi2-326715	Lacbi2-326715	No KOG	-	-	-	Not a cazyme	-
Lacbi2-334914	Lacbi2-334914	No KOG	-	-	-	Not a cazyme	-
Lacbi2-479222	Lacbi2-479222	No KOG	-	-	-	Not a cazyme	-
Lacbi2-453690	Lacbi2-453690	No KOG	-	-	-	Not a cazyme	SSP
Lacbi2-479705	Lacbi2-479705	No KOG	-	-	-	Not a cazyme	SSP
Paxin1-97700	Paxin1-97700	No KOG	-	-	-	Not a cazyme	-
Lacbi2-623556	Lacbi2-623556	No KOG	-	-	-	Not a cazyme	-
Hebcy2-64049	Hebcy2-64049	No KOG	-	-	-	Not a cazyme	SSP
Hebcy2-16615	Hebcy2-16615	No KOG	-	-	-	Not a cazyme	SSP
Amamu1-65132	Amamu1-65132	No KOG	-	-	-	Not a cazyme	SSP
Amamu1-93899	Amamu1-93899	No KOG	-	-	-	Not a cazyme	SSP
Trima3-1310296	Trima3-1310296	No KOG	-	-	-	Not a cazyme	SSP
Pismi1-689601	Pismi1-689601	No KOG	-	-	-	Not a cazyme	SSP
Pismi1-689604	Pismi1-689604	No KOG	-	-	-	Not a cazyme	SSP
Pismi1-683008	Pismi1-683008	No KOG	-	-	-	Not a cazyme	SSP
Lacbi2-486397	Lacbi2-486397	KOG3276	Uncharacterized conserved protein, contains YggU domain	Function unknown	POORLY CHARACTERIZED	Not a cazyme	SSP
Lacbi2-647093	Lacbi2-647093	KOG3276	Uncharacterized conserved protein, contains YggU domain	Function unknown	POORLY CHARACTERIZED	Not a cazyme	SSP
Trima3-1417889	Trima3-1417574	KOG3276	Uncharacterized conserved protein, contains YggU domain	Function unknown	POORLY CHARACTERIZED	Not a cazyme	SSP
Hebcy2-192185	Hebcy2-192033	KOG3276	Uncharacterized conserved protein, contains YggU domain	Function unknown	POORLY CHARACTERIZED	Not a cazyme	SSP
Amamu1-649975	Amamu1-649865	KOG3276	Uncharacterized conserved protein, contains YggU domain	Function unknown	POORLY CHARACTERIZED	Not a cazyme	SSP
Paxin1-103525	Paxin1-103402	KOG3276	Uncharacterized conserved protein, contains YggU domain	Function unknown	POORLY CHARACTERIZED	Not a cazyme	SSP
Pilcr1-10716	Pilcr1-10716	No KOG	-	-	-	Not a cazyme	SSP
Paxin1-12704	Paxin1-12704	No KOG	-	-	-	Not a cazyme	SSP
Pismi1-683479	Pismi1-683350	KOG3340	Alpha-L-fucosidase	Carbohydrate transport and metabolism	METABOLISM	GH29	-
Paxin1-122117	Paxin1-121994	KOG3340	Alpha-L-fucosidase	Carbohydrate transport and metabolism	METABOLISM	GH29	-
Trima3-1332553	Trima3-1332553	No KOG	-	-	-	CE16	-
Trima3-1321537	Trima3-1321537	No KOG	-	-	-	CE16	-
Pilcr1-822339	Pilcr1-822339	No KOG	-	-	-	CE16	-
Pismi1-673775	Pismi1-673775	No KOG	-	-	-	Not a cazyme	-
Pismi1-689596	Pismi1-689596	No KOG	-	-	-	Not a cazyme	-
Pismi1-673780	Pismi1-673780	No KOG	-	-	-	Not a cazyme	SSP
Trima3-365290	Trima3-365290	No KOG	-	-	-	Not a cazyme	SSP
Pilcr1-814314	Pilcr1-814225	KOG3346	Phosphatidylethanolamine binding protein	General function prediction only	POORLY CHARACTERIZED	Not a cazyme	SSP
Pilcr1-602449	Pilcr1-602449	No KOG	-	-	-	Not a cazyme	SSP
Pilcr1-89872	Pilcr1-89872	No KOG	-	-	-	CBM13	SSP
Lacbi2-574504	Lacbi2-574504	No KOG	-	-	-	Not a cazyme	SSP
Pilcr1-428	Pilcr1-339	KOG0504	FOG: Ankyrin repeat	General function prediction only	POORLY CHARACTERIZED	Not a cazyme	-
Pismi1-651298	Pismi1-651298	No KOG	-	-	-	Not a cazyme	SSP
Pilcr1-14580	Pilcr1-14580	No KOG	-	-	-	Not a cazyme	-
Pismi1-38574	Pismi1-38574	No KOG	-	-	-	Not a cazyme	-
Amamu1-423730	Amamu1-423730	No KOG	-	-	-	Not a cazyme	SSP
Pismi1-689750	Pismi1-689750	No KOG	-	-	-	Not a cazyme	SSP
Amamu1-24045	Amamu1-24045	No KOG	-	-	-	Not a cazyme	SSP
Pismi1-108405	Pismi1-108405	No KOG	-	-	-	Not a cazyme	SSP
Pismi1-20453	Pismi1-20453	No KOG	-	-	-	Not a cazyme	SSP
Pismi1-672176	Pismi1-672176	No KOG	-	-	-	Not a cazyme	SSP
Amamu1-117916	Amamu1-117916	No KOG	-	-	-	Not a cazyme	SSP
Tubma1-211764	Tubma1-211764	No KOG	-	-	-	Not a cazyme	-
Pilcr1-829961	Pilcr1-829961	No KOG	-	-	-	Not a cazyme	SSP
Pilcr1-227158	Pilcr1-227158	No KOG	-	-	-	Not a cazyme	-
Lacbi2-588652	Lacbi2-588652	No KOG	-	-	-	Not a cazyme	SSP
Lacbi2-294450	Lacbi2-294450	KOG4157	beta-1,6-N-acetylglucosaminyltransferase, contains WSC domain	Posttranslational modification, protein turnover, chaperones	CELLULAR PROCESSES AND SIGNALING	Not a cazyme	SSP
Lacbi2-674406	Lacbi2-674406	KOG3017	Defense-related protein containing SCP domain	Function unknown	POORLY CHARACTERIZED	Not a cazyme	SSP
Hebcy2-448994	Hebcy2-448842	KOG2085	Serine/threonine protein phosphatase 2A, regulatory subunit	Signal transduction mechanisms	CELLULAR PROCESSES AND SIGNALING	Not a cazyme	SSP
Lacbi2-619090	Lacbi2-619090	No KOG	-	-	-	CBM48	SSP
Lacbi2-709488	Lacbi2-709488	No KOG	-	-	-	Not a cazyme	-
Trima3-1399183	Trima3-1398868	KOG4157	beta-1,6-N-acetylglucosaminyltransferase, contains WSC domain	Posttranslational modification, protein turnover, chaperones	CELLULAR PROCESSES AND SIGNALING	Not a cazyme	SSP
Pilcr1-602886	Pilcr1-602886	No KOG	-	-	-	Not a cazyme	SSP
Trima3-1478882	Trima3-1478567	KOG4157	beta-1,6-N-acetylglucosaminyltransferase, contains WSC domain	Posttranslational modification, protein turnover, chaperones	CELLULAR PROCESSES AND SIGNALING	Not a cazyme	SSP
Hebcy2-23389	Hebcy2-23389	No KOG	-	-	-	Not a cazyme	SSP
Trima3-1321030	Trima3-1321030	No KOG	-	-	-	Not a cazyme	SSP
Paxin1-67496	Paxin1-67496	No KOG	-	-	-	Not a cazyme	SSP
Trima3-1552497	Trima3-1552182	KOG2992	Nucleolar GTPase/ATPase p130	Nuclear structure	CELLULAR PROCESSES AND SIGNALING	Not a cazyme	SSP
Trima3-1247023	Trima3-1246708	KOG1121	Tam3-transposase (Ac family)	Replication, recombination and repair	INFORMATION STORAGE AND PROCESSING	Not a cazyme	SSP
Trima3-1257325	Trima3-1257325	No KOG	-	-	-	Not a cazyme	SSP
Trima3-570166	Trima3-570166	No KOG	-	-	-	Not a cazyme	-
Trima3-1331987	Trima3-1331987	No KOG	-	-	-	Not a cazyme	SSP
Trima3-1255559	Trima3-1255559	No KOG	-	-	-	Not a cazyme	SSP
Pilcr1-71995	Pilcr1-71995	No KOG	-	-	-	Not a cazyme	SSP
Lacbi2-616926	Lacbi2-616926	No KOG	-	-	-	Not a cazyme	SSP
Lacbi2-324468	Lacbi2-324468	No KOG	-	-	-	Not a cazyme	SSP
Trima3-1232447	Trima3-1232447	No KOG	-	-	-	Not a cazyme	SSP
Trima3-1236485	Trima3-1236485	No KOG	-	-	-	Not a cazyme	SSP
Paxin1-87622	Paxin1-87622	No KOG	-	-	-	Not a cazyme	SSP
Trima3-1035634	Trima3-1035634	No KOG	-	-	-	Not a cazyme	SSP
Trima3-1262873	Trima3-1262873	No KOG	-	-	-	Not a cazyme	SSP
Hebcy2-79915	Hebcy2-79915	No KOG	-	-	-	Not a cazyme	SSP
Trima3-1139393	Trima3-1139393	No KOG	-	-	-	Not a cazyme	SSP
Trima3-1282318	Trima3-1282318	No KOG	-	-	-	Not a cazyme	SSP
Trima3-999759	Trima3-999759	No KOG	-	-	-	Not a cazyme	SSP
Trima3-15391	Trima3-15391	No KOG	-	-	-	Not a cazyme	SSP
Trima3-1341630	Trima3-1341630	No KOG	-	-	-	Not a cazyme	-
Trima3-1290706	Trima3-1290706	No KOG	-	-	-	Not a cazyme	SSP
Pilcr1-822535	Pilcr1-822535	No KOG	-	-	-	Not a cazyme	-
Pilcr1-811148	Pilcr1-811148	No KOG	-	-	-	Not a cazyme	SSP
Pilcr1-75550	Pilcr1-75550	No KOG	-	-	-	Not a cazyme	SSP
Pilcr1-81411	Pilcr1-81411	No KOG	-	-	-	Not a cazyme	SSP
Pilcr1-828128	Pilcr1-828039	KOG3033	Predicted PhzC/PhzF-type epimerase	General function prediction only	POORLY CHARACTERIZED	Not a cazyme	-
Pilcr1-57701	Pilcr1-57701	No KOG	-	-	-	Not a cazyme	SSP
Trima3-1127267	Trima3-1127267	No KOG	-	-	-	Not a cazyme	SSP
Paxin1-54935	Paxin1-54935	No KOG	-	-	-	Not a cazyme	SSP
Trima3-1457142	Trima3-1457142	No KOG	-	-	-	Not a cazyme	SSP
Pilcr1-86995	Pilcr1-86995	No KOG	-	-	-	Not a cazyme	SSP
Pilcr1-125194	Pilcr1-125194	No KOG	-	-	-	Not a cazyme	SSP
Pismi1-121279	Pismi1-121279	No KOG	-	-	-	Not a cazyme	-
Pismi1-122261	Pismi1-122261	No KOG	-	-	-	Not a cazyme	SSP
Lacbi2-335960	Lacbi2-335960	No KOG	-	-	-	Not a cazyme	-
Pismi1-6916	Pismi1-6916	No KOG	-	-	-	Not a cazyme	SSP
Pismi1-104371	Pismi1-104371	No KOG	-	-	-	Not a cazyme	SSP
Pismi1-90161	Pismi1-90161	No KOG	-	-	-	Not a cazyme	-
Pismi1-115164	Pismi1-115164	No KOG	-	-	-	Not a cazyme	SSP
Pismi1-18743	Pismi1-18743	No KOG	-	-	-	Not a cazyme	SSP
Paxin1-15114	Paxin1-15114	No KOG	-	-	-	Not a cazyme	-
Pismi1-71029	Pismi1-71029	No KOG	-	-	-	Not a cazyme	SSP
Paxin1-86790	Paxin1-86790	No KOG	-	-	-	Not a cazyme	-
Paxin1-22215	Paxin1-22215	No KOG	-	-	-	Not a cazyme	-
Paxin1-20144	Paxin1-20144	No KOG	-	-	-	Not a cazyme	-
Paxin1-151862	Paxin1-151862	No KOG	-	-	-	Not a cazyme	-
Paxin1-164184	Paxin1-164184	No KOG	-	-	-	Not a cazyme	-
Paxin1-15771	Paxin1-15648	KOG1216	von Willebrand factor and related coagulation proteins	Defense mechanisms	CELLULAR PROCESSES AND SIGNALING	Not a cazyme	-
Paxin1-14683	Paxin1-14683	No KOG	-	-	-	Not a cazyme	SSP
Acema1-807870	Acema1-807870	No KOG	-	-	-	Not a cazyme	SSP
Pilcr1-736436	Pilcr1-736436	No KOG	-	-	-	Not a cazyme	SSP
Pilcr1-823557	Pilcr1-823468	KOG1339	Aspartyl protease	Posttranslational modification, protein turnover, chaperones	CELLULAR PROCESSES AND SIGNALING	Not a cazyme	-
Pilcr1-657963	Pilcr1-657963	No KOG	-	-	-	Not a cazyme	SSP
Pilcr1-670312	Pilcr1-670223	KOG1187	Serine/threonine protein kinase	Signal transduction mechanisms	CELLULAR PROCESSES AND SIGNALING	Not a cazyme	-
Pilcr1-118973	Pilcr1-118973	No KOG	-	-	-	Not a cazyme	SSP
Pilcr1-91666	Pilcr1-91666	No KOG	-	-	-	Not a cazyme	-
Pilcr1-128954	Pilcr1-128954	No KOG	-	-	-	Not a cazyme	-
Pilcr1-249622	Pilcr1-249622	No KOG	-	-	-	Not a cazyme	-
Pilcr1-89303	Pilcr1-89303	No KOG	-	-	-	Not a cazyme	SSP
Pilcr1-87615	Pilcr1-87615	No KOG	-	-	-	Not a cazyme	SSP
Pilcr1-821364	Pilcr1-821364	No KOG	-	-	-	Not a cazyme	SSP
Pilcr1-819322	Pilcr1-819322	No KOG	-	-	-	Not a cazyme	SSP
Pilcr1-823728	Pilcr1-823728	No KOG	-	-	-	Not a cazyme	SSP
Pilcr1-306601	Pilcr1-306601	No KOG	-	-	-	Not a cazyme	SSP
Hebcy2-448430	Hebcy2-448430	No KOG	-	-	-	Not a cazyme	SSP
Trima3-1419864	Trima3-1419864	No KOG	-	-	-	Not a cazyme	SSP
Pismi1-685028	Pismi1-685028	No KOG	-	-	-	Not a cazyme	SSP
Trima3-1393304	Trima3-1393304	No KOG	-	-	-	Not a cazyme	SSP
Trima3-1406603	Trima3-1406603	No KOG	-	-	-	Not a cazyme	SSP
Trima3-1202312	Trima3-1202312	No KOG	-	-	-	Not a cazyme	SSP
Trima3-1093744	Trima3-1093744	No KOG	-	-	-	Not a cazyme	SSP
Trima3-1552682	Trima3-1552682	No KOG	-	-	-	Not a cazyme	-
Pilcr1-77306	Pilcr1-77306	No KOG	-	-	-	Not a cazyme	SSP
Trima3-1290935	Trima3-1290935	No KOG	-	-	-	Not a cazyme	SSP
Trima3-1308427	Trima3-1308427	No KOG	-	-	-	Not a cazyme	SSP
Lacbi2-622056	Lacbi2-622056	No KOG	-	-	-	Not a cazyme	-
Lacbi2-614581	Lacbi2-614581	No KOG	-	-	-	Not a cazyme	-
Lacbi2-597506	Lacbi2-597506	No KOG	-	-	-	Not a cazyme	-
Trima3-1288014	Trima3-1288014	No KOG	-	-	-	Not a cazyme	SSP
Lacbi2-593762	Lacbi2-593762	No KOG	-	-	-	Not a cazyme	SSP
Pilcr1-37562	Pilcr1-37562	No KOG	-	-	-	Not a cazyme	-
Pilcr1-63011	Pilcr1-63011	No KOG	-	-	-	Not a cazyme	-
Trima3-1241595	Trima3-1241595	No KOG	-	-	-	Not a cazyme	SSP
Trima3-1422992	Trima3-1422992	No KOG	-	-	-	Not a cazyme	-
Trima3-1310083	Trima3-1310083	No KOG	-	-	-	Not a cazyme	SSP
Trima3-1328342	Trima3-1328342	No KOG	-	-	-	Not a cazyme	SSP
Trima3-1292268	Trima3-1292268	No KOG	-	-	-	Not a cazyme	SSP
Pismi1-673315	Pismi1-673315	No KOG	-	-	-	Not a cazyme	SSP
Paxin1-135981	Paxin1-135981	No KOG	-	-	-	Not a cazyme	SSP
Pismi1-689811	Pismi1-689811	No KOG	-	-	-	Not a cazyme	SSP
Pismi1-101444	Pismi1-101444	No KOG	-	-	-	Not a cazyme	SSP
Pismi1-642172	Pismi1-642172	No KOG	-	-	-	Not a cazyme	SSP
Pismi1-651632	Pismi1-651632	No KOG	-	-	-	Not a cazyme	SSP
Pismi1-682688	Pismi1-682559	KOG4701	Chitinase	Cell wall/membrane/envelope biogenesis	CELLULAR PROCESSES AND SIGNALING	Not a cazyme	-
Pismi1-673672	Pismi1-673543	KOG4297	C-type lectin	Defense mechanisms	CELLULAR PROCESSES AND SIGNALING	Not a cazyme	SSP
Pismi1-687001	Pismi1-687001	No KOG	-	-	-	Not a cazyme	SSP
Pilcr1-15904	Pilcr1-15904	No KOG	-	-	-	Not a cazyme	SSP
Pismi1-84518	Pismi1-84518	No KOG	-	-	-	Not a cazyme	SSP
Pismi1-115726	Pismi1-115726	No KOG	-	-	-	Not a cazyme	SSP
Paxin1-157184	Paxin1-157184	No KOG	-	-	-	Not a cazyme	-
Paxin1-113943	Paxin1-113943	No KOG	-	-	-	Not a cazyme	SSP
Paxin1-172908	Paxin1-172908	No KOG	-	-	-	Not a cazyme	SSP
Paxin1-91676	Paxin1-91676	No KOG	-	-	-	Not a cazyme	SSP
Paxin1-170067	Paxin1-170067	No KOG	-	-	-	Not a cazyme	SSP
Paxin1-85705	Paxin1-85705	No KOG	-	-	-	Not a cazyme	SSP
Paxin1-83487	Paxin1-83487	No KOG	-	-	-	Not a cazyme	SSP
Pismi1-114784	Pismi1-114784	No KOG	-	-	-	Not a cazyme	SSP
Pismi1-88442	Pismi1-88442	No KOG	-	-	-	Not a cazyme	SSP
Pismi1-651956	Pismi1-651956	No KOG	-	-	-	Not a cazyme	SSP
Pismi1-683339	Pismi1-683339	No KOG	-	-	-	Not a cazyme	SSP
Pismi1-683611	Pismi1-683611	No KOG	-	-	-	Not a cazyme	SSP
Pismi1-563289	Pismi1-563289	No KOG	-	-	-	Not a cazyme	SSP
Pismi1-674947	Pismi1-674947	No KOG	-	-	-	Not a cazyme	SSP
Pismi1-684873	Pismi1-684873	No KOG	-	-	-	Not a cazyme	SSP
Pismi1-21285	Pismi1-21285	No KOG	-	-	-	Not a cazyme	SSP
Pismi1-485821	Pismi1-485821	No KOG	-	-	-	Not a cazyme	SSP
Pismi1-6823	Pismi1-6823	No KOG	-	-	-	Not a cazyme	SSP
Pismi1-110146	Pismi1-110146	No KOG	-	-	-	Not a cazyme	SSP
Paxin1-85381	Paxin1-85381	No KOG	-	-	-	Not a cazyme	SSP
Pismi1-113695	Pismi1-113695	No KOG	-	-	-	Not a cazyme	SSP
Hebcy2-171462	Hebcy2-171462	No KOG	-	-	-	PL14_5	-
Amamu1-103645	Amamu1-103645	No KOG	-	-	-	PL14_5	-
Pilcr1-809816	Pilcr1-809816	No KOG	-	-	-	PL14_5	-
Lacbi2-477091	Lacbi2-477091	No KOG	-	-	-	Not a cazyme	SSP
Lacbi2-313655	Lacbi2-313655	No KOG	-	-	-	PL14_5	-
Paxin1-157026	Paxin1-156903	KOG1216	von Willebrand factor and related coagulation proteins	Defense mechanisms	CELLULAR PROCESSES AND SIGNALING	PL14	-
Lacbi2-293304	Lacbi2-293304	KOG1216	von Willebrand factor and related coagulation proteins	Defense mechanisms	CELLULAR PROCESSES AND SIGNALING	PL14	-
Lacbi2-315684	Lacbi2-315684	No KOG	-	-	-	PL14_4	-
Hebcy2-60254	Hebcy2-60102	KOG1187	Serine/threonine protein kinase	Signal transduction mechanisms	CELLULAR PROCESSES AND SIGNALING	PL14_4	-
Paxin1-172609	Paxin1-172486	KOG4157	beta-1,6-N-acetylglucosaminyltransferase, contains WSC domain	Posttranslational modification, protein turnover, chaperones	CELLULAR PROCESSES AND SIGNALING	PL14_4	-
Hebcy2-445725	Hebcy2-445725	No KOG	-	-	-	Not a cazyme	SSP
Hebcy2-24513	Hebcy2-24513	No KOG	-	-	-	Not a cazyme	SSP
Hebcy2-291162	Hebcy2-291010	KOG0954	PHD finger protein	General function prediction only	POORLY CHARACTERIZED	Not a cazyme	-
Trima3-1289762	Trima3-1289762	No KOG	-	-	-	Not a cazyme	SSP
Trima3-1532534	Trima3-1532534	No KOG	-	-	-	Not a cazyme	SSP
Lacbi2-247023	Lacbi2-247023	No KOG	-	-	-	Not a cazyme	SSP
Lacbi2-483683	Lacbi2-483683	No KOG	-	-	-	Not a cazyme	SSP
Lacbi2-703334	Lacbi2-703334	No KOG	-	-	-	Not a cazyme	-
Lacbi2-704920	Lacbi2-704920	KOG4157	beta-1,6-N-acetylglucosaminyltransferase, contains WSC domain	Posttranslational modification, protein turnover, chaperones	CELLULAR PROCESSES AND SIGNALING	Not a cazyme	-
Hebcy2-19900	Hebcy2-19748	KOG1452	Predicted Rho GTPase-activating protein	Signal transduction mechanisms	CELLULAR PROCESSES AND SIGNALING	Not a cazyme	SSP
Amamu1-180502	Amamu1-180392	KOG3599	Ca2+-modulated nonselective cation channel polycystin	Signal transduction mechanisms	CELLULAR PROCESSES AND SIGNALING	Not a cazyme	SSP
Trima3-1233951	Trima3-1233636	KOG1216	von Willebrand factor and related coagulation proteins	Defense mechanisms	CELLULAR PROCESSES AND SIGNALING	Not a cazyme	SSP
Trima3-1452621	Trima3-1452621	No KOG	-	-	-	PL14_4	-
Hebcy2-446740	Hebcy2-446740	No KOG	-	-	-	Not a cazyme	SSP
Hebcy2-445225	Hebcy2-445073	KOG3017	Defense-related protein containing SCP domain	Function unknown	POORLY CHARACTERIZED	Not a cazyme	-
Hebcy2-181661	Hebcy2-181509	KOG3599	Ca2+-modulated nonselective cation channel polycystin	Signal transduction mechanisms	CELLULAR PROCESSES AND SIGNALING	Not a cazyme	SSP
Pilcr1-92740	Pilcr1-92740	No KOG	-	-	-	Not a cazyme	SSP
Amamu1-133182	Amamu1-133182	No KOG	-	-	-	Not a cazyme	SSP
Lacbi2-643610	Lacbi2-643610	KOG2744	DNA-binding proteins Bright/BRCAA1/RBP1 and related proteins containing BRIGHT domain	Transcription	INFORMATION STORAGE AND PROCESSING	Not a cazyme	SSP
Pismi1-685213	Pismi1-685084	KOG4157	beta-1,6-N-acetylglucosaminyltransferase, contains WSC domain	Posttranslational modification, protein turnover, chaperones	CELLULAR PROCESSES AND SIGNALING	Not a cazyme	SSP
Pilcr1-87316	Pilcr1-87227	KOG4297	C-type lectin	Defense mechanisms	CELLULAR PROCESSES AND SIGNALING	Not a cazyme	SSP
Amamu1-191716	Amamu1-191606	KOG4701	Chitinase	Cell wall/membrane/envelope biogenesis	CELLULAR PROCESSES AND SIGNALING	Not a cazyme	SSP
Pilcr1-810260	Pilcr1-810171	KOG4157	beta-1,6-N-acetylglucosaminyltransferase, contains WSC domain	Posttranslational modification, protein turnover, chaperones	CELLULAR PROCESSES AND SIGNALING	Not a cazyme	SSP
Pilcr1-72410	Pilcr1-72410	No KOG	-	-	-	Not a cazyme	SSP
Pilcr1-347501	Pilcr1-347501	No KOG	-	-	-	Not a cazyme	SSP
Pilcr1-61479	Pilcr1-61479	No KOG	-	-	-	Not a cazyme	-
Pilcr1-812076	Pilcr1-811987	KOG4701	Chitinase	Cell wall/membrane/envelope biogenesis	CELLULAR PROCESSES AND SIGNALING	Not a cazyme	SSP
Trima3-1422410	Trima3-1422410	No KOG	-	-	-	Not a cazyme	-
Lacbi2-313498	Lacbi2-313498	No KOG	-	-	-	GH30	SSP
Lacbi2-621115	Lacbi2-621115	No KOG	-	-	-	Not a cazyme	SSP
Pilcr1-57602	Pilcr1-57602	No KOG	-	-	-	Not a cazyme	SSP
Paxin1-167043	Paxin1-166920	KOG3599	Ca2+-modulated nonselective cation channel polycystin	Signal transduction mechanisms	CELLULAR PROCESSES AND SIGNALING	Not a cazyme	SSP
Lacbi2-486173	Lacbi2-486173	No KOG	-	-	-	Not a cazyme	SSP
Amamu1-158080	Amamu1-157970	KOG4701	Chitinase	Cell wall/membrane/envelope biogenesis	CELLULAR PROCESSES AND SIGNALING	Not a cazyme	SSP
Lacbi2-698839	Lacbi2-698839	No KOG	-	-	-	Not a cazyme	SSP
Lacbi2-379846	Lacbi2-379846	KOG4157	beta-1,6-N-acetylglucosaminyltransferase, contains WSC domain	Posttranslational modification, protein turnover, chaperones	CELLULAR PROCESSES AND SIGNALING	Not a cazyme	-
Lacbi2-645621	Lacbi2-645621	KOG4157	beta-1,6-N-acetylglucosaminyltransferase, contains WSC domain	Posttranslational modification, protein turnover, chaperones	CELLULAR PROCESSES AND SIGNALING	Not a cazyme	SSP
Lacbi2-645992	Lacbi2-645992	KOG4157	beta-1,6-N-acetylglucosaminyltransferase, contains WSC domain	Posttranslational modification, protein turnover, chaperones	CELLULAR PROCESSES AND SIGNALING	Not a cazyme	SSP
Lacbi2-641160	Lacbi2-641160	KOG3599	Ca2+-modulated nonselective cation channel polycystin	Signal transduction mechanisms	CELLULAR PROCESSES AND SIGNALING	Not a cazyme	SSP
Lacbi2-297363	Lacbi2-297363	No KOG	-	-	-	Not a cazyme	SSP
Lacbi2-307294	Lacbi2-307294	No KOG	-	-	-	Not a cazyme	SSP
Lacbi2-299807	Lacbi2-299807	KOG4456	Inner centromere protein (INCENP), C-terminal domain	Cell cycle control, cell division, chromosome partitioning	METABOLISM	Not a cazyme	-
Lacbi2-485602	Lacbi2-485602	KOG4157	beta-1,6-N-acetylglucosaminyltransferase, contains WSC domain	Posttranslational modification, protein turnover, chaperones	CELLULAR PROCESSES AND SIGNALING	Not a cazyme	-
Lacbi2-472339	Lacbi2-472339	No KOG	-	-	-	Not a cazyme	SSP
Pilcr1-68489	Pilcr1-68489	No KOG	-	-	-	Not a cazyme	-
Hebcy2-415143	Hebcy2-415143	No KOG	-	-	-	Not a cazyme	-
Lacbi2-456653	Lacbi2-456653	No KOG	-	-	-	Not a cazyme	-
Trima3-1251492	Trima3-1251492	No KOG	-	-	-	GH45	SSP
Hebcy2-441900	Hebcy2-441900	No KOG	-	-	-	Not a cazyme	SSP
Pilcr1-57037	Pilcr1-57037	No KOG	-	-	-	Not a cazyme	SSP
Amamu1-124962	Amamu1-124962	No KOG	-	-	-	Not a cazyme	SSP
Trima3-1451082	Trima3-1451082	No KOG	-	-	-	Not a cazyme	-
Hebcy2-443814	Hebcy2-443814	No KOG	-	-	-	Not a cazyme	-
Lacbi2-704652	Lacbi2-704652	No KOG	-	-	-	Not a cazyme	-
Trima3-1393938	Trima3-1393938	No KOG	-	-	-	Not a cazyme	-
Hebcy2-444661	Hebcy2-444661	No KOG	-	-	-	Not a cazyme	SSP
Trima3-1402241	Trima3-1402241	No KOG	-	-	-	Not a cazyme	SSP
Paxin1-177980	Paxin1-177980	No KOG	-	-	-	Not a cazyme	SSP
Pismi1-674685	Pismi1-674556	KOG4387	Ornithine decarboxylase antizyme	Amino acid transport and metabolism	METABOLISM	Not a cazyme	SSP
Hebcy2-446350	Hebcy2-446198	KOG0017	FOG: Transposon-encoded proteins with TYA, reverse transcriptase, integrase domains in various combinations	General function prediction only	POORLY CHARACTERIZED	Not a cazyme	SSP
Pilcr1-5955	Pilcr1-5955	No KOG	-	-	-	Not a cazyme	SSP
Paxin1-22597	Paxin1-22597	No KOG	-	-	-	Not a cazyme	SSP
Paxin1-99984	Paxin1-99984	No KOG	-	-	-	Not a cazyme	SSP
Amamu1-129595	Amamu1-129485	KOG2133	Transcriptional corepressor Atrophin-1/DRPLA	General function prediction only	POORLY CHARACTERIZED	Not a cazyme	-
Pismi1-31044	Pismi1-31044	No KOG	-	-	-	GH17	-
Pilcr1-822253	Pilcr1-822253	No KOG	-	-	-	GH17	-
Amamu1-167361	Amamu1-167361	No KOG	-	-	-	Not a cazyme	-
Amamu1-18906	Amamu1-18906	No KOG	-	-	-	Not a cazyme	SSP
Pismi1-675508	Pismi1-675508	No KOG	-	-	-	Not a cazyme	SSP
Pismi1-684203	Pismi1-684203	No KOG	-	-	-	Not a cazyme	SSP
Lacbi2-657794	Lacbi2-657794	KOG4743	Cyclin-dependent kinase inhibitor	Signal transduction mechanisms	CELLULAR PROCESSES AND SIGNALING	Not a cazyme	-
Hebcy2-443942	Hebcy2-443790	KOG4743	Cyclin-dependent kinase inhibitor	Signal transduction mechanisms	CELLULAR PROCESSES AND SIGNALING	Not a cazyme	-
Amamu1-72651	Amamu1-72651	No KOG	-	-	-	Not a cazyme	-
Pilcr1-810645	Pilcr1-810645	No KOG	-	-	-	Not a cazyme	SSP
Trima3-1451086	Trima3-1451086	No KOG	-	-	-	Not a cazyme	SSP
Paxin1-176420	Paxin1-176297	KOG0391	SNF2 family DNA-dependent ATPase	General function prediction only	POORLY CHARACTERIZED	Not a cazyme	-
Paxin1-179037	Paxin1-179037	No KOG	-	-	-	GH18-CBM5	-
Paxin1-7951	Paxin1-7951	No KOG	-	-	-	Not a cazyme	-
Amamu1-17891	Amamu1-17891	No KOG	-	-	-	Not a cazyme	SSP
Trima3-1389669	Trima3-1389669	No KOG	-	-	-	Not a cazyme	-
Pilcr1-826938	Pilcr1-826938	No KOG	-	-	-	Not a cazyme	-
Paxin1-114569	Paxin1-114569	No KOG	-	-	-	Not a cazyme	-
Lacbi2-620360	Lacbi2-620360	KOG2566	Beta-glucocerebrosidase	Carbohydrate transport and metabolism	METABOLISM	GH30_3	-
Lacbi2-303080	Lacbi2-303080	KOG2566	Beta-glucocerebrosidase	Carbohydrate transport and metabolism	METABOLISM	GH30_3	-
Amamu1-169825	Amamu1-169825	No KOG	-	-	-	Not a cazyme	SSP
Amamu1-179751	Amamu1-179751	No KOG	-	-	-	Not a cazyme	-
Amamu1-346897	Amamu1-346897	No KOG	-	-	-	Not a cazyme	-
Pilcr1-821842	Pilcr1-821842	No KOG	-	-	-	Not a cazyme	SSP
Pilcr1-89278	Pilcr1-89278	No KOG	-	-	-	Not a cazyme	-
Trima3-1401759	Trima3-1401759	No KOG	-	-	-	Not a cazyme	SSP
Trima3-1403691	Trima3-1403691	No KOG	-	-	-	Not a cazyme	SSP
Lacbi2-191925	Lacbi2-191925	No KOG	-	-	-	Not a cazyme	SSP
Pismi1-674859	Pismi1-674859	No KOG	-	-	-	Not a cazyme	SSP
Paxin1-179634	Paxin1-179634	No KOG	-	-	-	Not a cazyme	SSP
Paxin1-167571	Paxin1-167571	No KOG	-	-	-	Not a cazyme	-
Paxin1-139691	Paxin1-139691	No KOG	-	-	-	Not a cazyme	SSP
Hebcy2-441859	Hebcy2-441859	No KOG	-	-	-	Not a cazyme	SSP
Amamu1-841764	Amamu1-841764	No KOG	-	-	-	Not a cazyme	SSP
Pilcr1-581023	Pilcr1-581023	No KOG	-	-	-	Not a cazyme	SSP
Hebcy2-447865	Hebcy2-447713	KOG2566	Beta-glucocerebrosidase	Carbohydrate transport and metabolism	METABOLISM	GH30_3	-
Hebcy2-444448	Hebcy2-444296	KOG2566	Beta-glucocerebrosidase	Carbohydrate transport and metabolism	METABOLISM	GH30_3	-
Lacbi2-317672	Lacbi2-317672	KOG2566	Beta-glucocerebrosidase	Carbohydrate transport and metabolism	METABOLISM	GH30_3	-
Paxin1-80698	Paxin1-80575	KOG2566	Beta-glucocerebrosidase	Carbohydrate transport and metabolism	METABOLISM	GH30_3	-
Trima3-1450781	Trima3-1450466	KOG2566	Beta-glucocerebrosidase	Carbohydrate transport and metabolism	METABOLISM	GH30_3	-
Trima3-1421697	Trima3-1421382	KOG2566	Beta-glucocerebrosidase	Carbohydrate transport and metabolism	METABOLISM	GH30_3	-
Amamu1-188157	Amamu1-188047	KOG2566	Beta-glucocerebrosidase	Carbohydrate transport and metabolism	METABOLISM	GH30_3	-
Hebcy2-27634	Hebcy2-27482	KOG2566	Beta-glucocerebrosidase	Carbohydrate transport and metabolism	METABOLISM	GH30_3	-
Lacbi2-319085	Lacbi2-319085	KOG2566	Beta-glucocerebrosidase	Carbohydrate transport and metabolism	METABOLISM	GH30_3	-
Lacbi2-310686	Lacbi2-310686	KOG2566	Beta-glucocerebrosidase	Carbohydrate transport and metabolism	METABOLISM	GH30_3	-
Paxin1-103630	Paxin1-103630	No KOG	-	-	-	GH9	SSP
Paxin1-91057	Paxin1-91057	No KOG	-	-	-	GH9	SSP
Paxin1-90608	Paxin1-90608	No KOG	-	-	-	Not a cazyme	SSP
Pilcr1-828978	Pilcr1-828978	No KOG	-	-	-	CBM13	-
Pilcr1-819191	Pilcr1-819191	No KOG	-	-	-	CBM13	-
Pilcr1-826061	Pilcr1-826061	No KOG	-	-	-	CBM13	-
Pilcr1-816004	Pilcr1-815915	KOG3596	Uncharacterized conserved protein	Function unknown	POORLY CHARACTERIZED	Not a cazyme	-
Pilcr1-708624	Pilcr1-708624	No KOG	-	-	-	Not a cazyme	-
Amamu1-172485	Amamu1-172485	No KOG	-	-	-	Not a cazyme	-
Lacbi2-392750	Lacbi2-392750	KOG3017	Defense-related protein containing SCP domain	Function unknown	POORLY CHARACTERIZED	Not a cazyme	-
Lacbi2-386721	Lacbi2-386721	No KOG	-	-	-	CBM13	-
Lacbi2-677969	Lacbi2-677969	No KOG	-	-	-	Not a cazyme	-
Trima3-1370433	Trima3-1370433	No KOG	-	-	-	Not a cazyme	-
Trima3-101720	Trima3-101720	No KOG	-	-	-	CBM13	-
Amamu1-1023467	Amamu1-1023467	No KOG	-	-	-	CBM13	-
Hebcy2-251195	Hebcy2-251043	KOG3736	Polypeptide N-acetylgalactosaminyltransferase	Posttranslational modification, protein turnover, chaperones	CELLULAR PROCESSES AND SIGNALING	CBM13	-
Hebcy2-250942	Hebcy2-250942	No KOG	-	-	-	CBM13	-
Hebcy2-251391	Hebcy2-251391	No KOG	-	-	-	CBM13	-
Lacbi2-655987	Lacbi2-655987	KOG4157	beta-1,6-N-acetylglucosaminyltransferase, contains WSC domain	Posttranslational modification, protein turnover, chaperones	CELLULAR PROCESSES AND SIGNALING	Not a cazyme	SSP
Hebcy2-20881	Hebcy2-20729	KOG4157	beta-1,6-N-acetylglucosaminyltransferase, contains WSC domain	Posttranslational modification, protein turnover, chaperones	CELLULAR PROCESSES AND SIGNALING	Not a cazyme	SSP
Lacbi2-655719	Lacbi2-655719	No KOG	-	-	-	Not a cazyme	-
Lacbi2-315005	Lacbi2-315005	No KOG	-	-	-	Not a cazyme	SSP
Trima3-1403710	Trima3-1403710	No KOG	-	-	-	Not a cazyme	SSP
Hebcy2-450019	Hebcy2-449867	KOG2992	Nucleolar GTPase/ATPase p130	Nuclear structure	CELLULAR PROCESSES AND SIGNALING	Not a cazyme	-
Hebcy2-151227	Hebcy2-151075	KOG4157	beta-1,6-N-acetylglucosaminyltransferase, contains WSC domain	Posttranslational modification, protein turnover, chaperones	CELLULAR PROCESSES AND SIGNALING	Not a cazyme	SSP
Amamu1-173204	Amamu1-173094	KOG4157	beta-1,6-N-acetylglucosaminyltransferase, contains WSC domain	Posttranslational modification, protein turnover, chaperones	CELLULAR PROCESSES AND SIGNALING	Not a cazyme	SSP
Hebcy2-446180	Hebcy2-446180	No KOG	-	-	-	Not a cazyme	-
Hebcy2-443541	Hebcy2-443541	No KOG	-	-	-	Not a cazyme	-
Trima3-1269688	Trima3-1269688	No KOG	-	-	-	Not a cazyme	-
Hebcy2-356961	Hebcy2-356961	No KOG	-	-	-	Not a cazyme	SSP
Hebcy2-67916	Hebcy2-67916	No KOG	-	-	-	Not a cazyme	SSP
Lacbi2-304994	Lacbi2-304994	KOG4157	beta-1,6-N-acetylglucosaminyltransferase, contains WSC domain	Posttranslational modification, protein turnover, chaperones	CELLULAR PROCESSES AND SIGNALING	Not a cazyme	SSP
Lacbi2-308787	Lacbi2-308787	No KOG	-	-	-	Not a cazyme	SSP
Pilcr1-2044	Pilcr1-2044	No KOG	-	-	-	Not a cazyme	-
Pilcr1-812539	Pilcr1-812539	No KOG	-	-	-	Not a cazyme	-
Pilcr1-194685	Pilcr1-194685	No KOG	-	-	-	Not a cazyme	-
Lacbi2-387520	Lacbi2-387520	No KOG	-	-	-	Not a cazyme	-
Lacbi2-380023	Lacbi2-380023	KOG4157	beta-1,6-N-acetylglucosaminyltransferase, contains WSC domain	Posttranslational modification, protein turnover, chaperones	CELLULAR PROCESSES AND SIGNALING	Not a cazyme	-
Lacbi2-394052	Lacbi2-394052	KOG4157	beta-1,6-N-acetylglucosaminyltransferase, contains WSC domain	Posttranslational modification, protein turnover, chaperones	CELLULAR PROCESSES AND SIGNALING	Not a cazyme	-
Pismi1-675151	Pismi1-675022	KOG1216	von Willebrand factor and related coagulation proteins	Defense mechanisms	CELLULAR PROCESSES AND SIGNALING	Not a cazyme	SSP
Pismi1-449550	Pismi1-449421	KOG4157	beta-1,6-N-acetylglucosaminyltransferase, contains WSC domain	Posttranslational modification, protein turnover, chaperones	CELLULAR PROCESSES AND SIGNALING	Not a cazyme	SSP
Paxin1-84904	Paxin1-84904	No KOG	-	-	-	Not a cazyme	SSP
Paxin1-60635	Paxin1-60635	No KOG	-	-	-	Not a cazyme	SSP
Amamu1-901083	Amamu1-900973	KOG0542	Predicted exonuclease	Replication, recombination and repair	INFORMATION STORAGE AND PROCESSING	Not a cazyme	-
Pismi1-114128	Pismi1-113999	KOG0374	Serine/threonine specific protein phosphatase PP1, catalytic subunit	Signal transduction mechanisms	CELLULAR PROCESSES AND SIGNALING	Not a cazyme	-
Paxin1-170624	Paxin1-170501	KOG0374	Serine/threonine specific protein phosphatase PP1, catalytic subunit	Signal transduction mechanisms	CELLULAR PROCESSES AND SIGNALING	Not a cazyme	-
Pilcr1-6689	Pilcr1-6600	KOG0374	Serine/threonine specific protein phosphatase PP1, catalytic subunit	Signal transduction mechanisms	CELLULAR PROCESSES AND SIGNALING	Not a cazyme	-
Pismi1-9190	Pismi1-9190	No KOG	-	-	-	Not a cazyme	-

## Sheet: 10ECM_cluster3_secreted_wAnnot
#transcriptId	proteinId	kogid	kogdefline	kogClass	kogGroup	CAZymes	SSP
Paxin1-18433	Paxin1-18433	No KOG	-	-	-	Not a cazyme	SSP
Paxin1-80753	Paxin1-80753	No KOG	-	-	-	Not a cazyme	SSP
Paxin1-16019	Paxin1-16019	No KOG	-	-	-	Not a cazyme	SSP
Paxin1-172643	Paxin1-172643	No KOG	-	-	-	Not a cazyme	SSP
Paxin1-171163	Paxin1-171040	KOG4296	Epithelin/granulin	Signal transduction mechanisms	CELLULAR PROCESSES AND SIGNALING	Not a cazyme	SSP
Paxin1-178663	Paxin1-178540	KOG4701	Chitinase	Cell wall/membrane/envelope biogenesis	CELLULAR PROCESSES AND SIGNALING	Not a cazyme	-
Paxin1-53491	Paxin1-53491	No KOG	-	-	-	Not a cazyme	SSP
Paxin1-38843	Paxin1-38843	No KOG	-	-	-	Not a cazyme	SSP
Paxin1-17714	Paxin1-17714	No KOG	-	-	-	Not a cazyme	SSP
Paxin1-11168	Paxin1-11168	No KOG	-	-	-	Not a cazyme	SSP
Paxin1-7048	Paxin1-7048	No KOG	-	-	-	Not a cazyme	SSP
Paxin1-47292	Paxin1-47292	No KOG	-	-	-	Not a cazyme	SSP
Paxin1-157840	Paxin1-157717	KOG3599	Ca2+-modulated nonselective cation channel polycystin	Signal transduction mechanisms	CELLULAR PROCESSES AND SIGNALING	Not a cazyme	SSP
Paxin1-153324	Paxin1-153324	No KOG	-	-	-	Not a cazyme	-
Paxin1-14347	Paxin1-14347	No KOG	-	-	-	Not a cazyme	SSP
Paxin1-82278	Paxin1-82278	No KOG	-	-	-	Not a cazyme	SSP
Acema1-661751	Acema1-661751	No KOG	-	-	-	Not a cazyme	SSP
Paxin1-8042	Paxin1-8042	No KOG	-	-	-	Not a cazyme	SSP
Paxin1-7657	Paxin1-7657	No KOG	-	-	-	Not a cazyme	SSP
Paxin1-100304	Paxin1-100304	No KOG	-	-	-	Not a cazyme	-
Paxin1-170448	Paxin1-170448	No KOG	-	-	-	Not a cazyme	SSP
Paxin1-103361	Paxin1-103238	KOG3227	Calcium-responsive transcription coactivator	Transcription	INFORMATION STORAGE AND PROCESSING	Not a cazyme	SSP
Paxin1-18657	Paxin1-18657	No KOG	-	-	-	Not a cazyme	SSP
Paxin1-19540	Paxin1-19540	No KOG	-	-	-	Not a cazyme	SSP
Paxin1-106169	Paxin1-106169	No KOG	-	-	-	Not a cazyme	SSP
Paxin1-103578	Paxin1-103578	No KOG	-	-	-	Not a cazyme	SSP
Paxin1-21581	Paxin1-21581	No KOG	-	-	-	Not a cazyme	SSP
Paxin1-168822	Paxin1-168822	No KOG	-	-	-	Not a cazyme	SSP
Paxin1-103463	Paxin1-103463	No KOG	-	-	-	Not a cazyme	SSP
Paxin1-165630	Paxin1-165507	KOG1216	von Willebrand factor and related coagulation proteins	Defense mechanisms	CELLULAR PROCESSES AND SIGNALING	Not a cazyme	SSP
Paxin1-170450	Paxin1-170450	No KOG	-	-	-	Not a cazyme	SSP
Paxin1-29729	Paxin1-29729	No KOG	-	-	-	Not a cazyme	SSP
Paxin1-16384	Paxin1-16384	No KOG	-	-	-	Not a cazyme	SSP
Paxin1-98216	Paxin1-98216	No KOG	-	-	-	Not a cazyme	-
Paxin1-9940	Paxin1-9817	KOG1084	Transcription factor TCF20	Transcription	INFORMATION STORAGE AND PROCESSING	Not a cazyme	-
Pismi1-676273	Pismi1-676273	No KOG	-	-	-	Not a cazyme	-
Pismi1-679157	Pismi1-679157	No KOG	-	-	-	Not a cazyme	-
Paxin1-102784	Paxin1-102784	No KOG	-	-	-	Not a cazyme	-
Paxin1-155354	Paxin1-155354	No KOG	-	-	-	Not a cazyme	-
Pismi1-10403	Pismi1-10403	No KOG	-	-	-	Not a cazyme	-
Pismi1-119026	Pismi1-119026	No KOG	-	-	-	Not a cazyme	SSP
Pismi1-22876	Pismi1-22876	No KOG	-	-	-	Not a cazyme	SSP
Pismi1-101100	Pismi1-101100	No KOG	-	-	-	Not a cazyme	SSP
Pismi1-677244	Pismi1-677244	No KOG	-	-	-	Not a cazyme	SSP
Pismi1-15116	Pismi1-15116	No KOG	-	-	-	Not a cazyme	-
Pismi1-114789	Pismi1-114660	KOG0017	FOG: Transposon-encoded proteins with TYA, reverse transcriptase, integrase domains in various combinations	General function prediction only	POORLY CHARACTERIZED	Not a cazyme	SSP
Trima3-1499187	Trima3-1499187	No KOG	-	-	-	Not a cazyme	SSP
Paxin1-69609	Paxin1-69609	No KOG	-	-	-	Not a cazyme	SSP
Pismi1-674761	Pismi1-674761	No KOG	-	-	-	Not a cazyme	SSP
Pismi1-11426	Pismi1-11426	No KOG	-	-	-	Not a cazyme	SSP
Pismi1-682032	Pismi1-682032	No KOG	-	-	-	Not a cazyme	SSP
Pismi1-679909	Pismi1-679909	No KOG	-	-	-	Not a cazyme	SSP
Pismi1-285670	Pismi1-285541	KOG2806	Chitinase	Carbohydrate transport and metabolism	METABOLISM	Not a cazyme	SSP
Pismi1-122809	Pismi1-122809	No KOG	-	-	-	Not a cazyme	SSP
Pismi1-676446	Pismi1-676446	No KOG	-	-	-	Not a cazyme	SSP
Pismi1-679921	Pismi1-679921	No KOG	-	-	-	Not a cazyme	SSP
Pismi1-575267	Pismi1-575267	No KOG	-	-	-	Not a cazyme	SSP
Pismi1-20041	Pismi1-20041	No KOG	-	-	-	Not a cazyme	SSP
Pismi1-25241	Pismi1-25241	No KOG	-	-	-	Not a cazyme	SSP
Pismi1-684159	Pismi1-684159	No KOG	-	-	-	Not a cazyme	-
Pismi1-14942	Pismi1-14942	No KOG	-	-	-	Not a cazyme	-
Pismi1-674112	Pismi1-674112	No KOG	-	-	-	Not a cazyme	SSP
Pismi1-103897	Pismi1-103897	No KOG	-	-	-	Not a cazyme	SSP
Pismi1-121814	Pismi1-121814	No KOG	-	-	-	Not a cazyme	SSP
Paxin1-182840	Paxin1-182840	No KOG	-	-	-	Not a cazyme	SSP
Paxin1-182837	Paxin1-182837	No KOG	-	-	-	Not a cazyme	SSP
Paxin1-21082	Paxin1-21082	No KOG	-	-	-	Not a cazyme	SSP
Paxin1-166636	Paxin1-166636	No KOG	-	-	-	Not a cazyme	SSP
Paxin1-167654	Paxin1-167654	No KOG	-	-	-	Not a cazyme	SSP
Paxin1-157829	Paxin1-157829	No KOG	-	-	-	Not a cazyme	SSP
Paxin1-180694	Paxin1-180694	No KOG	-	-	-	Not a cazyme	SSP
Paxin1-173095	Paxin1-173095	No KOG	-	-	-	Not a cazyme	SSP
Paxin1-152631	Paxin1-152508	KOG1217	Fibrillins and related proteins containing Ca2+-binding EGF-like domains	Signal transduction mechanisms	CELLULAR PROCESSES AND SIGNALING	Not a cazyme	SSP
Paxin1-16613	Paxin1-16613	No KOG	-	-	-	Not a cazyme	SSP
Paxin1-11708	Paxin1-11708	No KOG	-	-	-	Not a cazyme	SSP
Paxin1-169327	Paxin1-169327	No KOG	-	-	-	Not a cazyme	SSP
Paxin1-178293	Paxin1-178293	No KOG	-	-	-	Not a cazyme	SSP
Paxin1-172696	Paxin1-172696	No KOG	-	-	-	Not a cazyme	SSP
Paxin1-19464	Paxin1-19464	No KOG	-	-	-	Not a cazyme	SSP
Paxin1-166476	Paxin1-166476	No KOG	-	-	-	Not a cazyme	SSP
Paxin1-167703	Paxin1-167703	No KOG	-	-	-	Not a cazyme	SSP
Paxin1-19085	Paxin1-19085	No KOG	-	-	-	Not a cazyme	SSP
Paxin1-173343	Paxin1-173343	No KOG	-	-	-	Not a cazyme	SSP
Paxin1-172082	Paxin1-172082	No KOG	-	-	-	Not a cazyme	SSP
Paxin1-20170	Paxin1-20170	No KOG	-	-	-	Not a cazyme	SSP
Paxin1-21738	Paxin1-21738	No KOG	-	-	-	Not a cazyme	SSP
Paxin1-13718	Paxin1-13718	No KOG	-	-	-	Not a cazyme	SSP
Paxin1-152872	Paxin1-152872	No KOG	-	-	-	Not a cazyme	SSP
Paxin1-22027	Paxin1-21904	KOG1216	von Willebrand factor and related coagulation proteins	Defense mechanisms	CELLULAR PROCESSES AND SIGNALING	Not a cazyme	-
Paxin1-157788	Paxin1-157788	No KOG	-	-	-	Not a cazyme	SSP
Paxin1-6442	Paxin1-6442	No KOG	-	-	-	Not a cazyme	SSP
Paxin1-20256	Paxin1-20256	No KOG	-	-	-	Not a cazyme	SSP
Paxin1-101439	Paxin1-101316	KOG3768	DEAD box RNA helicase	General function prediction only	POORLY CHARACTERIZED	Not a cazyme	SSP
Paxin1-171758	Paxin1-171758	No KOG	-	-	-	Not a cazyme	SSP
Paxin1-21886	Paxin1-21886	No KOG	-	-	-	Not a cazyme	-
Paxin1-104167	Paxin1-104167	No KOG	-	-	-	Not a cazyme	SSP
Paxin1-101853	Paxin1-101853	No KOG	-	-	-	Not a cazyme	SSP
Paxin1-103501	Paxin1-103501	No KOG	-	-	-	Not a cazyme	SSP
Paxin1-9037	Paxin1-9037	No KOG	-	-	-	Not a cazyme	SSP
Paxin1-151859	Paxin1-151859	No KOG	-	-	-	Not a cazyme	SSP
Paxin1-14599	Paxin1-14599	No KOG	-	-	-	Not a cazyme	SSP
Hebcy2-14599	Hebcy2-14599	No KOG	-	-	-	Not a cazyme	SSP
Paxin1-153161	Paxin1-153161	No KOG	-	-	-	Not a cazyme	SSP
Paxin1-165336	Paxin1-165336	No KOG	-	-	-	Not a cazyme	SSP
Paxin1-96895	Paxin1-96895	No KOG	-	-	-	Not a cazyme	SSP
Paxin1-168680	Paxin1-168680	No KOG	-	-	-	Not a cazyme	SSP
Paxin1-155320	Paxin1-155320	No KOG	-	-	-	Not a cazyme	SSP
Paxin1-168967	Paxin1-168967	No KOG	-	-	-	Not a cazyme	SSP
Paxin1-15532	Paxin1-15532	No KOG	-	-	-	Not a cazyme	SSP
Paxin1-15689	Paxin1-15689	No KOG	-	-	-	Not a cazyme	SSP
Paxin1-17053	Paxin1-17053	No KOG	-	-	-	Not a cazyme	SSP
Paxin1-18736	Paxin1-18736	No KOG	-	-	-	Not a cazyme	-
Paxin1-158499	Paxin1-158499	No KOG	-	-	-	Not a cazyme	-
Paxin1-20726	Paxin1-20726	No KOG	-	-	-	Not a cazyme	SSP
Paxin1-22354	Paxin1-22354	No KOG	-	-	-	Not a cazyme	SSP
Paxin1-22202	Paxin1-22202	No KOG	-	-	-	Not a cazyme	SSP
Pismi1-101104	Pismi1-101104	No KOG	-	-	-	Not a cazyme	SSP
Pismi1-682078	Pismi1-682078	No KOG	-	-	-	Not a cazyme	SSP
Pismi1-678103	Pismi1-678103	No KOG	-	-	-	Not a cazyme	SSP
Pismi1-541761	Pismi1-541761	No KOG	-	-	-	Not a cazyme	SSP
Pismi1-206355	Pismi1-206355	No KOG	-	-	-	Not a cazyme	SSP
Pismi1-678912	Pismi1-678912	No KOG	-	-	-	Not a cazyme	SSP
Pismi1-23574	Pismi1-23574	No KOG	-	-	-	Not a cazyme	SSP
Pismi1-25485	Pismi1-25485	No KOG	-	-	-	Not a cazyme	SSP
Pismi1-25874	Pismi1-25874	No KOG	-	-	-	Not a cazyme	SSP
Pismi1-681310	Pismi1-681310	No KOG	-	-	-	Not a cazyme	SSP
Pismi1-683914	Pismi1-683914	No KOG	-	-	-	Not a cazyme	SSP
Pismi1-682662	Pismi1-682662	No KOG	-	-	-	Not a cazyme	SSP
Pismi1-682669	Pismi1-682669	No KOG	-	-	-	Not a cazyme	SSP
Pismi1-672236	Pismi1-672236	No KOG	-	-	-	Not a cazyme	SSP
Pismi1-378018	Pismi1-378018	No KOG	-	-	-	Not a cazyme	SSP
Pismi1-12827	Pismi1-12698	KOG2992	Nucleolar GTPase/ATPase p130	Nuclear structure	CELLULAR PROCESSES AND SIGNALING	Not a cazyme	-
Pismi1-688221	Pismi1-688221	No KOG	-	-	-	Not a cazyme	SSP
Pismi1-478526	Pismi1-478526	No KOG	-	-	-	Not a cazyme	SSP
Pismi1-675746	Pismi1-675746	No KOG	-	-	-	Not a cazyme	SSP
Pismi1-673950	Pismi1-673950	No KOG	-	-	-	Not a cazyme	SSP
Pismi1-677267	Pismi1-677267	No KOG	-	-	-	Not a cazyme	SSP
Pismi1-688227	Pismi1-688227	No KOG	-	-	-	Not a cazyme	SSP
Pismi1-680976	Pismi1-680976	No KOG	-	-	-	Not a cazyme	SSP
Pismi1-688217	Pismi1-688217	No KOG	-	-	-	Not a cazyme	SSP
Pismi1-413872	Pismi1-413872	No KOG	-	-	-	Not a cazyme	SSP
Pismi1-688218	Pismi1-688218	No KOG	-	-	-	Not a cazyme	SSP
Pismi1-682696	Pismi1-682696	No KOG	-	-	-	Not a cazyme	SSP
Pismi1-14337	Pismi1-14337	No KOG	-	-	-	Not a cazyme	SSP
Pismi1-677555	Pismi1-677426	KOG4157	beta-1,6-N-acetylglucosaminyltransferase, contains WSC domain	Posttranslational modification, protein turnover, chaperones	CELLULAR PROCESSES AND SIGNALING	Not a cazyme	SSP
Pismi1-686519	Pismi1-686519	No KOG	-	-	-	Not a cazyme	SSP
Pismi1-686520	Pismi1-686520	No KOG	-	-	-	Not a cazyme	SSP
Pismi1-6508	Pismi1-6508	No KOG	-	-	-	Not a cazyme	SSP
Pismi1-671675	Pismi1-671675	No KOG	-	-	-	Not a cazyme	SSP
Pismi1-678191	Pismi1-678191	No KOG	-	-	-	Not a cazyme	SSP
Pismi1-681675	Pismi1-681675	No KOG	-	-	-	Not a cazyme	SSP
Pismi1-676639	Pismi1-676639	No KOG	-	-	-	Not a cazyme	SSP
Pismi1-676755	Pismi1-676755	No KOG	-	-	-	Not a cazyme	SSP
Pismi1-684598	Pismi1-684598	No KOG	-	-	-	Not a cazyme	SSP
Pismi1-17192	Pismi1-17192	No KOG	-	-	-	Not a cazyme	SSP
Pismi1-16862	Pismi1-16862	No KOG	-	-	-	Not a cazyme	SSP
Pismi1-20356	Pismi1-20356	No KOG	-	-	-	Not a cazyme	SSP
Pismi1-6885	Pismi1-6885	No KOG	-	-	-	Not a cazyme	SSP
Pismi1-16554	Pismi1-16554	No KOG	-	-	-	Not a cazyme	SSP
Pismi1-19706	Pismi1-19706	No KOG	-	-	-	Not a cazyme	SSP
Pismi1-690542	Pismi1-690542	No KOG	-	-	-	Not a cazyme	SSP
Pismi1-19126	Pismi1-19126	No KOG	-	-	-	Not a cazyme	SSP
Pismi1-19095	Pismi1-19095	No KOG	-	-	-	Not a cazyme	SSP
Pismi1-689593	Pismi1-689593	No KOG	-	-	-	Not a cazyme	SSP
Pismi1-18804	Pismi1-18804	No KOG	-	-	-	Not a cazyme	SSP
Pismi1-689165	Pismi1-689165	No KOG	-	-	-	Not a cazyme	SSP
Pismi1-689099	Pismi1-689099	No KOG	-	-	-	Not a cazyme	SSP
Pismi1-418822	Pismi1-418822	No KOG	-	-	-	Not a cazyme	SSP
Pismi1-18189	Pismi1-18189	No KOG	-	-	-	Not a cazyme	SSP
Pismi1-688955	Pismi1-688955	No KOG	-	-	-	Not a cazyme	SSP
Pismi1-17987	Pismi1-17987	No KOG	-	-	-	Not a cazyme	SSP
Pismi1-380301	Pismi1-380301	No KOG	-	-	-	Not a cazyme	SSP
Pismi1-688342	Pismi1-688342	No KOG	-	-	-	Not a cazyme	SSP
Pismi1-688341	Pismi1-688341	No KOG	-	-	-	Not a cazyme	SSP
Pismi1-363661	Pismi1-363661	No KOG	-	-	-	Not a cazyme	SSP
Pismi1-687904	Pismi1-687904	No KOG	-	-	-	Not a cazyme	SSP
Pismi1-344382	Pismi1-344382	No KOG	-	-	-	Not a cazyme	SSP
Pismi1-687627	Pismi1-687627	No KOG	-	-	-	Not a cazyme	SSP
Pismi1-289260	Pismi1-289260	No KOG	-	-	-	Not a cazyme	SSP
Pismi1-686672	Pismi1-686672	No KOG	-	-	-	Not a cazyme	SSP
Pismi1-266848	Pismi1-266848	No KOG	-	-	-	Not a cazyme	SSP
Pismi1-685461	Pismi1-685461	No KOG	-	-	-	Not a cazyme	SSP
Pismi1-684991	Pismi1-684991	No KOG	-	-	-	Not a cazyme	SSP
Pismi1-684110	Pismi1-684110	No KOG	-	-	-	Not a cazyme	SSP
Pismi1-683553	Pismi1-683553	No KOG	-	-	-	Not a cazyme	SSP
Pismi1-160244	Pismi1-160244	No KOG	-	-	-	Not a cazyme	SSP
Pismi1-683376	Pismi1-683376	No KOG	-	-	-	Not a cazyme	SSP
Pismi1-683371	Pismi1-683371	No KOG	-	-	-	Not a cazyme	SSP
Pismi1-13777	Pismi1-13777	No KOG	-	-	-	Not a cazyme	SSP
Pismi1-683162	Pismi1-683162	No KOG	-	-	-	Not a cazyme	SSP
Pismi1-682889	Pismi1-682889	No KOG	-	-	-	Not a cazyme	SSP
Pismi1-658755	Pismi1-658755	No KOG	-	-	-	Not a cazyme	SSP
Pismi1-682608	Pismi1-682608	No KOG	-	-	-	Not a cazyme	SSP
Pismi1-682588	Pismi1-682588	No KOG	-	-	-	Not a cazyme	SSP
Pismi1-682392	Pismi1-682392	No KOG	-	-	-	Not a cazyme	SSP
Pismi1-594703	Pismi1-594703	No KOG	-	-	-	Not a cazyme	SSP
Pismi1-682147	Pismi1-682147	No KOG	-	-	-	Not a cazyme	SSP
Pismi1-681802	Pismi1-681802	No KOG	-	-	-	Not a cazyme	SSP
Pismi1-568061	Pismi1-568061	No KOG	-	-	-	Not a cazyme	SSP
Pismi1-12432	Pismi1-12432	No KOG	-	-	-	Not a cazyme	SSP
Pismi1-544906	Pismi1-544906	No KOG	-	-	-	Not a cazyme	SSP
Pismi1-681112	Pismi1-681112	No KOG	-	-	-	Not a cazyme	SSP
Pismi1-679791	Pismi1-679791	No KOG	-	-	-	Not a cazyme	SSP
Pismi1-11325	Pismi1-11325	No KOG	-	-	-	Not a cazyme	SSP
Pismi1-678475	Pismi1-678475	No KOG	-	-	-	Not a cazyme	SSP
Pismi1-678398	Pismi1-678398	No KOG	-	-	-	Not a cazyme	SSP
Pismi1-678038	Pismi1-678038	No KOG	-	-	-	Not a cazyme	SSP
Pismi1-677933	Pismi1-677933	No KOG	-	-	-	Not a cazyme	SSP
Pismi1-677740	Pismi1-677740	No KOG	-	-	-	Not a cazyme	SSP
Pismi1-676123	Pismi1-676123	No KOG	-	-	-	Not a cazyme	SSP
Pismi1-675838	Pismi1-675838	No KOG	-	-	-	Not a cazyme	SSP
Pismi1-675395	Pismi1-675395	No KOG	-	-	-	Not a cazyme	SSP
Pismi1-675146	Pismi1-675146	No KOG	-	-	-	Not a cazyme	SSP
Pismi1-200781	Pismi1-200781	No KOG	-	-	-	Not a cazyme	SSP
Pismi1-674883	Pismi1-674883	No KOG	-	-	-	Not a cazyme	SSP
Pismi1-674767	Pismi1-674767	No KOG	-	-	-	Not a cazyme	SSP
Pismi1-674312	Pismi1-674312	No KOG	-	-	-	Not a cazyme	SSP
Pismi1-605662	Pismi1-605662	No KOG	-	-	-	Not a cazyme	SSP
Pismi1-673772	Pismi1-673772	No KOG	-	-	-	Not a cazyme	SSP
Pismi1-589345	Pismi1-589345	No KOG	-	-	-	Not a cazyme	SSP
Pismi1-673107	Pismi1-673107	No KOG	-	-	-	Not a cazyme	SSP
Pismi1-672069	Pismi1-672069	No KOG	-	-	-	Not a cazyme	SSP
Pismi1-671996	Pismi1-671996	No KOG	-	-	-	Not a cazyme	SSP
Pismi1-21142	Pismi1-21142	No KOG	-	-	-	Not a cazyme	SSP
Pismi1-671533	Pismi1-671533	No KOG	-	-	-	Not a cazyme	SSP
Pismi1-389051	Pismi1-389051	No KOG	-	-	-	Not a cazyme	SSP
Pismi1-314049	Pismi1-314049	No KOG	-	-	-	Not a cazyme	SSP
Pismi1-670680	Pismi1-670680	No KOG	-	-	-	Not a cazyme	SSP
Tubma1-342323	Tubma1-342323	No KOG	-	-	-	Not a cazyme	SSP
Tubma1-280606	Tubma1-280443	KOG1216	von Willebrand factor and related coagulation proteins	Extracellular structures	CELLULAR PROCESSES AND SIGNALING	Not a cazyme	-
Tubma1-347843	Tubma1-347680	KOG2992	Nucleolar GTPase/ATPase p130	Nuclear structure	CELLULAR PROCESSES AND SIGNALING	Not a cazyme	-
Tubma1-278760	Tubma1-278597	KOG3637	Vitronectin receptor, alpha subunit	Extracellular structures	CELLULAR PROCESSES AND SIGNALING	Not a cazyme	-
Tubma1-336474	Tubma1-336474	No KOG	-	-	-	Not a cazyme	SSP
Tubma1-273356	Tubma1-273356	No KOG	-	-	-	Not a cazyme	SSP
Tubma1-365785	Tubma1-365785	No KOG	-	-	-	Not a cazyme	SSP
Tubma1-314898	Tubma1-314898	No KOG	-	-	-	Not a cazyme	-
Tubma1-366191	Tubma1-366191	No KOG	-	-	-	Not a cazyme	SSP
Tubma1-363224	Tubma1-363224	No KOG	-	-	-	Not a cazyme	-
Tubma1-280338	Tubma1-280338	No KOG	-	-	-	Not a cazyme	SSP
Tubma1-180483	Tubma1-180483	No KOG	-	-	-	Not a cazyme	SSP
Tubma1-287838	Tubma1-287838	No KOG	-	-	-	Not a cazyme	-
Tubma1-287833	Tubma1-287833	No KOG	-	-	-	Not a cazyme	SSP
Tubma1-367164	Tubma1-367164	No KOG	-	-	-	Not a cazyme	SSP
Tubma1-232927	Tubma1-232927	No KOG	-	-	-	Not a cazyme	SSP
Tubma1-232936	Tubma1-232936	No KOG	-	-	-	Not a cazyme	SSP
Tubma1-232903	Tubma1-232903	No KOG	-	-	-	Not a cazyme	SSP
Tubma1-315070	Tubma1-315070	No KOG	-	-	-	Not a cazyme	SSP
Tubma1-363834	Tubma1-363834	No KOG	-	-	-	Not a cazyme	SSP
Tubma1-362916	Tubma1-362916	No KOG	-	-	-	Not a cazyme	SSP
Tubma1-295272	Tubma1-295109	KOG1216	von Willebrand factor and related coagulation proteins	Extracellular structures	CELLULAR PROCESSES AND SIGNALING	Not a cazyme	SSP
Tubma1-274142	Tubma1-274142	No KOG	-	-	-	Not a cazyme	SSP
Tubma1-303561	Tubma1-303561	No KOG	-	-	-	Not a cazyme	SSP
Tubma1-329105	Tubma1-329105	No KOG	-	-	-	Not a cazyme	SSP
Tubma1-274938	Tubma1-274938	No KOG	-	-	-	Not a cazyme	-
Tubma1-349569	Tubma1-349569	No KOG	-	-	-	Not a cazyme	SSP
Tubma1-83236	Tubma1-83236	No KOG	-	-	-	Not a cazyme	SSP
Tubma1-359401	Tubma1-359401	No KOG	-	-	-	Not a cazyme	-
Tubma1-279135	Tubma1-279135	No KOG	-	-	-	Not a cazyme	SSP
Tubma1-274324	Tubma1-274324	No KOG	-	-	-	Not a cazyme	SSP
Tubma1-359450	Tubma1-359450	No KOG	-	-	-	Not a cazyme	-
Tubma1-342418	Tubma1-342418	No KOG	-	-	-	Not a cazyme	SSP
Tubma1-356644	Tubma1-356481	KOG1225	Teneurin-1 and related extracellular matrix proteins, contain EGF-like repeats	Extracellular structures	CELLULAR PROCESSES AND SIGNALING	Not a cazyme	-
Tubma1-284663	Tubma1-284663	No KOG	-	-	-	Not a cazyme	SSP
Tubma1-367168	Tubma1-367168	No KOG	-	-	-	Not a cazyme	SSP
Tubma1-231873	Tubma1-231873	No KOG	-	-	-	Not a cazyme	SSP
Tubma1-336355	Tubma1-336192	KOG0471	Alpha-amylase	Carbohydrate transport and metabolism	METABOLISM	Not a cazyme	SSP
Tubma1-321823	Tubma1-321823	No KOG	-	-	-	Not a cazyme	SSP
Tubma1-290965	Tubma1-290965	No KOG	-	-	-	Not a cazyme	SSP
Tubma1-347851	Tubma1-347851	No KOG	-	-	-	Not a cazyme	-
Tubma1-345488	Tubma1-345325	KOG4157	beta-1,6-N-acetylglucosaminyltransferase, contains WSC domain	Carbohydrate transport and metabolism	METABOLISM	Not a cazyme	-
Tubma1-359238	Tubma1-359238	No KOG	-	-	-	Not a cazyme	SSP
Tubma1-330269	Tubma1-330269	No KOG	-	-	-	Not a cazyme	SSP
Tubma1-365567	Tubma1-365567	No KOG	-	-	-	Not a cazyme	SSP
Tubma1-348149	Tubma1-347986	KOG2806	Chitinase	Carbohydrate transport and metabolism	METABOLISM	Not a cazyme	-
Tubma1-366687	Tubma1-366524	KOG4742	Predicted chitinase	General function prediction only	POORLY CHARACTERIZED	Not a cazyme	-
Tubma1-346986	Tubma1-346823	KOG3599	Ca2+-modulated nonselective cation channel polycystin	Inorganic ion transport and metabolism	METABOLISM	Not a cazyme	-
Tubma1-363514	Tubma1-363351	KOG4296	Epithelin/granulin	Signal transduction mechanisms	CELLULAR PROCESSES AND SIGNALING	Not a cazyme	-
Tubma1-221933	Tubma1-221933	No KOG	-	-	-	Not a cazyme	SSP
Pilcr1-826255	Pilcr1-826255	No KOG	-	-	-	GH25	SSP
Pilcr1-821681	Pilcr1-821681	No KOG	-	-	-	GH25	SSP
Tubma1-287293	Tubma1-287293	No KOG	-	-	-	GH25	SSP
Tubma1-361907	Tubma1-361907	No KOG	-	-	-	Not a cazyme	SSP
Tubma1-340681	Tubma1-340681	No KOG	-	-	-	Not a cazyme	SSP
Tubma1-323774	Tubma1-323774	No KOG	-	-	-	Not a cazyme	SSP
Tubma1-341078	Tubma1-341078	No KOG	-	-	-	Not a cazyme	SSP
Tubma1-355757	Tubma1-355594	KOG1216	von Willebrand factor and related coagulation proteins	Extracellular structures	CELLULAR PROCESSES AND SIGNALING	Not a cazyme	-
Tubma1-342524	Tubma1-342524	No KOG	-	-	-	Not a cazyme	SSP
Tubma1-347612	Tubma1-347612	No KOG	-	-	-	Not a cazyme	SSP
Tubma1-280855	Tubma1-280692	KOG1216	von Willebrand factor and related coagulation proteins	Extracellular structures	CELLULAR PROCESSES AND SIGNALING	Not a cazyme	-
Tubma1-342503	Tubma1-342503	No KOG	-	-	-	Not a cazyme	SSP
Tubma1-341263	Tubma1-341263	No KOG	-	-	-	Not a cazyme	SSP
Tubma1-344912	Tubma1-344912	No KOG	-	-	-	Not a cazyme	SSP
Tubma1-363488	Tubma1-363488	No KOG	-	-	-	Not a cazyme	SSP
Tubma1-365457	Tubma1-365294	KOG4157	beta-1,6-N-acetylglucosaminyltransferase, contains WSC domain	Carbohydrate transport and metabolism	METABOLISM	Not a cazyme	SSP
Tubma1-362965	Tubma1-362965	No KOG	-	-	-	Not a cazyme	SSP
Tubma1-363504	Tubma1-363341	KOG0132	RNA polymerase II C-terminal domain-binding protein RA4, contains RPR and RRM domains	Transcription	INFORMATION STORAGE AND PROCESSING	Not a cazyme	-
Tubma1-364404	Tubma1-364404	No KOG	-	-	-	Not a cazyme	SSP
Tubma1-345002	Tubma1-345002	No KOG	-	-	-	Not a cazyme	SSP
Tubma1-346057	Tubma1-345894	KOG1474	Transcription initiation factor TFIID, subunit BDF1 and related bromodomain proteins	Transcription	INFORMATION STORAGE AND PROCESSING	Not a cazyme	-
Tubma1-328287	Tubma1-328287	No KOG	-	-	-	Not a cazyme	SSP
Tubma1-363464	Tubma1-363464	No KOG	-	-	-	Not a cazyme	SSP
Tubma1-346205	Tubma1-346205	No KOG	-	-	-	Not a cazyme	-
Tubma1-348388	Tubma1-348225	KOG1922	Rho GTPase effector BNI1 and related formins	Cytoskeleton	CELLULAR PROCESSES AND SIGNALING	Not a cazyme	SSP
Tubma1-345895	Tubma1-345732	KOG1778	CREB binding protein/P300 and related TAZ Zn-finger proteins	Transcription	INFORMATION STORAGE AND PROCESSING	Not a cazyme	SSP
Tubma1-342065	Tubma1-342065	No KOG	-	-	-	Not a cazyme	SSP
Tubma1-229136	Tubma1-229136	No KOG	-	-	-	Not a cazyme	SSP
Tubma1-336942	Tubma1-336942	No KOG	-	-	-	Not a cazyme	SSP
Tubma1-363519	Tubma1-363519	No KOG	-	-	-	Not a cazyme	SSP
Tubma1-305007	Tubma1-305007	No KOG	-	-	-	Not a cazyme	SSP
Tubma1-367093	Tubma1-367093	No KOG	-	-	-	Not a cazyme	-
Tubma1-343741	Tubma1-343741	No KOG	-	-	-	Not a cazyme	SSP
Tubma1-329151	Tubma1-329151	No KOG	-	-	-	Not a cazyme	SSP
Tubma1-347251	Tubma1-347251	No KOG	-	-	-	Not a cazyme	-
Tubma1-347748	Tubma1-347585	KOG3544	Collagens (type IV and type XIII), and related proteins	Extracellular structures	CELLULAR PROCESSES AND SIGNALING	Not a cazyme	-
Tubma1-321870	Tubma1-321870	No KOG	-	-	-	Not a cazyme	SSP
Tubma1-362447	Tubma1-362447	No KOG	-	-	-	Not a cazyme	SSP
Tubma1-231997	Tubma1-231997	No KOG	-	-	-	Not a cazyme	SSP
Tubma1-231979	Tubma1-231979	No KOG	-	-	-	Not a cazyme	SSP
Tubma1-347571	Tubma1-347571	No KOG	-	-	-	Not a cazyme	SSP
Tubma1-345019	Tubma1-344856	KOG4157	beta-1,6-N-acetylglucosaminyltransferase, contains WSC domain	Carbohydrate transport and metabolism	METABOLISM	Not a cazyme	-
Tubma1-321741	Tubma1-321741	No KOG	-	-	-	Not a cazyme	SSP
Tubma1-327603	Tubma1-327603	No KOG	-	-	-	Not a cazyme	SSP
Tubma1-363844	Tubma1-363844	No KOG	-	-	-	Not a cazyme	SSP
Tubma1-347646	Tubma1-347483	KOG1216	von Willebrand factor and related coagulation proteins	Extracellular structures	CELLULAR PROCESSES AND SIGNALING	Not a cazyme	SSP
Tubma1-351905	Tubma1-351905	No KOG	-	-	-	Not a cazyme	SSP
Tubma1-351247	Tubma1-351247	No KOG	-	-	-	Not a cazyme	SSP
Tubma1-364460	Tubma1-364460	No KOG	-	-	-	Not a cazyme	SSP
Tubma1-341221	Tubma1-341058	KOG4297	C-type lectin	Signal transduction mechanisms	CELLULAR PROCESSES AND SIGNALING	Not a cazyme	SSP
Tubma1-340842	Tubma1-340842	No KOG	-	-	-	Not a cazyme	SSP
Tubma1-320975	Tubma1-320812	KOG4701	Chitinase	Cell wall/membrane/envelope biogenesis	CELLULAR PROCESSES AND SIGNALING	Not a cazyme	SSP
Tubma1-18826	Tubma1-18826	No KOG	-	-	-	Not a cazyme	SSP
Tubma1-364616	Tubma1-364616	No KOG	-	-	-	Not a cazyme	SSP
Tubma1-19470	Tubma1-19470	No KOG	-	-	-	Not a cazyme	SSP
Tubma1-365570	Tubma1-365570	No KOG	-	-	-	Not a cazyme	SSP
Tubma1-328942	Tubma1-328779	KOG4157	beta-1,6-N-acetylglucosaminyltransferase, contains WSC domain	Carbohydrate transport and metabolism	METABOLISM	Not a cazyme	SSP
Tubma1-314147	Tubma1-314147	No KOG	-	-	-	Not a cazyme	SSP
Tubma1-331426	Tubma1-331426	No KOG	-	-	-	Not a cazyme	SSP
Tubma1-315806	Tubma1-315806	No KOG	-	-	-	Not a cazyme	SSP
Tubma1-329695	Tubma1-329695	No KOG	-	-	-	Not a cazyme	SSP
Tubma1-364988	Tubma1-364988	No KOG	-	-	-	Not a cazyme	SSP
Tubma1-343861	Tubma1-343861	No KOG	-	-	-	Not a cazyme	SSP
Tubma1-366215	Tubma1-366215	No KOG	-	-	-	Not a cazyme	SSP
Tubma1-285611	Tubma1-285611	No KOG	-	-	-	Not a cazyme	SSP
Tubma1-344578	Tubma1-344578	No KOG	-	-	-	Not a cazyme	-
Tubma1-301024	Tubma1-301024	No KOG	-	-	-	Not a cazyme	SSP
Tubma1-363032	Tubma1-363032	No KOG	-	-	-	Not a cazyme	-
Tubma1-358455	Tubma1-358292	KOG4157	beta-1,6-N-acetylglucosaminyltransferase, contains WSC domain	Carbohydrate transport and metabolism	METABOLISM	Not a cazyme	SSP
Tubma1-304466	Tubma1-304466	No KOG	-	-	-	Not a cazyme	SSP
Tubma1-361139	Tubma1-361139	No KOG	-	-	-	Not a cazyme	SSP
Tubma1-309436	Tubma1-309436	No KOG	-	-	-	Not a cazyme	SSP
Tubma1-309468	Tubma1-309468	No KOG	-	-	-	Not a cazyme	SSP
Tubma1-345121	Tubma1-345121	No KOG	-	-	-	Not a cazyme	SSP
Tubma1-308242	Tubma1-308242	No KOG	-	-	-	Not a cazyme	SSP
Tubma1-308244	Tubma1-308244	No KOG	-	-	-	Not a cazyme	SSP
Tubma1-356864	Tubma1-356864	No KOG	-	-	-	Not a cazyme	SSP
Tubma1-342468	Tubma1-342468	No KOG	-	-	-	Not a cazyme	SSP
Tubma1-342537	Tubma1-342537	No KOG	-	-	-	Not a cazyme	SSP
Tubma1-320954	Tubma1-320954	No KOG	-	-	-	Not a cazyme	SSP
Tubma1-319629	Tubma1-319629	No KOG	-	-	-	Not a cazyme	SSP
Tubma1-317972	Tubma1-317972	No KOG	-	-	-	Not a cazyme	SSP
Tubma1-363486	Tubma1-363486	No KOG	-	-	-	Not a cazyme	SSP
Tubma1-324475	Tubma1-324475	No KOG	-	-	-	Not a cazyme	SSP
Tubma1-324651	Tubma1-324651	No KOG	-	-	-	Not a cazyme	SSP
Tubma1-338941	Tubma1-338941	No KOG	-	-	-	Not a cazyme	SSP
Tubma1-338645	Tubma1-338645	No KOG	-	-	-	Not a cazyme	SSP
Tubma1-344984	Tubma1-344984	No KOG	-	-	-	Not a cazyme	SSP
Tubma1-347938	Tubma1-347938	No KOG	-	-	-	Not a cazyme	SSP
Tubma1-347274	Tubma1-347274	No KOG	-	-	-	Not a cazyme	-
Tubma1-334537	Tubma1-334537	No KOG	-	-	-	Not a cazyme	SSP
Cenge3-689450	Cenge3-689450	No KOG	-	-	-	Not a cazyme	-
Cenge3-679371	Cenge3-679371	No KOG	-	-	-	Not a cazyme	-
Cenge3-28058	Cenge3-28058	No KOG	-	-	-	Not a cazyme	SSP
Cenge3-707143	Cenge3-707143	No KOG	-	-	-	Not a cazyme	SSP
Cenge3-697265	Cenge3-697265	No KOG	-	-	-	Not a cazyme	SSP
Cenge3-586640	Cenge3-586640	No KOG	-	-	-	Not a cazyme	SSP
Cenge3-531405	Cenge3-531405	No KOG	-	-	-	Not a cazyme	SSP
Cenge3-676021	Cenge3-675981	KOG1216	von Willebrand factor and related coagulation proteins	Defense mechanisms	CELLULAR PROCESSES AND SIGNALING	Not a cazyme	-
Cenge3-680808	Cenge3-680808	No KOG	-	-	-	Not a cazyme	SSP
Cenge3-630441	Cenge3-630441	No KOG	-	-	-	Not a cazyme	SSP
Cenge3-579212	Cenge3-579212	No KOG	-	-	-	Not a cazyme	SSP
Cenge3-699420	Cenge3-699420	No KOG	-	-	-	Not a cazyme	SSP
Cenge3-677232	Cenge3-677232	No KOG	-	-	-	Not a cazyme	SSP
Cenge3-683194	Cenge3-683154	KOG0382	Carbonic anhydrase	General function prediction only	POORLY CHARACTERIZED	Not a cazyme	-
Cenge3-658556	Cenge3-658556	No KOG	-	-	-	Not a cazyme	SSP
Cenge3-676932	Cenge3-676892	KOG3599	Ca2+-modulated nonselective cation channel polycystin	Signal transduction mechanisms	CELLULAR PROCESSES AND SIGNALING	Not a cazyme	SSP
Cenge3-670497	Cenge3-670497	No KOG	-	-	-	Not a cazyme	SSP
Cenge3-660524	Cenge3-660524	No KOG	-	-	-	Not a cazyme	SSP
Cenge3-294776	Cenge3-294776	No KOG	-	-	-	Not a cazyme	SSP
Cenge3-282455	Cenge3-282455	No KOG	-	-	-	Not a cazyme	SSP
Cenge3-677897	Cenge3-677897	No KOG	-	-	-	Not a cazyme	SSP
Cenge3-636312	Cenge3-636312	No KOG	-	-	-	Not a cazyme	SSP
Cenge3-660403	Cenge3-660403	No KOG	-	-	-	Not a cazyme	SSP
Cenge3-659287	Cenge3-659287	No KOG	-	-	-	Not a cazyme	SSP
Cenge3-651684	Cenge3-651684	No KOG	-	-	-	Not a cazyme	SSP
Cenge3-692133	Cenge3-692093	KOG3599	Ca2+-modulated nonselective cation channel polycystin	Signal transduction mechanisms	CELLULAR PROCESSES AND SIGNALING	Not a cazyme	-
Cenge3-692090	Cenge3-692090	No KOG	-	-	-	Not a cazyme	-
Cenge3-672789	Cenge3-672789	No KOG	-	-	-	Not a cazyme	SSP
Cenge3-698370	Cenge3-698370	No KOG	-	-	-	Not a cazyme	-
Cenge3-695085	Cenge3-695045	KOG1216	von Willebrand factor and related coagulation proteins	Defense mechanisms	CELLULAR PROCESSES AND SIGNALING	Not a cazyme	-
Cenge3-701613	Cenge3-701613	No KOG	-	-	-	Not a cazyme	-
Cenge3-677152	Cenge3-677152	No KOG	-	-	-	Not a cazyme	-
Cenge3-621297	Cenge3-621297	No KOG	-	-	-	Not a cazyme	-
Cenge3-93593	Cenge3-93593	No KOG	-	-	-	Not a cazyme	SSP
Cenge3-683156	Cenge3-683156	No KOG	-	-	-	Not a cazyme	-
Cenge3-170438	Cenge3-170398	KOG4701	Chitinase	Cell wall/membrane/envelope biogenesis	CELLULAR PROCESSES AND SIGNALING	Not a cazyme	-
Cenge3-591310	Cenge3-591310	No KOG	-	-	-	Not a cazyme	SSP
Cenge3-56358	Cenge3-56358	No KOG	-	-	-	Not a cazyme	SSP
Cenge3-185940	Cenge3-185940	No KOG	-	-	-	Not a cazyme	SSP
Cenge3-574258	Cenge3-574258	No KOG	-	-	-	Not a cazyme	SSP
Cenge3-667339	Cenge3-667339	No KOG	-	-	-	Not a cazyme	SSP
Cenge3-661585	Cenge3-661585	No KOG	-	-	-	Not a cazyme	SSP
Cenge3-659920	Cenge3-659920	No KOG	-	-	-	Not a cazyme	SSP
Cenge3-589484	Cenge3-589484	No KOG	-	-	-	Not a cazyme	SSP
Cenge3-537732	Cenge3-537732	No KOG	-	-	-	Not a cazyme	SSP
Cenge3-638993	Cenge3-638993	No KOG	-	-	-	Not a cazyme	SSP
Cenge3-667330	Cenge3-667330	No KOG	-	-	-	Not a cazyme	SSP
Cenge3-669409	Cenge3-669369	KOG1216	von Willebrand factor and related coagulation proteins	Defense mechanisms	CELLULAR PROCESSES AND SIGNALING	Not a cazyme	-
Cenge3-366770	Cenge3-366770	No KOG	-	-	-	Not a cazyme	-
Cenge3-666290	Cenge3-666290	No KOG	-	-	-	Not a cazyme	SSP
Cenge3-654509	Cenge3-654509	No KOG	-	-	-	Not a cazyme	SSP
Cenge3-681227	Cenge3-681187	KOG4297	C-type lectin	Defense mechanisms	CELLULAR PROCESSES AND SIGNALING	Not a cazyme	SSP
Cenge3-678825	Cenge3-678785	KOG1474	Transcription initiation factor TFIID, subunit BDF1 and related bromodomain proteins	Transcription	INFORMATION STORAGE AND PROCESSING	Not a cazyme	SSP
Cenge3-724066	Cenge3-724066	No KOG	-	-	-	Not a cazyme	SSP
Cenge3-664186	Cenge3-664146	KOG4701	Chitinase	Cell wall/membrane/envelope biogenesis	CELLULAR PROCESSES AND SIGNALING	Not a cazyme	-
Cenge3-697015	Cenge3-696975	KOG3599	Ca2+-modulated nonselective cation channel polycystin	Signal transduction mechanisms	CELLULAR PROCESSES AND SIGNALING	Not a cazyme	SSP
Cenge3-697778	Cenge3-697738	KOG3599	Ca2+-modulated nonselective cation channel polycystin	Signal transduction mechanisms	CELLULAR PROCESSES AND SIGNALING	Not a cazyme	-
Cenge3-651908	Cenge3-651868	KOG4701	Chitinase	Cell wall/membrane/envelope biogenesis	CELLULAR PROCESSES AND SIGNALING	Not a cazyme	SSP
Cenge3-649437	Cenge3-649437	No KOG	-	-	-	Not a cazyme	-
Cenge3-696734	Cenge3-696694	KOG4701	Chitinase	Cell wall/membrane/envelope biogenesis	CELLULAR PROCESSES AND SIGNALING	Not a cazyme	-
Cenge3-675776	Cenge3-675736	KOG3599	Ca2+-modulated nonselective cation channel polycystin	Signal transduction mechanisms	CELLULAR PROCESSES AND SIGNALING	Not a cazyme	-
Cenge3-672547	Cenge3-672507	KOG3599	Ca2+-modulated nonselective cation channel polycystin	Signal transduction mechanisms	CELLULAR PROCESSES AND SIGNALING	Not a cazyme	-
Cenge3-157219	Cenge3-157179	KOG4817	Unnamed protein	no description	UNDEFINED	Not a cazyme	SSP
Cenge3-673249	Cenge3-673209	KOG4701	Chitinase	Cell wall/membrane/envelope biogenesis	CELLULAR PROCESSES AND SIGNALING	Not a cazyme	-
Cenge3-694778	Cenge3-694778	No KOG	-	-	-	Not a cazyme	SSP
Cenge3-653905	Cenge3-653905	No KOG	-	-	-	Not a cazyme	SSP
Cenge3-659270	Cenge3-659230	KOG1216	von Willebrand factor and related coagulation proteins	Defense mechanisms	CELLULAR PROCESSES AND SIGNALING	Not a cazyme	-
Cenge3-86376	Cenge3-86336	KOG1216	von Willebrand factor and related coagulation proteins	Defense mechanisms	CELLULAR PROCESSES AND SIGNALING	Not a cazyme	-
Cenge3-681083	Cenge3-681083	No KOG	-	-	-	Not a cazyme	SSP
Cenge3-650780	Cenge3-650780	No KOG	-	-	-	Not a cazyme	SSP
Cenge3-659240	Cenge3-659240	No KOG	-	-	-	Not a cazyme	SSP
Cenge3-670380	Cenge3-670380	No KOG	-	-	-	Not a cazyme	SSP
Cenge3-682064	Cenge3-682064	No KOG	-	-	-	Not a cazyme	SSP
Cenge3-679272	Cenge3-679272	No KOG	-	-	-	Not a cazyme	SSP
Cenge3-550312	Cenge3-550312	No KOG	-	-	-	Not a cazyme	SSP
Cenge3-20893	Cenge3-20893	No KOG	-	-	-	Not a cazyme	SSP
Cenge3-104822	Cenge3-104822	No KOG	-	-	-	Not a cazyme	SSP
Acema1-339063	Acema1-339063	No KOG	-	-	-	Not a cazyme	SSP
Cenge3-242358	Cenge3-242318	KOG1263	Multicopper oxidases	Secondary metabolites biosynthesis, transport and catabolism	METABOLISM	Not a cazyme	-
Acema1-812325	Acema1-812238	KOG1263	Multicopper oxidases	Secondary metabolites biosynthesis, transport and catabolism	METABOLISM	Not a cazyme	-
Acema1-745357	Acema1-745270	KOG4297	C-type lectin	Signal transduction mechanisms	CELLULAR PROCESSES AND SIGNALING	Not a cazyme	SSP
Cenge3-570660	Cenge3-570620	KOG4157	beta-1,6-N-acetylglucosaminyltransferase, contains WSC domain	Posttranslational modification, protein turnover, chaperones	CELLULAR PROCESSES AND SIGNALING	Not a cazyme	SSP
Cenge3-680884	Cenge3-680884	No KOG	-	-	-	Not a cazyme	SSP
Cenge3-676771	Cenge3-676731	KOG3599	Ca2+-modulated nonselective cation channel polycystin	Signal transduction mechanisms	CELLULAR PROCESSES AND SIGNALING	Not a cazyme	-
Cenge3-268536	Cenge3-268536	No KOG	-	-	-	Not a cazyme	SSP
Cenge3-693420	Cenge3-693380	KOG1216	von Willebrand factor and related coagulation proteins	Defense mechanisms	CELLULAR PROCESSES AND SIGNALING	Not a cazyme	-
Cenge3-698416	Cenge3-698416	No KOG	-	-	-	Not a cazyme	SSP
Cenge3-695328	Cenge3-695328	No KOG	-	-	-	Not a cazyme	SSP
Cenge3-566258	Cenge3-566258	No KOG	-	-	-	Not a cazyme	-
Cenge3-661894	Cenge3-661894	No KOG	-	-	-	Not a cazyme	SSP
Cenge3-643808	Cenge3-643768	KOG4157	beta-1,6-N-acetylglucosaminyltransferase, contains WSC domain	Posttranslational modification, protein turnover, chaperones	CELLULAR PROCESSES AND SIGNALING	Not a cazyme	-
Cenge3-248246	Cenge3-248246	No KOG	-	-	-	Not a cazyme	SSP
Cenge3-311951	Cenge3-311911	KOG4297	C-type lectin	Defense mechanisms	CELLULAR PROCESSES AND SIGNALING	Not a cazyme	-
Cenge3-653640	Cenge3-653640	No KOG	-	-	-	Not a cazyme	SSP
Cenge3-667087	Cenge3-667087	No KOG	-	-	-	Not a cazyme	SSP
Cenge3-658610	Cenge3-658610	No KOG	-	-	-	Not a cazyme	SSP
Cenge3-355638	Cenge3-355598	KOG4157	beta-1,6-N-acetylglucosaminyltransferase, contains WSC domain	Posttranslational modification, protein turnover, chaperones	CELLULAR PROCESSES AND SIGNALING	Not a cazyme	-
Cenge3-640532	Cenge3-640492	KOG3599	Ca2+-modulated nonselective cation channel polycystin	Signal transduction mechanisms	CELLULAR PROCESSES AND SIGNALING	Not a cazyme	-
Cenge3-732565	Cenge3-732565	No KOG	-	-	-	Not a cazyme	SSP
Cenge3-355777	Cenge3-355777	No KOG	-	-	-	Not a cazyme	SSP
Cenge3-676949	Cenge3-676949	No KOG	-	-	-	Not a cazyme	-
Cenge3-566587	Cenge3-566587	No KOG	-	-	-	Not a cazyme	SSP
Cenge3-666840	Cenge3-666800	KOG4297	C-type lectin	Defense mechanisms	CELLULAR PROCESSES AND SIGNALING	Not a cazyme	SSP
Cenge3-723230	Cenge3-723230	No KOG	-	-	-	Not a cazyme	SSP
Cenge3-655817	Cenge3-655777	KOG1216	von Willebrand factor and related coagulation proteins	Defense mechanisms	CELLULAR PROCESSES AND SIGNALING	Not a cazyme	-
Cenge3-533440	Cenge3-533440	No KOG	-	-	-	Not a cazyme	SSP
Cenge3-699467	Cenge3-699427	KOG3714	Meprin A metalloprotease	Posttranslational modification, protein turnover, chaperones	CELLULAR PROCESSES AND SIGNALING	Not a cazyme	-
Cenge3-321474	Cenge3-321474	No KOG	-	-	-	Not a cazyme	SSP
Cenge3-536963	Cenge3-536963	No KOG	-	-	-	Not a cazyme	SSP
Cenge3-679070	Cenge3-679070	No KOG	-	-	-	Not a cazyme	SSP
Cenge3-573854	Cenge3-573854	No KOG	-	-	-	Not a cazyme	SSP
Cenge3-662819	Cenge3-662779	KOG1216	von Willebrand factor and related coagulation proteins	Defense mechanisms	CELLULAR PROCESSES AND SIGNALING	Not a cazyme	SSP
Cenge3-664061	Cenge3-664061	No KOG	-	-	-	Not a cazyme	-
Cenge3-569634	Cenge3-569634	No KOG	-	-	-	Not a cazyme	SSP
Cenge3-654161	Cenge3-654161	No KOG	-	-	-	Not a cazyme	-
Cenge3-676863	Cenge3-676863	No KOG	-	-	-	Not a cazyme	-
Cenge3-553679	Cenge3-553679	No KOG	-	-	-	Not a cazyme	-
Cenge3-558447	Cenge3-558447	No KOG	-	-	-	Not a cazyme	-
Cenge3-644500	Cenge3-644500	No KOG	-	-	-	Not a cazyme	-
Cenge3-363167	Cenge3-363167	No KOG	-	-	-	Not a cazyme	SSP
Cenge3-650166	Cenge3-650126	KOG3599	Ca2+-modulated nonselective cation channel polycystin	Signal transduction mechanisms	CELLULAR PROCESSES AND SIGNALING	Not a cazyme	SSP
Cenge3-537182	Cenge3-537182	No KOG	-	-	-	Not a cazyme	SSP
Cenge3-680425	Cenge3-680425	No KOG	-	-	-	Not a cazyme	SSP
Cenge3-645104	Cenge3-645104	No KOG	-	-	-	Not a cazyme	SSP
Cenge3-682944	Cenge3-682944	No KOG	-	-	-	Not a cazyme	SSP
Cenge3-655356	Cenge3-655316	KOG4157	beta-1,6-N-acetylglucosaminyltransferase, contains WSC domain	Posttranslational modification, protein turnover, chaperones	CELLULAR PROCESSES AND SIGNALING	Not a cazyme	SSP
Cenge3-700599	Cenge3-700559	KOG4701	Chitinase	Cell wall/membrane/envelope biogenesis	CELLULAR PROCESSES AND SIGNALING	Not a cazyme	-
Cenge3-623624	Cenge3-623584	KOG4157	beta-1,6-N-acetylglucosaminyltransferase, contains WSC domain	Posttranslational modification, protein turnover, chaperones	CELLULAR PROCESSES AND SIGNALING	Not a cazyme	SSP
Cenge3-650523	Cenge3-650523	No KOG	-	-	-	Not a cazyme	SSP
Cenge3-670682	Cenge3-670642	KOG1869	Splicing coactivator SRm160/300, subunit SRm300	RNA processing and modification	INFORMATION STORAGE AND PROCESSING	Not a cazyme	-
Cenge3-538491	Cenge3-538451	KOG1216	von Willebrand factor and related coagulation proteins	Defense mechanisms	CELLULAR PROCESSES AND SIGNALING	Not a cazyme	-
Cenge3-142592	Cenge3-142592	No KOG	-	-	-	Not a cazyme	SSP
Cenge3-695398	Cenge3-695398	No KOG	-	-	-	Not a cazyme	SSP
Cenge3-656795	Cenge3-656755	KOG3599	Ca2+-modulated nonselective cation channel polycystin	Signal transduction mechanisms	CELLULAR PROCESSES AND SIGNALING	Not a cazyme	-
Cenge3-694404	Cenge3-694364	KOG4157	beta-1,6-N-acetylglucosaminyltransferase, contains WSC domain	Posttranslational modification, protein turnover, chaperones	CELLULAR PROCESSES AND SIGNALING	Not a cazyme	SSP
Cenge3-687239	Cenge3-687239	No KOG	-	-	-	Not a cazyme	SSP
Cenge3-694110	Cenge3-694070	KOG3599	Ca2+-modulated nonselective cation channel polycystin	Signal transduction mechanisms	CELLULAR PROCESSES AND SIGNALING	Not a cazyme	SSP
Cenge3-682511	Cenge3-682511	No KOG	-	-	-	Not a cazyme	SSP
Cenge3-690614	Cenge3-690614	No KOG	-	-	-	Not a cazyme	SSP
Cenge3-541959	Cenge3-541959	No KOG	-	-	-	Not a cazyme	SSP
Cenge3-668719	Cenge3-668719	No KOG	-	-	-	Not a cazyme	SSP
Cenge3-534254	Cenge3-534254	No KOG	-	-	-	Not a cazyme	SSP
Cenge3-544718	Cenge3-544718	No KOG	-	-	-	Not a cazyme	SSP
Cenge3-236241	Cenge3-236201	KOG4157	beta-1,6-N-acetylglucosaminyltransferase, contains WSC domain	Posttranslational modification, protein turnover, chaperones	CELLULAR PROCESSES AND SIGNALING	Not a cazyme	SSP
Cenge3-623358	Cenge3-623358	No KOG	-	-	-	Not a cazyme	SSP
Cenge3-578974	Cenge3-578974	No KOG	-	-	-	Not a cazyme	SSP
Acema1-661456	Acema1-661456	No KOG	-	-	-	GH142	-
Cenge3-698167	Cenge3-698167	No KOG	-	-	-	Not a cazyme	SSP
Cenge3-650162	Cenge3-650162	No KOG	-	-	-	Not a cazyme	SSP
Cenge3-294915	Cenge3-294915	No KOG	-	-	-	Not a cazyme	SSP
Cenge3-284425	Cenge3-284425	No KOG	-	-	-	Not a cazyme	SSP
Cenge3-231871	Cenge3-231871	No KOG	-	-	-	Not a cazyme	SSP
Cenge3-692207	Cenge3-692167	KOG4297	C-type lectin	Defense mechanisms	CELLULAR PROCESSES AND SIGNALING	Not a cazyme	SSP
Cenge3-655268	Cenge3-655268	No KOG	-	-	-	Not a cazyme	SSP
Cenge3-675039	Cenge3-675039	No KOG	-	-	-	Not a cazyme	SSP
Cenge3-669398	Cenge3-669398	No KOG	-	-	-	Not a cazyme	SSP
Cenge3-660986	Cenge3-660986	No KOG	-	-	-	Not a cazyme	SSP
Cenge3-133317	Cenge3-133317	No KOG	-	-	-	Not a cazyme	SSP
Cenge3-142534	Cenge3-142534	No KOG	-	-	-	Not a cazyme	SSP
Cenge3-144112	Cenge3-144112	No KOG	-	-	-	Not a cazyme	SSP
Cenge3-662945	Cenge3-662945	No KOG	-	-	-	Not a cazyme	SSP
Cenge3-653306	Cenge3-653306	No KOG	-	-	-	Not a cazyme	SSP
Cenge3-255243	Cenge3-255243	No KOG	-	-	-	Not a cazyme	SSP
Cenge3-258027	Cenge3-258027	No KOG	-	-	-	Not a cazyme	SSP
Cenge3-693798	Cenge3-693798	No KOG	-	-	-	Not a cazyme	SSP
Cenge3-654832	Cenge3-654832	No KOG	-	-	-	Not a cazyme	SSP
Cenge3-654842	Cenge3-654842	No KOG	-	-	-	Not a cazyme	SSP
Cenge3-340736	Cenge3-340736	No KOG	-	-	-	Not a cazyme	SSP
Cenge3-344488	Cenge3-344488	No KOG	-	-	-	Not a cazyme	SSP
Cenge3-192398	Cenge3-192398	No KOG	-	-	-	Not a cazyme	SSP
Cenge3-679266	Cenge3-679266	No KOG	-	-	-	Not a cazyme	SSP
Cenge3-154260	Cenge3-154220	KOG4726	Ultrahigh sulfur keratin-associated protein	Extracellular structures	CELLULAR PROCESSES AND SIGNALING	Not a cazyme	SSP
Cenge3-659101	Cenge3-659101	No KOG	-	-	-	Not a cazyme	SSP
Cenge3-653898	Cenge3-653898	No KOG	-	-	-	Not a cazyme	SSP
Cenge3-289705	Cenge3-289705	No KOG	-	-	-	Not a cazyme	SSP
Cenge3-667970	Cenge3-667970	No KOG	-	-	-	Not a cazyme	SSP
Cenge3-660401	Cenge3-660401	No KOG	-	-	-	Not a cazyme	SSP
Cenge3-121979	Cenge3-121979	No KOG	-	-	-	Not a cazyme	SSP
Cenge3-660503	Cenge3-660503	No KOG	-	-	-	Not a cazyme	SSP
Cenge3-225880	Cenge3-225880	No KOG	-	-	-	Not a cazyme	SSP
Cenge3-348654	Cenge3-348654	No KOG	-	-	-	Not a cazyme	SSP
Cenge3-680403	Cenge3-680403	No KOG	-	-	-	Not a cazyme	SSP
Cenge3-727266	Cenge3-727266	No KOG	-	-	-	Not a cazyme	SSP
Cenge3-663556	Cenge3-663556	No KOG	-	-	-	Not a cazyme	SSP
Cenge3-659858	Cenge3-659858	No KOG	-	-	-	Not a cazyme	SSP
Cenge3-664950	Cenge3-664950	No KOG	-	-	-	Not a cazyme	SSP
Cenge3-331593	Cenge3-331593	No KOG	-	-	-	Not a cazyme	SSP
Cenge3-682222	Cenge3-682222	No KOG	-	-	-	Not a cazyme	SSP
Cenge3-57223	Cenge3-57223	No KOG	-	-	-	Not a cazyme	SSP
Cenge3-316654	Cenge3-316654	No KOG	-	-	-	Not a cazyme	SSP
Cenge3-318146	Cenge3-318146	No KOG	-	-	-	Not a cazyme	SSP
Cenge3-742097	Cenge3-742097	No KOG	-	-	-	Not a cazyme	SSP
Cenge3-358729	Cenge3-358729	No KOG	-	-	-	Not a cazyme	SSP
Cenge3-375167	Cenge3-375167	No KOG	-	-	-	Not a cazyme	SSP
Cenge3-233315	Cenge3-233315	No KOG	-	-	-	Not a cazyme	SSP
Trima3-1426958	Trima3-1426958	No KOG	-	-	-	Not a cazyme	-
Trima3-1459559	Trima3-1459244	KOG4157	beta-1,6-N-acetylglucosaminyltransferase, contains WSC domain	Posttranslational modification, protein turnover, chaperones	CELLULAR PROCESSES AND SIGNALING	Not a cazyme	SSP
Trima3-886007	Trima3-886007	No KOG	-	-	-	Not a cazyme	SSP
Trima3-1276673	Trima3-1276673	No KOG	-	-	-	Not a cazyme	SSP
Trima3-844144	Trima3-844144	No KOG	-	-	-	Not a cazyme	SSP
Trima3-934679	Trima3-934679	KOG1869	Splicing coactivator SRm160/300, subunit SRm300	RNA processing and modification	INFORMATION STORAGE AND PROCESSING	Not a cazyme	SSP
Trima3-1423464	Trima3-1423464	No KOG	-	-	-	Not a cazyme	SSP
Trima3-1500473	Trima3-1500473	No KOG	-	-	-	Not a cazyme	SSP
Trima3-1385777	Trima3-1385462	KOG4157	beta-1,6-N-acetylglucosaminyltransferase, contains WSC domain	Posttranslational modification, protein turnover, chaperones	CELLULAR PROCESSES AND SIGNALING	Not a cazyme	SSP
Trima3-1357057	Trima3-1357057	No KOG	-	-	-	Not a cazyme	-
Trima3-1349726	Trima3-1349726	No KOG	-	-	-	Not a cazyme	SSP
Trima3-1505831	Trima3-1505831	No KOG	-	-	-	Not a cazyme	SSP
Trima3-321578	Trima3-321578	KOG3671	Actin regulatory protein (Wiskott-Aldrich syndrome protein)	Cytoskeleton	CELLULAR PROCESSES AND SIGNALING	Not a cazyme	SSP
Trima3-1382246	Trima3-1382246	No KOG	-	-	-	Not a cazyme	SSP
Trima3-147596	Trima3-147596	No KOG	-	-	-	Not a cazyme	SSP
Trima3-1377470	Trima3-1377470	No KOG	-	-	-	Not a cazyme	SSP
Trima3-364124	Trima3-364124	KOG4701	Chitinase	Cell wall/membrane/envelope biogenesis	CELLULAR PROCESSES AND SIGNALING	Not a cazyme	-
Trima3-1392351	Trima3-1392351	No KOG	-	-	-	Not a cazyme	SSP
Trima3-1383629	Trima3-1383629	No KOG	-	-	-	Not a cazyme	SSP
Trima3-1557284	Trima3-1557284	No KOG	-	-	-	Not a cazyme	-
Trima3-1521153	Trima3-1521153	No KOG	-	-	-	Not a cazyme	SSP
Trima3-1282509	Trima3-1282509	No KOG	-	-	-	Not a cazyme	SSP
Trima3-1446976	Trima3-1446976	No KOG	-	-	-	Not a cazyme	-
Trima3-1399279	Trima3-1399279	No KOG	-	-	-	Not a cazyme	-
Lacbi2-600938	Lacbi2-600938	No KOG	-	-	-	Not a cazyme	-
Trima3-1328527	Trima3-1328527	No KOG	-	-	-	Not a cazyme	SSP
Trima3-1109629	Trima3-1109629	No KOG	-	-	-	Not a cazyme	SSP
Trima3-1315649	Trima3-1315649	No KOG	-	-	-	Not a cazyme	SSP
Trima3-718100	Trima3-718100	KOG1869	Splicing coactivator SRm160/300, subunit SRm300	RNA processing and modification	INFORMATION STORAGE AND PROCESSING	Not a cazyme	SSP
Trima3-1335099	Trima3-1335099	No KOG	-	-	-	Not a cazyme	SSP
Trima3-1420413	Trima3-1420413	No KOG	-	-	-	Not a cazyme	SSP
Hebcy2-30608	Hebcy2-30608	No KOG	-	-	-	Not a cazyme	SSP
Trima3-1420342	Trima3-1420342	No KOG	-	-	-	Not a cazyme	SSP
Trima3-1172704	Trima3-1172704	No KOG	-	-	-	Not a cazyme	SSP
Trima3-1252839	Trima3-1252839	No KOG	-	-	-	Not a cazyme	SSP
Trima3-1464321	Trima3-1464321	No KOG	-	-	-	Not a cazyme	SSP
Trima3-1270977	Trima3-1270977	No KOG	-	-	-	Not a cazyme	SSP
Trima3-1298994	Trima3-1298994	No KOG	-	-	-	Not a cazyme	SSP
Trima3-1351676	Trima3-1351676	No KOG	-	-	-	Not a cazyme	SSP
Trima3-1129494	Trima3-1129494	No KOG	-	-	-	Not a cazyme	SSP
Trima3-1316559	Trima3-1316559	No KOG	-	-	-	Not a cazyme	SSP
Trima3-1123359	Trima3-1123359	No KOG	-	-	-	Not a cazyme	SSP
Trima3-1338113	Trima3-1338113	No KOG	-	-	-	Not a cazyme	-
Trima3-1287113	Trima3-1287113	No KOG	-	-	-	Not a cazyme	-
Trima3-1504223	Trima3-1504223	No KOG	-	-	-	Not a cazyme	SSP
Hebcy2-440720	Hebcy2-440720	No KOG	-	-	-	Not a cazyme	SSP
Hebcy2-440702	Hebcy2-440702	No KOG	-	-	-	Not a cazyme	SSP
Hebcy2-23495	Hebcy2-23495	No KOG	-	-	-	Not a cazyme	SSP
Hebcy2-31682	Hebcy2-31682	No KOG	-	-	-	Not a cazyme	SSP
Trima3-1417620	Trima3-1417620	No KOG	-	-	-	Not a cazyme	SSP
Trima3-1415324	Trima3-1415324	No KOG	-	-	-	Not a cazyme	SSP
Trima3-1410862	Trima3-1410862	No KOG	-	-	-	Not a cazyme	SSP
Trima3-1417580	Trima3-1417580	No KOG	-	-	-	Not a cazyme	SSP
Trima3-1415248	Trima3-1415248	No KOG	-	-	-	Not a cazyme	SSP
Trima3-1325374	Trima3-1325374	No KOG	-	-	-	Not a cazyme	SSP
Amamu1-13894	Amamu1-13894	No KOG	-	-	-	Not a cazyme	SSP
Amamu1-175229	Amamu1-175229	No KOG	-	-	-	Not a cazyme	SSP
Amamu1-201047	Amamu1-201047	No KOG	-	-	-	CBM13	SSP
Amamu1-14257	Amamu1-14257	No KOG	-	-	-	CBM13	SSP
Amamu1-93480	Amamu1-93480	No KOG	-	-	-	Not a cazyme	SSP
Amamu1-71579	Amamu1-71579	No KOG	-	-	-	Not a cazyme	SSP
Amamu1-166867	Amamu1-166867	No KOG	-	-	-	Not a cazyme	SSP
Amamu1-16404	Amamu1-16404	No KOG	-	-	-	Not a cazyme	SSP
Amamu1-197126	Amamu1-197126	No KOG	-	-	-	Not a cazyme	SSP
Amamu1-170968	Amamu1-170968	No KOG	-	-	-	Not a cazyme	SSP
Amamu1-155992	Amamu1-155992	No KOG	-	-	-	Not a cazyme	SSP
Amamu1-738562	Amamu1-738562	No KOG	-	-	-	Not a cazyme	SSP
Amamu1-11076	Amamu1-11076	No KOG	-	-	-	Not a cazyme	-
Amamu1-180766	Amamu1-180656	KOG2806	Chitinase	Carbohydrate transport and metabolism	METABOLISM	Not a cazyme	-
Amamu1-11949	Amamu1-11949	No KOG	-	-	-	Not a cazyme	SSP
Amamu1-1034437	Amamu1-1034327	KOG2302	T-type voltage-gated Ca2+ channel, pore-forming alpha1I subunit	Signal transduction mechanisms	CELLULAR PROCESSES AND SIGNALING	Not a cazyme	-
Amamu1-18673	Amamu1-18673	No KOG	-	-	-	Not a cazyme	SSP
Amamu1-9539	Amamu1-9539	No KOG	-	-	-	Not a cazyme	SSP
Amamu1-26594	Amamu1-26594	No KOG	-	-	-	Not a cazyme	SSP
Amamu1-12074	Amamu1-12074	No KOG	-	-	-	Not a cazyme	SSP
Amamu1-11811	Amamu1-11811	No KOG	-	-	-	Not a cazyme	SSP
Amamu1-376040	Amamu1-376040	No KOG	-	-	-	Not a cazyme	SSP
Amamu1-11943	Amamu1-11943	No KOG	-	-	-	Not a cazyme	SSP
Amamu1-170100	Amamu1-170100	No KOG	-	-	-	Not a cazyme	SSP
Amamu1-164085	Amamu1-164085	No KOG	-	-	-	Not a cazyme	SSP
Amamu1-652352	Amamu1-652352	No KOG	-	-	-	Not a cazyme	SSP
Amamu1-164564	Amamu1-164454	KOG3589	G protein signaling regulators	Signal transduction mechanisms	CELLULAR PROCESSES AND SIGNALING	Not a cazyme	SSP
Amamu1-600947	Amamu1-600947	No KOG	-	-	-	Not a cazyme	SSP
Amamu1-171038	Amamu1-171038	No KOG	-	-	-	CBM67-CBM67	-
Amamu1-27730	Amamu1-27730	No KOG	-	-	-	CBM67-CBM67	-
Amamu1-88651	Amamu1-88651	No KOG	-	-	-	Not a cazyme	-
Amamu1-11273	Amamu1-11273	No KOG	-	-	-	Not a cazyme	SSP
Amamu1-169227	Amamu1-169227	No KOG	-	-	-	Not a cazyme	-
Amamu1-811354	Amamu1-811354	No KOG	-	-	-	Not a cazyme	SSP
Amamu1-166314	Amamu1-166314	No KOG	-	-	-	Not a cazyme	SSP
Tubma1-346319	Tubma1-346319	No KOG	-	-	-	Not a cazyme	SSP
Amamu1-81305	Amamu1-81305	No KOG	-	-	-	Not a cazyme	SSP
Amamu1-171600	Amamu1-171600	No KOG	-	-	-	Not a cazyme	SSP
Amamu1-84848	Amamu1-84848	No KOG	-	-	-	Not a cazyme	-
Amamu1-379509	Amamu1-379509	No KOG	-	-	-	Not a cazyme	-
Amamu1-82727	Amamu1-82727	No KOG	-	-	-	Not a cazyme	-
Amamu1-188358	Amamu1-188358	No KOG	-	-	-	Not a cazyme	-
Amamu1-132950	Amamu1-132950	No KOG	-	-	-	Not a cazyme	-
Amamu1-329114	Amamu1-329114	No KOG	-	-	-	Not a cazyme	-
Amamu1-160118	Amamu1-160118	No KOG	-	-	-	Not a cazyme	-
Trima3-1386509	Trima3-1386509	No KOG	-	-	-	Not a cazyme	-
Hebcy2-21945	Hebcy2-21945	No KOG	-	-	-	Not a cazyme	-
Lacbi2-447542	Lacbi2-447542	No KOG	-	-	-	Not a cazyme	-
Lacbi2-584053	Lacbi2-584053	No KOG	-	-	-	Not a cazyme	SSP
Lacbi2-602969	Lacbi2-602969	No KOG	-	-	-	Not a cazyme	-
Hebcy2-446788	Hebcy2-446788	No KOG	-	-	-	Not a cazyme	SSP
Hebcy2-186043	Hebcy2-186043	No KOG	-	-	-	Not a cazyme	SSP
Lacbi2-463693	Lacbi2-463693	No KOG	-	-	-	Not a cazyme	SSP
Lacbi2-300606	Lacbi2-300606	KOG0613	Projectin/twitchin and related proteins	Cytoskeleton	CELLULAR PROCESSES AND SIGNALING	Not a cazyme	SSP
Hebcy2-226536	Hebcy2-226384	KOG0613	Projectin/twitchin and related proteins	Cytoskeleton	CELLULAR PROCESSES AND SIGNALING	Not a cazyme	SSP
Lacbi2-640546	Lacbi2-640546	No KOG	-	-	-	Not a cazyme	SSP
Hebcy2-68669	Hebcy2-68669	No KOG	-	-	-	Not a cazyme	SSP
Pilcr1-391839	Pilcr1-391839	No KOG	-	-	-	Not a cazyme	SSP
Lacbi2-322684	Lacbi2-322684	No KOG	-	-	-	Not a cazyme	SSP
Lacbi2-335077	Lacbi2-335077	No KOG	-	-	-	Not a cazyme	-
Hebcy2-258841	Hebcy2-258841	No KOG	-	-	-	Not a cazyme	-
Amamu1-10908	Amamu1-10908	No KOG	-	-	-	Not a cazyme	-
Lacbi2-611685	Lacbi2-611685	KOG3139	N-acetyltransferase	General function prediction only	POORLY CHARACTERIZED	Not a cazyme	SSP
Lacbi2-336176	Lacbi2-336176	KOG3599	Ca2+-modulated nonselective cation channel polycystin	Signal transduction mechanisms	CELLULAR PROCESSES AND SIGNALING	CBM13	-
Lacbi2-615314	Lacbi2-615314	No KOG	-	-	-	Not a cazyme	-
Lacbi2-445127	Lacbi2-445127	No KOG	-	-	-	Not a cazyme	SSP
Lacbi2-309480	Lacbi2-309480	KOG3599	Ca2+-modulated nonselective cation channel polycystin	Signal transduction mechanisms	CELLULAR PROCESSES AND SIGNALING	Not a cazyme	SSP
Lacbi2-309479	Lacbi2-309479	KOG4157	beta-1,6-N-acetylglucosaminyltransferase, contains WSC domain	Posttranslational modification, protein turnover, chaperones	CELLULAR PROCESSES AND SIGNALING	Not a cazyme	SSP
Lacbi2-671686	Lacbi2-671686	No KOG	-	-	-	Not a cazyme	-
Hebcy2-443033	Hebcy2-443033	No KOG	-	-	-	Not a cazyme	SSP
Hebcy2-372203	Hebcy2-372051	KOG3599	Ca2+-modulated nonselective cation channel polycystin	Signal transduction mechanisms	CELLULAR PROCESSES AND SIGNALING	Not a cazyme	SSP
Lacbi2-334723	Lacbi2-334723	KOG1874	KEKE-like motif-containing transcription regulator (Rlr1)/suppressor of sin4	Transcription	INFORMATION STORAGE AND PROCESSING	Not a cazyme	SSP
Hebcy2-443618	Hebcy2-443466	KOG3544	Collagens (type IV and type XIII), and related proteins	Extracellular structures	CELLULAR PROCESSES AND SIGNALING	Not a cazyme	SSP
Hebcy2-29237	Hebcy2-29237	No KOG	-	-	-	Not a cazyme	SSP
Hebcy2-24843	Hebcy2-24691	KOG4270	GTPase-activator protein	Signal transduction mechanisms	CELLULAR PROCESSES AND SIGNALING	Not a cazyme	-
Hebcy2-256352	Hebcy2-256352	No KOG	-	-	-	Not a cazyme	-
Hebcy2-30766	Hebcy2-30766	No KOG	-	-	-	Not a cazyme	-
Hebcy2-18556	Hebcy2-18556	No KOG	-	-	-	Not a cazyme	-
Lacbi2-317986	Lacbi2-317986	No KOG	-	-	-	Not a cazyme	-
Hebcy2-419998	Hebcy2-419846	KOG4157	beta-1,6-N-acetylglucosaminyltransferase, contains WSC domain	Posttranslational modification, protein turnover, chaperones	CELLULAR PROCESSES AND SIGNALING	Not a cazyme	-
Hebcy2-31284	Hebcy2-31284	No KOG	-	-	-	Not a cazyme	SSP
Lacbi2-302916	Lacbi2-302916	No KOG	-	-	-	Not a cazyme	SSP
Lacbi2-442680	Lacbi2-442680	No KOG	-	-	-	Not a cazyme	SSP
Lacbi2-329886	Lacbi2-329886	No KOG	-	-	-	Not a cazyme	-
Lacbi2-328112	Lacbi2-328112	No KOG	-	-	-	Not a cazyme	SSP
Lacbi2-295676	Lacbi2-295676	No KOG	-	-	-	Not a cazyme	SSP
Lacbi2-444250	Lacbi2-444250	No KOG	-	-	-	Not a cazyme	SSP
Hebcy2-447787	Hebcy2-447787	No KOG	-	-	-	Not a cazyme	SSP
Hebcy2-128584	Hebcy2-128584	No KOG	-	-	-	Not a cazyme	SSP
Hebcy2-350319	Hebcy2-350319	No KOG	-	-	-	Not a cazyme	-
Hebcy2-447569	Hebcy2-447569	No KOG	-	-	-	Not a cazyme	SSP
Hebcy2-188252	Hebcy2-188252	No KOG	-	-	-	Not a cazyme	SSP
Hebcy2-124327	Hebcy2-124327	No KOG	-	-	-	Not a cazyme	SSP
Hebcy2-424128	Hebcy2-424128	No KOG	-	-	-	Not a cazyme	SSP
Lacbi2-327918	Lacbi2-327918	No KOG	-	-	-	Not a cazyme	SSP
Lacbi2-330799	Lacbi2-330799	No KOG	-	-	-	Not a cazyme	SSP
Lacbi2-329811	Lacbi2-329811	No KOG	-	-	-	Not a cazyme	SSP
Lacbi2-620567	Lacbi2-620567	No KOG	-	-	-	Not a cazyme	SSP
Lacbi2-481327	Lacbi2-481327	KOG1216	von Willebrand factor and related coagulation proteins	Defense mechanisms	CELLULAR PROCESSES AND SIGNALING	Not a cazyme	-
Amamu1-167010	Amamu1-166900	KOG4726	Ultrahigh sulfur keratin-associated protein	Extracellular structures	CELLULAR PROCESSES AND SIGNALING	Not a cazyme	-
Pilcr1-264316	Pilcr1-264227	KOG1217	Fibrillins and related proteins containing Ca2+-binding EGF-like domains	Signal transduction mechanisms	CELLULAR PROCESSES AND SIGNALING	Not a cazyme	SSP
Pilcr1-812004	Pilcr1-811915	KOG4701	Chitinase	Cell wall/membrane/envelope biogenesis	CELLULAR PROCESSES AND SIGNALING	Not a cazyme	-
Lacbi2-693754	Lacbi2-693754	KOG4701	Chitinase	Cell wall/membrane/envelope biogenesis	CELLULAR PROCESSES AND SIGNALING	Not a cazyme	-
Lacbi2-307377	Lacbi2-307377	No KOG	-	-	-	GH30	-
Lacbi2-388995	Lacbi2-388995	No KOG	-	-	-	Not a cazyme	SSP
Lacbi2-483968	Lacbi2-483968	No KOG	-	-	-	Not a cazyme	SSP
Lacbi2-310796	Lacbi2-310796	KOG4157	beta-1,6-N-acetylglucosaminyltransferase, contains WSC domain	Posttranslational modification, protein turnover, chaperones	CELLULAR PROCESSES AND SIGNALING	Not a cazyme	SSP
Lacbi2-296572	Lacbi2-296572	KOG4157	beta-1,6-N-acetylglucosaminyltransferase, contains WSC domain	Posttranslational modification, protein turnover, chaperones	CELLULAR PROCESSES AND SIGNALING	Not a cazyme	SSP
Lacbi2-479304	Lacbi2-479304	KOG4157	beta-1,6-N-acetylglucosaminyltransferase, contains WSC domain	Posttranslational modification, protein turnover, chaperones	CELLULAR PROCESSES AND SIGNALING	Not a cazyme	SSP
Hebcy2-449742	Hebcy2-449742	No KOG	-	-	-	CBM13	-
Hebcy2-442213	Hebcy2-442213	No KOG	-	-	-	CBM13	-
Hebcy2-79344	Hebcy2-79344	No KOG	-	-	-	CBM13	-
Lacbi2-384836	Lacbi2-384836	No KOG	-	-	-	CBM13	-
Lacbi2-385628	Lacbi2-385628	No KOG	-	-	-	CBM13	SSP
Hebcy2-448035	Hebcy2-448035	No KOG	-	-	-	CBM13	-
Amamu1-283691	Amamu1-283691	No KOG	-	-	-	CBM13	SSP
Trima3-1254534	Trima3-1254534	No KOG	-	-	-	Not a cazyme	SSP
Lacbi2-649415	Lacbi2-649415	No KOG	-	-	-	Not a cazyme	SSP
Hebcy2-71303	Hebcy2-71303	No KOG	-	-	-	Not a cazyme	SSP
Amamu1-969176	Amamu1-969176	No KOG	-	-	-	Not a cazyme	SSP
Amamu1-7421	Amamu1-7421	No KOG	-	-	-	Not a cazyme	SSP
Trima3-1457917	Trima3-1457917	No KOG	-	-	-	Not a cazyme	SSP
Trima3-1423082	Trima3-1423082	No KOG	-	-	-	Not a cazyme	-
Lacbi2-464758	Lacbi2-464758	No KOG	-	-	-	Not a cazyme	-
Amamu1-357033	Amamu1-357033	No KOG	-	-	-	Not a cazyme	-
Lacbi2-709789	Lacbi2-709789	No KOG	-	-	-	Not a cazyme	SSP
Lacbi2-584969	Lacbi2-584969	No KOG	-	-	-	Not a cazyme	SSP
Hebcy2-20660	Hebcy2-20660	No KOG	-	-	-	Not a cazyme	SSP
Hebcy2-29947	Hebcy2-29947	No KOG	-	-	-	Not a cazyme	SSP
Acema1-804215	Acema1-804215	No KOG	-	-	-	Not a cazyme	SSP
Trima3-1406912	Trima3-1406912	No KOG	-	-	-	Not a cazyme	SSP
Trima3-1406907	Trima3-1406907	No KOG	-	-	-	Not a cazyme	SSP
Trima3-1461800	Trima3-1461800	No KOG	-	-	-	Not a cazyme	SSP
Hebcy2-69988	Hebcy2-69988	No KOG	-	-	-	GH33	-
Hebcy2-23327	Hebcy2-23327	No KOG	-	-	-	Not a cazyme	SSP
Hebcy2-240059	Hebcy2-240059	No KOG	-	-	-	Not a cazyme	SSP
Hebcy2-448397	Hebcy2-448245	KOG3599	Ca2+-modulated nonselective cation channel polycystin	Signal transduction mechanisms	CELLULAR PROCESSES AND SIGNALING	Not a cazyme	-
Hebcy2-247783	Hebcy2-247631	KOG3544	Collagens (type IV and type XIII), and related proteins	Extracellular structures	CELLULAR PROCESSES AND SIGNALING	Not a cazyme	SSP
Hebcy2-8782	Hebcy2-8782	No KOG	-	-	-	Not a cazyme	SSP
Hebcy2-440762	Hebcy2-440762	No KOG	-	-	-	Not a cazyme	SSP
Hebcy2-428578	Hebcy2-428426	KOG1187	Serine/threonine protein kinase	Signal transduction mechanisms	CELLULAR PROCESSES AND SIGNALING	Not a cazyme	-
Hebcy2-447832	Hebcy2-447832	No KOG	-	-	-	Not a cazyme	SSP
Hebcy2-395416	Hebcy2-395416	No KOG	-	-	-	Not a cazyme	SSP
Hebcy2-32495	Hebcy2-32495	No KOG	-	-	-	Not a cazyme	SSP
Hebcy2-32494	Hebcy2-32494	No KOG	-	-	-	Not a cazyme	SSP
Hebcy2-30576	Hebcy2-30576	No KOG	-	-	-	Not a cazyme	SSP
Hebcy2-14879	Hebcy2-14879	No KOG	-	-	-	Not a cazyme	SSP
Hebcy2-258077	Hebcy2-258077	No KOG	-	-	-	Not a cazyme	-
Hebcy2-447877	Hebcy2-447877	No KOG	-	-	-	Not a cazyme	SSP
Hebcy2-440605	Hebcy2-440605	No KOG	-	-	-	Not a cazyme	SSP
Hebcy2-121498	Hebcy2-121498	No KOG	-	-	-	Not a cazyme	SSP
Hebcy2-26686	Hebcy2-26686	No KOG	-	-	-	Not a cazyme	SSP
Hebcy2-274354	Hebcy2-274354	No KOG	-	-	-	Not a cazyme	SSP
Hebcy2-23486	Hebcy2-23334	KOG2806	Chitinase	Carbohydrate transport and metabolism	METABOLISM	Not a cazyme	-
Hebcy2-444041	Hebcy2-444041	No KOG	-	-	-	Not a cazyme	SSP
Hebcy2-9171	Hebcy2-9171	No KOG	-	-	-	Not a cazyme	SSP
Hebcy2-51579	Hebcy2-51579	No KOG	-	-	-	Not a cazyme	SSP
Hebcy2-448933	Hebcy2-448933	No KOG	-	-	-	Not a cazyme	SSP
Hebcy2-434417	Hebcy2-434417	No KOG	-	-	-	Not a cazyme	SSP
Hebcy2-32489	Hebcy2-32489	No KOG	-	-	-	Not a cazyme	SSP
Hebcy2-243425	Hebcy2-243425	No KOG	-	-	-	Not a cazyme	SSP
Hebcy2-440029	Hebcy2-440029	No KOG	-	-	-	Not a cazyme	SSP
Hebcy2-447309	Hebcy2-447309	No KOG	-	-	-	Not a cazyme	SSP
Hebcy2-423953	Hebcy2-423953	No KOG	-	-	-	Not a cazyme	SSP
Hebcy2-423938	Hebcy2-423938	No KOG	-	-	-	Not a cazyme	SSP
Hebcy2-279009	Hebcy2-279009	No KOG	-	-	-	Not a cazyme	SSP
Hebcy2-80974	Hebcy2-80822	KOG1548	Transcription elongation factor TAT-SF1	Transcription	INFORMATION STORAGE AND PROCESSING	Not a cazyme	-
Hebcy2-23069	Hebcy2-22917	KOG0335	ATP-dependent RNA helicase	RNA processing and modification	INFORMATION STORAGE AND PROCESSING	Not a cazyme	SSP
Hebcy2-8987	Hebcy2-8835	KOG4701	Chitinase	Cell wall/membrane/envelope biogenesis	CELLULAR PROCESSES AND SIGNALING	Not a cazyme	-
Hebcy2-32354	Hebcy2-32354	No KOG	-	-	-	Not a cazyme	SSP
Hebcy2-32073	Hebcy2-32073	No KOG	-	-	-	Not a cazyme	SSP
Hebcy2-13553	Hebcy2-13553	No KOG	-	-	-	Not a cazyme	SSP
Hebcy2-22040	Hebcy2-22040	No KOG	-	-	-	Not a cazyme	-
Hebcy2-371265	Hebcy2-371265	No KOG	-	-	-	Not a cazyme	SSP
Hebcy2-21916	Hebcy2-21916	No KOG	-	-	-	Not a cazyme	SSP
Hebcy2-31825	Hebcy2-31825	No KOG	-	-	-	Not a cazyme	SSP
Hebcy2-185183	Hebcy2-185031	KOG1216	von Willebrand factor and related coagulation proteins	Defense mechanisms	CELLULAR PROCESSES AND SIGNALING	Not a cazyme	SSP
Hebcy2-32060	Hebcy2-31908	KOG4209	Splicing factor RNPS1, SR protein superfamily	RNA processing and modification	INFORMATION STORAGE AND PROCESSING	Not a cazyme	-
Hebcy2-30729	Hebcy2-30729	No KOG	-	-	-	Not a cazyme	-
Hebcy2-447471	Hebcy2-447319	KOG1878	Nuclear receptor coregulator SMRT/SMRTER, contains Myb-like domains	Transcription	INFORMATION STORAGE AND PROCESSING	Not a cazyme	-
Hebcy2-43185	Hebcy2-43185	No KOG	-	-	-	Not a cazyme	SSP
Hebcy2-445329	Hebcy2-445329	No KOG	-	-	-	Not a cazyme	SSP
Hebcy2-32810	Hebcy2-32810	No KOG	-	-	-	Not a cazyme	SSP
Hebcy2-29337	Hebcy2-29337	No KOG	-	-	-	Not a cazyme	SSP
Hebcy2-448034	Hebcy2-448034	No KOG	-	-	-	Not a cazyme	SSP
Hebcy2-447833	Hebcy2-447833	No KOG	-	-	-	Not a cazyme	SSP
Hebcy2-14947	Hebcy2-14947	No KOG	-	-	-	Not a cazyme	SSP
Hebcy2-443414	Hebcy2-443414	No KOG	-	-	-	Not a cazyme	-
Hebcy2-422530	Hebcy2-422530	No KOG	-	-	-	Not a cazyme	SSP
Hebcy2-28808	Hebcy2-28808	No KOG	-	-	-	Not a cazyme	SSP
Hebcy2-9743	Hebcy2-9743	No KOG	-	-	-	Not a cazyme	SSP
Hebcy2-440626	Hebcy2-440626	No KOG	-	-	-	Not a cazyme	SSP
Hebcy2-446963	Hebcy2-446963	No KOG	-	-	-	Not a cazyme	SSP
Hebcy2-227788	Hebcy2-227636	KOG2175	Protein predicted to be involved in carbohydrate metabolism	Carbohydrate transport and metabolism	METABOLISM	Not a cazyme	SSP
Hebcy2-448926	Hebcy2-448926	No KOG	-	-	-	Not a cazyme	SSP
Hebcy2-422855	Hebcy2-422855	No KOG	-	-	-	Not a cazyme	SSP
Hebcy2-245182	Hebcy2-245030	KOG4218	Nuclear hormone receptor betaFTZ-F1	Transcription	INFORMATION STORAGE AND PROCESSING	Not a cazyme	-
Hebcy2-10993	Hebcy2-10993	No KOG	-	-	-	Not a cazyme	SSP
Hebcy2-25458	Hebcy2-25458	No KOG	-	-	-	Not a cazyme	-
Hebcy2-260653	Hebcy2-260653	No KOG	-	-	-	Not a cazyme	SSP
Hebcy2-110784	Hebcy2-110784	No KOG	-	-	-	Not a cazyme	SSP
Hebcy2-420403	Hebcy2-420403	No KOG	-	-	-	Not a cazyme	SSP
Hebcy2-449467	Hebcy2-449467	No KOG	-	-	-	Not a cazyme	SSP
Hebcy2-449447	Hebcy2-449447	No KOG	-	-	-	Not a cazyme	SSP
Hebcy2-428109	Hebcy2-428109	No KOG	-	-	-	Not a cazyme	SSP
Hebcy2-33145	Hebcy2-33145	No KOG	-	-	-	Not a cazyme	SSP
Hebcy2-32500	Hebcy2-32500	No KOG	-	-	-	Not a cazyme	SSP
Hebcy2-32808	Hebcy2-32808	No KOG	-	-	-	Not a cazyme	SSP
Hebcy2-32502	Hebcy2-32502	No KOG	-	-	-	Not a cazyme	SSP
Hebcy2-33164	Hebcy2-33164	No KOG	-	-	-	Not a cazyme	SSP
Hebcy2-70120	Hebcy2-70120	No KOG	-	-	-	Not a cazyme	-
Cenge3-611493	Cenge3-611493	No KOG	-	-	-	Not a cazyme	-
Cenge3-542687	Cenge3-542647	KOG4726	Ultrahigh sulfur keratin-associated protein	Extracellular structures	CELLULAR PROCESSES AND SIGNALING	Not a cazyme	-
Lacbi2-661482	Lacbi2-661482	No KOG	-	-	-	Not a cazyme	SSP
Hebcy2-447652	Hebcy2-447652	No KOG	-	-	-	Not a cazyme	SSP
Hebcy2-443672	Hebcy2-443672	No KOG	-	-	-	Not a cazyme	SSP
Hebcy2-443671	Hebcy2-443671	No KOG	-	-	-	Not a cazyme	SSP
Hebcy2-444350	Hebcy2-444350	No KOG	-	-	-	Not a cazyme	SSP
Hebcy2-444349	Hebcy2-444349	No KOG	-	-	-	Not a cazyme	SSP
Pilcr1-115522	Pilcr1-115522	No KOG	-	-	-	Not a cazyme	SSP
Hebcy2-29768	Hebcy2-29768	No KOG	-	-	-	Not a cazyme	SSP
Hebcy2-249217	Hebcy2-249217	No KOG	-	-	-	Not a cazyme	SSP
Hebcy2-448028	Hebcy2-448028	No KOG	-	-	-	Not a cazyme	SSP
Hebcy2-440663	Hebcy2-440663	No KOG	-	-	-	GH28	-
Hebcy2-423909	Hebcy2-423909	No KOG	-	-	-	Not a cazyme	SSP
Hebcy2-76837	Hebcy2-76837	No KOG	-	-	-	Not a cazyme	SSP
Pilcr1-90951	Pilcr1-90951	No KOG	-	-	-	Not a cazyme	SSP
Pilcr1-823549	Pilcr1-823549	No KOG	-	-	-	Not a cazyme	SSP
Pilcr1-829582	Pilcr1-829582	No KOG	-	-	-	Not a cazyme	SSP
Hebcy2-166653	Hebcy2-166653	No KOG	-	-	-	Not a cazyme	SSP
Hebcy2-11542	Hebcy2-11542	No KOG	-	-	-	Not a cazyme	SSP
Hebcy2-31169	Hebcy2-31169	No KOG	-	-	-	Not a cazyme	SSP
Hebcy2-28494	Hebcy2-28494	No KOG	-	-	-	Not a cazyme	SSP
Hebcy2-280219	Hebcy2-280219	No KOG	-	-	-	Not a cazyme	SSP
Hebcy2-448227	Hebcy2-448227	No KOG	-	-	-	Not a cazyme	SSP
Hebcy2-438023	Hebcy2-438023	No KOG	-	-	-	Not a cazyme	SSP
Hebcy2-437850	Hebcy2-437850	No KOG	-	-	-	Not a cazyme	SSP
Hebcy2-438088	Hebcy2-438088	No KOG	-	-	-	Not a cazyme	SSP
Hebcy2-438209	Hebcy2-438209	No KOG	-	-	-	Not a cazyme	SSP
Hebcy2-6476	Hebcy2-6476	No KOG	-	-	-	Not a cazyme	SSP
Hebcy2-21878	Hebcy2-21726	KOG4597	Serine proteinase inhibitor (KU family) with thrombospondin repeats	Posttranslational modification, protein turnover, chaperones	CELLULAR PROCESSES AND SIGNALING	Not a cazyme	-
Hebcy2-438798	Hebcy2-438798	No KOG	-	-	-	Not a cazyme	SSP
Hebcy2-438889	Hebcy2-438889	No KOG	-	-	-	Not a cazyme	SSP
Hebcy2-118629	Hebcy2-118629	No KOG	-	-	-	Not a cazyme	SSP
Hebcy2-261003	Hebcy2-261003	No KOG	-	-	-	Not a cazyme	SSP
Hebcy2-440324	Hebcy2-440324	No KOG	-	-	-	Not a cazyme	SSP
Hebcy2-440371	Hebcy2-440371	No KOG	-	-	-	Not a cazyme	SSP
Hebcy2-7705	Hebcy2-7553	KOG4157	beta-1,6-N-acetylglucosaminyltransferase, contains WSC domain	Posttranslational modification, protein turnover, chaperones	CELLULAR PROCESSES AND SIGNALING	Not a cazyme	SSP
Hebcy2-440423	Hebcy2-440423	No KOG	-	-	-	Not a cazyme	SSP
Hebcy2-264482	Hebcy2-264482	No KOG	-	-	-	Not a cazyme	SSP
Hebcy2-267228	Hebcy2-267228	No KOG	-	-	-	Not a cazyme	SSP
Hebcy2-440674	Hebcy2-440674	No KOG	-	-	-	Not a cazyme	SSP
Hebcy2-293592	Hebcy2-293592	No KOG	-	-	-	Not a cazyme	SSP
Hebcy2-314900	Hebcy2-314900	No KOG	-	-	-	Not a cazyme	SSP
Hebcy2-316890	Hebcy2-316890	No KOG	-	-	-	Not a cazyme	SSP
Hebcy2-25551	Hebcy2-25551	No KOG	-	-	-	Not a cazyme	SSP
Hebcy2-381770	Hebcy2-381618	KOG3751	Growth factor receptor-bound proteins (GRB7, GRB10, GRB14)	Signal transduction mechanisms	CELLULAR PROCESSES AND SIGNALING	Not a cazyme	SSP
Hebcy2-383869	Hebcy2-383869	No KOG	-	-	-	Not a cazyme	SSP
Hebcy2-388390	Hebcy2-388390	No KOG	-	-	-	Not a cazyme	SSP
Hebcy2-408423	Hebcy2-408423	No KOG	-	-	-	Not a cazyme	SSP
Hebcy2-444268	Hebcy2-444268	No KOG	-	-	-	Not a cazyme	SSP
Hebcy2-10406	Hebcy2-10406	No KOG	-	-	-	Not a cazyme	SSP
Hebcy2-10466	Hebcy2-10466	No KOG	-	-	-	Not a cazyme	SSP
Hebcy2-10467	Hebcy2-10467	No KOG	-	-	-	Not a cazyme	SSP
Hebcy2-445334	Hebcy2-445182	KOG4157	beta-1,6-N-acetylglucosaminyltransferase, contains WSC domain	Posttranslational modification, protein turnover, chaperones	CELLULAR PROCESSES AND SIGNALING	Not a cazyme	SSP
Hebcy2-445341	Hebcy2-445189	KOG3599	Ca2+-modulated nonselective cation channel polycystin	Signal transduction mechanisms	CELLULAR PROCESSES AND SIGNALING	Not a cazyme	SSP
Hebcy2-445652	Hebcy2-445652	No KOG	-	-	-	Not a cazyme	SSP
Hebcy2-445800	Hebcy2-445800	No KOG	-	-	-	Not a cazyme	SSP
Hebcy2-446052	Hebcy2-446052	No KOG	-	-	-	Not a cazyme	SSP
Hebcy2-446087	Hebcy2-446087	No KOG	-	-	-	Not a cazyme	SSP
Hebcy2-11588	Hebcy2-11588	No KOG	-	-	-	Not a cazyme	-
Hebcy2-446534	Hebcy2-446534	No KOG	-	-	-	Not a cazyme	SSP
Hebcy2-447443	Hebcy2-447443	No KOG	-	-	-	Not a cazyme	SSP
Hebcy2-447479	Hebcy2-447479	No KOG	-	-	-	Not a cazyme	SSP
Hebcy2-239208	Hebcy2-239208	No KOG	-	-	-	Not a cazyme	SSP
Hebcy2-447587	Hebcy2-447587	No KOG	-	-	-	Not a cazyme	SSP
Hebcy2-29860	Hebcy2-29860	No KOG	-	-	-	Not a cazyme	SSP
Hebcy2-246191	Hebcy2-246191	No KOG	-	-	-	Not a cazyme	SSP
Hebcy2-30311	Hebcy2-30311	No KOG	-	-	-	Not a cazyme	SSP
Hebcy2-30327	Hebcy2-30327	No KOG	-	-	-	Not a cazyme	SSP
Hebcy2-274238	Hebcy2-274238	No KOG	-	-	-	Not a cazyme	SSP
Hebcy2-281256	Hebcy2-281256	No KOG	-	-	-	Not a cazyme	SSP
Hebcy2-448942	Hebcy2-448790	KOG4157	beta-1,6-N-acetylglucosaminyltransferase, contains WSC domain	Posttranslational modification, protein turnover, chaperones	CELLULAR PROCESSES AND SIGNALING	Not a cazyme	SSP
Hebcy2-448944	Hebcy2-448944	No KOG	-	-	-	Not a cazyme	SSP
Hebcy2-31556	Hebcy2-31556	No KOG	-	-	-	Not a cazyme	SSP
Hebcy2-449140	Hebcy2-449140	No KOG	-	-	-	Not a cazyme	SSP
Hebcy2-449144	Hebcy2-449144	No KOG	-	-	-	Not a cazyme	SSP
Hebcy2-449234	Hebcy2-449234	No KOG	-	-	-	Not a cazyme	SSP
Hebcy2-32064	Hebcy2-32064	No KOG	-	-	-	Not a cazyme	SSP
Hebcy2-324509	Hebcy2-324509	No KOG	-	-	-	Not a cazyme	SSP
Hebcy2-14501	Hebcy2-14349	KOG4368	Predicted RNA binding protein, contains SWAP, RPR and G-patch domains	General function prediction only	POORLY CHARACTERIZED	Not a cazyme	SSP
Hebcy2-32283	Hebcy2-32283	No KOG	-	-	-	Not a cazyme	SSP
Hebcy2-346787	Hebcy2-346787	No KOG	-	-	-	Not a cazyme	SSP
Hebcy2-346826	Hebcy2-346826	No KOG	-	-	-	Not a cazyme	SSP
Hebcy2-32412	Hebcy2-32412	No KOG	-	-	-	Not a cazyme	SSP
Hebcy2-347867	Hebcy2-347867	No KOG	-	-	-	Not a cazyme	SSP
Hebcy2-449701	Hebcy2-449701	No KOG	-	-	-	Not a cazyme	SSP
Hebcy2-32695	Hebcy2-32543	KOG1216	von Willebrand factor and related coagulation proteins	Defense mechanisms	CELLULAR PROCESSES AND SIGNALING	Not a cazyme	SSP
Hebcy2-14585	Hebcy2-14585	No KOG	-	-	-	Not a cazyme	SSP
Hebcy2-449858	Hebcy2-449858	No KOG	-	-	-	Not a cazyme	SSP
Hebcy2-32681	Hebcy2-32681	No KOG	-	-	-	Not a cazyme	SSP
Hebcy2-32749	Hebcy2-32749	No KOG	-	-	-	Not a cazyme	SSP
Hebcy2-32767	Hebcy2-32767	No KOG	-	-	-	Not a cazyme	SSP
Hebcy2-14741	Hebcy2-14741	No KOG	-	-	-	Not a cazyme	SSP
Hebcy2-369570	Hebcy2-369418	KOG1216	von Willebrand factor and related coagulation proteins	Defense mechanisms	CELLULAR PROCESSES AND SIGNALING	Not a cazyme	SSP
Hebcy2-369681	Hebcy2-369529	KOG4701	Chitinase	Cell wall/membrane/envelope biogenesis	CELLULAR PROCESSES AND SIGNALING	Not a cazyme	SSP
Hebcy2-14915	Hebcy2-14763	KOG3544	Collagens (type IV and type XIII), and related proteins	Extracellular structures	CELLULAR PROCESSES AND SIGNALING	Not a cazyme	-
Hebcy2-404329	Hebcy2-404329	No KOG	-	-	-	Not a cazyme	SSP
Pilcr1-92879	Pilcr1-92879	No KOG	-	-	-	Not a cazyme	SSP
Pilcr1-814020	Pilcr1-814020	No KOG	-	-	-	Not a cazyme	SSP
Pilcr1-86326	Pilcr1-86326	No KOG	-	-	-	Not a cazyme	SSP
Pilcr1-813928	Pilcr1-813928	No KOG	-	-	-	Not a cazyme	SSP
Pilcr1-809815	Pilcr1-809815	No KOG	-	-	-	Not a cazyme	SSP
Pilcr1-14903	Pilcr1-14903	No KOG	-	-	-	Not a cazyme	-
Pilcr1-3229	Pilcr1-3140	KOG3439	Protein conjugation factor involved in autophagy	Posttranslational modification, protein turnover, chaperones	CELLULAR PROCESSES AND SIGNALING	Not a cazyme	-
Pilcr1-830169	Pilcr1-830169	No KOG	-	-	-	Not a cazyme	SSP
Pilcr1-811064	Pilcr1-811064	No KOG	-	-	-	Not a cazyme	SSP
Pilcr1-726217	Pilcr1-726217	No KOG	-	-	-	Not a cazyme	SSP
Pilcr1-9906	Pilcr1-9906	No KOG	-	-	-	Not a cazyme	SSP
Pilcr1-823023	Pilcr1-823023	No KOG	-	-	-	Not a cazyme	SSP
Pilcr1-655278	Pilcr1-655278	No KOG	-	-	-	Not a cazyme	SSP
Pilcr1-825804	Pilcr1-825804	No KOG	-	-	-	Not a cazyme	SSP
Trima3-703957	Trima3-703957	KOG1216	von Willebrand factor and related coagulation proteins	Defense mechanisms	CELLULAR PROCESSES AND SIGNALING	Not a cazyme	-
Amamu1-199959	Amamu1-199849	KOG1904	Transcription coactivator	Transcription	INFORMATION STORAGE AND PROCESSING	Not a cazyme	SSP
Pilcr1-13398	Pilcr1-13309	KOG1216	von Willebrand factor and related coagulation proteins	Defense mechanisms	CELLULAR PROCESSES AND SIGNALING	Not a cazyme	SSP
Pilcr1-10023	Pilcr1-10023	No KOG	-	-	-	Not a cazyme	SSP
Pilcr1-461899	Pilcr1-461899	No KOG	-	-	-	Not a cazyme	SSP
Pilcr1-15002	Pilcr1-15002	No KOG	-	-	-	Not a cazyme	SSP
Lacbi2-301642	Lacbi2-301642	No KOG	-	-	-	Not a cazyme	SSP
Pilcr1-817861	Pilcr1-817861	No KOG	-	-	-	Not a cazyme	SSP
Pilcr1-328667	Pilcr1-328667	No KOG	-	-	-	Not a cazyme	SSP
Pilcr1-829630	Pilcr1-829630	No KOG	-	-	-	Not a cazyme	SSP
Pilcr1-829245	Pilcr1-829245	No KOG	-	-	-	Not a cazyme	SSP
Pilcr1-819345	Pilcr1-819345	No KOG	-	-	-	Not a cazyme	SSP
Pilcr1-819336	Pilcr1-819336	No KOG	-	-	-	Not a cazyme	SSP
Amamu1-173110	Amamu1-173110	No KOG	-	-	-	Not a cazyme	SSP
Amamu1-22612	Amamu1-22612	No KOG	-	-	-	Not a cazyme	SSP
Amamu1-173108	Amamu1-173108	No KOG	-	-	-	Not a cazyme	SSP
Pilcr1-823174	Pilcr1-823174	No KOG	-	-	-	Not a cazyme	SSP
Pilcr1-329307	Pilcr1-329307	No KOG	-	-	-	Not a cazyme	SSP
Pilcr1-810161	Pilcr1-810161	No KOG	-	-	-	Not a cazyme	SSP
Pilcr1-810160	Pilcr1-810160	No KOG	-	-	-	Not a cazyme	SSP
Pilcr1-825257	Pilcr1-825257	No KOG	-	-	-	Not a cazyme	SSP
Trima3-1395161	Trima3-1395161	No KOG	-	-	-	Not a cazyme	SSP
Pilcr1-824510	Pilcr1-824510	No KOG	-	-	-	Not a cazyme	SSP
Trima3-813621	Trima3-813621	No KOG	-	-	-	Not a cazyme	-
Trima3-1384897	Trima3-1384897	No KOG	-	-	-	Not a cazyme	-
Pilcr1-828378	Pilcr1-828378	No KOG	-	-	-	Not a cazyme	SSP
Pilcr1-821327	Pilcr1-821327	No KOG	-	-	-	Not a cazyme	SSP
Pilcr1-821760	Pilcr1-821760	No KOG	-	-	-	Not a cazyme	SSP
Pilcr1-821616	Pilcr1-821616	No KOG	-	-	-	Not a cazyme	SSP
Trima3-1386641	Trima3-1386641	No KOG	-	-	-	Not a cazyme	SSP
Pilcr1-829885	Pilcr1-829885	No KOG	-	-	-	Not a cazyme	SSP
Pilcr1-13104	Pilcr1-13104	No KOG	-	-	-	Not a cazyme	SSP
Trima3-614043	Trima3-614043	No KOG	-	-	-	Not a cazyme	SSP
Pilcr1-812158	Pilcr1-812158	No KOG	-	-	-	Not a cazyme	SSP
Pilcr1-812155	Pilcr1-812155	No KOG	-	-	-	Not a cazyme	SSP
Pilcr1-817987	Pilcr1-817987	No KOG	-	-	-	Not a cazyme	SSP
Pilcr1-816526	Pilcr1-816526	No KOG	-	-	-	Not a cazyme	SSP
Pilcr1-812098	Pilcr1-812098	No KOG	-	-	-	Not a cazyme	SSP
Pilcr1-1675	Pilcr1-1675	No KOG	-	-	-	Not a cazyme	SSP
Pilcr1-828195	Pilcr1-828195	No KOG	-	-	-	Not a cazyme	SSP
Pilcr1-13345	Pilcr1-13345	No KOG	-	-	-	Not a cazyme	SSP
Pilcr1-254128	Pilcr1-254128	No KOG	-	-	-	Not a cazyme	SSP
Pilcr1-826499	Pilcr1-826499	No KOG	-	-	-	Not a cazyme	SSP
Pilcr1-810362	Pilcr1-810362	No KOG	-	-	-	Not a cazyme	SSP
Pilcr1-819243	Pilcr1-819243	No KOG	-	-	-	Not a cazyme	SSP
Pilcr1-93914	Pilcr1-93914	No KOG	-	-	-	Not a cazyme	SSP
Pilcr1-7701	Pilcr1-7701	No KOG	-	-	-	Not a cazyme	SSP
Pilcr1-249562	Pilcr1-249473	KOG4297	C-type lectin	Defense mechanisms	CELLULAR PROCESSES AND SIGNALING	Not a cazyme	-
Pilcr1-91531	Pilcr1-91442	KOG4726	Ultrahigh sulfur keratin-associated protein	Extracellular structures	CELLULAR PROCESSES AND SIGNALING	Not a cazyme	SSP
Pilcr1-236435	Pilcr1-236435	No KOG	-	-	-	Not a cazyme	SSP
Pilcr1-811026	Pilcr1-811026	No KOG	-	-	-	Not a cazyme	SSP
Pilcr1-811025	Pilcr1-811025	No KOG	-	-	-	Not a cazyme	SSP
Pilcr1-821556	Pilcr1-821556	No KOG	-	-	-	Not a cazyme	SSP
Pilcr1-13327	Pilcr1-13327	No KOG	-	-	-	Not a cazyme	SSP
Pilcr1-333260	Pilcr1-333260	No KOG	-	-	-	Not a cazyme	SSP
Pilcr1-93943	Pilcr1-93943	No KOG	-	-	-	Not a cazyme	SSP
Pilcr1-824942	Pilcr1-824942	No KOG	-	-	-	Not a cazyme	SSP
Pilcr1-14301	Pilcr1-14301	No KOG	-	-	-	Not a cazyme	SSP
Pilcr1-824438	Pilcr1-824438	No KOG	-	-	-	Not a cazyme	-
Pilcr1-817936	Pilcr1-817936	No KOG	-	-	-	Not a cazyme	SSP
Pilcr1-14907	Pilcr1-14907	No KOG	-	-	-	Not a cazyme	SSP
Pilcr1-812450	Pilcr1-812450	No KOG	-	-	-	Not a cazyme	SSP
Pilcr1-91185	Pilcr1-91185	No KOG	-	-	-	Not a cazyme	-
Pilcr1-825304	Pilcr1-825215	KOG1187	Serine/threonine protein kinase	Signal transduction mechanisms	CELLULAR PROCESSES AND SIGNALING	Not a cazyme	-
Pilcr1-821572	Pilcr1-821572	No KOG	-	-	-	Not a cazyme	SSP
Pilcr1-819946	Pilcr1-819946	No KOG	-	-	-	Not a cazyme	SSP
Pilcr1-86088	Pilcr1-86088	No KOG	-	-	-	Not a cazyme	SSP
Pilcr1-597002	Pilcr1-597002	No KOG	-	-	-	Not a cazyme	SSP
Pilcr1-528967	Pilcr1-528967	No KOG	-	-	-	Not a cazyme	SSP
Pilcr1-86583	Pilcr1-86583	No KOG	-	-	-	Not a cazyme	SSP
Pilcr1-624990	Pilcr1-624990	No KOG	-	-	-	Not a cazyme	SSP
Pilcr1-827870	Pilcr1-827870	No KOG	-	-	-	Not a cazyme	SSP
Pilcr1-809970	Pilcr1-809881	KOG0335	ATP-dependent RNA helicase	RNA processing and modification	INFORMATION STORAGE AND PROCESSING	Not a cazyme	-
Pilcr1-824869	Pilcr1-824869	No KOG	-	-	-	Not a cazyme	SSP
Pilcr1-3241	Pilcr1-3241	No KOG	-	-	-	Not a cazyme	SSP
Pilcr1-812289	Pilcr1-812289	No KOG	-	-	-	Not a cazyme	SSP
Pilcr1-628732	Pilcr1-628732	No KOG	-	-	-	Not a cazyme	SSP
Pilcr1-819501	Pilcr1-819501	No KOG	-	-	-	Not a cazyme	SSP
Pilcr1-17043	Pilcr1-17043	No KOG	-	-	-	Not a cazyme	SSP
Pilcr1-15022	Pilcr1-15022	No KOG	-	-	-	Not a cazyme	SSP
Pilcr1-817139	Pilcr1-817139	No KOG	-	-	-	Not a cazyme	SSP
Pilcr1-825305	Pilcr1-825305	No KOG	-	-	-	Not a cazyme	SSP
Pilcr1-93229	Pilcr1-93229	No KOG	-	-	-	Not a cazyme	-
Pilcr1-2821	Pilcr1-2732	KOG1187	Serine/threonine protein kinase	Signal transduction mechanisms	CELLULAR PROCESSES AND SIGNALING	Not a cazyme	SSP
Pilcr1-14645	Pilcr1-14645	No KOG	-	-	-	Not a cazyme	SSP
Pilcr1-7326	Pilcr1-7326	No KOG	-	-	-	Not a cazyme	-
Pilcr1-823739	Pilcr1-823739	No KOG	-	-	-	Not a cazyme	SSP
Pilcr1-826887	Pilcr1-826887	No KOG	-	-	-	Not a cazyme	SSP
Pilcr1-570884	Pilcr1-570884	No KOG	-	-	-	Not a cazyme	SSP
Pilcr1-822280	Pilcr1-822280	No KOG	-	-	-	Not a cazyme	SSP
Pilcr1-829760	Pilcr1-829760	No KOG	-	-	-	Not a cazyme	SSP
Pilcr1-663281	Pilcr1-663281	No KOG	-	-	-	Not a cazyme	SSP
Pilcr1-824618	Pilcr1-824618	No KOG	-	-	-	Not a cazyme	SSP
Pilcr1-821565	Pilcr1-821565	No KOG	-	-	-	Not a cazyme	SSP
Pilcr1-824080	Pilcr1-824080	No KOG	-	-	-	Not a cazyme	-
Pilcr1-9518	Pilcr1-9518	No KOG	-	-	-	Not a cazyme	-
Pilcr1-616234	Pilcr1-616234	No KOG	-	-	-	Not a cazyme	SSP
Pilcr1-815080	Pilcr1-815080	No KOG	-	-	-	Not a cazyme	-
Pilcr1-89625	Pilcr1-89625	No KOG	-	-	-	Not a cazyme	SSP
Pilcr1-820286	Pilcr1-820286	No KOG	-	-	-	Not a cazyme	-
Pilcr1-6883	Pilcr1-6883	No KOG	-	-	-	Not a cazyme	SSP
Pilcr1-12875	Pilcr1-12875	No KOG	-	-	-	Not a cazyme	SSP
Pilcr1-86839	Pilcr1-86839	No KOG	-	-	-	Not a cazyme	SSP
Pilcr1-830466	Pilcr1-830466	No KOG	-	-	-	Not a cazyme	SSP
Pilcr1-822484	Pilcr1-822484	No KOG	-	-	-	Not a cazyme	SSP
Pilcr1-810121	Pilcr1-810121	No KOG	-	-	-	Not a cazyme	SSP
Pilcr1-822287	Pilcr1-822287	No KOG	-	-	-	Not a cazyme	-
Pilcr1-3385	Pilcr1-3385	No KOG	-	-	-	Not a cazyme	SSP
Pilcr1-811004	Pilcr1-811004	No KOG	-	-	-	Not a cazyme	SSP
Pilcr1-826124	Pilcr1-826124	No KOG	-	-	-	Not a cazyme	SSP
Pilcr1-615217	Pilcr1-615217	No KOG	-	-	-	Not a cazyme	SSP
Pilcr1-328288	Pilcr1-328288	No KOG	-	-	-	Not a cazyme	SSP
Pilcr1-434970	Pilcr1-434970	No KOG	-	-	-	Not a cazyme	SSP
Hebcy2-442342	Hebcy2-442342	No KOG	-	-	-	Not a cazyme	SSP
Pilcr1-730082	Pilcr1-730082	No KOG	-	-	-	Not a cazyme	SSP
Pilcr1-810335	Pilcr1-810335	No KOG	-	-	-	Not a cazyme	SSP
Pilcr1-809953	Pilcr1-809953	No KOG	-	-	-	Not a cazyme	SSP
Pilcr1-440	Pilcr1-351	KOG4297	C-type lectin	Defense mechanisms	CELLULAR PROCESSES AND SIGNALING	Not a cazyme	SSP
Pilcr1-810773	Pilcr1-810773	No KOG	-	-	-	Not a cazyme	-
Pilcr1-810783	Pilcr1-810783	No KOG	-	-	-	Not a cazyme	SSP
Pilcr1-810893	Pilcr1-810893	No KOG	-	-	-	Not a cazyme	SSP
Pilcr1-821	Pilcr1-821	No KOG	-	-	-	Not a cazyme	SSP
Pilcr1-889	Pilcr1-889	No KOG	-	-	-	Not a cazyme	SSP
Pilcr1-891	Pilcr1-891	No KOG	-	-	-	Not a cazyme	SSP
Pilcr1-150688	Pilcr1-150688	No KOG	-	-	-	Not a cazyme	SSP
Pilcr1-811909	Pilcr1-811909	No KOG	-	-	-	Not a cazyme	SSP
Pilcr1-1578	Pilcr1-1578	No KOG	-	-	-	Not a cazyme	SSP
Pilcr1-812037	Pilcr1-812037	No KOG	-	-	-	Not a cazyme	SSP
Pilcr1-812097	Pilcr1-812097	No KOG	-	-	-	Not a cazyme	SSP
Pilcr1-812286	Pilcr1-812286	No KOG	-	-	-	Not a cazyme	SSP
Pilcr1-187730	Pilcr1-187730	No KOG	-	-	-	Not a cazyme	SSP
Pilcr1-192953	Pilcr1-192953	No KOG	-	-	-	Not a cazyme	SSP
Pilcr1-194568	Pilcr1-194568	No KOG	-	-	-	Not a cazyme	SSP
Pilcr1-196375	Pilcr1-196375	No KOG	-	-	-	Not a cazyme	SSP
Pilcr1-812626	Pilcr1-812626	No KOG	-	-	-	Not a cazyme	SSP
Pilcr1-812767	Pilcr1-812678	KOG4157	beta-1,6-N-acetylglucosaminyltransferase, contains WSC domain	Posttranslational modification, protein turnover, chaperones	CELLULAR PROCESSES AND SIGNALING	Not a cazyme	SSP
Pilcr1-812778	Pilcr1-812778	No KOG	-	-	-	Not a cazyme	SSP
Pilcr1-812849	Pilcr1-812849	No KOG	-	-	-	Not a cazyme	SSP
Pilcr1-813257	Pilcr1-813257	No KOG	-	-	-	Not a cazyme	SSP
Pilcr1-2713	Pilcr1-2713	No KOG	-	-	-	Not a cazyme	SSP
Pilcr1-813479	Pilcr1-813479	No KOG	-	-	-	Not a cazyme	SSP
Pilcr1-813515	Pilcr1-813515	No KOG	-	-	-	Not a cazyme	SSP
Pilcr1-2892	Pilcr1-2892	No KOG	-	-	-	Not a cazyme	-
Pilcr1-814040	Pilcr1-813951	KOG1995	Conserved Zn-finger protein	General function prediction only	POORLY CHARACTERIZED	Not a cazyme	SSP
Pilcr1-3157	Pilcr1-3157	No KOG	-	-	-	Not a cazyme	SSP
Pilcr1-85528	Pilcr1-85528	No KOG	-	-	-	Not a cazyme	SSP
Pilcr1-814324	Pilcr1-814324	No KOG	-	-	-	Not a cazyme	SSP
Pilcr1-814597	Pilcr1-814597	No KOG	-	-	-	Not a cazyme	SSP
Pilcr1-271284	Pilcr1-271284	No KOG	-	-	-	Not a cazyme	SSP
Pilcr1-814913	Pilcr1-814913	No KOG	-	-	-	Not a cazyme	SSP
Pilcr1-4121	Pilcr1-4121	No KOG	-	-	-	Not a cazyme	SSP
Pilcr1-815853	Pilcr1-815853	No KOG	-	-	-	Not a cazyme	SSP
Pilcr1-4619	Pilcr1-4619	No KOG	-	-	-	Not a cazyme	SSP
Pilcr1-816196	Pilcr1-816196	No KOG	-	-	-	Not a cazyme	SSP
Pilcr1-816297	Pilcr1-816297	No KOG	-	-	-	Not a cazyme	SSP
Pilcr1-323097	Pilcr1-323097	No KOG	-	-	-	Not a cazyme	SSP
Pilcr1-4863	Pilcr1-4863	No KOG	-	-	-	Not a cazyme	SSP
Pilcr1-5027	Pilcr1-5027	No KOG	-	-	-	Not a cazyme	SSP
Pilcr1-816604	Pilcr1-816604	No KOG	-	-	-	Not a cazyme	SSP
Pilcr1-5227	Pilcr1-5227	No KOG	-	-	-	Not a cazyme	SSP
Pilcr1-336547	Pilcr1-336547	No KOG	-	-	-	Not a cazyme	SSP
Pilcr1-816960	Pilcr1-816960	No KOG	-	-	-	Not a cazyme	SSP
Pilcr1-817091	Pilcr1-817091	No KOG	-	-	-	Not a cazyme	SSP
Pilcr1-817337	Pilcr1-817337	No KOG	-	-	-	Not a cazyme	SSP
Pilcr1-817423	Pilcr1-817423	No KOG	-	-	-	Not a cazyme	SSP
Pilcr1-817917	Pilcr1-817917	No KOG	-	-	-	Not a cazyme	SSP
Pilcr1-817938	Pilcr1-817938	No KOG	-	-	-	Not a cazyme	SSP
Pilcr1-817966	Pilcr1-817966	No KOG	-	-	-	Not a cazyme	SSP
Pilcr1-87494	Pilcr1-87405	KOG3655	Drebrins and related actin binding proteins	Cytoskeleton	CELLULAR PROCESSES AND SIGNALING	Not a cazyme	SSP
Pilcr1-818122	Pilcr1-818122	No KOG	-	-	-	Not a cazyme	SSP
Pilcr1-6394	Pilcr1-6394	No KOG	-	-	-	Not a cazyme	SSP
Pilcr1-87578	Pilcr1-87578	No KOG	-	-	-	Not a cazyme	SSP
Pilcr1-6636	Pilcr1-6636	No KOG	-	-	-	Not a cazyme	SSP
Pilcr1-87904	Pilcr1-87904	No KOG	-	-	-	Not a cazyme	SSP
Pilcr1-819042	Pilcr1-819042	No KOG	-	-	-	Not a cazyme	SSP
Pilcr1-6908	Pilcr1-6908	No KOG	-	-	-	Not a cazyme	SSP
Pilcr1-432423	Pilcr1-432423	No KOG	-	-	-	Not a cazyme	SSP
Pilcr1-432808	Pilcr1-432808	No KOG	-	-	-	Not a cazyme	SSP
Pilcr1-7114	Pilcr1-7114	No KOG	-	-	-	Not a cazyme	SSP
Pilcr1-7344	Pilcr1-7255	KOG1995	Conserved Zn-finger protein	General function prediction only	POORLY CHARACTERIZED	Not a cazyme	SSP
Pilcr1-819649	Pilcr1-819560	KOG2806	Chitinase	Carbohydrate transport and metabolism	METABOLISM	Not a cazyme	-
Pilcr1-451450	Pilcr1-451450	No KOG	-	-	-	Not a cazyme	SSP
Pilcr1-453601	Pilcr1-453601	No KOG	-	-	-	Not a cazyme	SSP
Pilcr1-820191	Pilcr1-820191	No KOG	-	-	-	Not a cazyme	SSP
Pilcr1-820498	Pilcr1-820498	No KOG	-	-	-	Not a cazyme	SSP
Pilcr1-469772	Pilcr1-469772	No KOG	-	-	-	Not a cazyme	SSP
Pilcr1-474894	Pilcr1-474894	No KOG	-	-	-	Not a cazyme	SSP
Pilcr1-8129	Pilcr1-8129	No KOG	-	-	-	Not a cazyme	SSP
Pilcr1-820742	Pilcr1-820742	No KOG	-	-	-	Not a cazyme	SSP
Pilcr1-490025	Pilcr1-490025	No KOG	-	-	-	Not a cazyme	SSP
Pilcr1-8499	Pilcr1-8499	No KOG	-	-	-	Not a cazyme	SSP
Pilcr1-499833	Pilcr1-499833	No KOG	-	-	-	Not a cazyme	SSP
Pilcr1-821464	Pilcr1-821464	No KOG	-	-	-	Not a cazyme	SSP
Pilcr1-505747	Pilcr1-505747	No KOG	-	-	-	Not a cazyme	SSP
Pilcr1-821736	Pilcr1-821736	No KOG	-	-	-	Not a cazyme	SSP
Pilcr1-821738	Pilcr1-821738	No KOG	-	-	-	Not a cazyme	SSP
Pilcr1-821808	Pilcr1-821808	No KOG	-	-	-	Not a cazyme	SSP
Pilcr1-821919	Pilcr1-821919	No KOG	-	-	-	Not a cazyme	SSP
Pilcr1-822290	Pilcr1-822290	No KOG	-	-	-	Not a cazyme	SSP
Pilcr1-822616	Pilcr1-822616	No KOG	-	-	-	Not a cazyme	SSP
Pilcr1-539311	Pilcr1-539311	No KOG	-	-	-	Not a cazyme	SSP
Pilcr1-540833	Pilcr1-540833	No KOG	-	-	-	Not a cazyme	SSP
Pilcr1-822836	Pilcr1-822836	No KOG	-	-	-	Not a cazyme	SSP
Pilcr1-543175	Pilcr1-543175	No KOG	-	-	-	Not a cazyme	SSP
Pilcr1-10100	Pilcr1-10100	No KOG	-	-	-	Not a cazyme	-
Pilcr1-791773	Pilcr1-791773	No KOG	-	-	-	Not a cazyme	SSP
Pilcr1-90260	Pilcr1-90260	No KOG	-	-	-	Not a cazyme	SSP
Pilcr1-823803	Pilcr1-823714	KOG1187	Serine/threonine protein kinase	Signal transduction mechanisms	CELLULAR PROCESSES AND SIGNALING	Not a cazyme	SSP
Pilcr1-823718	Pilcr1-823718	No KOG	-	-	-	Not a cazyme	SSP
Pilcr1-90521	Pilcr1-90432	KOG2992	Nucleolar GTPase/ATPase p130	Nuclear structure	CELLULAR PROCESSES AND SIGNALING	Not a cazyme	-
Pilcr1-824105	Pilcr1-824105	No KOG	-	-	-	Not a cazyme	SSP
Pilcr1-824464	Pilcr1-824375	KOG2693	Putative zinc transporter	Inorganic ion transport and metabolism	METABOLISM	Not a cazyme	SSP
Pilcr1-591491	Pilcr1-591402	KOG2806	Chitinase	Carbohydrate transport and metabolism	METABOLISM	Not a cazyme	-
Pilcr1-824482	Pilcr1-824482	No KOG	-	-	-	Not a cazyme	SSP
Pilcr1-824504	Pilcr1-824504	No KOG	-	-	-	Not a cazyme	SSP
Pilcr1-824518	Pilcr1-824518	No KOG	-	-	-	Not a cazyme	SSP
Pilcr1-824753	Pilcr1-824753	No KOG	-	-	-	Not a cazyme	SSP
Pilcr1-824839	Pilcr1-824839	No KOG	-	-	-	Not a cazyme	SSP
Pilcr1-825004	Pilcr1-825004	No KOG	-	-	-	Not a cazyme	SSP
Pilcr1-609535	Pilcr1-609535	No KOG	-	-	-	Not a cazyme	SSP
Pilcr1-825052	Pilcr1-825052	No KOG	-	-	-	Not a cazyme	SSP
Pilcr1-612793	Pilcr1-612793	No KOG	-	-	-	Not a cazyme	SSP
Pilcr1-825272	Pilcr1-825272	No KOG	-	-	-	Not a cazyme	SSP
Pilcr1-618184	Pilcr1-618184	No KOG	-	-	-	Not a cazyme	SSP
Pilcr1-12169	Pilcr1-12169	No KOG	-	-	-	Not a cazyme	SSP
Pilcr1-825542	Pilcr1-825542	No KOG	-	-	-	Not a cazyme	SSP
Pilcr1-825815	Pilcr1-825815	No KOG	-	-	-	Not a cazyme	SSP
Pilcr1-825991	Pilcr1-825991	No KOG	-	-	-	Not a cazyme	SSP
Pilcr1-826073	Pilcr1-826073	No KOG	-	-	-	Not a cazyme	SSP
Pilcr1-826107	Pilcr1-826107	No KOG	-	-	-	Not a cazyme	SSP
Pilcr1-640540	Pilcr1-640540	No KOG	-	-	-	Not a cazyme	SSP
Pilcr1-12599	Pilcr1-12599	No KOG	-	-	-	Not a cazyme	SSP
Pilcr1-650234	Pilcr1-650234	No KOG	-	-	-	Not a cazyme	SSP
Pilcr1-826481	Pilcr1-826481	No KOG	-	-	-	Not a cazyme	SSP
Pilcr1-658025	Pilcr1-658025	No KOG	-	-	-	Not a cazyme	SSP
Pilcr1-663480	Pilcr1-663480	No KOG	-	-	-	Not a cazyme	SSP
Pilcr1-827421	Pilcr1-827421	No KOG	-	-	-	Not a cazyme	SSP
Pilcr1-827516	Pilcr1-827427	KOG1187	Serine/threonine protein kinase	Signal transduction mechanisms	CELLULAR PROCESSES AND SIGNALING	Not a cazyme	SSP
Pilcr1-827485	Pilcr1-827485	No KOG	-	-	-	Not a cazyme	SSP
Pilcr1-14000	Pilcr1-14000	No KOG	-	-	-	Not a cazyme	SSP
Pilcr1-14021	Pilcr1-14021	No KOG	-	-	-	Not a cazyme	SSP
Pilcr1-827840	Pilcr1-827840	No KOG	-	-	-	Not a cazyme	SSP
Pilcr1-14177	Pilcr1-14177	No KOG	-	-	-	Not a cazyme	SSP
Pilcr1-92487	Pilcr1-92487	No KOG	-	-	-	Not a cazyme	SSP
Pilcr1-14389	Pilcr1-14389	No KOG	-	-	-	Not a cazyme	SSP
Pilcr1-828223	Pilcr1-828223	No KOG	-	-	-	Not a cazyme	SSP
Pilcr1-828508	Pilcr1-828508	No KOG	-	-	-	Not a cazyme	SSP
Pilcr1-828517	Pilcr1-828517	No KOG	-	-	-	Not a cazyme	SSP
Pilcr1-828533	Pilcr1-828533	No KOG	-	-	-	Not a cazyme	SSP
Pilcr1-713529	Pilcr1-713529	No KOG	-	-	-	Not a cazyme	SSP
Pilcr1-828577	Pilcr1-828577	No KOG	-	-	-	Not a cazyme	SSP
Pilcr1-828579	Pilcr1-828579	No KOG	-	-	-	Not a cazyme	SSP
Pilcr1-721551	Pilcr1-721551	No KOG	-	-	-	Not a cazyme	SSP
Pilcr1-828953	Pilcr1-828953	No KOG	-	-	-	Not a cazyme	SSP
Pilcr1-15144	Pilcr1-15144	No KOG	-	-	-	Not a cazyme	SSP
Pilcr1-15148	Pilcr1-15148	No KOG	-	-	-	Not a cazyme	SSP
Pilcr1-829348	Pilcr1-829348	No KOG	-	-	-	Not a cazyme	SSP
Pilcr1-734411	Pilcr1-734411	No KOG	-	-	-	Not a cazyme	SSP
Pilcr1-15636	Pilcr1-15636	No KOG	-	-	-	Not a cazyme	SSP
Pilcr1-829446	Pilcr1-829446	No KOG	-	-	-	Not a cazyme	SSP
Pilcr1-829491	Pilcr1-829491	No KOG	-	-	-	Not a cazyme	SSP
Pilcr1-829673	Pilcr1-829673	No KOG	-	-	-	Not a cazyme	SSP
Pilcr1-16533	Pilcr1-16533	No KOG	-	-	-	Not a cazyme	SSP
Pilcr1-93681	Pilcr1-93681	No KOG	-	-	-	Not a cazyme	SSP
Pilcr1-17441	Pilcr1-17441	No KOG	-	-	-	Not a cazyme	SSP
Trima3-1407592	Trima3-1407592	No KOG	-	-	-	Not a cazyme	SSP
Trima3-1376695	Trima3-1376695	No KOG	-	-	-	Not a cazyme	SSP
Trima3-1394923	Trima3-1394923	No KOG	-	-	-	Not a cazyme	SSP
Trima3-27678	Trima3-27678	KOG0227	Splicing factor 3a, subunit 2	RNA processing and modification	INFORMATION STORAGE AND PROCESSING	Not a cazyme	SSP
Trima3-1394372	Trima3-1394372	No KOG	-	-	-	Not a cazyme	SSP
Trima3-1385317	Trima3-1385317	No KOG	-	-	-	Not a cazyme	SSP
Trima3-1378717	Trima3-1378717	No KOG	-	-	-	Not a cazyme	-
Trima3-1406092	Trima3-1406092	No KOG	-	-	-	Not a cazyme	SSP
Trima3-1374420	Trima3-1374420	No KOG	-	-	-	Not a cazyme	SSP
Trima3-1374301	Trima3-1374301	No KOG	-	-	-	Not a cazyme	SSP
Trima3-1268613	Trima3-1268613	No KOG	-	-	-	Not a cazyme	SSP
Trima3-1382097	Trima3-1382097	No KOG	-	-	-	Not a cazyme	SSP
Trima3-1377514	Trima3-1377514	No KOG	-	-	-	Not a cazyme	SSP
Trima3-1383203	Trima3-1383203	No KOG	-	-	-	Not a cazyme	SSP
Trima3-1471545	Trima3-1471545	No KOG	-	-	-	Not a cazyme	SSP
Trima3-1306227	Trima3-1306227	No KOG	-	-	-	Not a cazyme	SSP
Trima3-1376756	Trima3-1376756	No KOG	-	-	-	Not a cazyme	SSP
Trima3-1384513	Trima3-1384513	No KOG	-	-	-	Not a cazyme	SSP
Trima3-1399724	Trima3-1399724	No KOG	-	-	-	Not a cazyme	SSP
Trima3-1389931	Trima3-1389616	KOG4725	Uncharacterized conserved protein	Function unknown	POORLY CHARACTERIZED	Not a cazyme	SSP
Trima3-1418806	Trima3-1418806	No KOG	-	-	-	Not a cazyme	SSP
Trima3-1399770	Trima3-1399770	No KOG	-	-	-	Not a cazyme	SSP
Trima3-1384543	Trima3-1384543	No KOG	-	-	-	Not a cazyme	SSP
Trima3-1374663	Trima3-1374663	No KOG	-	-	-	Not a cazyme	SSP
Trima3-509423	Trima3-509423	No KOG	-	-	-	Not a cazyme	SSP
Trima3-1374438	Trima3-1374438	No KOG	-	-	-	Not a cazyme	SSP
Trima3-1388235	Trima3-1388235	No KOG	-	-	-	Not a cazyme	SSP
Trima3-1381166	Trima3-1381166	No KOG	-	-	-	Not a cazyme	-
Trima3-1459577	Trima3-1459577	No KOG	-	-	-	Not a cazyme	SSP
Trima3-1402455	Trima3-1402140	KOG1216	von Willebrand factor and related coagulation proteins	Defense mechanisms	CELLULAR PROCESSES AND SIGNALING	Not a cazyme	SSP
Trima3-1407020	Trima3-1407020	No KOG	-	-	-	Not a cazyme	SSP
Trima3-1406173	Trima3-1406173	No KOG	-	-	-	Not a cazyme	SSP
Trima3-1383020	Trima3-1383020	No KOG	-	-	-	Not a cazyme	SSP
Trima3-1381097	Trima3-1381097	No KOG	-	-	-	Not a cazyme	SSP
Trima3-18034	Trima3-18034	No KOG	-	-	-	Not a cazyme	-
Trima3-1501050	Trima3-1501050	No KOG	-	-	-	Not a cazyme	SSP
Trima3-1391314	Trima3-1391314	No KOG	-	-	-	Not a cazyme	SSP
Trima3-1509451	Trima3-1509451	No KOG	-	-	-	Not a cazyme	SSP
Trima3-1419999	Trima3-1419999	No KOG	-	-	-	Not a cazyme	SSP
Trima3-1404083	Trima3-1404083	No KOG	-	-	-	Not a cazyme	SSP
Trima3-1411669	Trima3-1411669	No KOG	-	-	-	Not a cazyme	SSP
Trima3-1384420	Trima3-1384420	No KOG	-	-	-	Not a cazyme	SSP
Trima3-1419561	Trima3-1419561	No KOG	-	-	-	Not a cazyme	SSP
Trima3-1413292	Trima3-1413292	No KOG	-	-	-	Not a cazyme	SSP
Trima3-1390681	Trima3-1390681	No KOG	-	-	-	Not a cazyme	SSP
Trima3-1390593	Trima3-1390593	No KOG	-	-	-	Not a cazyme	SSP
Trima3-1393542	Trima3-1393542	No KOG	-	-	-	Not a cazyme	SSP
Trima3-1547221	Trima3-1547221	No KOG	-	-	-	Not a cazyme	SSP
Trima3-1396292	Trima3-1396292	No KOG	-	-	-	Not a cazyme	SSP
Trima3-1401020	Trima3-1401020	No KOG	-	-	-	Not a cazyme	SSP
Trima3-1401898	Trima3-1401898	No KOG	-	-	-	Not a cazyme	SSP
Trima3-1401917	Trima3-1401917	No KOG	-	-	-	Not a cazyme	SSP
Trima3-1393453	Trima3-1393138	KOG0118	FOG: RRM domain	General function prediction only	POORLY CHARACTERIZED	Not a cazyme	SSP
Trima3-1390845	Trima3-1390845	No KOG	-	-	-	Not a cazyme	SSP
Trima3-1398675	Trima3-1398675	No KOG	-	-	-	Not a cazyme	SSP
Trima3-757099	Trima3-757099	No KOG	-	-	-	Not a cazyme	SSP
Trima3-1392496	Trima3-1392496	No KOG	-	-	-	Not a cazyme	SSP
Trima3-1394176	Trima3-1394176	No KOG	-	-	-	Not a cazyme	SSP
Trima3-1399289	Trima3-1399289	No KOG	-	-	-	Not a cazyme	SSP
Trima3-1402735	Trima3-1402735	No KOG	-	-	-	Not a cazyme	SSP
Trima3-1393400	Trima3-1393400	No KOG	-	-	-	Not a cazyme	SSP
Trima3-1400049	Trima3-1400049	No KOG	-	-	-	Not a cazyme	SSP
Trima3-1402517	Trima3-1402517	No KOG	-	-	-	Not a cazyme	SSP
Trima3-1385143	Trima3-1385143	No KOG	-	-	-	Not a cazyme	SSP
Trima3-125431	Trima3-125431	No KOG	-	-	-	Not a cazyme	SSP
Trima3-1376555	Trima3-1376555	No KOG	-	-	-	Not a cazyme	SSP
Trima3-347726	Trima3-347726	No KOG	-	-	-	Not a cazyme	SSP
Trima3-11682	Trima3-11682	No KOG	-	-	-	Not a cazyme	SSP
Trima3-735329	Trima3-735329	No KOG	-	-	-	Not a cazyme	SSP
Trima3-1394474	Trima3-1394474	No KOG	-	-	-	Not a cazyme	SSP
Trima3-434617	Trima3-434617	No KOG	-	-	-	Not a cazyme	SSP
Trima3-1378543	Trima3-1378543	No KOG	-	-	-	Not a cazyme	SSP
Trima3-1389954	Trima3-1389954	No KOG	-	-	-	Not a cazyme	SSP
Trima3-776520	Trima3-776520	No KOG	-	-	-	Not a cazyme	SSP
Trima3-1386654	Trima3-1386654	No KOG	-	-	-	Not a cazyme	SSP
Trima3-1405056	Trima3-1405056	No KOG	-	-	-	Not a cazyme	SSP
Trima3-1384330	Trima3-1384330	No KOG	-	-	-	Not a cazyme	SSP
Trima3-39074	Trima3-39074	No KOG	-	-	-	Not a cazyme	SSP
Trima3-1398283	Trima3-1398283	No KOG	-	-	-	Not a cazyme	SSP
Trima3-1386002	Trima3-1386002	No KOG	-	-	-	Not a cazyme	SSP
Trima3-1388523	Trima3-1388523	No KOG	-	-	-	Not a cazyme	SSP
Trima3-1388597	Trima3-1388597	No KOG	-	-	-	Not a cazyme	SSP
Trima3-1475757	Trima3-1475757	No KOG	-	-	-	Not a cazyme	SSP
Trima3-1475768	Trima3-1475768	No KOG	-	-	-	Not a cazyme	SSP
Trima3-490873	Trima3-490873	No KOG	-	-	-	Not a cazyme	SSP
Trima3-417152	Trima3-417152	No KOG	-	-	-	Not a cazyme	SSP
Trima3-1417953	Trima3-1417953	No KOG	-	-	-	Not a cazyme	SSP
Trima3-454934	Trima3-454934	No KOG	-	-	-	Not a cazyme	SSP
Trima3-1388049	Trima3-1388049	No KOG	-	-	-	Not a cazyme	SSP
Trima3-1388201	Trima3-1388201	No KOG	-	-	-	Not a cazyme	SSP
Trima3-1378046	Trima3-1378046	No KOG	-	-	-	Not a cazyme	SSP
Trima3-516665	Trima3-516665	No KOG	-	-	-	Not a cazyme	SSP
Trima3-1405291	Trima3-1405291	No KOG	-	-	-	Not a cazyme	SSP
Trima3-1398055	Trima3-1397740	KOG1216	von Willebrand factor and related coagulation proteins	Defense mechanisms	CELLULAR PROCESSES AND SIGNALING	Not a cazyme	-
Trima3-1497650	Trima3-1497650	No KOG	-	-	-	Not a cazyme	SSP
Trima3-1387948	Trima3-1387948	No KOG	-	-	-	Not a cazyme	SSP
Trima3-1497933	Trima3-1497933	No KOG	-	-	-	Not a cazyme	SSP
Trima3-1405760	Trima3-1405760	No KOG	-	-	-	Not a cazyme	SSP
Trima3-1383839	Trima3-1383839	No KOG	-	-	-	Not a cazyme	SSP
Trima3-1403025	Trima3-1403025	No KOG	-	-	-	Not a cazyme	SSP
Trima3-1392539	Trima3-1392539	No KOG	-	-	-	Not a cazyme	SSP
Trima3-230136	Trima3-230136	No KOG	-	-	-	Not a cazyme	SSP
Trima3-1400933	Trima3-1400933	No KOG	-	-	-	Not a cazyme	SSP
Trima3-1409564	Trima3-1409564	No KOG	-	-	-	Not a cazyme	SSP
Trima3-33486	Trima3-33486	No KOG	-	-	-	Not a cazyme	SSP
Trima3-1408675	Trima3-1408675	No KOG	-	-	-	Not a cazyme	SSP
Trima3-1408692	Trima3-1408692	No KOG	-	-	-	Not a cazyme	SSP
Trima3-1379571	Trima3-1379571	No KOG	-	-	-	Not a cazyme	SSP
Trima3-1250181	Trima3-1250181	No KOG	-	-	-	Not a cazyme	SSP
Trima3-1397333	Trima3-1397333	No KOG	-	-	-	Not a cazyme	SSP
Trima3-417907	Trima3-417907	No KOG	-	-	-	Not a cazyme	SSP
Trima3-1391162	Trima3-1391162	No KOG	-	-	-	Not a cazyme	SSP
Trima3-1403049	Trima3-1403049	No KOG	-	-	-	Not a cazyme	SSP
Trima3-1403086	Trima3-1403086	No KOG	-	-	-	Not a cazyme	SSP
Trima3-867973	Trima3-867973	No KOG	-	-	-	Not a cazyme	SSP
Trima3-1395097	Trima3-1395097	No KOG	-	-	-	Not a cazyme	SSP
Trima3-1392433	Trima3-1392433	No KOG	-	-	-	Not a cazyme	SSP
Trima3-1394581	Trima3-1394581	No KOG	-	-	-	Not a cazyme	SSP
Trima3-498652	Trima3-498652	No KOG	-	-	-	Not a cazyme	SSP
Trima3-1408341	Trima3-1408341	No KOG	-	-	-	Not a cazyme	SSP
Trima3-1380528	Trima3-1380528	No KOG	-	-	-	Not a cazyme	SSP
Trima3-1384530	Trima3-1384530	No KOG	-	-	-	Not a cazyme	SSP
Trima3-1398823	Trima3-1398823	No KOG	-	-	-	Not a cazyme	SSP
Trima3-63177	Trima3-63177	No KOG	-	-	-	Not a cazyme	SSP
Trima3-832028	Trima3-832028	No KOG	-	-	-	Not a cazyme	SSP
Trima3-1407431	Trima3-1407431	No KOG	-	-	-	Not a cazyme	SSP
Trima3-1381680	Trima3-1381365	KOG1474	Transcription initiation factor TFIID, subunit BDF1 and related bromodomain proteins	Transcription	INFORMATION STORAGE AND PROCESSING	Not a cazyme	-
Trima3-1401843	Trima3-1401843	No KOG	-	-	-	Not a cazyme	SSP
Trima3-1404551	Trima3-1404551	No KOG	-	-	-	Not a cazyme	SSP
Trima3-878643	Trima3-878643	No KOG	-	-	-	Not a cazyme	SSP
Trima3-1396672	Trima3-1396672	No KOG	-	-	-	Not a cazyme	SSP
Trima3-1410221	Trima3-1410221	No KOG	-	-	-	Not a cazyme	SSP
Trima3-1410396	Trima3-1410396	No KOG	-	-	-	Not a cazyme	SSP
Trima3-1407492	Trima3-1407492	No KOG	-	-	-	Not a cazyme	SSP
Trima3-1376676	Trima3-1376361	KOG2992	Nucleolar GTPase/ATPase p130	Nuclear structure	CELLULAR PROCESSES AND SIGNALING	Not a cazyme	-
Trima3-719042	Trima3-719042	KOG3599	Ca2+-modulated nonselective cation channel polycystin	Signal transduction mechanisms	CELLULAR PROCESSES AND SIGNALING	Not a cazyme	-
Trima3-721597	Trima3-721597	No KOG	-	-	-	Not a cazyme	-
Trima3-1396582	Trima3-1396582	No KOG	-	-	-	Not a cazyme	SSP
Trima3-1396592	Trima3-1396592	No KOG	-	-	-	Not a cazyme	SSP
Trima3-1409867	Trima3-1409867	No KOG	-	-	-	Not a cazyme	SSP
Trima3-1512928	Trima3-1512928	No KOG	-	-	-	Not a cazyme	SSP
Trima3-1408045	Trima3-1408045	No KOG	-	-	-	Not a cazyme	SSP
Trima3-859727	Trima3-859727	No KOG	-	-	-	Not a cazyme	SSP
Trima3-1388961	Trima3-1388961	No KOG	-	-	-	Not a cazyme	SSP
Trima3-1401246	Trima3-1401246	No KOG	-	-	-	Not a cazyme	SSP
Trima3-507687	Trima3-507687	No KOG	-	-	-	Not a cazyme	SSP
Trima3-1400799	Trima3-1400799	No KOG	-	-	-	Not a cazyme	SSP
Trima3-1399692	Trima3-1399692	No KOG	-	-	-	Not a cazyme	SSP
Trima3-1399712	Trima3-1399712	No KOG	-	-	-	Not a cazyme	SSP
Trima3-926482	Trima3-926482	No KOG	-	-	-	Not a cazyme	SSP
Trima3-1392648	Trima3-1392648	No KOG	-	-	-	Not a cazyme	SSP
Trima3-766212	Trima3-766212	No KOG	-	-	-	Not a cazyme	SSP
Trima3-549909	Trima3-549909	No KOG	-	-	-	Not a cazyme	SSP
Trima3-1412168	Trima3-1412168	No KOG	-	-	-	Not a cazyme	SSP
Trima3-732089	Trima3-732089	KOG0119	Splicing factor 1/branch point binding protein (RRM superfamily)	RNA processing and modification	INFORMATION STORAGE AND PROCESSING	Not a cazyme	SSP
Trima3-428999	Trima3-428999	No KOG	-	-	-	Not a cazyme	SSP
Trima3-1324767	Trima3-1324767	No KOG	-	-	-	Not a cazyme	SSP
Trima3-1380188	Trima3-1380188	No KOG	-	-	-	Not a cazyme	SSP
Trima3-1413804	Trima3-1413804	No KOG	-	-	-	Not a cazyme	SSP
Trima3-760643	Trima3-760643	No KOG	-	-	-	Not a cazyme	SSP
Trima3-1416209	Trima3-1416209	No KOG	-	-	-	Not a cazyme	SSP
Trima3-547912	Trima3-547912	No KOG	-	-	-	Not a cazyme	SSP
Trima3-1460819	Trima3-1460819	No KOG	-	-	-	Not a cazyme	SSP
Trima3-1395980	Trima3-1395980	No KOG	-	-	-	Not a cazyme	SSP
Trima3-1550692	Trima3-1550692	No KOG	-	-	-	Not a cazyme	SSP
Trima3-1394443	Trima3-1394443	No KOG	-	-	-	Not a cazyme	SSP
Trima3-1410258	Trima3-1410258	No KOG	-	-	-	Not a cazyme	SSP
Trima3-1409123	Trima3-1409123	No KOG	-	-	-	Not a cazyme	SSP
Trima3-1389098	Trima3-1389098	No KOG	-	-	-	Not a cazyme	SSP
Trima3-1375581	Trima3-1375581	No KOG	-	-	-	Not a cazyme	SSP
Trima3-529910	Trima3-529910	No KOG	-	-	-	Not a cazyme	SSP
Trima3-1411566	Trima3-1411566	No KOG	-	-	-	Not a cazyme	SSP
Trima3-1496558	Trima3-1496558	No KOG	-	-	-	Not a cazyme	SSP
Trima3-1394295	Trima3-1394295	No KOG	-	-	-	Not a cazyme	SSP
Trima3-1406406	Trima3-1406406	No KOG	-	-	-	Not a cazyme	SSP
Trima3-1403869	Trima3-1403869	No KOG	-	-	-	Not a cazyme	SSP
Trima3-643104	Trima3-643104	No KOG	-	-	-	Not a cazyme	SSP
Trima3-1381335	Trima3-1381020	KOG1216	von Willebrand factor and related coagulation proteins	Defense mechanisms	CELLULAR PROCESSES AND SIGNALING	Not a cazyme	-
Trima3-1409962	Trima3-1409962	No KOG	-	-	-	Not a cazyme	SSP
Trima3-642959	Trima3-642959	No KOG	-	-	-	Not a cazyme	SSP
Trima3-1417750	Trima3-1417750	No KOG	-	-	-	Not a cazyme	SSP
Trima3-1319242	Trima3-1319242	No KOG	-	-	-	Not a cazyme	SSP
Trima3-1413516	Trima3-1413516	No KOG	-	-	-	Not a cazyme	SSP
Trima3-1413517	Trima3-1413517	No KOG	-	-	-	Not a cazyme	SSP
Trima3-1406709	Trima3-1406709	No KOG	-	-	-	Not a cazyme	SSP
Trima3-1382444	Trima3-1382444	No KOG	-	-	-	Not a cazyme	SSP
Trima3-529712	Trima3-529712	No KOG	-	-	-	Not a cazyme	SSP
Trima3-1538799	Trima3-1538799	No KOG	-	-	-	Not a cazyme	SSP
Trima3-695776	Trima3-695776	No KOG	-	-	-	Not a cazyme	SSP
Trima3-1413207	Trima3-1413207	No KOG	-	-	-	Not a cazyme	SSP
Trima3-1418125	Trima3-1418125	No KOG	-	-	-	Not a cazyme	SSP
Trima3-1416093	Trima3-1416093	No KOG	-	-	-	Not a cazyme	SSP
Trima3-1419578	Trima3-1419578	No KOG	-	-	-	Not a cazyme	SSP
Trima3-1415315	Trima3-1415315	No KOG	-	-	-	Not a cazyme	SSP
Trima3-1120887	Trima3-1120887	No KOG	-	-	-	Not a cazyme	SSP
Trima3-1382869	Trima3-1382869	No KOG	-	-	-	Not a cazyme	SSP
Trima3-1417525	Trima3-1417525	No KOG	-	-	-	Not a cazyme	SSP
Trima3-1419883	Trima3-1419883	No KOG	-	-	-	Not a cazyme	SSP
Trima3-225686	Trima3-225686	No KOG	-	-	-	Not a cazyme	SSP
Trima3-1420030	Trima3-1420030	No KOG	-	-	-	Not a cazyme	SSP
Amamu1-813524	Amamu1-813414	KOG3544	Collagens (type IV and type XIII), and related proteins	Extracellular structures	CELLULAR PROCESSES AND SIGNALING	Not a cazyme	SSP
Amamu1-433548	Amamu1-433548	No KOG	-	-	-	Not a cazyme	SSP
Amamu1-855357	Amamu1-855357	No KOG	-	-	-	Not a cazyme	SSP
Amamu1-13845	Amamu1-13845	No KOG	-	-	-	Not a cazyme	SSP
Amamu1-821552	Amamu1-821552	No KOG	-	-	-	Not a cazyme	-
Amamu1-167013	Amamu1-166903	KOG4297	C-type lectin	Defense mechanisms	CELLULAR PROCESSES AND SIGNALING	Not a cazyme	-
Amamu1-13147	Amamu1-13147	No KOG	-	-	-	Not a cazyme	-
Amamu1-751097	Amamu1-751097	No KOG	-	-	-	Not a cazyme	SSP
Amamu1-179141	Amamu1-179141	No KOG	-	-	-	Not a cazyme	SSP
Amamu1-26074	Amamu1-26074	No KOG	-	-	-	Not a cazyme	SSP
Amamu1-728741	Amamu1-728741	No KOG	-	-	-	Not a cazyme	SSP
Amamu1-10837	Amamu1-10837	No KOG	-	-	-	Not a cazyme	SSP
Amamu1-301913	Amamu1-301913	No KOG	-	-	-	Not a cazyme	SSP
Amamu1-14423	Amamu1-14313	KOG1216	von Willebrand factor and related coagulation proteins	Defense mechanisms	CELLULAR PROCESSES AND SIGNALING	Not a cazyme	-
Amamu1-13212	Amamu1-13212	No KOG	-	-	-	Not a cazyme	SSP
Amamu1-172536	Amamu1-172426	KOG3627	Trypsin	Amino acid transport and metabolism	METABOLISM	Not a cazyme	SSP
Amamu1-535981	Amamu1-535981	No KOG	-	-	-	Not a cazyme	SSP
Amamu1-27844	Amamu1-27734	KOG3544	Collagens (type IV and type XIII), and related proteins	Extracellular structures	CELLULAR PROCESSES AND SIGNALING	Not a cazyme	SSP
Amamu1-13419	Amamu1-13419	No KOG	-	-	-	Not a cazyme	SSP
Amamu1-920935	Amamu1-920935	No KOG	-	-	-	Not a cazyme	SSP
Amamu1-162630	Amamu1-162630	No KOG	-	-	-	Not a cazyme	SSP
Amamu1-171676	Amamu1-171676	No KOG	-	-	-	Not a cazyme	-
Amamu1-178885	Amamu1-178885	No KOG	-	-	-	Not a cazyme	SSP
Amamu1-28195	Amamu1-28085	KOG0382	Carbonic anhydrase	General function prediction only	POORLY CHARACTERIZED	Not a cazyme	-
Amamu1-850887	Amamu1-850887	No KOG	-	-	-	Not a cazyme	SSP
Amamu1-15617	Amamu1-15507	KOG0382	Carbonic anhydrase	General function prediction only	POORLY CHARACTERIZED	Not a cazyme	SSP
Amamu1-26010	Amamu1-26010	No KOG	-	-	-	Not a cazyme	SSP
Amamu1-11939	Amamu1-11939	No KOG	-	-	-	Not a cazyme	SSP
Amamu1-158575	Amamu1-158575	No KOG	-	-	-	Not a cazyme	SSP
Amamu1-763116	Amamu1-763116	No KOG	-	-	-	Not a cazyme	SSP
Amamu1-19546	Amamu1-19546	No KOG	-	-	-	Not a cazyme	SSP
Amamu1-19504	Amamu1-19504	No KOG	-	-	-	Not a cazyme	SSP
Amamu1-160347	Amamu1-160347	No KOG	-	-	-	Not a cazyme	SSP
Amamu1-164572	Amamu1-164572	No KOG	-	-	-	Not a cazyme	SSP
Amamu1-11266	Amamu1-11266	No KOG	-	-	-	Not a cazyme	SSP
Amamu1-200306	Amamu1-200196	KOG4157	beta-1,6-N-acetylglucosaminyltransferase, contains WSC domain	Posttranslational modification, protein turnover, chaperones	CELLULAR PROCESSES AND SIGNALING	Not a cazyme	SSP
Amamu1-158455	Amamu1-158455	No KOG	-	-	-	Not a cazyme	SSP
Amamu1-765674	Amamu1-765674	No KOG	-	-	-	Not a cazyme	SSP
Amamu1-159776	Amamu1-159776	No KOG	-	-	-	Not a cazyme	SSP
Amamu1-158164	Amamu1-158164	No KOG	-	-	-	Not a cazyme	SSP
Amamu1-18187	Amamu1-18187	No KOG	-	-	-	Not a cazyme	SSP
Amamu1-920917	Amamu1-920917	No KOG	-	-	-	Not a cazyme	SSP
Amamu1-16746	Amamu1-16746	No KOG	-	-	-	Not a cazyme	SSP
Amamu1-162816	Amamu1-162816	No KOG	-	-	-	Not a cazyme	SSP
Amamu1-177762	Amamu1-177762	No KOG	-	-	-	Not a cazyme	SSP
Amamu1-9978	Amamu1-9978	No KOG	-	-	-	Not a cazyme	SSP
Amamu1-28794	Amamu1-28794	No KOG	-	-	-	Not a cazyme	SSP
Amamu1-6015	Amamu1-6015	No KOG	-	-	-	Not a cazyme	SSP
Amamu1-194907	Amamu1-194907	No KOG	-	-	-	Not a cazyme	SSP
Amamu1-155897	Amamu1-155897	No KOG	-	-	-	Not a cazyme	SSP
Amamu1-175707	Amamu1-175707	No KOG	-	-	-	Not a cazyme	SSP
Amamu1-157589	Amamu1-157589	No KOG	-	-	-	Not a cazyme	SSP
Amamu1-779970	Amamu1-779970	No KOG	-	-	-	Not a cazyme	SSP
Amamu1-976133	Amamu1-976133	No KOG	-	-	-	Not a cazyme	SSP
Amamu1-988265	Amamu1-988265	No KOG	-	-	-	Not a cazyme	SSP
Amamu1-159236	Amamu1-159236	No KOG	-	-	-	Not a cazyme	SSP
Amamu1-159426	Amamu1-159426	No KOG	-	-	-	Not a cazyme	SSP
Amamu1-296350	Amamu1-296350	No KOG	-	-	-	Not a cazyme	SSP
Amamu1-297101	Amamu1-297101	No KOG	-	-	-	Not a cazyme	SSP
Amamu1-159751	Amamu1-159751	No KOG	-	-	-	Not a cazyme	SSP
Amamu1-9682	Amamu1-9682	No KOG	-	-	-	Not a cazyme	SSP
Amamu1-159939	Amamu1-159939	No KOG	-	-	-	Not a cazyme	SSP
Amamu1-160389	Amamu1-160389	No KOG	-	-	-	Not a cazyme	SSP
Amamu1-369589	Amamu1-369589	No KOG	-	-	-	Not a cazyme	SSP
Amamu1-160690	Amamu1-160690	No KOG	-	-	-	Not a cazyme	SSP
Amamu1-373504	Amamu1-373504	No KOG	-	-	-	Not a cazyme	SSP
Amamu1-160777	Amamu1-160777	No KOG	-	-	-	Not a cazyme	SSP
Amamu1-160918	Amamu1-160918	No KOG	-	-	-	Not a cazyme	SSP
Amamu1-161417	Amamu1-161417	No KOG	-	-	-	Not a cazyme	SSP
Amamu1-161677	Amamu1-161677	No KOG	-	-	-	Not a cazyme	SSP
Amamu1-161956	Amamu1-161956	No KOG	-	-	-	Not a cazyme	SSP
Amamu1-162087	Amamu1-162087	No KOG	-	-	-	Not a cazyme	SSP
Amamu1-162164	Amamu1-162164	No KOG	-	-	-	Not a cazyme	SSP
Amamu1-555680	Amamu1-555680	No KOG	-	-	-	Not a cazyme	SSP
Amamu1-162568	Amamu1-162568	No KOG	-	-	-	Not a cazyme	SSP
Amamu1-162635	Amamu1-162635	No KOG	-	-	-	Not a cazyme	SSP
Amamu1-24427	Amamu1-24317	KOG2747	Histone acetyltransferase (MYST family)	Chromatin structure and dynamics	INFORMATION STORAGE AND PROCESSING	Not a cazyme	SSP
Amamu1-162712	Amamu1-162712	No KOG	-	-	-	Not a cazyme	SSP
Amamu1-11263	Amamu1-11263	No KOG	-	-	-	Not a cazyme	SSP
Amamu1-11267	Amamu1-11267	No KOG	-	-	-	Not a cazyme	SSP
Amamu1-571610	Amamu1-571610	No KOG	-	-	-	Not a cazyme	SSP
Amamu1-162872	Amamu1-162872	No KOG	-	-	-	Not a cazyme	SSP
Amamu1-162990	Amamu1-162990	No KOG	-	-	-	Not a cazyme	SSP
Amamu1-163056	Amamu1-163056	No KOG	-	-	-	Not a cazyme	SSP
Amamu1-581465	Amamu1-581465	No KOG	-	-	-	Not a cazyme	SSP
Amamu1-163550	Amamu1-163550	No KOG	-	-	-	Not a cazyme	SSP
Amamu1-163616	Amamu1-163616	No KOG	-	-	-	Not a cazyme	SSP
Amamu1-163642	Amamu1-163642	No KOG	-	-	-	Not a cazyme	SSP
Amamu1-163661	Amamu1-163661	No KOG	-	-	-	Not a cazyme	SSP
Amamu1-163703	Amamu1-163703	No KOG	-	-	-	Not a cazyme	SSP
Amamu1-163744	Amamu1-163744	No KOG	-	-	-	Not a cazyme	SSP
Amamu1-644057	Amamu1-644057	No KOG	-	-	-	Not a cazyme	SSP
Amamu1-11863	Amamu1-11863	No KOG	-	-	-	Not a cazyme	SSP
Amamu1-649375	Amamu1-649375	No KOG	-	-	-	Not a cazyme	SSP
Amamu1-163993	Amamu1-163993	No KOG	-	-	-	Not a cazyme	SSP
Amamu1-164097	Amamu1-164097	No KOG	-	-	-	Not a cazyme	SSP
Amamu1-164103	Amamu1-164103	No KOG	-	-	-	Not a cazyme	SSP
Amamu1-164286	Amamu1-164286	No KOG	-	-	-	Not a cazyme	SSP
Amamu1-164325	Amamu1-164325	No KOG	-	-	-	Not a cazyme	SSP
Amamu1-164761	Amamu1-164761	No KOG	-	-	-	Not a cazyme	SSP
Amamu1-164795	Amamu1-164795	No KOG	-	-	-	Not a cazyme	SSP
Amamu1-738573	Amamu1-738573	No KOG	-	-	-	Not a cazyme	SSP
Amamu1-165150	Amamu1-165150	No KOG	-	-	-	Not a cazyme	SSP
Amamu1-165156	Amamu1-165156	No KOG	-	-	-	Not a cazyme	SSP
Amamu1-25510	Amamu1-25400	KOG1187	Serine/threonine protein kinase	Signal transduction mechanisms	CELLULAR PROCESSES AND SIGNALING	Not a cazyme	SSP
Amamu1-12714	Amamu1-12604	KOG2510	SWI-SNF chromatin-remodeling complex protein	Chromatin structure and dynamics	INFORMATION STORAGE AND PROCESSING	Not a cazyme	SSP
Amamu1-744411	Amamu1-744411	No KOG	-	-	-	Not a cazyme	SSP
Amamu1-165321	Amamu1-165321	No KOG	-	-	-	Not a cazyme	SSP
Amamu1-179653	Amamu1-179653	No KOG	-	-	-	Not a cazyme	SSP
Amamu1-165644	Amamu1-165644	No KOG	-	-	-	Not a cazyme	SSP
Amamu1-165667	Amamu1-165667	No KOG	-	-	-	Not a cazyme	SSP
Amamu1-165774	Amamu1-165774	No KOG	-	-	-	Not a cazyme	SSP
Amamu1-12872	Amamu1-12872	No KOG	-	-	-	Not a cazyme	SSP
Amamu1-166171	Amamu1-166171	No KOG	-	-	-	Not a cazyme	SSP
Amamu1-166193	Amamu1-166193	No KOG	-	-	-	Not a cazyme	SSP
Amamu1-166213	Amamu1-166213	No KOG	-	-	-	Not a cazyme	SSP
Amamu1-166214	Amamu1-166214	No KOG	-	-	-	Not a cazyme	SSP
Amamu1-166224	Amamu1-166224	No KOG	-	-	-	Not a cazyme	SSP
Amamu1-166228	Amamu1-166228	No KOG	-	-	-	Not a cazyme	SSP
Amamu1-166237	Amamu1-166237	No KOG	-	-	-	Not a cazyme	SSP
Amamu1-166245	Amamu1-166245	No KOG	-	-	-	Not a cazyme	SSP
Amamu1-13143	Amamu1-13143	No KOG	-	-	-	Not a cazyme	SSP
Amamu1-166274	Amamu1-166274	No KOG	-	-	-	Not a cazyme	SSP
Amamu1-13188	Amamu1-13188	No KOG	-	-	-	Not a cazyme	SSP
Amamu1-818364	Amamu1-818364	No KOG	-	-	-	Not a cazyme	SSP
Amamu1-25969	Amamu1-25969	No KOG	-	-	-	Not a cazyme	SSP
Amamu1-166634	Amamu1-166634	No KOG	-	-	-	Not a cazyme	SSP
Amamu1-167204	Amamu1-167204	No KOG	-	-	-	Not a cazyme	SSP
Amamu1-867222	Amamu1-867112	KOG3751	Growth factor receptor-bound proteins (GRB7, GRB10, GRB14)	Signal transduction mechanisms	CELLULAR PROCESSES AND SIGNALING	Not a cazyme	SSP
Amamu1-875105	Amamu1-875105	No KOG	-	-	-	Not a cazyme	SSP
Amamu1-180263	Amamu1-180263	No KOG	-	-	-	Not a cazyme	SSP
Amamu1-903354	Amamu1-903354	No KOG	-	-	-	Not a cazyme	SSP
Amamu1-167652	Amamu1-167652	No KOG	-	-	-	Not a cazyme	SSP
Amamu1-167752	Amamu1-167752	No KOG	-	-	-	Not a cazyme	SSP
Amamu1-13918	Amamu1-13918	No KOG	-	-	-	Not a cazyme	SSP
Amamu1-911469	Amamu1-911469	No KOG	-	-	-	Not a cazyme	SSP
Amamu1-167860	Amamu1-167860	No KOG	-	-	-	Not a cazyme	SSP
Amamu1-168041	Amamu1-167931	KOG1904	Transcription coactivator	Transcription	INFORMATION STORAGE AND PROCESSING	Not a cazyme	SSP
Amamu1-914232	Amamu1-914232	No KOG	-	-	-	Not a cazyme	SSP
Amamu1-180520	Amamu1-180520	No KOG	-	-	-	Not a cazyme	SSP
Amamu1-168379	Amamu1-168379	No KOG	-	-	-	Not a cazyme	SSP
Amamu1-168419	Amamu1-168419	No KOG	-	-	-	Not a cazyme	SSP
Amamu1-168696	Amamu1-168696	No KOG	-	-	-	Not a cazyme	SSP
Amamu1-168979	Amamu1-168869	KOG0401	Translation initiation factor 4F, ribosome/mRNA-bridging subunit (eIF-4G)	Translation, ribosomal structure and biogenesis	INFORMATION STORAGE AND PROCESSING	Not a cazyme	SSP
Amamu1-168870	Amamu1-168870	No KOG	-	-	-	Not a cazyme	SSP
Amamu1-180692	Amamu1-180692	No KOG	-	-	-	Not a cazyme	SSP
Amamu1-168877	Amamu1-168877	No KOG	-	-	-	Not a cazyme	SSP
Amamu1-168906	Amamu1-168906	No KOG	-	-	-	Not a cazyme	SSP
Amamu1-169033	Amamu1-169033	No KOG	-	-	-	Not a cazyme	SSP
Amamu1-200101	Amamu1-200101	No KOG	-	-	-	Not a cazyme	SSP
Amamu1-169209	Amamu1-169209	No KOG	-	-	-	Not a cazyme	SSP
Amamu1-169210	Amamu1-169210	No KOG	-	-	-	Not a cazyme	SSP
Amamu1-169245	Amamu1-169245	No KOG	-	-	-	Not a cazyme	SSP
Amamu1-1006610	Amamu1-1006610	No KOG	-	-	-	Not a cazyme	SSP
Amamu1-169443	Amamu1-169443	No KOG	-	-	-	Not a cazyme	SSP
Amamu1-169662	Amamu1-169662	No KOG	-	-	-	Not a cazyme	SSP
Amamu1-169789	Amamu1-169789	No KOG	-	-	-	Not a cazyme	SSP
Amamu1-284333	Amamu1-284333	No KOG	-	-	-	Not a cazyme	SSP
Amamu1-170265	Amamu1-170155	KOG0382	Carbonic anhydrase	General function prediction only	POORLY CHARACTERIZED	Not a cazyme	SSP
Amamu1-170174	Amamu1-170174	No KOG	-	-	-	Not a cazyme	SSP
Amamu1-15384	Amamu1-15274	KOG1187	Serine/threonine protein kinase	Signal transduction mechanisms	CELLULAR PROCESSES AND SIGNALING	Not a cazyme	SSP
Amamu1-181262	Amamu1-181262	No KOG	-	-	-	Not a cazyme	SSP
Amamu1-15575	Amamu1-15575	No KOG	-	-	-	Not a cazyme	SSP
Amamu1-318350	Amamu1-318350	No KOG	-	-	-	Not a cazyme	SSP
Amamu1-132848	Amamu1-132848	No KOG	-	-	-	Not a cazyme	SSP
Amamu1-15816	Amamu1-15816	No KOG	-	-	-	Not a cazyme	SSP
Amamu1-171090	Amamu1-171090	No KOG	-	-	-	Not a cazyme	SSP
Amamu1-171102	Amamu1-171102	No KOG	-	-	-	Not a cazyme	SSP
Amamu1-27930	Amamu1-27820	KOG1187	Serine/threonine protein kinase	Signal transduction mechanisms	CELLULAR PROCESSES AND SIGNALING	Not a cazyme	SSP
Amamu1-364708	Amamu1-364708	No KOG	-	-	-	Not a cazyme	SSP
Amamu1-16093	Amamu1-16093	No KOG	-	-	-	Not a cazyme	SSP
Amamu1-171562	Amamu1-171562	No KOG	-	-	-	Not a cazyme	SSP
Amamu1-171597	Amamu1-171597	No KOG	-	-	-	Not a cazyme	SSP
Amamu1-171788	Amamu1-171788	No KOG	-	-	-	Not a cazyme	SSP
Amamu1-171962	Amamu1-171852	KOG0931	Predicted guanine nucleotide exchange factor, contains Sec7 domain	Intracellular trafficking, secretion, and vesicular transport	CELLULAR PROCESSES AND SIGNALING	Not a cazyme	SSP
Amamu1-171867	Amamu1-171867	No KOG	-	-	-	Not a cazyme	SSP
Amamu1-171875	Amamu1-171875	No KOG	-	-	-	Not a cazyme	SSP
Amamu1-171950	Amamu1-171950	No KOG	-	-	-	Not a cazyme	SSP
Amamu1-171993	Amamu1-171993	No KOG	-	-	-	Not a cazyme	SSP
Amamu1-400589	Amamu1-400589	No KOG	-	-	-	Not a cazyme	SSP
Amamu1-172191	Amamu1-172191	No KOG	-	-	-	Not a cazyme	SSP
Amamu1-172337	Amamu1-172337	No KOG	-	-	-	Not a cazyme	SSP
Amamu1-172414	Amamu1-172414	No KOG	-	-	-	Not a cazyme	SSP
Amamu1-172416	Amamu1-172416	No KOG	-	-	-	Not a cazyme	SSP
Amamu1-17101	Amamu1-17101	No KOG	-	-	-	Not a cazyme	SSP
Amamu1-172896	Amamu1-172896	No KOG	-	-	-	Not a cazyme	SSP
Amamu1-173092	Amamu1-173092	No KOG	-	-	-	Not a cazyme	SSP
Amamu1-173181	Amamu1-173181	No KOG	-	-	-	Not a cazyme	SSP
Amamu1-173257	Amamu1-173257	No KOG	-	-	-	Not a cazyme	SSP
Amamu1-17618	Amamu1-17618	No KOG	-	-	-	Not a cazyme	SSP
Amamu1-17933	Amamu1-17933	No KOG	-	-	-	Not a cazyme	SSP
Amamu1-597298	Amamu1-597298	No KOG	-	-	-	Not a cazyme	SSP
Amamu1-18078	Amamu1-18078	No KOG	-	-	-	Not a cazyme	SSP
Amamu1-174062	Amamu1-174062	No KOG	-	-	-	Not a cazyme	SSP
Amamu1-28784	Amamu1-28674	KOG1187	Serine/threonine protein kinase	Signal transduction mechanisms	CELLULAR PROCESSES AND SIGNALING	Not a cazyme	SSP
Amamu1-734234	Amamu1-734234	No KOG	-	-	-	Not a cazyme	SSP
Amamu1-18661	Amamu1-18661	No KOG	-	-	-	Not a cazyme	SSP
Amamu1-18784	Amamu1-18784	No KOG	-	-	-	Not a cazyme	SSP
Amamu1-174245	Amamu1-174245	No KOG	-	-	-	Not a cazyme	SSP
Amamu1-174384	Amamu1-174384	No KOG	-	-	-	Not a cazyme	SSP
Amamu1-174387	Amamu1-174387	No KOG	-	-	-	Not a cazyme	SSP
Amamu1-821655	Amamu1-821655	No KOG	-	-	-	Not a cazyme	SSP
Acema1-250747	Acema1-250747	No KOG	-	-	-	GH16	-
Acema1-736163	Acema1-736163	No KOG	-	-	-	Not a cazyme	SSP
Acema1-805575	Acema1-805575	No KOG	-	-	-	Not a cazyme	SSP
Acema1-182080	Acema1-182080	No KOG	-	-	-	Not a cazyme	SSP
Acema1-208814	Acema1-208814	No KOG	-	-	-	Not a cazyme	-
Acema1-677536	Acema1-677536	No KOG	-	-	-	Not a cazyme	-
Acema1-755113	Acema1-755113	No KOG	-	-	-	Not a cazyme	-
Acema1-718034	Acema1-718034	No KOG	-	-	-	Not a cazyme	SSP
Acema1-686380	Acema1-686380	No KOG	-	-	-	Not a cazyme	SSP
Acema1-730668	Acema1-730668	No KOG	-	-	-	Not a cazyme	SSP
Acema1-759489	Acema1-759489	No KOG	-	-	-	Not a cazyme	SSP
Acema1-747574	Acema1-747574	No KOG	-	-	-	Not a cazyme	SSP
Acema1-720813	Acema1-720813	No KOG	-	-	-	Not a cazyme	SSP
Acema1-745096	Acema1-745096	No KOG	-	-	-	Not a cazyme	SSP
Acema1-381067	Acema1-381067	No KOG	-	-	-	Not a cazyme	SSP
Acema1-668303	Acema1-668303	No KOG	-	-	-	Not a cazyme	SSP
Acema1-696043	Acema1-696043	No KOG	-	-	-	Not a cazyme	SSP
Acema1-190113	Acema1-190113	No KOG	-	-	-	Not a cazyme	SSP
Acema1-692186	Acema1-692186	No KOG	-	-	-	Not a cazyme	SSP
Acema1-784177	Acema1-784177	No KOG	-	-	-	Not a cazyme	SSP
Acema1-676543	Acema1-676543	No KOG	-	-	-	Not a cazyme	SSP
Acema1-688720	Acema1-688720	No KOG	-	-	-	Not a cazyme	SSP
Acema1-798079	Acema1-797992	KOG2510	SWI-SNF chromatin-remodeling complex protein	Chromatin structure and dynamics	INFORMATION STORAGE AND PROCESSING	Not a cazyme	SSP
Acema1-749529	Acema1-749442	KOG3599	Ca2+-modulated nonselective cation channel polycystin	Inorganic ion transport and metabolism	METABOLISM	Not a cazyme	SSP
Acema1-754309	Acema1-754309	No KOG	-	-	-	Not a cazyme	SSP
Acema1-690322	Acema1-690322	No KOG	-	-	-	Not a cazyme	SSP
Acema1-737894	Acema1-737894	No KOG	-	-	-	Not a cazyme	SSP
Acema1-679819	Acema1-679819	No KOG	-	-	-	Not a cazyme	SSP
Acema1-740354	Acema1-740354	No KOG	-	-	-	Not a cazyme	SSP
Acema1-696855	Acema1-696855	No KOG	-	-	-	Not a cazyme	SSP
Acema1-742643	Acema1-742643	No KOG	-	-	-	Not a cazyme	SSP
Acema1-692161	Acema1-692161	No KOG	-	-	-	Not a cazyme	-
Acema1-680667	Acema1-680667	No KOG	-	-	-	Not a cazyme	SSP
Acema1-690650	Acema1-690650	No KOG	-	-	-	Not a cazyme	SSP
Acema1-680021	Acema1-680021	No KOG	-	-	-	Not a cazyme	SSP
Acema1-804530	Acema1-804530	No KOG	-	-	-	Not a cazyme	SSP
Acema1-689391	Acema1-689391	No KOG	-	-	-	Not a cazyme	SSP
Acema1-720358	Acema1-720358	No KOG	-	-	-	Not a cazyme	SSP
Acema1-777406	Acema1-777406	No KOG	-	-	-	Not a cazyme	SSP
Hebcy2-191155	Hebcy2-191155	No KOG	-	-	-	Not a cazyme	SSP
Acema1-686383	Acema1-686383	No KOG	-	-	-	Not a cazyme	-
Acema1-684226	Acema1-684226	No KOG	-	-	-	Not a cazyme	SSP
Acema1-647723	Acema1-647723	No KOG	-	-	-	Not a cazyme	-
Acema1-729108	Acema1-729108	No KOG	-	-	-	Not a cazyme	SSP
Acema1-724754	Acema1-724754	No KOG	-	-	-	Not a cazyme	SSP
Acema1-724448	Acema1-724448	No KOG	-	-	-	Not a cazyme	-
Acema1-240209	Acema1-240209	No KOG	-	-	-	Not a cazyme	-
Acema1-45207	Acema1-45207	No KOG	-	-	-	Not a cazyme	SSP
Acema1-778629	Acema1-778629	No KOG	-	-	-	Not a cazyme	-
Acema1-591063	Acema1-591063	No KOG	-	-	-	Not a cazyme	-
Acema1-740465	Acema1-740465	No KOG	-	-	-	Not a cazyme	SSP
Acema1-743929	Acema1-743929	No KOG	-	-	-	Not a cazyme	SSP
Acema1-743928	Acema1-743928	No KOG	-	-	-	Not a cazyme	SSP
Acema1-682501	Acema1-682414	KOG1217	Fibrillins and related proteins containing Ca2+-binding EGF-like domains	Signal transduction mechanisms	CELLULAR PROCESSES AND SIGNALING	Not a cazyme	-
Acema1-740049	Acema1-740049	No KOG	-	-	-	Not a cazyme	-
Acema1-284150	Acema1-284150	No KOG	-	-	-	Not a cazyme	-
Acema1-677576	Acema1-677489	KOG3599	Ca2+-modulated nonselective cation channel polycystin	Inorganic ion transport and metabolism	METABOLISM	Not a cazyme	SSP
Acema1-370508	Acema1-370421	KOG1474	Transcription initiation factor TFIID, subunit BDF1 and related bromodomain proteins	Transcription	INFORMATION STORAGE AND PROCESSING	Not a cazyme	SSP
Acema1-53863	Acema1-53776	KOG4297	C-type lectin	Signal transduction mechanisms	CELLULAR PROCESSES AND SIGNALING	Not a cazyme	SSP
Acema1-804945	Acema1-804945	No KOG	-	-	-	Not a cazyme	SSP
Acema1-674157	Acema1-674157	No KOG	-	-	-	Not a cazyme	SSP
Acema1-799321	Acema1-799321	No KOG	-	-	-	Not a cazyme	SSP
Acema1-724774	Acema1-724687	KOG4701	Chitinase	Cell wall/membrane/envelope biogenesis	CELLULAR PROCESSES AND SIGNALING	Not a cazyme	-
Acema1-779374	Acema1-779374	No KOG	-	-	-	Not a cazyme	SSP
Acema1-729752	Acema1-729752	No KOG	-	-	-	Not a cazyme	-
Acema1-678022	Acema1-678022	No KOG	-	-	-	Not a cazyme	SSP
Acema1-755446	Acema1-755446	No KOG	-	-	-	Not a cazyme	SSP
Acema1-754299	Acema1-754299	No KOG	-	-	-	Not a cazyme	SSP
Acema1-795134	Acema1-795134	No KOG	-	-	-	Not a cazyme	-
Acema1-732480	Acema1-732393	KOG1216	von Willebrand factor and related coagulation proteins	Extracellular structures	CELLULAR PROCESSES AND SIGNALING	Not a cazyme	-
Acema1-745674	Acema1-745674	No KOG	-	-	-	Not a cazyme	-
Acema1-246027	Acema1-245940	KOG4701	Chitinase	Cell wall/membrane/envelope biogenesis	CELLULAR PROCESSES AND SIGNALING	Not a cazyme	SSP
Acema1-798450	Acema1-798450	No KOG	-	-	-	Not a cazyme	SSP
Acema1-751177	Acema1-751177	No KOG	-	-	-	Not a cazyme	SSP
Acema1-232114	Acema1-232114	No KOG	-	-	-	Not a cazyme	SSP
Acema1-799667	Acema1-799580	KOG4701	Chitinase	Cell wall/membrane/envelope biogenesis	CELLULAR PROCESSES AND SIGNALING	Not a cazyme	SSP
Acema1-777977	Acema1-777977	No KOG	-	-	-	Not a cazyme	-
Acema1-745997	Acema1-745997	No KOG	-	-	-	Not a cazyme	SSP
Acema1-803970	Acema1-803970	No KOG	-	-	-	Not a cazyme	SSP
Acema1-741813	Acema1-741813	No KOG	-	-	-	Not a cazyme	SSP
Acema1-742794	Acema1-742794	No KOG	-	-	-	Not a cazyme	SSP
Acema1-795410	Acema1-795410	No KOG	-	-	-	Not a cazyme	SSP
Acema1-734406	Acema1-734319	KOG4701	Chitinase	Cell wall/membrane/envelope biogenesis	CELLULAR PROCESSES AND SIGNALING	Not a cazyme	SSP
Acema1-754845	Acema1-754845	No KOG	-	-	-	Not a cazyme	SSP
Acema1-725831	Acema1-725744	KOG2806	Chitinase	Carbohydrate transport and metabolism	METABOLISM	Not a cazyme	SSP
Acema1-687682	Acema1-687595	KOG1869	Splicing coactivator SRm160/300, subunit SRm300	RNA processing and modification	INFORMATION STORAGE AND PROCESSING	Not a cazyme	-
Acema1-679132	Acema1-679132	No KOG	-	-	-	Not a cazyme	SSP
Acema1-696562	Acema1-696562	No KOG	-	-	-	Not a cazyme	SSP
Acema1-696376	Acema1-696289	KOG1218	Proteins containing Ca2+-binding EGF-like domains	Signal transduction mechanisms	CELLULAR PROCESSES AND SIGNALING	Not a cazyme	SSP
Acema1-805700	Acema1-805700	No KOG	-	-	-	Not a cazyme	SSP
Acema1-746144	Acema1-746144	No KOG	-	-	-	Not a cazyme	-
Acema1-755227	Acema1-755227	No KOG	-	-	-	Not a cazyme	SSP
Acema1-208775	Acema1-208775	No KOG	-	-	-	Not a cazyme	-
Acema1-737545	Acema1-737458	KOG1474	Transcription initiation factor TFIID, subunit BDF1 and related bromodomain proteins	Transcription	INFORMATION STORAGE AND PROCESSING	Not a cazyme	-
Acema1-321955	Acema1-321868	KOG4157	beta-1,6-N-acetylglucosaminyltransferase, contains WSC domain	Carbohydrate transport and metabolism	METABOLISM	Not a cazyme	SSP
Acema1-746583	Acema1-746583	No KOG	-	-	-	Not a cazyme	-
Acema1-674790	Acema1-674703	KOG4297	C-type lectin	Signal transduction mechanisms	CELLULAR PROCESSES AND SIGNALING	Not a cazyme	SSP
Acema1-196218	Acema1-196131	KOG1216	von Willebrand factor and related coagulation proteins	Extracellular structures	CELLULAR PROCESSES AND SIGNALING	Not a cazyme	SSP
Acema1-791896	Acema1-791809	KOG3599	Ca2+-modulated nonselective cation channel polycystin	Inorganic ion transport and metabolism	METABOLISM	Not a cazyme	-
Acema1-808888	Acema1-808801	KOG4742	Predicted chitinase	General function prediction only	POORLY CHARACTERIZED	Not a cazyme	SSP
Acema1-677247	Acema1-677247	No KOG	-	-	-	Not a cazyme	SSP
Acema1-808154	Acema1-808154	No KOG	-	-	-	Not a cazyme	SSP
Acema1-806967	Acema1-806880	KOG1216	von Willebrand factor and related coagulation proteins	Extracellular structures	CELLULAR PROCESSES AND SIGNALING	Not a cazyme	SSP
Acema1-734999	Acema1-734999	No KOG	-	-	-	CBM35	SSP
Acema1-723387	Acema1-723387	No KOG	-	-	-	Not a cazyme	-
Acema1-747915	Acema1-747915	No KOG	-	-	-	Not a cazyme	SSP
Acema1-742276	Acema1-742276	No KOG	-	-	-	Not a cazyme	SSP
Acema1-691573	Acema1-691573	No KOG	-	-	-	Not a cazyme	SSP
Acema1-745199	Acema1-745199	No KOG	-	-	-	Not a cazyme	SSP
Acema1-220321	Acema1-220321	No KOG	-	-	-	Not a cazyme	-
Acema1-750227	Acema1-750227	No KOG	-	-	-	Not a cazyme	SSP
Acema1-799291	Acema1-799291	No KOG	-	-	-	Not a cazyme	SSP
Acema1-230638	Acema1-230551	KOG1216	von Willebrand factor and related coagulation proteins	Extracellular structures	CELLULAR PROCESSES AND SIGNALING	Not a cazyme	-
Acema1-600573	Acema1-600573	No KOG	-	-	-	Not a cazyme	-
Acema1-803937	Acema1-803937	No KOG	-	-	-	Not a cazyme	SSP
Acema1-749155	Acema1-749068	KOG4157	beta-1,6-N-acetylglucosaminyltransferase, contains WSC domain	Carbohydrate transport and metabolism	METABOLISM	Not a cazyme	SSP
Acema1-749063	Acema1-749063	No KOG	-	-	-	Not a cazyme	SSP
Acema1-368180	Acema1-368180	No KOG	-	-	-	Not a cazyme	-
Acema1-729166	Acema1-729166	No KOG	-	-	-	Not a cazyme	SSP
Acema1-672713	Acema1-672713	No KOG	-	-	-	Not a cazyme	-
Acema1-679483	Acema1-679483	No KOG	-	-	-	Not a cazyme	SSP
Acema1-696768	Acema1-696768	No KOG	-	-	-	Not a cazyme	SSP
Acema1-668354	Acema1-668354	No KOG	-	-	-	Not a cazyme	SSP
Acema1-754768	Acema1-754768	No KOG	-	-	-	Not a cazyme	SSP
Acema1-754853	Acema1-754766	KOG4701	Chitinase	Cell wall/membrane/envelope biogenesis	CELLULAR PROCESSES AND SIGNALING	Not a cazyme	-
Acema1-680901	Acema1-680901	No KOG	-	-	-	Not a cazyme	SSP
Acema1-677798	Acema1-677798	No KOG	-	-	-	Not a cazyme	-
Acema1-753731	Acema1-753731	No KOG	-	-	-	Not a cazyme	-
Acema1-676686	Acema1-676686	No KOG	-	-	-	Not a cazyme	SSP
Acema1-809674	Acema1-809674	No KOG	-	-	-	Not a cazyme	-
Acema1-683995	Acema1-683995	No KOG	-	-	-	Not a cazyme	SSP
Acema1-744056	Acema1-744056	No KOG	-	-	-	Not a cazyme	SSP
Acema1-799266	Acema1-799266	No KOG	-	-	-	Not a cazyme	SSP
Acema1-32355	Acema1-32355	No KOG	-	-	-	Not a cazyme	SSP
Acema1-691885	Acema1-691885	No KOG	-	-	-	Not a cazyme	SSP
Acema1-732920	Acema1-732920	No KOG	-	-	-	Not a cazyme	SSP
Acema1-677887	Acema1-677800	KOG4157	beta-1,6-N-acetylglucosaminyltransferase, contains WSC domain	Carbohydrate transport and metabolism	METABOLISM	Not a cazyme	SSP
Acema1-695165	Acema1-695165	No KOG	-	-	-	Not a cazyme	SSP
Acema1-727902	Acema1-727815	KOG4701	Chitinase	Cell wall/membrane/envelope biogenesis	CELLULAR PROCESSES AND SIGNALING	Not a cazyme	-
Acema1-741900	Acema1-741900	No KOG	-	-	-	Not a cazyme	SSP
Acema1-692031	Acema1-691944	KOG2051	Nonsense-mediated mRNA decay 2 protein	RNA processing and modification	INFORMATION STORAGE AND PROCESSING	Not a cazyme	-
Acema1-752924	Acema1-752924	No KOG	-	-	-	Not a cazyme	SSP
Acema1-688000	Acema1-688000	No KOG	-	-	-	Not a cazyme	-
Acema1-742013	Acema1-742013	No KOG	-	-	-	Not a cazyme	SSP
Acema1-692990	Acema1-692990	No KOG	-	-	-	Not a cazyme	SSP
Acema1-770559	Acema1-770559	No KOG	-	-	-	Not a cazyme	SSP
Acema1-688535	Acema1-688448	KOG3544	Collagens (type IV and type XIII), and related proteins	Extracellular structures	CELLULAR PROCESSES AND SIGNALING	Not a cazyme	-
Acema1-724461	Acema1-724461	No KOG	-	-	-	Not a cazyme	SSP
Acema1-726235	Acema1-726148	KOG1216	von Willebrand factor and related coagulation proteins	Extracellular structures	CELLULAR PROCESSES AND SIGNALING	Not a cazyme	-
Acema1-672048	Acema1-672048	No KOG	-	-	-	Not a cazyme	SSP
Acema1-749752	Acema1-749752	No KOG	-	-	-	Not a cazyme	-
Acema1-747210	Acema1-747210	No KOG	-	-	-	Not a cazyme	SSP
Acema1-753987	Acema1-753987	No KOG	-	-	-	Not a cazyme	SSP
Acema1-299707	Acema1-299707	No KOG	-	-	-	Not a cazyme	SSP
Acema1-740700	Acema1-740700	No KOG	-	-	-	Not a cazyme	-
Acema1-680439	Acema1-680439	No KOG	-	-	-	Not a cazyme	SSP
Acema1-683997	Acema1-683997	No KOG	-	-	-	Not a cazyme	-
Acema1-798610	Acema1-798610	No KOG	-	-	-	Not a cazyme	SSP
Acema1-756023	Acema1-756023	No KOG	-	-	-	Not a cazyme	SSP
Acema1-751529	Acema1-751529	No KOG	-	-	-	Not a cazyme	SSP
Acema1-744601	Acema1-744514	KOG1216	von Willebrand factor and related coagulation proteins	Extracellular structures	CELLULAR PROCESSES AND SIGNALING	Not a cazyme	-
Acema1-692069	Acema1-692069	No KOG	-	-	-	Not a cazyme	SSP
Acema1-362687	Acema1-362687	No KOG	-	-	-	Not a cazyme	SSP
Acema1-723390	Acema1-723390	No KOG	-	-	-	Not a cazyme	SSP
Acema1-696413	Acema1-696413	No KOG	-	-	-	Not a cazyme	SSP
Acema1-807085	Acema1-807085	No KOG	-	-	-	Not a cazyme	SSP
Acema1-765504	Acema1-765417	KOG1821	Uncharacterized conserved protein	Function unknown	POORLY CHARACTERIZED	Not a cazyme	-
Acema1-674896	Acema1-674896	No KOG	-	-	-	Not a cazyme	SSP
Acema1-800323	Acema1-800323	No KOG	-	-	-	Not a cazyme	SSP
Acema1-730682	Acema1-730682	No KOG	-	-	-	Not a cazyme	SSP
Acema1-778837	Acema1-778837	No KOG	-	-	-	Not a cazyme	SSP
Acema1-486117	Acema1-486117	No KOG	-	-	-	Not a cazyme	SSP
Acema1-809129	Acema1-809042	KOG1216	von Willebrand factor and related coagulation proteins	Extracellular structures	CELLULAR PROCESSES AND SIGNALING	Not a cazyme	SSP
Acema1-733322	Acema1-733235	KOG1216	von Willebrand factor and related coagulation proteins	Extracellular structures	CELLULAR PROCESSES AND SIGNALING	Not a cazyme	-
Acema1-679733	Acema1-679733	No KOG	-	-	-	Not a cazyme	SSP
Acema1-141535	Acema1-141448	KOG3599	Ca2+-modulated nonselective cation channel polycystin	Inorganic ion transport and metabolism	METABOLISM	Not a cazyme	SSP
Acema1-608298	Acema1-608298	No KOG	-	-	-	Not a cazyme	SSP
Acema1-742075	Acema1-742075	No KOG	-	-	-	Not a cazyme	-
Acema1-735677	Acema1-735590	KOG4701	Chitinase	Cell wall/membrane/envelope biogenesis	CELLULAR PROCESSES AND SIGNALING	Not a cazyme	-
Acema1-789829	Acema1-789742	KOG4701	Chitinase	Cell wall/membrane/envelope biogenesis	CELLULAR PROCESSES AND SIGNALING	Not a cazyme	-
Acema1-753256	Acema1-753256	No KOG	-	-	-	Not a cazyme	SSP
Acema1-688289	Acema1-688202	KOG2806	Chitinase	Carbohydrate transport and metabolism	METABOLISM	Not a cazyme	-
Acema1-741864	Acema1-741864	No KOG	-	-	-	Not a cazyme	SSP
Acema1-693355	Acema1-693355	No KOG	-	-	-	Not a cazyme	SSP
Acema1-719800	Acema1-719800	No KOG	-	-	-	Not a cazyme	SSP
Acema1-748704	Acema1-748704	No KOG	-	-	-	Not a cazyme	SSP
Acema1-753779	Acema1-753779	No KOG	-	-	-	Not a cazyme	SSP
Acema1-63855	Acema1-63768	KOG4157	beta-1,6-N-acetylglucosaminyltransferase, contains WSC domain	Carbohydrate transport and metabolism	METABOLISM	Not a cazyme	SSP
Acema1-775452	Acema1-775365	KOG1778	CREB binding protein/P300 and related TAZ Zn-finger proteins	Transcription	INFORMATION STORAGE AND PROCESSING	Not a cazyme	-
Acema1-729589	Acema1-729589	No KOG	-	-	-	Not a cazyme	SSP
Acema1-795641	Acema1-795641	No KOG	-	-	-	Not a cazyme	SSP
Acema1-262433	Acema1-262433	No KOG	-	-	-	Not a cazyme	SSP
Acema1-671698	Acema1-671698	No KOG	-	-	-	Not a cazyme	SSP
Acema1-276206	Acema1-276119	KOG4157	beta-1,6-N-acetylglucosaminyltransferase, contains WSC domain	Carbohydrate transport and metabolism	METABOLISM	Not a cazyme	SSP
Acema1-683764	Acema1-683677	KOG3753	Circadian clock protein period	Signal transduction mechanisms	CELLULAR PROCESSES AND SIGNALING	Not a cazyme	SSP
Acema1-800390	Acema1-800390	No KOG	-	-	-	Not a cazyme	SSP
Acema1-671763	Acema1-671763	No KOG	-	-	-	Not a cazyme	SSP
Acema1-753741	Acema1-753654	KOG2806	Chitinase	Carbohydrate transport and metabolism	METABOLISM	Not a cazyme	SSP
Acema1-740877	Acema1-740877	No KOG	-	-	-	Not a cazyme	SSP
Acema1-673551	Acema1-673464	KOG4157	beta-1,6-N-acetylglucosaminyltransferase, contains WSC domain	Carbohydrate transport and metabolism	METABOLISM	Not a cazyme	SSP
Acema1-667430	Acema1-667430	No KOG	-	-	-	Not a cazyme	SSP
Acema1-681407	Acema1-681320	KOG3227	Calcium-responsive transcription coactivator	Transcription	INFORMATION STORAGE AND PROCESSING	Not a cazyme	SSP
Acema1-309298	Acema1-309211	KOG1216	von Willebrand factor and related coagulation proteins	Extracellular structures	CELLULAR PROCESSES AND SIGNALING	Not a cazyme	SSP
Acema1-721986	Acema1-721899	KOG4701	Chitinase	Cell wall/membrane/envelope biogenesis	CELLULAR PROCESSES AND SIGNALING	Not a cazyme	-
Acema1-753370	Acema1-753283	KOG4462	WASP-interacting protein VRP1/WIP, contains WH2 domain	Cytoskeleton	CELLULAR PROCESSES AND SIGNALING	Not a cazyme	SSP
Acema1-800389	Acema1-800389	No KOG	-	-	-	Not a cazyme	-
Acema1-795769	Acema1-795769	No KOG	-	-	-	Not a cazyme	SSP
Acema1-682611	Acema1-682611	No KOG	-	-	-	Not a cazyme	SSP
Acema1-804259	Acema1-804259	No KOG	-	-	-	Not a cazyme	SSP
Acema1-749457	Acema1-749457	No KOG	-	-	-	Not a cazyme	-
Acema1-710338	Acema1-710338	No KOG	-	-	-	Not a cazyme	SSP
Acema1-734367	Acema1-734367	No KOG	-	-	-	Not a cazyme	SSP
Acema1-735772	Acema1-735772	No KOG	-	-	-	Not a cazyme	SSP
Acema1-735896	Acema1-735896	No KOG	-	-	-	Not a cazyme	SSP
Acema1-668359	Acema1-668359	No KOG	-	-	-	Not a cazyme	SSP
Acema1-735992	Acema1-735992	No KOG	-	-	-	Not a cazyme	SSP
Acema1-171207	Acema1-171207	No KOG	-	-	-	Not a cazyme	SSP
Acema1-683094	Acema1-683094	No KOG	-	-	-	Not a cazyme	SSP
Acema1-332902	Acema1-332902	No KOG	-	-	-	Not a cazyme	SSP
Acema1-271260	Acema1-271260	No KOG	-	-	-	Not a cazyme	SSP
Acema1-735156	Acema1-735156	No KOG	-	-	-	Not a cazyme	SSP
Acema1-735311	Acema1-735311	No KOG	-	-	-	Not a cazyme	SSP
Acema1-684020	Acema1-684020	No KOG	-	-	-	Not a cazyme	SSP
Acema1-668552	Acema1-668552	No KOG	-	-	-	Not a cazyme	SSP
Acema1-796662	Acema1-796575	KOG3599	Ca2+-modulated nonselective cation channel polycystin	Inorganic ion transport and metabolism	METABOLISM	Not a cazyme	-
Acema1-493843	Acema1-493843	No KOG	-	-	-	Not a cazyme	SSP
Acema1-669218	Acema1-669218	No KOG	-	-	-	Not a cazyme	SSP
Acema1-685022	Acema1-685022	No KOG	-	-	-	Not a cazyme	SSP
Acema1-19321	Acema1-19321	No KOG	-	-	-	Not a cazyme	SSP
Acema1-52288	Acema1-52288	No KOG	-	-	-	Not a cazyme	SSP
Acema1-737566	Acema1-737566	No KOG	-	-	-	Not a cazyme	SSP
Acema1-89878	Acema1-89878	No KOG	-	-	-	Not a cazyme	SSP
Acema1-145557	Acema1-145557	No KOG	-	-	-	Not a cazyme	SSP
Acema1-722878	Acema1-722791	KOG3599	Ca2+-modulated nonselective cation channel polycystin	Inorganic ion transport and metabolism	METABOLISM	Not a cazyme	-
Acema1-798978	Acema1-798978	No KOG	-	-	-	Not a cazyme	SSP
Acema1-740159	Acema1-740159	No KOG	-	-	-	Not a cazyme	SSP
Acema1-774845	Acema1-774845	No KOG	-	-	-	Not a cazyme	SSP
Acema1-771895	Acema1-771895	No KOG	-	-	-	Not a cazyme	SSP
Acema1-740378	Acema1-740378	No KOG	-	-	-	Not a cazyme	SSP
Acema1-739523	Acema1-739523	No KOG	-	-	-	Not a cazyme	SSP
Acema1-215113	Acema1-215113	No KOG	-	-	-	Not a cazyme	SSP
Acema1-242718	Acema1-242718	No KOG	-	-	-	Not a cazyme	SSP
Acema1-158866	Acema1-158866	No KOG	-	-	-	Not a cazyme	SSP
Acema1-670777	Acema1-670777	No KOG	-	-	-	Not a cazyme	SSP
Acema1-739752	Acema1-739752	No KOG	-	-	-	Not a cazyme	SSP
Acema1-741870	Acema1-741783	KOG4157	beta-1,6-N-acetylglucosaminyltransferase, contains WSC domain	Carbohydrate transport and metabolism	METABOLISM	Not a cazyme	-
Acema1-281647	Acema1-281647	No KOG	-	-	-	Not a cazyme	SSP
Acema1-312852	Acema1-312852	No KOG	-	-	-	Not a cazyme	SSP
Acema1-742071	Acema1-742071	No KOG	-	-	-	Not a cazyme	SSP
Acema1-742684	Acema1-742684	No KOG	-	-	-	Not a cazyme	-
Acema1-785167	Acema1-785080	KOG4701	Chitinase	Cell wall/membrane/envelope biogenesis	CELLULAR PROCESSES AND SIGNALING	Not a cazyme	-
Acema1-674190	Acema1-674190	No KOG	-	-	-	Not a cazyme	SSP
Acema1-802636	Acema1-802636	No KOG	-	-	-	Not a cazyme	SSP
Acema1-651339	Acema1-651339	No KOG	-	-	-	Not a cazyme	SSP
Acema1-674415	Acema1-674415	No KOG	-	-	-	Not a cazyme	SSP
Acema1-676002	Acema1-676002	No KOG	-	-	-	Not a cazyme	SSP
Acema1-792778	Acema1-792778	No KOG	-	-	-	Not a cazyme	SSP
Acema1-424068	Acema1-424068	No KOG	-	-	-	Not a cazyme	SSP
Acema1-691589	Acema1-691589	No KOG	-	-	-	Not a cazyme	SSP
Acema1-691190	Acema1-691190	No KOG	-	-	-	Not a cazyme	SSP
Acema1-468069	Acema1-467982	KOG4157	beta-1,6-N-acetylglucosaminyltransferase, contains WSC domain	Carbohydrate transport and metabolism	METABOLISM	Not a cazyme	SSP
Acema1-745744	Acema1-745744	No KOG	-	-	-	Not a cazyme	SSP
Acema1-675885	Acema1-675798	KOG1474	Transcription initiation factor TFIID, subunit BDF1 and related bromodomain proteins	Transcription	INFORMATION STORAGE AND PROCESSING	Not a cazyme	SSP
Acema1-744332	Acema1-744332	No KOG	-	-	-	Not a cazyme	SSP
Acema1-746118	Acema1-746118	No KOG	-	-	-	Not a cazyme	SSP
Acema1-804707	Acema1-804707	No KOG	-	-	-	Not a cazyme	SSP
Acema1-746485	Acema1-746485	No KOG	-	-	-	Not a cazyme	SSP
Acema1-728265	Acema1-728265	No KOG	-	-	-	Not a cazyme	SSP
Acema1-746754	Acema1-746754	No KOG	-	-	-	Not a cazyme	SSP
Acema1-745462	Acema1-745462	No KOG	-	-	-	Not a cazyme	SSP
Acema1-422908	Acema1-422908	No KOG	-	-	-	Not a cazyme	SSP
Acema1-675865	Acema1-675865	No KOG	-	-	-	Not a cazyme	SSP
Acema1-758354	Acema1-758354	No KOG	-	-	-	Not a cazyme	SSP
Acema1-691881	Acema1-691881	No KOG	-	-	-	Not a cazyme	SSP
Acema1-692732	Acema1-692732	No KOG	-	-	-	Not a cazyme	SSP
Acema1-692762	Acema1-692762	No KOG	-	-	-	Not a cazyme	SSP
Acema1-692050	Acema1-692050	No KOG	-	-	-	Not a cazyme	SSP
Acema1-428105	Acema1-428105	No KOG	-	-	-	Not a cazyme	SSP
Acema1-745514	Acema1-745514	No KOG	-	-	-	Not a cazyme	-
Acema1-745541	Acema1-745541	No KOG	-	-	-	Not a cazyme	SSP
Acema1-807034	Acema1-807034	No KOG	-	-	-	Not a cazyme	SSP
Acema1-85563	Acema1-85563	No KOG	-	-	-	Not a cazyme	SSP
Acema1-677924	Acema1-677924	No KOG	-	-	-	Not a cazyme	SSP
Acema1-48139	Acema1-48139	No KOG	-	-	-	Not a cazyme	SSP
Acema1-48716	Acema1-48716	No KOG	-	-	-	Not a cazyme	SSP
Acema1-130026	Acema1-130026	No KOG	-	-	-	Not a cazyme	SSP
Acema1-42572	Acema1-42485	KOG3599	Ca2+-modulated nonselective cation channel polycystin	Inorganic ion transport and metabolism	METABOLISM	Not a cazyme	SSP
Acema1-749091	Acema1-749091	No KOG	-	-	-	Not a cazyme	SSP
Acema1-694767	Acema1-694680	KOG3599	Ca2+-modulated nonselective cation channel polycystin	Inorganic ion transport and metabolism	METABOLISM	Not a cazyme	SSP
Acema1-677124	Acema1-677124	No KOG	-	-	-	Not a cazyme	SSP
Acema1-432549	Acema1-432549	No KOG	-	-	-	Not a cazyme	SSP
Acema1-749795	Acema1-749708	KOG3544	Collagens (type IV and type XIII), and related proteins	Extracellular structures	CELLULAR PROCESSES AND SIGNALING	Not a cazyme	SSP
Acema1-112572	Acema1-112572	No KOG	-	-	-	Not a cazyme	SSP
Acema1-32028	Acema1-32028	No KOG	-	-	-	Not a cazyme	SSP
Acema1-61190	Acema1-61190	No KOG	-	-	-	Not a cazyme	SSP
Acema1-677184	Acema1-677184	No KOG	-	-	-	Not a cazyme	SSP
Acema1-133032	Acema1-132945	KOG1216	von Willebrand factor and related coagulation proteins	Extracellular structures	CELLULAR PROCESSES AND SIGNALING	Not a cazyme	-
Acema1-730002	Acema1-730002	No KOG	-	-	-	Not a cazyme	SSP
Acema1-60021	Acema1-60021	No KOG	-	-	-	Not a cazyme	SSP
Acema1-745643	Acema1-745643	No KOG	-	-	-	Not a cazyme	SSP
Acema1-760502	Acema1-760502	No KOG	-	-	-	Not a cazyme	-
Acema1-748359	Acema1-748359	No KOG	-	-	-	Not a cazyme	SSP
Acema1-694984	Acema1-694984	No KOG	-	-	-	Not a cazyme	SSP
Acema1-154968	Acema1-154968	No KOG	-	-	-	Not a cazyme	SSP
Acema1-751148	Acema1-751148	No KOG	-	-	-	Not a cazyme	-
Acema1-748273	Acema1-748273	No KOG	-	-	-	Not a cazyme	SSP
Acema1-678881	Acema1-678881	No KOG	-	-	-	Not a cazyme	SSP
Acema1-678904	Acema1-678904	No KOG	-	-	-	Not a cazyme	SSP
Acema1-124899	Acema1-124899	No KOG	-	-	-	Not a cazyme	SSP
Acema1-695783	Acema1-695783	No KOG	-	-	-	Not a cazyme	SSP
Acema1-751616	Acema1-751616	No KOG	-	-	-	Not a cazyme	SSP
Acema1-679500	Acema1-679500	No KOG	-	-	-	Not a cazyme	SSP
Acema1-681324	Acema1-681324	No KOG	-	-	-	Not a cazyme	SSP
Acema1-678942	Acema1-678942	No KOG	-	-	-	Not a cazyme	SSP
Acema1-752108	Acema1-752108	No KOG	-	-	-	Not a cazyme	SSP
Acema1-679384	Acema1-679384	No KOG	-	-	-	Not a cazyme	SSP
Acema1-633722	Acema1-633722	No KOG	-	-	-	Not a cazyme	SSP
Acema1-753394	Acema1-753394	No KOG	-	-	-	Not a cazyme	SSP
Acema1-307359	Acema1-307359	No KOG	-	-	-	Not a cazyme	SSP
Acema1-698644	Acema1-698644	No KOG	-	-	-	Not a cazyme	SSP
Acema1-752758	Acema1-752758	No KOG	-	-	-	Not a cazyme	SSP
Acema1-811003	Acema1-811003	No KOG	-	-	-	Not a cazyme	SSP
Acema1-733733	Acema1-733733	No KOG	-	-	-	Not a cazyme	SSP
Acema1-808159	Acema1-808159	No KOG	-	-	-	Not a cazyme	-
Acema1-812205	Acema1-812118	KOG4701	Chitinase	Cell wall/membrane/envelope biogenesis	CELLULAR PROCESSES AND SIGNALING	Not a cazyme	-
Acema1-755452	Acema1-755452	No KOG	-	-	-	Not a cazyme	SSP
Acema1-682151	Acema1-682151	No KOG	-	-	-	Not a cazyme	-
Acema1-396653	Acema1-396653	No KOG	-	-	-	Not a cazyme	SSP
Acema1-699783	Acema1-699783	No KOG	-	-	-	Not a cazyme	SSP
Lacbi2-308032	Lacbi2-308032	No KOG	-	-	-	Not a cazyme	SSP
Lacbi2-477459	Lacbi2-477459	No KOG	-	-	-	Not a cazyme	SSP
Lacbi2-584793	Lacbi2-584793	No KOG	-	-	-	Not a cazyme	-
Lacbi2-294804	Lacbi2-294804	KOG3227	Calcium-responsive transcription coactivator	Transcription	INFORMATION STORAGE AND PROCESSING	Not a cazyme	SSP
Lacbi2-308238	Lacbi2-308238	No KOG	-	-	-	Not a cazyme	SSP
Lacbi2-680390	Lacbi2-680390	No KOG	-	-	-	Not a cazyme	SSP
Lacbi2-308693	Lacbi2-308693	No KOG	-	-	-	Not a cazyme	-
Lacbi2-706060	Lacbi2-706060	No KOG	-	-	-	Not a cazyme	SSP
Lacbi2-325471	Lacbi2-325471	No KOG	-	-	-	Not a cazyme	-
Lacbi2-592972	Lacbi2-592972	No KOG	-	-	-	Not a cazyme	-
Lacbi2-332177	Lacbi2-332177	No KOG	-	-	-	Not a cazyme	SSP
Lacbi2-466498	Lacbi2-466498	No KOG	-	-	-	Not a cazyme	SSP
Lacbi2-321390	Lacbi2-321390	No KOG	-	-	-	Not a cazyme	-
Lacbi2-659617	Lacbi2-659617	KOG4744	Uncharacterized conserved protein	Function unknown	POORLY CHARACTERIZED	Not a cazyme	-
Lacbi2-664375	Lacbi2-664375	KOG4744	Uncharacterized conserved protein	Function unknown	POORLY CHARACTERIZED	Not a cazyme	-
Lacbi2-610241	Lacbi2-610241	KOG4744	Uncharacterized conserved protein	Function unknown	POORLY CHARACTERIZED	Not a cazyme	-
Lacbi2-612393	Lacbi2-612393	No KOG	-	-	-	Not a cazyme	SSP
Lacbi2-384346	Lacbi2-384346	KOG4744	Uncharacterized conserved protein	Function unknown	POORLY CHARACTERIZED	Not a cazyme	SSP
Lacbi2-475505	Lacbi2-475505	No KOG	-	-	-	Not a cazyme	SSP
Lacbi2-635150	Lacbi2-635150	No KOG	-	-	-	Not a cazyme	SSP
Lacbi2-333197	Lacbi2-333197	No KOG	-	-	-	Not a cazyme	SSP
Lacbi2-312983	Lacbi2-312983	No KOG	-	-	-	Not a cazyme	-
Lacbi2-322454	Lacbi2-322454	No KOG	-	-	-	Not a cazyme	SSP
Lacbi2-591444	Lacbi2-591444	No KOG	-	-	-	Not a cazyme	SSP
Lacbi2-399576	Lacbi2-399576	No KOG	-	-	-	Not a cazyme	SSP
Lacbi2-600888	Lacbi2-600888	No KOG	-	-	-	Not a cazyme	SSP
Lacbi2-399590	Lacbi2-399590	No KOG	-	-	-	Not a cazyme	SSP
Lacbi2-399587	Lacbi2-399587	No KOG	-	-	-	Not a cazyme	SSP
Lacbi2-463599	Lacbi2-463599	No KOG	-	-	-	Not a cazyme	SSP
Lacbi2-593003	Lacbi2-593003	No KOG	-	-	-	Not a cazyme	SSP
Lacbi2-594225	Lacbi2-594225	No KOG	-	-	-	Not a cazyme	SSP
Lacbi2-483440	Lacbi2-483440	No KOG	-	-	-	Not a cazyme	-
Hebcy2-407945	Hebcy2-407945	No KOG	-	-	-	Not a cazyme	SSP
Hebcy2-438828	Hebcy2-438828	No KOG	-	-	-	Not a cazyme	SSP
Lacbi2-462805	Lacbi2-462805	No KOG	-	-	-	Not a cazyme	SSP
Lacbi2-436255	Lacbi2-436255	No KOG	-	-	-	Not a cazyme	-
Lacbi2-477653	Lacbi2-477653	No KOG	-	-	-	Not a cazyme	-
Lacbi2-578232	Lacbi2-578232	No KOG	-	-	-	Not a cazyme	SSP
Lacbi2-681637	Lacbi2-681637	No KOG	-	-	-	Not a cazyme	-
Lacbi2-573410	Lacbi2-573410	No KOG	-	-	-	Not a cazyme	SSP
Lacbi2-485547	Lacbi2-485547	No KOG	-	-	-	Not a cazyme	-
Pilcr1-452674	Pilcr1-452674	No KOG	-	-	-	Not a cazyme	SSP
Hebcy2-36873	Hebcy2-36873	No KOG	-	-	-	Not a cazyme	SSP
Hebcy2-449125	Hebcy2-449125	No KOG	-	-	-	Not a cazyme	SSP
Hebcy2-449124	Hebcy2-449124	No KOG	-	-	-	Not a cazyme	SSP
Hebcy2-78285	Hebcy2-78285	No KOG	-	-	-	Not a cazyme	SSP
Lacbi2-709888	Lacbi2-709888	No KOG	-	-	-	Not a cazyme	SSP
Lacbi2-665060	Lacbi2-665060	No KOG	-	-	-	Not a cazyme	SSP
Lacbi2-295226	Lacbi2-295226	No KOG	-	-	-	Not a cazyme	SSP
Lacbi2-675479	Lacbi2-675479	No KOG	-	-	-	Not a cazyme	SSP
Lacbi2-474063	Lacbi2-474063	No KOG	-	-	-	Not a cazyme	SSP
Lacbi2-487202	Lacbi2-487202	No KOG	-	-	-	Not a cazyme	SSP
Lacbi2-565734	Lacbi2-565734	No KOG	-	-	-	Not a cazyme	SSP
Lacbi2-475480	Lacbi2-475480	No KOG	-	-	-	Not a cazyme	SSP
Lacbi2-605852	Lacbi2-605852	No KOG	-	-	-	Not a cazyme	SSP
Lacbi2-632701	Lacbi2-632701	No KOG	-	-	-	Not a cazyme	SSP
Lacbi2-691206	Lacbi2-691206	No KOG	-	-	-	Not a cazyme	SSP
Lacbi2-705940	Lacbi2-705940	No KOG	-	-	-	Not a cazyme	SSP
Hebcy2-71572	Hebcy2-71572	No KOG	-	-	-	Not a cazyme	-
Acema1-805518	Acema1-805518	No KOG	-	-	-	Not a cazyme	-
Lacbi2-632843	Lacbi2-632843	No KOG	-	-	-	Not a cazyme	-
Lacbi2-310568	Lacbi2-310568	No KOG	-	-	-	Not a cazyme	-
[truncated: 293 more rows]

## Sheet: 10ECM_cluster4_secreted_wAnnot
#transcriptId	proteinId	kogid	kogdefline	kogClass	kogGroup	CAZymes	SSP
Paxin1-76598	Paxin1-76475	KOG0047	Catalase	Inorganic ion transport and metabolism	METABOLISM	Not a cazyme	-
Paxin1-154780	Paxin1-154780	No KOG	-	-	-	GH5	SSP
Paxin1-90111	Paxin1-90111	No KOG	-	-	-	Not a cazyme	SSP
Paxin1-96064	Paxin1-95941	KOG1516	Carboxylesterase and related proteins	General function prediction only	POORLY CHARACTERIZED	Not a cazyme	-
Paxin1-180711	Paxin1-180588	KOG2820	FAD-dependent oxidoreductase	General function prediction only	POORLY CHARACTERIZED	Not a cazyme	-
Pismi1-670653	Pismi1-670524	KOG4157	beta-1,6-N-acetylglucosaminyltransferase, contains WSC domain	Posttranslational modification, protein turnover, chaperones	CELLULAR PROCESSES AND SIGNALING	GH128	-
Paxin1-166244	Paxin1-166121	KOG2975	Translation initiation factor 3, subunit f (eIF-3f)	Translation, ribosomal structure and biogenesis	INFORMATION STORAGE AND PROCESSING	GH128	-
Paxin1-155734	Paxin1-155611	KOG0927	Predicted transporter (ABC superfamily)	General function prediction only	POORLY CHARACTERIZED	Not a cazyme	-
Pismi1-91890	Pismi1-91890	No KOG	-	-	-	AA9	-
Pismi1-678837	Pismi1-678708	KOG4157	beta-1,6-N-acetylglucosaminyltransferase, contains WSC domain	Posttranslational modification, protein turnover, chaperones	CELLULAR PROCESSES AND SIGNALING	AA9	-
Pismi1-104390	Pismi1-104390	No KOG	-	-	-	AA9	SSP
Paxin1-168928	Paxin1-168805	KOG4157	beta-1,6-N-acetylglucosaminyltransferase, contains WSC domain	Posttranslational modification, protein turnover, chaperones	CELLULAR PROCESSES AND SIGNALING	AA9	-
Paxin1-133034	Paxin1-133034	No KOG	-	-	-	AA9	SSP
Paxin1-168806	Paxin1-168806	No KOG	-	-	-	AA9	-
Lacbi2-186824	Lacbi2-186824	No KOG	-	-	-	AA9	-
Lacbi2-294705	Lacbi2-294705	No KOG	-	-	-	AA9	-
Lacbi2-312106	Lacbi2-312106	No KOG	-	-	-	AA9	SSP
Trima3-1361032	Trima3-1360717	KOG4157	beta-1,6-N-acetylglucosaminyltransferase, contains WSC domain	Posttranslational modification, protein turnover, chaperones	CELLULAR PROCESSES AND SIGNALING	AA9	-
Hebcy2-78398	Hebcy2-78398	No KOG	-	-	-	AA9	-
Pilcr1-815758	Pilcr1-815758	No KOG	-	-	-	AA9	-
Amamu1-162281	Amamu1-162171	KOG2806	Chitinase	Carbohydrate transport and metabolism	METABOLISM	AA9	-
Amamu1-162277	Amamu1-162167	KOG2806	Chitinase	Carbohydrate transport and metabolism	METABOLISM	AA9	-
Hebcy2-445011	Hebcy2-444859	KOG1432	Predicted DNA repair exonuclease SIA1	General function prediction only	POORLY CHARACTERIZED	Not a cazyme	-
Hebcy2-445009	Hebcy2-444857	KOG1432	Predicted DNA repair exonuclease SIA1	General function prediction only	POORLY CHARACTERIZED	Not a cazyme	-
Pilcr1-815390	Pilcr1-815301	KOG1432	Predicted DNA repair exonuclease SIA1	General function prediction only	POORLY CHARACTERIZED	Not a cazyme	-
Lacbi2-299599	Lacbi2-299599	KOG1432	Predicted DNA repair exonuclease SIA1	General function prediction only	POORLY CHARACTERIZED	Not a cazyme	-
Pismi1-28303	Pismi1-28174	KOG1432	Predicted DNA repair exonuclease SIA1	General function prediction only	POORLY CHARACTERIZED	Not a cazyme	-
Paxin1-113500	Paxin1-113377	KOG1432	Predicted DNA repair exonuclease SIA1	General function prediction only	POORLY CHARACTERIZED	Not a cazyme	-
Amamu1-519698	Amamu1-519588	KOG4701	Chitinase	Cell wall/membrane/envelope biogenesis	CELLULAR PROCESSES AND SIGNALING	GH18-CBM5	-
Amamu1-177355	Amamu1-177245	KOG4701	Chitinase	Cell wall/membrane/envelope biogenesis	CELLULAR PROCESSES AND SIGNALING	GH18	-
Paxin1-22087	Paxin1-21964	KOG4701	Chitinase	Cell wall/membrane/envelope biogenesis	CELLULAR PROCESSES AND SIGNALING	GH18-CBM5	-
Paxin1-94458	Paxin1-94335	KOG4701	Chitinase	Cell wall/membrane/envelope biogenesis	CELLULAR PROCESSES AND SIGNALING	GH18	SSP
Paxin1-139252	Paxin1-139129	KOG4701	Chitinase	Cell wall/membrane/envelope biogenesis	CELLULAR PROCESSES AND SIGNALING	GH18-CBM5	-
Paxin1-14709	Paxin1-14586	KOG4701	Chitinase	Cell wall/membrane/envelope biogenesis	CELLULAR PROCESSES AND SIGNALING	GH18-CBM5	-
Trima3-1304049	Trima3-1303734	KOG4701	Chitinase	Cell wall/membrane/envelope biogenesis	CELLULAR PROCESSES AND SIGNALING	GH18-CBM5-CBM5	-
Hebcy2-440246	Hebcy2-440094	KOG4701	Chitinase	Cell wall/membrane/envelope biogenesis	CELLULAR PROCESSES AND SIGNALING	GH18-CBM5-CBM5	-
Amamu1-519310	Amamu1-519200	KOG4701	Chitinase	Cell wall/membrane/envelope biogenesis	CELLULAR PROCESSES AND SIGNALING	GH18-CBM5-CBM5	-
Trima3-1392552	Trima3-1392237	KOG4701	Chitinase	Cell wall/membrane/envelope biogenesis	CELLULAR PROCESSES AND SIGNALING	GH18-CBM5	-
Pilcr1-5892	Pilcr1-5803	KOG4701	Chitinase	Cell wall/membrane/envelope biogenesis	CELLULAR PROCESSES AND SIGNALING	GH18-CBM5-CBM5	-
Paxin1-166528	Paxin1-166528	No KOG	-	-	-	GH5_15	-
Paxin1-165852	Paxin1-165852	No KOG	-	-	-	GH5_15	-
Pismi1-651808	Pismi1-651808	No KOG	-	-	-	GH5_15	SSP
Hebcy2-24902	Hebcy2-24902	No KOG	-	-	-	GH5_15	-
Hebcy2-67444	Hebcy2-67444	No KOG	-	-	-	GH5_15	-
Amamu1-171865	Amamu1-171865	No KOG	-	-	-	GH5_15	-
Lacbi2-466907	Lacbi2-466907	No KOG	-	-	-	GH5_15	-
Lacbi2-298970	Lacbi2-298970	No KOG	-	-	-	GH5_15	-
Trima3-1243770	Trima3-1243770	No KOG	-	-	-	GH5_15	-
Trima3-1243496	Trima3-1243496	No KOG	-	-	-	GH5_15	-
Pilcr1-76881	Pilcr1-76792	KOG0029	Amine oxidase	Secondary metabolites biosynthesis, transport and catabolism	METABOLISM	Not a cazyme	-
Hebcy2-76702	Hebcy2-76550	KOG0029	Amine oxidase	Secondary metabolites biosynthesis, transport and catabolism	METABOLISM	Not a cazyme	-
Trima3-1422793	Trima3-1422478	KOG0029	Amine oxidase	Secondary metabolites biosynthesis, transport and catabolism	METABOLISM	Not a cazyme	-
Cenge3-535654	Cenge3-535614	KOG0029	Amine oxidase	Secondary metabolites biosynthesis, transport and catabolism	METABOLISM	Not a cazyme	-
Pismi1-682836	Pismi1-682707	KOG0029	Amine oxidase	Secondary metabolites biosynthesis, transport and catabolism	METABOLISM	Not a cazyme	-
Pismi1-24431	Pismi1-24302	KOG0029	Amine oxidase	Secondary metabolites biosynthesis, transport and catabolism	METABOLISM	Not a cazyme	-
Paxin1-167558	Paxin1-167435	KOG0029	Amine oxidase	Secondary metabolites biosynthesis, transport and catabolism	METABOLISM	Not a cazyme	-
Paxin1-167557	Paxin1-167434	KOG0029	Amine oxidase	Secondary metabolites biosynthesis, transport and catabolism	METABOLISM	Not a cazyme	-
Lacbi2-606155	Lacbi2-606155	KOG4419	5' nucleotidase	Nucleotide transport and metabolism	METABOLISM	Not a cazyme	-
Hebcy2-446725	Hebcy2-446573	KOG4419	5' nucleotidase	Nucleotide transport and metabolism	METABOLISM	Not a cazyme	-
Trima3-1307318	Trima3-1307003	KOG4419	5' nucleotidase	Nucleotide transport and metabolism	METABOLISM	Not a cazyme	-
Pilcr1-825113	Pilcr1-825024	KOG4419	5' nucleotidase	Nucleotide transport and metabolism	METABOLISM	Not a cazyme	-
Pilcr1-608498	Pilcr1-608409	KOG4419	5' nucleotidase	Nucleotide transport and metabolism	METABOLISM	Not a cazyme	-
Amamu1-162268	Amamu1-162158	KOG4419	5' nucleotidase	Nucleotide transport and metabolism	METABOLISM	Not a cazyme	-
Amamu1-157940	Amamu1-157830	KOG4419	5' nucleotidase	Nucleotide transport and metabolism	METABOLISM	Not a cazyme	-
Pismi1-641019	Pismi1-640890	KOG4419	5' nucleotidase	Nucleotide transport and metabolism	METABOLISM	Not a cazyme	-
Pismi1-9468	Pismi1-9339	KOG4419	5' nucleotidase	Nucleotide transport and metabolism	METABOLISM	Not a cazyme	-
Paxin1-176640	Paxin1-176517	KOG4419	5' nucleotidase	Nucleotide transport and metabolism	METABOLISM	Not a cazyme	-
Pilcr1-810835	Pilcr1-810835	No KOG	-	-	-	Not a cazyme	-
Pilcr1-810832	Pilcr1-810832	No KOG	-	-	-	Not a cazyme	-
Pismi1-9198	Pismi1-9198	No KOG	-	-	-	Not a cazyme	-
Paxin1-103315	Paxin1-103315	No KOG	-	-	-	Not a cazyme	-
Paxin1-169767	Paxin1-169767	No KOG	-	-	-	Not a cazyme	-
Paxin1-173127	Paxin1-173127	No KOG	-	-	-	Not a cazyme	-
Trima3-1415669	Trima3-1415669	No KOG	-	-	-	Not a cazyme	-
Trima3-1390217	Trima3-1390217	No KOG	-	-	-	Not a cazyme	-
Lacbi2-469092	Lacbi2-469092	No KOG	-	-	-	Not a cazyme	-
Hebcy2-68938	Hebcy2-68938	No KOG	-	-	-	Not a cazyme	-
Hebcy2-29477	Hebcy2-29477	No KOG	-	-	-	Not a cazyme	-
Amamu1-76518	Amamu1-76518	No KOG	-	-	-	Not a cazyme	-
Trima3-1278075	Trima3-1278075	No KOG	-	-	-	Not a cazyme	-
Trima3-1278067	Trima3-1278067	No KOG	-	-	-	Not a cazyme	-
Trima3-1400275	Trima3-1400275	No KOG	-	-	-	Not a cazyme	-
Pismi1-104752	Pismi1-104752	No KOG	-	-	-	GH55	-
Paxin1-164887	Paxin1-164887	No KOG	-	-	-	GH55	-
Paxin1-134562	Paxin1-134562	No KOG	-	-	-	GH55	-
Pismi1-634767	Pismi1-634767	No KOG	-	-	-	GH55	-
Lacbi2-313383	Lacbi2-313383	No KOG	-	-	-	GH55	-
Amamu1-79282	Amamu1-79282	No KOG	-	-	-	GH55	-
Hebcy2-75961	Hebcy2-75961	No KOG	-	-	-	GH55	-
Hebcy2-447759	Hebcy2-447759	No KOG	-	-	-	GH55	-
Pilcr1-826689	Pilcr1-826689	No KOG	-	-	-	GH55	-
Pilcr1-281631	Pilcr1-281631	No KOG	-	-	-	GH55	-
Pilcr1-5392	Pilcr1-5392	No KOG	-	-	-	Not a cazyme	SSP
Hebcy2-394762	Hebcy2-394762	No KOG	-	-	-	Not a cazyme	SSP
Paxin1-169377	Paxin1-169377	No KOG	-	-	-	Not a cazyme	SSP
Pismi1-89767	Pismi1-89767	No KOG	-	-	-	GH16	-
Paxin1-166442	Paxin1-166442	No KOG	-	-	-	GH16	-
Lacbi2-247183	Lacbi2-247183	No KOG	-	-	-	GH16	-
Pismi1-315752	Pismi1-315752	No KOG	-	-	-	CBM18-GH16	-
Paxin1-163280	Paxin1-163280	No KOG	-	-	-	CBM18-GH16	-
Amamu1-747950	Amamu1-747950	No KOG	-	-	-	CBM18-GH16	-
Pilcr1-2705	Pilcr1-2616	KOG2212	Alpha-amylase	Carbohydrate transport and metabolism	METABOLISM	GH13_32-CBM20	-
Hebcy2-30856	Hebcy2-30704	KOG2212	Alpha-amylase	Carbohydrate transport and metabolism	METABOLISM	GH13_32-CBM20	-
Hebcy2-443114	Hebcy2-442962	KOG4062	6-O-methylguanine-DNA methyltransferase MGMT/MGT1, involved in DNA repair	Replication, recombination and repair	INFORMATION STORAGE AND PROCESSING	Not a cazyme	SSP
Lacbi2-185358	Lacbi2-185358	No KOG	-	-	-	GH5_9	-
Lacbi2-243581	Lacbi2-243581	No KOG	-	-	-	GH5_9	-
Lacbi2-307733	Lacbi2-307733	No KOG	-	-	-	GH5_9	-
Hebcy2-446799	Hebcy2-446799	No KOG	-	-	-	GH5_9	-
Amamu1-73287	Amamu1-73287	No KOG	-	-	-	GH5_9	-
Trima3-1368131	Trima3-1367816	KOG4157	beta-1,6-N-acetylglucosaminyltransferase, contains WSC domain	Posttranslational modification, protein turnover, chaperones	CELLULAR PROCESSES AND SIGNALING	GH72-CBM43	-
Amamu1-65413	Amamu1-65303	KOG4701	Chitinase	Cell wall/membrane/envelope biogenesis	CELLULAR PROCESSES AND SIGNALING	GH72-CBM43	-
Paxin1-154244	Paxin1-154244	No KOG	-	-	-	GH15-CBM20	-
Trima3-1419112	Trima3-1418797	KOG1432	Predicted DNA repair exonuclease SIA1	General function prediction only	POORLY CHARACTERIZED	Not a cazyme	-
Pilcr1-819932	Pilcr1-819843	KOG1432	Predicted DNA repair exonuclease SIA1	General function prediction only	POORLY CHARACTERIZED	Not a cazyme	-
Trima3-1420580	Trima3-1420265	KOG3866	DNA-binding protein of the nucleobindin family	General function prediction only	POORLY CHARACTERIZED	Not a cazyme	-
Lacbi2-399621	Lacbi2-399621	KOG3866	DNA-binding protein of the nucleobindin family	General function prediction only	POORLY CHARACTERIZED	Not a cazyme	-
Pilcr1-802276	Pilcr1-802276	No KOG	-	-	-	GH3	-
Pilcr1-782935	Pilcr1-782846	KOG4157	beta-1,6-N-acetylglucosaminyltransferase, contains WSC domain	Posttranslational modification, protein turnover, chaperones	CELLULAR PROCESSES AND SIGNALING	GH3	-
Pilcr1-6960	Pilcr1-6960	No KOG	-	-	-	GH3	-
Pilcr1-818180	Pilcr1-818180	No KOG	-	-	-	GH3	-
Trima3-1293468	Trima3-1293153	KOG4157	beta-1,6-N-acetylglucosaminyltransferase, contains WSC domain	Posttranslational modification, protein turnover, chaperones	CELLULAR PROCESSES AND SIGNALING	GH3	-
Amamu1-1038696	Amamu1-1038586	KOG1216	von Willebrand factor and related coagulation proteins	Defense mechanisms	CELLULAR PROCESSES AND SIGNALING	GH3	-
Hebcy2-445191	Hebcy2-445191	No KOG	-	-	-	GH3	-
Pilcr1-753253	Pilcr1-753164	KOG4157	beta-1,6-N-acetylglucosaminyltransferase, contains WSC domain	Posttranslational modification, protein turnover, chaperones	CELLULAR PROCESSES AND SIGNALING	GH3	-
Pilcr1-5113	Pilcr1-5024	KOG1869	Splicing coactivator SRm160/300, subunit SRm300	RNA processing and modification	INFORMATION STORAGE AND PROCESSING	GH3	-
Pismi1-122160	Pismi1-122031	KOG1285	Beta, beta-carotene 15,15'-dioxygenase and related enzymes	Secondary metabolites biosynthesis, transport and catabolism	METABOLISM	GH3	-
Trima3-1426294	Trima3-1426294	No KOG	-	-	-	GH15-CBM20	-
Amamu1-76066	Amamu1-76066	No KOG	-	-	-	GH15-CBM20	-
Pilcr1-826927	Pilcr1-826927	No KOG	-	-	-	GH15-CBM20	-
Pilcr1-769078	Pilcr1-768989	KOG2421	Predicted starch-binding protein	General function prediction only	POORLY CHARACTERIZED	GH15-CBM20	-
Hebcy2-322218	Hebcy2-322218	No KOG	-	-	-	GH15-CBM20	-
Hebcy2-444092	Hebcy2-444092	No KOG	-	-	-	GH15-CBM20	-
Paxin1-161915	Paxin1-161792	KOG4701	Chitinase	Cell wall/membrane/envelope biogenesis	CELLULAR PROCESSES AND SIGNALING	GH15-CBM20	-
Trima3-1250585	Trima3-1250585	No KOG	-	-	-	GH5_9	-
Pilcr1-62148	Pilcr1-62148	No KOG	-	-	-	GH5_9	-
Amamu1-83540	Amamu1-83540	No KOG	-	-	-	GH5_9	-
Amamu1-174786	Amamu1-174786	No KOG	-	-	-	GH5_9	-
Amamu1-91625	Amamu1-91625	No KOG	-	-	-	GH5_9	-
Trima3-62124	Trima3-62124	No KOG	-	-	-	Not a cazyme	SSP
Hebcy2-62124	Hebcy2-62124	No KOG	-	-	-	GH5_9	-
Hebcy2-439194	Hebcy2-439194	No KOG	-	-	-	GH5_9	-
Paxin1-165343	Paxin1-165343	No KOG	-	-	-	GH5_9	-
Amamu1-165343	Amamu1-165343	No KOG	-	-	-	GH25	SSP
Pismi1-87980	Pismi1-87980	No KOG	-	-	-	GH5_9	-
Amamu1-51609	Amamu1-51609	No KOG	-	-	-	GT32	SSP
Pismi1-104376	Pismi1-104247	KOG2510	SWI-SNF chromatin-remodeling complex protein	Chromatin structure and dynamics	INFORMATION STORAGE AND PROCESSING	Not a cazyme	-
Paxin1-169038	Paxin1-168915	KOG3227	Calcium-responsive transcription coactivator	Transcription	INFORMATION STORAGE AND PROCESSING	Not a cazyme	-
Trima3-1455182	Trima3-1454867	KOG2510	SWI-SNF chromatin-remodeling complex protein	Chromatin structure and dynamics	INFORMATION STORAGE AND PROCESSING	Not a cazyme	-
Pilcr1-810789	Pilcr1-810700	KOG3544	Collagens (type IV and type XIII), and related proteins	Extracellular structures	CELLULAR PROCESSES AND SIGNALING	Not a cazyme	-
Lacbi2-669088	Lacbi2-669088	KOG3227	Calcium-responsive transcription coactivator	Transcription	INFORMATION STORAGE AND PROCESSING	Not a cazyme	-
Hebcy2-440679	Hebcy2-440527	KOG2510	SWI-SNF chromatin-remodeling complex protein	Chromatin structure and dynamics	INFORMATION STORAGE AND PROCESSING	Not a cazyme	-
Amamu1-27073	Amamu1-26963	KOG1995	Conserved Zn-finger protein	General function prediction only	POORLY CHARACTERIZED	Not a cazyme	-
Lacbi2-399641	Lacbi2-399641	No KOG	-	-	-	Not a cazyme	SSP
Lacbi2-192587	Lacbi2-192587	No KOG	-	-	-	Not a cazyme	SSP
Trima3-1449515	Trima3-1449515	No KOG	-	-	-	Not a cazyme	SSP
Hebcy2-149877	Hebcy2-149877	No KOG	-	-	-	Not a cazyme	SSP
Pismi1-676596	Pismi1-676596	No KOG	-	-	-	Not a cazyme	SSP
Paxin1-99313	Paxin1-99313	No KOG	-	-	-	Not a cazyme	SSP
Amamu1-23310	Amamu1-23310	No KOG	-	-	-	Not a cazyme	SSP
Amamu1-71776	Amamu1-71776	No KOG	-	-	-	Not a cazyme	SSP
Hebcy2-19912	Hebcy2-19912	No KOG	-	-	-	Not a cazyme	SSP
Hebcy2-439898	Hebcy2-439898	No KOG	-	-	-	GH16	-
Hebcy2-438699	Hebcy2-438699	No KOG	-	-	-	GH16	-
Hebcy2-442635	Hebcy2-442635	No KOG	-	-	-	GH16	-
Hebcy2-30863	Hebcy2-30863	No KOG	-	-	-	GH16	-
Hebcy2-20295	Hebcy2-20295	No KOG	-	-	-	GH16	-
Hebcy2-262437	Hebcy2-262437	No KOG	-	-	-	GH16	-
Hebcy2-440350	Hebcy2-440350	No KOG	-	-	-	GH16	-
Trima3-1426154	Trima3-1426154	No KOG	-	-	-	GH16	-
Trima3-1361812	Trima3-1361812	No KOG	-	-	-	GH16	-
Trima3-1410753	Trima3-1410753	No KOG	-	-	-	GH16	-
Trima3-1242607	Trima3-1242607	No KOG	-	-	-	GH16	-
Amamu1-155594	Amamu1-155484	KOG4157	beta-1,6-N-acetylglucosaminyltransferase, contains WSC domain	Posttranslational modification, protein turnover, chaperones	CELLULAR PROCESSES AND SIGNALING	GH16	-
Amamu1-420178	Amamu1-420178	No KOG	-	-	-	GH16	-
Amamu1-13938	Amamu1-13938	No KOG	-	-	-	GH16	-
Amamu1-199495	Amamu1-199495	No KOG	-	-	-	GH16	-
Amamu1-157477	Amamu1-157477	No KOG	-	-	-	GH16	-
Amamu1-190617	Amamu1-190617	No KOG	-	-	-	GH16	-
Hebcy2-448985	Hebcy2-448985	No KOG	-	-	-	GH16	-
Hebcy2-447698	Hebcy2-447698	No KOG	-	-	-	GH16	-
Trima3-1379992	Trima3-1379992	No KOG	-	-	-	GH16	-
Amamu1-188094	Amamu1-188094	No KOG	-	-	-	GH16	-
Amamu1-69940	Amamu1-69940	No KOG	-	-	-	GH16	-
Amamu1-572987	Amamu1-572987	No KOG	-	-	-	GH16	SSP
Lacbi2-620005	Lacbi2-620005	No KOG	-	-	-	GH16	-
Lacbi2-255995	Lacbi2-255995	No KOG	-	-	-	GH16	-
Lacbi2-619909	Lacbi2-619909	No KOG	-	-	-	GH16	-
Lacbi2-174636	Lacbi2-174636	No KOG	-	-	-	GH16	-
Lacbi2-191735	Lacbi2-191735	No KOG	-	-	-	GH16	-
Lacbi2-250640	Lacbi2-250640	No KOG	-	-	-	GH16	-
Lacbi2-187709	Lacbi2-187709	No KOG	-	-	-	GH16	-
Lacbi2-309729	Lacbi2-309729	No KOG	-	-	-	GH16	-
Lacbi2-317054	Lacbi2-317054	No KOG	-	-	-	GH16	-
Lacbi2-291488	Lacbi2-291488	No KOG	-	-	-	GH16	-
Trima3-1391229	Trima3-1390914	KOG4157	beta-1,6-N-acetylglucosaminyltransferase, contains WSC domain	Posttranslational modification, protein turnover, chaperones	CELLULAR PROCESSES AND SIGNALING	GH16	-
Lacbi2-182606	Lacbi2-182606	No KOG	-	-	-	GH16	-
Trima3-1438874	Trima3-1438874	No KOG	-	-	-	GH16	-
Lacbi2-311083	Lacbi2-311083	No KOG	-	-	-	GH16	-
Pilcr1-481979	Pilcr1-481979	No KOG	-	-	-	GH16	-
Pilcr1-817014	Pilcr1-817014	No KOG	-	-	-	GH16	-
Pilcr1-824350	Pilcr1-824350	No KOG	-	-	-	GH16	-
Pilcr1-824342	Pilcr1-824342	No KOG	-	-	-	GH16	-
Pilcr1-81955	Pilcr1-81955	No KOG	-	-	-	GH16	SSP
Pilcr1-787289	Pilcr1-787289	No KOG	-	-	-	GH16	-
Pilcr1-818354	Pilcr1-818265	KOG3599	Ca2+-modulated nonselective cation channel polycystin	Signal transduction mechanisms	CELLULAR PROCESSES AND SIGNALING	GH16	-
Pilcr1-777628	Pilcr1-777628	No KOG	-	-	-	GH16	-
Pilcr1-816725	Pilcr1-816725	No KOG	-	-	-	GH16	-
Pilcr1-783658	Pilcr1-783658	No KOG	-	-	-	GH16	-
Pilcr1-60108	Pilcr1-60108	No KOG	-	-	-	GH16	-
Pilcr1-795357	Pilcr1-795357	No KOG	-	-	-	GH16	-
Pilcr1-775983	Pilcr1-775983	No KOG	-	-	-	GH16	-
Pilcr1-825697	Pilcr1-825697	No KOG	-	-	-	GH16	-
Paxin1-163906	Paxin1-163906	No KOG	-	-	-	GH16	-
Paxin1-167285	Paxin1-167285	No KOG	-	-	-	GH16	-
Paxin1-167660	Paxin1-167660	No KOG	-	-	-	GH71	-
Paxin1-163081	Paxin1-163081	No KOG	-	-	-	GH16	-
Paxin1-99538	Paxin1-99538	No KOG	-	-	-	GH16	-
Paxin1-167808	Paxin1-167808	No KOG	-	-	-	GH16	-
Paxin1-164762	Paxin1-164762	No KOG	-	-	-	GH16	-
Paxin1-5721	Paxin1-5721	No KOG	-	-	-	GH16	-
Paxin1-86687	Paxin1-86687	No KOG	-	-	-	GH16	-
Paxin1-172268	Paxin1-172268	No KOG	-	-	-	GH16	-
Pismi1-672122	Pismi1-672122	No KOG	-	-	-	GH16	-
Pismi1-90899	Pismi1-90770	KOG2806	Chitinase	Carbohydrate transport and metabolism	METABOLISM	GH16	-
Pismi1-685823	Pismi1-685823	No KOG	-	-	-	GH16	SSP
Pismi1-675352	Pismi1-675352	No KOG	-	-	-	GH16	-
Paxin1-119665	Paxin1-119665	No KOG	-	-	-	GH16	-
Hebcy2-79399	Hebcy2-79247	KOG4569	Predicted lipase	Lipid transport and metabolism	METABOLISM	Not a cazyme	-
Hebcy2-19572	Hebcy2-19420	KOG4569	Predicted lipase	Lipid transport and metabolism	METABOLISM	Not a cazyme	-
Trima3-1357489	Trima3-1357174	KOG4569	Predicted lipase	Lipid transport and metabolism	METABOLISM	Not a cazyme	-
Trima3-1422203	Trima3-1421888	KOG4569	Predicted lipase	Lipid transport and metabolism	METABOLISM	Not a cazyme	-
Lacbi2-604520	Lacbi2-604520	KOG4569	Predicted lipase	Lipid transport and metabolism	METABOLISM	Not a cazyme	-
Lacbi2-291657	Lacbi2-291657	KOG4569	Predicted lipase	Lipid transport and metabolism	METABOLISM	Not a cazyme	-
Lacbi2-305031	Lacbi2-305031	KOG4569	Predicted lipase	Lipid transport and metabolism	METABOLISM	Not a cazyme	SSP
Hebcy2-352423	Hebcy2-352271	KOG4569	Predicted lipase	Lipid transport and metabolism	METABOLISM	Not a cazyme	SSP
Trima3-1243948	Trima3-1243633	KOG4569	Predicted lipase	Lipid transport and metabolism	METABOLISM	Not a cazyme	-
Lacbi2-607713	Lacbi2-607713	KOG4569	Predicted lipase	Lipid transport and metabolism	METABOLISM	Not a cazyme	-
Lacbi2-650557	Lacbi2-650557	KOG4569	Predicted lipase	Lipid transport and metabolism	METABOLISM	Not a cazyme	-
Lacbi2-571182	Lacbi2-571182	KOG4569	Predicted lipase	Lipid transport and metabolism	METABOLISM	Not a cazyme	-
Lacbi2-666354	Lacbi2-666354	KOG4569	Predicted lipase	Lipid transport and metabolism	METABOLISM	Not a cazyme	SSP
Trima3-1458953	Trima3-1458638	KOG4569	Predicted lipase	Lipid transport and metabolism	METABOLISM	Not a cazyme	-
Trima3-1388479	Trima3-1388164	KOG4569	Predicted lipase	Lipid transport and metabolism	METABOLISM	Not a cazyme	-
Amamu1-184543	Amamu1-184433	KOG4569	Predicted lipase	Lipid transport and metabolism	METABOLISM	Not a cazyme	SSP
Amamu1-119016	Amamu1-118906	KOG4569	Predicted lipase	Lipid transport and metabolism	METABOLISM	Not a cazyme	SSP
Amamu1-762988	Amamu1-762878	KOG4569	Predicted lipase	Lipid transport and metabolism	METABOLISM	Not a cazyme	SSP
Pismi1-680629	Pismi1-680500	KOG4569	Predicted lipase	Lipid transport and metabolism	METABOLISM	Not a cazyme	SSP
Pismi1-690758	Pismi1-690629	KOG4569	Predicted lipase	Lipid transport and metabolism	METABOLISM	Not a cazyme	SSP
Pismi1-509263	Pismi1-509134	KOG4569	Predicted lipase	Lipid transport and metabolism	METABOLISM	Not a cazyme	SSP
Pismi1-509627	Pismi1-509498	KOG4569	Predicted lipase	Lipid transport and metabolism	METABOLISM	Not a cazyme	SSP
Pilcr1-175120	Pilcr1-175031	KOG4569	Predicted lipase	Lipid transport and metabolism	METABOLISM	Not a cazyme	-
Paxin1-22075	Paxin1-21952	KOG4569	Predicted lipase	Lipid transport and metabolism	METABOLISM	Not a cazyme	SSP
Paxin1-166025	Paxin1-165902	KOG4569	Predicted lipase	Lipid transport and metabolism	METABOLISM	Not a cazyme	SSP
Paxin1-65809	Paxin1-65686	KOG4569	Predicted lipase	Lipid transport and metabolism	METABOLISM	Not a cazyme	SSP
Paxin1-65939	Paxin1-65816	KOG4569	Predicted lipase	Lipid transport and metabolism	METABOLISM	Not a cazyme	SSP
Trima3-1256632	Trima3-1256317	KOG1339	Aspartyl protease	Posttranslational modification, protein turnover, chaperones	CELLULAR PROCESSES AND SIGNALING	Not a cazyme	-
Pilcr1-814088	Pilcr1-813999	KOG1339	Aspartyl protease	Posttranslational modification, protein turnover, chaperones	CELLULAR PROCESSES AND SIGNALING	Not a cazyme	-
Pilcr1-761340	Pilcr1-761251	KOG0157	Cytochrome P450 CYP4/CYP19/CYP26 subfamilies	Secondary metabolites biosynthesis, transport and catabolism	METABOLISM	Not a cazyme	-
Lacbi2-302848	Lacbi2-302848	KOG1339	Aspartyl protease	Posttranslational modification, protein turnover, chaperones	CELLULAR PROCESSES AND SIGNALING	Not a cazyme	-
Hebcy2-363762	Hebcy2-363610	KOG1339	Aspartyl protease	Posttranslational modification, protein turnover, chaperones	CELLULAR PROCESSES AND SIGNALING	Not a cazyme	-
Pismi1-684585	Pismi1-684456	KOG1339	Aspartyl protease	Posttranslational modification, protein turnover, chaperones	CELLULAR PROCESSES AND SIGNALING	Not a cazyme	-
Paxin1-106366	Paxin1-106243	KOG1339	Aspartyl protease	Posttranslational modification, protein turnover, chaperones	CELLULAR PROCESSES AND SIGNALING	Not a cazyme	-
Pilcr1-824046	Pilcr1-823957	KOG3372	Signal peptidase complex subunit	Intracellular trafficking, secretion, and vesicular transport	CELLULAR PROCESSES AND SIGNALING	Not a cazyme	SSP
Lacbi2-585278	Lacbi2-585278	KOG3372	Signal peptidase complex subunit	Intracellular trafficking, secretion, and vesicular transport	CELLULAR PROCESSES AND SIGNALING	Not a cazyme	SSP
Amamu1-78327	Amamu1-78217	KOG3372	Signal peptidase complex subunit	Intracellular trafficking, secretion, and vesicular transport	CELLULAR PROCESSES AND SIGNALING	Not a cazyme	SSP
Pismi1-680625	Pismi1-680496	KOG4157	beta-1,6-N-acetylglucosaminyltransferase, contains WSC domain	Posttranslational modification, protein turnover, chaperones	CELLULAR PROCESSES AND SIGNALING	CE4	-
Pismi1-31438	Pismi1-31309	KOG4157	beta-1,6-N-acetylglucosaminyltransferase, contains WSC domain	Posttranslational modification, protein turnover, chaperones	CELLULAR PROCESSES AND SIGNALING	CE4	-
Paxin1-165889	Paxin1-165766	KOG1878	Nuclear receptor coregulator SMRT/SMRTER, contains Myb-like domains	Transcription	INFORMATION STORAGE AND PROCESSING	CE4	-
Hebcy2-442710	Hebcy2-442558	KOG1216	von Willebrand factor and related coagulation proteins	Defense mechanisms	CELLULAR PROCESSES AND SIGNALING	CE4	-
Lacbi2-597880	Lacbi2-597880	KOG0123	Polyadenylate-binding protein (RRM superfamily)	RNA processing and modification	INFORMATION STORAGE AND PROCESSING	Not a cazyme	-
Pismi1-685931	Pismi1-685802	KOG0602	Neutral trehalase	Carbohydrate transport and metabolism	METABOLISM	GH37	-
Lacbi2-245054	Lacbi2-245054	KOG0602	Neutral trehalase	Carbohydrate transport and metabolism	METABOLISM	GH37	-
Trima3-1284115	Trima3-1283800	KOG0602	Neutral trehalase	Carbohydrate transport and metabolism	METABOLISM	GH37	-
Hebcy2-395492	Hebcy2-395340	KOG0602	Neutral trehalase	Carbohydrate transport and metabolism	METABOLISM	GH37	-
Pismi1-676359	Pismi1-676359	No KOG	-	-	-	Not a cazyme	SSP
Pilcr1-98674	Pilcr1-98674	No KOG	-	-	-	Not a cazyme	SSP
Lacbi2-679052	Lacbi2-679052	KOG0802	E3 ubiquitin ligase	Posttranslational modification, protein turnover, chaperones	CELLULAR PROCESSES AND SIGNALING	Not a cazyme	SSP
Paxin1-171047	Paxin1-171047	No KOG	-	-	-	Not a cazyme	SSP
Amamu1-82403	Amamu1-82403	No KOG	-	-	-	Not a cazyme	SSP
Amamu1-80723	Amamu1-80723	No KOG	-	-	-	Not a cazyme	SSP
Lacbi2-170265	Lacbi2-170265	KOG2065	Gamma-tubulin ring complex protein	Cytoskeleton	CELLULAR PROCESSES AND SIGNALING	Not a cazyme	-
Amamu1-114698	Amamu1-114588	KOG2065	Gamma-tubulin ring complex protein	Cytoskeleton	CELLULAR PROCESSES AND SIGNALING	Not a cazyme	-
Pilcr1-823039	Pilcr1-822950	KOG2065	Gamma-tubulin ring complex protein	Cytoskeleton	CELLULAR PROCESSES AND SIGNALING	Not a cazyme	-
Lacbi2-510414	Lacbi2-510414	No KOG	-	-	-	Not a cazyme	SSP
Pilcr1-148593	Pilcr1-148593	No KOG	-	-	-	CE4	-
Amamu1-1042746	Amamu1-1042746	No KOG	-	-	-	CE4	-
Pismi1-87152	Pismi1-87152	No KOG	-	-	-	CE4	-
Trima3-1525323	Trima3-1525323	No KOG	-	-	-	CE4	-
Lacbi2-311791	Lacbi2-311791	No KOG	-	-	-	CE4	-
Hebcy2-8139	Hebcy2-8139	No KOG	-	-	-	CE4	-
Hebcy2-23006	Hebcy2-22854	KOG4701	Chitinase	Cell wall/membrane/envelope biogenesis	CELLULAR PROCESSES AND SIGNALING	CE4	-
Amamu1-183630	Amamu1-183520	KOG4157	beta-1,6-N-acetylglucosaminyltransferase, contains WSC domain	Posttranslational modification, protein turnover, chaperones	CELLULAR PROCESSES AND SIGNALING	CE4	-
Trima3-1304787	Trima3-1304787	No KOG	-	-	-	CE4	-
Pilcr1-817603	Pilcr1-817514	KOG1187	Serine/threonine protein kinase	Signal transduction mechanisms	CELLULAR PROCESSES AND SIGNALING	CE4	-
Pilcr1-823525	Pilcr1-823525	No KOG	-	-	-	CE4	-
Amamu1-84238	Amamu1-84238	No KOG	-	-	-	CE4	-
Pismi1-26894	Pismi1-26765	KOG3619	Adenylate/guanylate cyclase	Energy production and conversion	METABOLISM	CE4	-
Pismi1-677400	Pismi1-677400	No KOG	-	-	-	CE4	-
Amamu1-10942	Amamu1-10942	No KOG	-	-	-	EXPN	SSP
Amamu1-898126	Amamu1-898016	KOG1216	von Willebrand factor and related coagulation proteins	Defense mechanisms	CELLULAR PROCESSES AND SIGNALING	EXPN	SSP
Lacbi2-293430	Lacbi2-293430	KOG1216	von Willebrand factor and related coagulation proteins	Defense mechanisms	CELLULAR PROCESSES AND SIGNALING	EXPN	-
Amamu1-754868	Amamu1-754758	KOG4253	Tryptophan-rich basic nuclear protein	General function prediction only	POORLY CHARACTERIZED	Not a cazyme	SSP
Lacbi2-315951	Lacbi2-315951	KOG4157	beta-1,6-N-acetylglucosaminyltransferase, contains WSC domain	Posttranslational modification, protein turnover, chaperones	CELLULAR PROCESSES AND SIGNALING	EXPN	SSP
Amamu1-187494	Amamu1-187494	No KOG	-	-	-	Not a cazyme	-
Amamu1-158071	Amamu1-158071	No KOG	-	-	-	Not a cazyme	-
Lacbi2-293429	Lacbi2-293429	KOG4157	beta-1,6-N-acetylglucosaminyltransferase, contains WSC domain	Posttranslational modification, protein turnover, chaperones	CELLULAR PROCESSES AND SIGNALING	EXPN	SSP
Hebcy2-106915	Hebcy2-106763	KOG1216	von Willebrand factor and related coagulation proteins	Defense mechanisms	CELLULAR PROCESSES AND SIGNALING	EXPN	SSP
Lacbi2-313260	Lacbi2-313260	KOG1216	von Willebrand factor and related coagulation proteins	Defense mechanisms	CELLULAR PROCESSES AND SIGNALING	EXPN	SSP
Trima3-222589	Trima3-222589	No KOG	-	-	-	AA5_1	-
Amamu1-124764	Amamu1-124764	No KOG	-	-	-	AA5_1	-
Hebcy2-415404	Hebcy2-415404	No KOG	-	-	-	AA5_1	-
Hebcy2-24623	Hebcy2-24623	No KOG	-	-	-	AA5_1	-
Pilcr1-819584	Pilcr1-819584	No KOG	-	-	-	AA5_1	-
Lacbi2-638550	Lacbi2-638550	No KOG	-	-	-	AA5_1	-
Lacbi2-457469	Lacbi2-457469	No KOG	-	-	-	AA5_1	-
Trima3-1413268	Trima3-1412953	KOG4761	Proteasome formation inhibitor PI31	Posttranslational modification, protein turnover, chaperones	CELLULAR PROCESSES AND SIGNALING	Not a cazyme	-
Pilcr1-811192	Pilcr1-811103	KOG4761	Proteasome formation inhibitor PI31	Posttranslational modification, protein turnover, chaperones	CELLULAR PROCESSES AND SIGNALING	Not a cazyme	-
Pilcr1-813129	Pilcr1-813040	KOG2100	Dipeptidyl aminopeptidase	Posttranslational modification, protein turnover, chaperones	CELLULAR PROCESSES AND SIGNALING	Not a cazyme	-
Lacbi2-308976	Lacbi2-308976	KOG2100	Dipeptidyl aminopeptidase	Posttranslational modification, protein turnover, chaperones	CELLULAR PROCESSES AND SIGNALING	Not a cazyme	-
Amamu1-159048	Amamu1-158938	KOG2499	Beta-N-acetylhexosaminidase	Carbohydrate transport and metabolism	METABOLISM	GH20	-
Amamu1-157925	Amamu1-157815	KOG2499	Beta-N-acetylhexosaminidase	Carbohydrate transport and metabolism	METABOLISM	GH20	-
Trima3-1425588	Trima3-1425273	KOG2499	Beta-N-acetylhexosaminidase	Carbohydrate transport and metabolism	METABOLISM	GH20	-
Trima3-1378991	Trima3-1378676	KOG2499	Beta-N-acetylhexosaminidase	Carbohydrate transport and metabolism	METABOLISM	GH20	-
Pilcr1-824401	Pilcr1-824312	KOG2499	Beta-N-acetylhexosaminidase	Carbohydrate transport and metabolism	METABOLISM	GH20	-
Pilcr1-824386	Pilcr1-824297	KOG2499	Beta-N-acetylhexosaminidase	Carbohydrate transport and metabolism	METABOLISM	GH20	-
Trima3-1451126	Trima3-1451126	No KOG	-	-	-	AA5_1	-
Pilcr1-10158	Pilcr1-10158	No KOG	-	-	-	AA5_1	-
Paxin1-16489	Paxin1-16489	No KOG	-	-	-	AA5_1	-
Amamu1-124468	Amamu1-124358	KOG4569	Predicted lipase	Lipid transport and metabolism	METABOLISM	Not a cazyme	-
Amamu1-157074	Amamu1-156964	KOG1838	Alpha/beta hydrolase	General function prediction only	POORLY CHARACTERIZED	Not a cazyme	-
Amamu1-130461	Amamu1-130351	KOG2204	Mannosyl-oligosaccharide alpha-1,2-mannosidase and related glycosyl hydrolases	Carbohydrate transport and metabolism	METABOLISM	GH47	-
Amamu1-164951	Amamu1-164841	KOG2431	1, 2-alpha-mannosidase	Carbohydrate transport and metabolism	METABOLISM	GH47	-
Amamu1-10471	Amamu1-10361	KOG2875	8-oxoguanine DNA glycosylase	Replication, recombination and repair	INFORMATION STORAGE AND PROCESSING	Not a cazyme	-
Trima3-1283947	Trima3-1283632	KOG1396	Uncharacterized conserved protein	Function unknown	POORLY CHARACTERIZED	Not a cazyme	-
Amamu1-975483	Amamu1-975373	KOG1396	Uncharacterized conserved protein	Function unknown	POORLY CHARACTERIZED	Not a cazyme	-
Hebcy2-65689	Hebcy2-65537	KOG0020	Endoplasmic reticulum glucose-regulated protein (GRP94/endoplasmin), HSP90 family	Posttranslational modification, protein turnover, chaperones	CELLULAR PROCESSES AND SIGNALING	Not a cazyme	-
Hebcy2-406445	Hebcy2-406293	KOG0903	Phosphatidylinositol 4-kinase, involved in intracellular trafficking and secretion	Intracellular trafficking, secretion, and vesicular transport	CELLULAR PROCESSES AND SIGNALING	Not a cazyme	-
Hebcy2-438458	Hebcy2-438306	KOG1838	Alpha/beta hydrolase	General function prediction only	POORLY CHARACTERIZED	Not a cazyme	-
Hebcy2-438064	Hebcy2-437912	KOG4540	Putative lipase essential for disintegration of autophagic bodies inside the vacuole	Lipid transport and metabolism	METABOLISM	Not a cazyme	-
Hebcy2-241786	Hebcy2-241634	KOG1382	Multiple inositol polyphosphate phosphatase	General function prediction only	POORLY CHARACTERIZED	Not a cazyme	-
Hebcy2-445512	Hebcy2-445360	KOG0156	Cytochrome P450 CYP2 subfamily	Secondary metabolites biosynthesis, transport and catabolism	METABOLISM	Not a cazyme	-
Trima3-1299537	Trima3-1299222	KOG1382	Multiple inositol polyphosphate phosphatase	General function prediction only	POORLY CHARACTERIZED	Not a cazyme	-
Trima3-1426096	Trima3-1425781	KOG1838	Alpha/beta hydrolase	General function prediction only	POORLY CHARACTERIZED	Not a cazyme	-
Trima3-1292942	Trima3-1292627	KOG1838	Alpha/beta hydrolase	General function prediction only	POORLY CHARACTERIZED	Not a cazyme	-
Trima3-1454548	Trima3-1454233	KOG0624	dsRNA-activated protein kinase inhibitor P58, contains TPR and DnaJ domains	Defense mechanisms	CELLULAR PROCESSES AND SIGNALING	Not a cazyme	-
Trima3-1324750	Trima3-1324435	KOG1339	Aspartyl protease	Posttranslational modification, protein turnover, chaperones	CELLULAR PROCESSES AND SIGNALING	Not a cazyme	-
Trima3-1297802	Trima3-1297487	KOG1339	Aspartyl protease	Posttranslational modification, protein turnover, chaperones	CELLULAR PROCESSES AND SIGNALING	Not a cazyme	-
Trima3-1375214	Trima3-1374899	KOG2806	Chitinase	Carbohydrate transport and metabolism	METABOLISM	GH18	-
Trima3-1414521	Trima3-1414521	No KOG	-	-	-	Not a cazyme	-
Hebcy2-441649	Hebcy2-441649	No KOG	-	-	-	Not a cazyme	-
Lacbi2-570087	Lacbi2-570087	No KOG	-	-	-	Not a cazyme	-
Pilcr1-818209	Pilcr1-818209	No KOG	-	-	-	Not a cazyme	-
Amamu1-253172	Amamu1-253172	No KOG	-	-	-	Not a cazyme	-
Pilcr1-816103	Pilcr1-816014	KOG2204	Mannosyl-oligosaccharide alpha-1,2-mannosidase and related glycosyl hydrolases	Carbohydrate transport and metabolism	METABOLISM	GH47	-
Hebcy2-264200	Hebcy2-264048	KOG2204	Mannosyl-oligosaccharide alpha-1,2-mannosidase and related glycosyl hydrolases	Carbohydrate transport and metabolism	METABOLISM	GH47	-
Lacbi2-190685	Lacbi2-190685	KOG2431	1, 2-alpha-mannosidase	Carbohydrate transport and metabolism	METABOLISM	GH47	-
Trima3-1427368	Trima3-1427053	KOG2204	Mannosyl-oligosaccharide alpha-1,2-mannosidase and related glycosyl hydrolases	Carbohydrate transport and metabolism	METABOLISM	GH47	-
Trima3-1477049	Trima3-1476734	KOG2204	Mannosyl-oligosaccharide alpha-1,2-mannosidase and related glycosyl hydrolases	Carbohydrate transport and metabolism	METABOLISM	GH47	-
Paxin1-84010	Paxin1-83887	KOG2204	Mannosyl-oligosaccharide alpha-1,2-mannosidase and related glycosyl hydrolases	Carbohydrate transport and metabolism	METABOLISM	GH47	-
Pismi1-104534	Pismi1-104405	KOG2366	Alpha-D-galactosidase (melibiase)	Carbohydrate transport and metabolism	METABOLISM	GH27	-
Lacbi2-297786	Lacbi2-297786	KOG2366	Alpha-D-galactosidase (melibiase)	Carbohydrate transport and metabolism	METABOLISM	GH27	-
Amamu1-110435	Amamu1-110325	KOG2366	Alpha-D-galactosidase (melibiase)	Carbohydrate transport and metabolism	METABOLISM	GH27	-
Paxin1-101446	Paxin1-101323	KOG2366	Alpha-D-galactosidase (melibiase)	Carbohydrate transport and metabolism	METABOLISM	GH27	-
Trima3-1244300	Trima3-1243985	KOG0496	Beta-galactosidase	Carbohydrate transport and metabolism	METABOLISM	GH35	-
Amamu1-74865	Amamu1-74755	KOG0496	Beta-galactosidase	Carbohydrate transport and metabolism	METABOLISM	GH35	-
Pismi1-645906	Pismi1-645777	KOG0496	Beta-galactosidase	Carbohydrate transport and metabolism	METABOLISM	GH35	-
Pismi1-15441	Pismi1-15312	KOG2182	Hydrolytic enzymes of the alpha/beta hydrolase fold	General function prediction only	POORLY CHARACTERIZED	Not a cazyme	-
Paxin1-85120	Paxin1-84997	KOG2182	Hydrolytic enzymes of the alpha/beta hydrolase fold	General function prediction only	POORLY CHARACTERIZED	Not a cazyme	-
Pismi1-673115	Pismi1-672986	KOG2182	Hydrolytic enzymes of the alpha/beta hydrolase fold	General function prediction only	POORLY CHARACTERIZED	Not a cazyme	-
Paxin1-165031	Paxin1-164908	KOG2182	Hydrolytic enzymes of the alpha/beta hydrolase fold	General function prediction only	POORLY CHARACTERIZED	Not a cazyme	-
Trima3-1440507	Trima3-1440192	KOG2182	Hydrolytic enzymes of the alpha/beta hydrolase fold	General function prediction only	POORLY CHARACTERIZED	Not a cazyme	-
Pilcr1-769270	Pilcr1-769181	KOG2182	Hydrolytic enzymes of the alpha/beta hydrolase fold	General function prediction only	POORLY CHARACTERIZED	Not a cazyme	-
Amamu1-74644	Amamu1-74534	KOG2182	Hydrolytic enzymes of the alpha/beta hydrolase fold	General function prediction only	POORLY CHARACTERIZED	Not a cazyme	-
Lacbi2-383161	Lacbi2-383161	KOG2182	Hydrolytic enzymes of the alpha/beta hydrolase fold	General function prediction only	POORLY CHARACTERIZED	Not a cazyme	-
Hebcy2-445803	Hebcy2-445651	KOG2182	Hydrolytic enzymes of the alpha/beta hydrolase fold	General function prediction only	POORLY CHARACTERIZED	Not a cazyme	-
Trima3-1387149	Trima3-1386834	KOG2182	Hydrolytic enzymes of the alpha/beta hydrolase fold	General function prediction only	POORLY CHARACTERIZED	Not a cazyme	-
Amamu1-158827	Amamu1-158717	KOG2182	Hydrolytic enzymes of the alpha/beta hydrolase fold	General function prediction only	POORLY CHARACTERIZED	Not a cazyme	-
Pilcr1-59259	Pilcr1-59170	KOG2182	Hydrolytic enzymes of the alpha/beta hydrolase fold	General function prediction only	POORLY CHARACTERIZED	Not a cazyme	-
Lacbi2-685146	Lacbi2-685146	KOG2182	Hydrolytic enzymes of the alpha/beta hydrolase fold	General function prediction only	POORLY CHARACTERIZED	Not a cazyme	-
Hebcy2-315058	Hebcy2-314906	KOG2182	Hydrolytic enzymes of the alpha/beta hydrolase fold	General function prediction only	POORLY CHARACTERIZED	Not a cazyme	-
Lacbi2-608373	Lacbi2-608373	KOG1339	Aspartyl protease	Posttranslational modification, protein turnover, chaperones	CELLULAR PROCESSES AND SIGNALING	Not a cazyme	-
Lacbi2-191892	Lacbi2-191892	KOG1339	Aspartyl protease	Posttranslational modification, protein turnover, chaperones	CELLULAR PROCESSES AND SIGNALING	Not a cazyme	-
Lacbi2-191659	Lacbi2-191659	KOG1339	Aspartyl protease	Posttranslational modification, protein turnover, chaperones	CELLULAR PROCESSES AND SIGNALING	Not a cazyme	-
Lacbi2-310997	Lacbi2-310997	KOG1339	Aspartyl protease	Posttranslational modification, protein turnover, chaperones	CELLULAR PROCESSES AND SIGNALING	Not a cazyme	-
Lacbi2-250557	Lacbi2-250557	KOG1339	Aspartyl protease	Posttranslational modification, protein turnover, chaperones	CELLULAR PROCESSES AND SIGNALING	Not a cazyme	-
Hebcy2-439278	Hebcy2-439126	KOG1339	Aspartyl protease	Posttranslational modification, protein turnover, chaperones	CELLULAR PROCESSES AND SIGNALING	Not a cazyme	-
Trima3-1251092	Trima3-1250777	KOG1339	Aspartyl protease	Posttranslational modification, protein turnover, chaperones	CELLULAR PROCESSES AND SIGNALING	Not a cazyme	-
Amamu1-521311	Amamu1-521201	KOG1339	Aspartyl protease	Posttranslational modification, protein turnover, chaperones	CELLULAR PROCESSES AND SIGNALING	Not a cazyme	-
Amamu1-10147	Amamu1-10037	KOG1339	Aspartyl protease	Posttranslational modification, protein turnover, chaperones	CELLULAR PROCESSES AND SIGNALING	Not a cazyme	-
Amamu1-1014813	Amamu1-1014703	KOG1339	Aspartyl protease	Posttranslational modification, protein turnover, chaperones	CELLULAR PROCESSES AND SIGNALING	Not a cazyme	-
Amamu1-1015913	Amamu1-1015803	KOG1339	Aspartyl protease	Posttranslational modification, protein turnover, chaperones	CELLULAR PROCESSES AND SIGNALING	Not a cazyme	-
Amamu1-15068	Amamu1-14958	KOG1339	Aspartyl protease	Posttranslational modification, protein turnover, chaperones	CELLULAR PROCESSES AND SIGNALING	Not a cazyme	-
Amamu1-27207	Amamu1-27097	KOG1339	Aspartyl protease	Posttranslational modification, protein turnover, chaperones	CELLULAR PROCESSES AND SIGNALING	Not a cazyme	-
Amamu1-15062	Amamu1-14952	KOG1339	Aspartyl protease	Posttranslational modification, protein turnover, chaperones	CELLULAR PROCESSES AND SIGNALING	Not a cazyme	-
Amamu1-160820	Amamu1-160710	KOG1339	Aspartyl protease	Posttranslational modification, protein turnover, chaperones	CELLULAR PROCESSES AND SIGNALING	Not a cazyme	SSP
Pilcr1-8672	Pilcr1-8583	KOG1339	Aspartyl protease	Posttranslational modification, protein turnover, chaperones	CELLULAR PROCESSES AND SIGNALING	Not a cazyme	-
Pilcr1-787311	Pilcr1-787222	KOG1339	Aspartyl protease	Posttranslational modification, protein turnover, chaperones	CELLULAR PROCESSES AND SIGNALING	Not a cazyme	-
Pilcr1-13374	Pilcr1-13285	KOG1339	Aspartyl protease	Posttranslational modification, protein turnover, chaperones	CELLULAR PROCESSES AND SIGNALING	Not a cazyme	-
Pilcr1-827033	Pilcr1-826944	KOG1339	Aspartyl protease	Posttranslational modification, protein turnover, chaperones	CELLULAR PROCESSES AND SIGNALING	Not a cazyme	-
Pilcr1-820527	Pilcr1-820438	KOG1339	Aspartyl protease	Posttranslational modification, protein turnover, chaperones	CELLULAR PROCESSES AND SIGNALING	Not a cazyme	-
Pilcr1-829222	Pilcr1-829133	KOG1339	Aspartyl protease	Posttranslational modification, protein turnover, chaperones	CELLULAR PROCESSES AND SIGNALING	Not a cazyme	-
Pilcr1-822024	Pilcr1-821935	KOG1339	Aspartyl protease	Posttranslational modification, protein turnover, chaperones	CELLULAR PROCESSES AND SIGNALING	Not a cazyme	-
Pilcr1-78544	Pilcr1-78455	KOG1339	Aspartyl protease	Posttranslational modification, protein turnover, chaperones	CELLULAR PROCESSES AND SIGNALING	Not a cazyme	-
Lacbi2-399744	Lacbi2-399744	KOG1263	Multicopper oxidases	Secondary metabolites biosynthesis, transport and catabolism	METABOLISM	AA1_1	-
Lacbi2-399743	Lacbi2-399743	KOG1263	Multicopper oxidases	Secondary metabolites biosynthesis, transport and catabolism	METABOLISM	AA1_1	-
Lacbi2-399751	Lacbi2-399751	KOG1263	Multicopper oxidases	Secondary metabolites biosynthesis, transport and catabolism	METABOLISM	AA1_1	-
Lacbi2-399745	Lacbi2-399745	KOG1263	Multicopper oxidases	Secondary metabolites biosynthesis, transport and catabolism	METABOLISM	AA1_1	-
Lacbi2-399749	Lacbi2-399749	KOG1263	Multicopper oxidases	Secondary metabolites biosynthesis, transport and catabolism	METABOLISM	AA1_1	-
Lacbi2-399750	Lacbi2-399750	KOG1263	Multicopper oxidases	Secondary metabolites biosynthesis, transport and catabolism	METABOLISM	AA1_1	-
Lacbi2-399748	Lacbi2-399748	KOG1263	Multicopper oxidases	Secondary metabolites biosynthesis, transport and catabolism	METABOLISM	AA1_1	-
Lacbi2-399746	Lacbi2-399746	KOG1263	Multicopper oxidases	Secondary metabolites biosynthesis, transport and catabolism	METABOLISM	AA1_1	-
Hebcy2-74732	Hebcy2-74580	KOG1263	Multicopper oxidases	Secondary metabolites biosynthesis, transport and catabolism	METABOLISM	AA1_1	-
Hebcy2-193743	Hebcy2-193591	KOG1263	Multicopper oxidases	Secondary metabolites biosynthesis, transport and catabolism	METABOLISM	AA1_1	-
Trima3-1389393	Trima3-1389078	KOG1263	Multicopper oxidases	Secondary metabolites biosynthesis, transport and catabolism	METABOLISM	AA1_1	-
Trima3-1384329	Trima3-1384014	KOG1263	Multicopper oxidases	Secondary metabolites biosynthesis, transport and catabolism	METABOLISM	AA1_1	-
Trima3-1413312	Trima3-1412997	KOG1263	Multicopper oxidases	Secondary metabolites biosynthesis, transport and catabolism	METABOLISM	AA1_1	-
Trima3-1423813	Trima3-1423498	KOG1263	Multicopper oxidases	Secondary metabolites biosynthesis, transport and catabolism	METABOLISM	AA1_1	-
Trima3-1468581	Trima3-1468266	KOG1263	Multicopper oxidases	Secondary metabolites biosynthesis, transport and catabolism	METABOLISM	AA1_1	-
Trima3-1431189	Trima3-1430874	KOG1263	Multicopper oxidases	Secondary metabolites biosynthesis, transport and catabolism	METABOLISM	AA1_1	-
Trima3-1410397	Trima3-1410082	KOG1263	Multicopper oxidases	Secondary metabolites biosynthesis, transport and catabolism	METABOLISM	AA1_1	-
Trima3-1388753	Trima3-1388438	KOG1263	Multicopper oxidases	Secondary metabolites biosynthesis, transport and catabolism	METABOLISM	AA1_1	-
Trima3-1286217	Trima3-1285902	KOG1263	Multicopper oxidases	Secondary metabolites biosynthesis, transport and catabolism	METABOLISM	AA1_1	-
Trima3-1260965	Trima3-1260650	KOG1263	Multicopper oxidases	Secondary metabolites biosynthesis, transport and catabolism	METABOLISM	AA1_1	-
Amamu1-380154	Amamu1-380044	KOG1263	Multicopper oxidases	Secondary metabolites biosynthesis, transport and catabolism	METABOLISM	AA1_1	-
Amamu1-165234	Amamu1-165124	KOG1263	Multicopper oxidases	Secondary metabolites biosynthesis, transport and catabolism	METABOLISM	AA1_1	-
Amamu1-165241	Amamu1-165131	KOG1263	Multicopper oxidases	Secondary metabolites biosynthesis, transport and catabolism	METABOLISM	AA1_1	-
Amamu1-165239	Amamu1-165129	KOG1263	Multicopper oxidases	Secondary metabolites biosynthesis, transport and catabolism	METABOLISM	AA1_1	-
Amamu1-165252	Amamu1-165142	KOG1263	Multicopper oxidases	Secondary metabolites biosynthesis, transport and catabolism	METABOLISM	AA1_1	-
Amamu1-171715	Amamu1-171605	KOG1263	Multicopper oxidases	Secondary metabolites biosynthesis, transport and catabolism	METABOLISM	AA1_1	-
Amamu1-11089	Amamu1-10979	KOG1263	Multicopper oxidases	Secondary metabolites biosynthesis, transport and catabolism	METABOLISM	AA1_1	-
Amamu1-84544	Amamu1-84434	KOG1263	Multicopper oxidases	Secondary metabolites biosynthesis, transport and catabolism	METABOLISM	AA1_1	-
Amamu1-366485	Amamu1-366375	KOG1263	Multicopper oxidases	Secondary metabolites biosynthesis, transport and catabolism	METABOLISM	AA1_1	-
Amamu1-170188	Amamu1-170078	KOG1263	Multicopper oxidases	Secondary metabolites biosynthesis, transport and catabolism	METABOLISM	AA1_1	-
Amamu1-168852	Amamu1-168742	KOG1263	Multicopper oxidases	Secondary metabolites biosynthesis, transport and catabolism	METABOLISM	AA1_1	-
Pilcr1-78767	Pilcr1-78678	KOG1263	Multicopper oxidases	Secondary metabolites biosynthesis, transport and catabolism	METABOLISM	AA1_1	-
Pilcr1-826078	Pilcr1-825989	KOG1263	Multicopper oxidases	Secondary metabolites biosynthesis, transport and catabolism	METABOLISM	AA1_1	-
Pilcr1-755924	Pilcr1-755835	KOG1263	Multicopper oxidases	Secondary metabolites biosynthesis, transport and catabolism	METABOLISM	AA1_1	-
Pilcr1-798903	Pilcr1-798814	KOG1263	Multicopper oxidases	Secondary metabolites biosynthesis, transport and catabolism	METABOLISM	AA1_1	-
Pilcr1-801143	Pilcr1-801054	KOG1263	Multicopper oxidases	Secondary metabolites biosynthesis, transport and catabolism	METABOLISM	AA1_1	-
Pilcr1-433751	Pilcr1-433662	KOG1263	Multicopper oxidases	Secondary metabolites biosynthesis, transport and catabolism	METABOLISM	AA1_1	-
Pilcr1-819427	Pilcr1-819338	KOG1263	Multicopper oxidases	Secondary metabolites biosynthesis, transport and catabolism	METABOLISM	AA1_1	-
Pilcr1-829905	Pilcr1-829816	KOG1263	Multicopper oxidases	Secondary metabolites biosynthesis, transport and catabolism	METABOLISM	AA1_1	-
Pilcr1-829701	Pilcr1-829612	KOG1263	Multicopper oxidases	Secondary metabolites biosynthesis, transport and catabolism	METABOLISM	AA1_1	-
Pismi1-13322	Pismi1-13193	KOG1282	Serine carboxypeptidases (lysosomal cathepsin A)	Amino acid transport and metabolism	METABOLISM	Not a cazyme	-
Paxin1-6603	Paxin1-6480	KOG1282	Serine carboxypeptidases (lysosomal cathepsin A)	Amino acid transport and metabolism	METABOLISM	Not a cazyme	-
Paxin1-132365	Paxin1-132242	KOG1516	Carboxylesterase and related proteins	General function prediction only	POORLY CHARACTERIZED	Not a cazyme	-
Paxin1-169835	Paxin1-169712	KOG2806	Chitinase	Carbohydrate transport and metabolism	METABOLISM	GH18	-
Paxin1-174637	Paxin1-174514	KOG0534	NADH-cytochrome b-5 reductase	Energy production and conversion	METABOLISM	Not a cazyme	-
Paxin1-170032	Paxin1-169909	KOG1339	Aspartyl protease	Posttranslational modification, protein turnover, chaperones	CELLULAR PROCESSES AND SIGNALING	Not a cazyme	-
Paxin1-107178	Paxin1-107055	KOG1339	Aspartyl protease	Posttranslational modification, protein turnover, chaperones	CELLULAR PROCESSES AND SIGNALING	Not a cazyme	-
Paxin1-165662	Paxin1-165539	KOG1339	Aspartyl protease	Posttranslational modification, protein turnover, chaperones	CELLULAR PROCESSES AND SIGNALING	Not a cazyme	-
Paxin1-152617	Paxin1-152494	KOG1339	Aspartyl protease	Posttranslational modification, protein turnover, chaperones	CELLULAR PROCESSES AND SIGNALING	Not a cazyme	-
Paxin1-116758	Paxin1-116635	KOG0624	dsRNA-activated protein kinase inhibitor P58, contains TPR and DnaJ domains	Defense mechanisms	CELLULAR PROCESSES AND SIGNALING	Not a cazyme	-
Pismi1-90406	Pismi1-90277	KOG1339	Aspartyl protease	Posttranslational modification, protein turnover, chaperones	CELLULAR PROCESSES AND SIGNALING	Not a cazyme	-
Paxin1-170004	Paxin1-169881	KOG1339	Aspartyl protease	Posttranslational modification, protein turnover, chaperones	CELLULAR PROCESSES AND SIGNALING	Not a cazyme	-
Paxin1-167199	Paxin1-167076	KOG1339	Aspartyl protease	Posttranslational modification, protein turnover, chaperones	CELLULAR PROCESSES AND SIGNALING	Not a cazyme	-
Paxin1-167198	Paxin1-167075	KOG1339	Aspartyl protease	Posttranslational modification, protein turnover, chaperones	CELLULAR PROCESSES AND SIGNALING	Not a cazyme	-
Paxin1-109958	Paxin1-109835	KOG2806	Chitinase	Carbohydrate transport and metabolism	METABOLISM	GH18	-
Paxin1-70838	Paxin1-70715	KOG2806	Chitinase	Carbohydrate transport and metabolism	METABOLISM	GH18	-
Paxin1-18645	Paxin1-18522	KOG2806	Chitinase	Carbohydrate transport and metabolism	METABOLISM	GH18	-
Paxin1-173097	Paxin1-172974	KOG2806	Chitinase	Carbohydrate transport and metabolism	METABOLISM	GH18	-
Pismi1-675857	Pismi1-675728	KOG4569	Predicted lipase	Lipid transport and metabolism	METABOLISM	Not a cazyme	-
Paxin1-72896	Paxin1-72773	KOG4569	Predicted lipase	Lipid transport and metabolism	METABOLISM	Not a cazyme	-
Paxin1-166015	Paxin1-165892	KOG4569	Predicted lipase	Lipid transport and metabolism	METABOLISM	Not a cazyme	SSP
Paxin1-166003	Paxin1-165880	KOG4569	Predicted lipase	Lipid transport and metabolism	METABOLISM	Not a cazyme	SSP
Pismi1-29392	Pismi1-29263	KOG1339	Aspartyl protease	Posttranslational modification, protein turnover, chaperones	CELLULAR PROCESSES AND SIGNALING	Not a cazyme	-
Paxin1-105883	Paxin1-105760	KOG1339	Aspartyl protease	Posttranslational modification, protein turnover, chaperones	CELLULAR PROCESSES AND SIGNALING	Not a cazyme	-
Paxin1-66454	Paxin1-66454	No KOG	-	-	-	Not a cazyme	SSP
Pismi1-257989	Pismi1-257989	No KOG	-	-	-	Not a cazyme	-
Paxin1-164519	Paxin1-164519	No KOG	-	-	-	Not a cazyme	-
Paxin1-11703	Paxin1-11580	KOG4225	Sorbin and SH3 domain-containing protein	Signal transduction mechanisms	CELLULAR PROCESSES AND SIGNALING	Not a cazyme	-
Pismi1-677975	Pismi1-677975	No KOG	-	-	-	Not a cazyme	-
Paxin1-169306	Paxin1-169306	No KOG	-	-	-	Not a cazyme	-
Pismi1-670771	Pismi1-670771	No KOG	-	-	-	Not a cazyme	SSP
Paxin1-67920	Paxin1-67920	No KOG	-	-	-	Not a cazyme	SSP
Pismi1-670283	Pismi1-670154	KOG1216	von Willebrand factor and related coagulation proteins	Defense mechanisms	CELLULAR PROCESSES AND SIGNALING	EXPN	SSP
Paxin1-98547	Paxin1-98424	KOG1216	von Willebrand factor and related coagulation proteins	Defense mechanisms	CELLULAR PROCESSES AND SIGNALING	EXPN	SSP
Paxin1-170338	Paxin1-170338	No KOG	-	-	-	EXPN	SSP
Paxin1-98546	Paxin1-98423	KOG2806	Chitinase	Carbohydrate transport and metabolism	METABOLISM	EXPN	SSP
Pismi1-243858	Pismi1-243729	KOG2499	Beta-N-acetylhexosaminidase	Carbohydrate transport and metabolism	METABOLISM	GH20	-
Pismi1-9156	Pismi1-9156	No KOG	-	-	-	AA5_1	-
Paxin1-141556	Paxin1-141433	KOG2499	Beta-N-acetylhexosaminidase	Carbohydrate transport and metabolism	METABOLISM	GH20	SSP
Paxin1-96206	Paxin1-96083	KOG1263	Multicopper oxidases	Secondary metabolites biosynthesis, transport and catabolism	METABOLISM	AA1_1	-
Paxin1-166065	Paxin1-165942	KOG1263	Multicopper oxidases	Secondary metabolites biosynthesis, transport and catabolism	METABOLISM	AA1_1	-
Paxin1-166052	Paxin1-165929	KOG1263	Multicopper oxidases	Secondary metabolites biosynthesis, transport and catabolism	METABOLISM	AA1_1	-
Paxin1-66094	Paxin1-65971	KOG1263	Multicopper oxidases	Secondary metabolites biosynthesis, transport and catabolism	METABOLISM	AA1_1	-
Paxin1-166057	Paxin1-165934	KOG1263	Multicopper oxidases	Secondary metabolites biosynthesis, transport and catabolism	METABOLISM	AA1_1	-
Paxin1-96201	Paxin1-96078	KOG1263	Multicopper oxidases	Secondary metabolites biosynthesis, transport and catabolism	METABOLISM	AA1_1	-
Paxin1-107216	Paxin1-107093	KOG1263	Multicopper oxidases	Secondary metabolites biosynthesis, transport and catabolism	METABOLISM	AA1_1	-
Paxin1-7091	Paxin1-6968	KOG1263	Multicopper oxidases	Secondary metabolites biosynthesis, transport and catabolism	METABOLISM	AA1_1	-
Paxin1-107221	Paxin1-107098	KOG1263	Multicopper oxidases	Secondary metabolites biosynthesis, transport and catabolism	METABOLISM	AA1_1	-
Paxin1-96187	Paxin1-96064	KOG1263	Multicopper oxidases	Secondary metabolites biosynthesis, transport and catabolism	METABOLISM	AA1_1	-
Paxin1-7090	Paxin1-6967	KOG1263	Multicopper oxidases	Secondary metabolites biosynthesis, transport and catabolism	METABOLISM	AA1_1	-
Pismi1-481297	Pismi1-481168	KOG1263	Multicopper oxidases	Secondary metabolites biosynthesis, transport and catabolism	METABOLISM	AA1_1	-
Pismi1-102639	Pismi1-102510	KOG1263	Multicopper oxidases	Secondary metabolites biosynthesis, transport and catabolism	METABOLISM	AA1_1	-
Pismi1-17393	Pismi1-17264	KOG1263	Multicopper oxidases	Secondary metabolites biosynthesis, transport and catabolism	METABOLISM	AA1_1	-
Pismi1-351719	Pismi1-351590	KOG1263	Multicopper oxidases	Secondary metabolites biosynthesis, transport and catabolism	METABOLISM	AA1_1	-
Pismi1-102971	Pismi1-102842	KOG1263	Multicopper oxidases	Secondary metabolites biosynthesis, transport and catabolism	METABOLISM	AA1_1	-
Pismi1-510852	Pismi1-510723	KOG1263	Multicopper oxidases	Secondary metabolites biosynthesis, transport and catabolism	METABOLISM	AA1_1	-
Pismi1-680677	Pismi1-680548	KOG1263	Multicopper oxidases	Secondary metabolites biosynthesis, transport and catabolism	METABOLISM	AA1_1	-
Pismi1-680653	Pismi1-680524	KOG1263	Multicopper oxidases	Secondary metabolites biosynthesis, transport and catabolism	METABOLISM	AA1_1	-
Paxin1-173427	Paxin1-173304	KOG4389	Acetylcholinesterase/Butyrylcholinesterase	Signal transduction mechanisms	CELLULAR PROCESSES AND SIGNALING	Not a cazyme	-
Paxin1-117919	Paxin1-117796	KOG4389	Acetylcholinesterase/Butyrylcholinesterase	Signal transduction mechanisms	CELLULAR PROCESSES AND SIGNALING	Not a cazyme	-
Paxin1-169546	Paxin1-169423	KOG4389	Acetylcholinesterase/Butyrylcholinesterase	Signal transduction mechanisms	CELLULAR PROCESSES AND SIGNALING	Not a cazyme	-
Paxin1-171677	Paxin1-171554	KOG4389	Acetylcholinesterase/Butyrylcholinesterase	Signal transduction mechanisms	CELLULAR PROCESSES AND SIGNALING	Not a cazyme	-
Paxin1-14845	Paxin1-14722	KOG4389	Acetylcholinesterase/Butyrylcholinesterase	Signal transduction mechanisms	CELLULAR PROCESSES AND SIGNALING	Not a cazyme	-
Paxin1-9236	Paxin1-9113	KOG4389	Acetylcholinesterase/Butyrylcholinesterase	Signal transduction mechanisms	CELLULAR PROCESSES AND SIGNALING	Not a cazyme	-
Paxin1-82199	Paxin1-82076	KOG4389	Acetylcholinesterase/Butyrylcholinesterase	Signal transduction mechanisms	CELLULAR PROCESSES AND SIGNALING	Not a cazyme	-
Paxin1-70523	Paxin1-70400	KOG4389	Acetylcholinesterase/Butyrylcholinesterase	Signal transduction mechanisms	CELLULAR PROCESSES AND SIGNALING	Not a cazyme	-
Paxin1-167151	Paxin1-167028	KOG4389	Acetylcholinesterase/Butyrylcholinesterase	Signal transduction mechanisms	CELLULAR PROCESSES AND SIGNALING	Not a cazyme	-
Paxin1-85474	Paxin1-85351	KOG4389	Acetylcholinesterase/Butyrylcholinesterase	Signal transduction mechanisms	CELLULAR PROCESSES AND SIGNALING	Not a cazyme	-
Paxin1-8743	Paxin1-8620	KOG4389	Acetylcholinesterase/Butyrylcholinesterase	Signal transduction mechanisms	CELLULAR PROCESSES AND SIGNALING	Not a cazyme	-
Paxin1-172473	Paxin1-172350	KOG4389	Acetylcholinesterase/Butyrylcholinesterase	Signal transduction mechanisms	CELLULAR PROCESSES AND SIGNALING	Not a cazyme	-
Paxin1-102300	Paxin1-102177	KOG4389	Acetylcholinesterase/Butyrylcholinesterase	Signal transduction mechanisms	CELLULAR PROCESSES AND SIGNALING	Not a cazyme	-
Paxin1-121766	Paxin1-121643	KOG4389	Acetylcholinesterase/Butyrylcholinesterase	Signal transduction mechanisms	CELLULAR PROCESSES AND SIGNALING	Not a cazyme	-
Paxin1-102298	Paxin1-102175	KOG4389	Acetylcholinesterase/Butyrylcholinesterase	Signal transduction mechanisms	CELLULAR PROCESSES AND SIGNALING	Not a cazyme	-
Trima3-1232830	Trima3-1232515	KOG1211	Amidases	Translation, ribosomal structure and biogenesis	INFORMATION STORAGE AND PROCESSING	Not a cazyme	-
Trima3-1232492	Trima3-1232177	KOG1211	Amidases	Translation, ribosomal structure and biogenesis	INFORMATION STORAGE AND PROCESSING	Not a cazyme	-
Trima3-1258016	Trima3-1257701	KOG1211	Amidases	Translation, ribosomal structure and biogenesis	INFORMATION STORAGE AND PROCESSING	Not a cazyme	-
Amamu1-187099	Amamu1-186989	KOG1211	Amidases	Translation, ribosomal structure and biogenesis	INFORMATION STORAGE AND PROCESSING	Not a cazyme	-
Paxin1-75774	Paxin1-75651	KOG1211	Amidases	Translation, ribosomal structure and biogenesis	INFORMATION STORAGE AND PROCESSING	Not a cazyme	-
Hebcy2-419972	Hebcy2-419820	KOG1211	Amidases	Translation, ribosomal structure and biogenesis	INFORMATION STORAGE AND PROCESSING	Not a cazyme	-
Hebcy2-64410	Hebcy2-64410	No KOG	-	-	-	GH125	-
Amamu1-72382	Amamu1-72382	No KOG	-	-	-	GH125	-
Pilcr1-784802	Pilcr1-784713	KOG1282	Serine carboxypeptidases (lysosomal cathepsin A)	Amino acid transport and metabolism	METABOLISM	Not a cazyme	-
Pilcr1-70315	Pilcr1-70226	KOG1282	Serine carboxypeptidases (lysosomal cathepsin A)	Amino acid transport and metabolism	METABOLISM	Not a cazyme	-
Lacbi2-252730	Lacbi2-252730	KOG1282	Serine carboxypeptidases (lysosomal cathepsin A)	Amino acid transport and metabolism	METABOLISM	Not a cazyme	-
Amamu1-161391	Amamu1-161281	KOG1282	Serine carboxypeptidases (lysosomal cathepsin A)	Amino acid transport and metabolism	METABOLISM	Not a cazyme	-
Amamu1-75866	Amamu1-75756	KOG1282	Serine carboxypeptidases (lysosomal cathepsin A)	Amino acid transport and metabolism	METABOLISM	Not a cazyme	-
Pismi1-480627	Pismi1-480498	KOG1282	Serine carboxypeptidases (lysosomal cathepsin A)	Amino acid transport and metabolism	METABOLISM	Not a cazyme	-
Pismi1-480767	Pismi1-480638	KOG1282	Serine carboxypeptidases (lysosomal cathepsin A)	Amino acid transport and metabolism	METABOLISM	Not a cazyme	-
Hebcy2-26028	Hebcy2-25876	KOG1282	Serine carboxypeptidases (lysosomal cathepsin A)	Amino acid transport and metabolism	METABOLISM	Not a cazyme	-
Hebcy2-68953	Hebcy2-68801	KOG1282	Serine carboxypeptidases (lysosomal cathepsin A)	Amino acid transport and metabolism	METABOLISM	Not a cazyme	-
Trima3-1326185	Trima3-1325870	KOG1282	Serine carboxypeptidases (lysosomal cathepsin A)	Amino acid transport and metabolism	METABOLISM	Not a cazyme	-
Amamu1-169790	Amamu1-169680	KOG1282	Serine carboxypeptidases (lysosomal cathepsin A)	Amino acid transport and metabolism	METABOLISM	Not a cazyme	-
Amamu1-15140	Amamu1-15030	KOG1282	Serine carboxypeptidases (lysosomal cathepsin A)	Amino acid transport and metabolism	METABOLISM	Not a cazyme	-
Amamu1-15146	Amamu1-15036	KOG1282	Serine carboxypeptidases (lysosomal cathepsin A)	Amino acid transport and metabolism	METABOLISM	Not a cazyme	-
Trima3-1446499	Trima3-1446184	KOG1282	Serine carboxypeptidases (lysosomal cathepsin A)	Amino acid transport and metabolism	METABOLISM	Not a cazyme	-
Paxin1-117808	Paxin1-117685	KOG1282	Serine carboxypeptidases (lysosomal cathepsin A)	Amino acid transport and metabolism	METABOLISM	Not a cazyme	-
Paxin1-14389	Paxin1-14266	KOG1282	Serine carboxypeptidases (lysosomal cathepsin A)	Amino acid transport and metabolism	METABOLISM	Not a cazyme	-
Paxin1-136746	Paxin1-136623	KOG1282	Serine carboxypeptidases (lysosomal cathepsin A)	Amino acid transport and metabolism	METABOLISM	Not a cazyme	-
Trima3-98971	Trima3-98971	KOG1282	Serine carboxypeptidases (lysosomal cathepsin A)	Amino acid transport and metabolism	METABOLISM	Not a cazyme	-
Hebcy2-444507	Hebcy2-444355	KOG1282	Serine carboxypeptidases (lysosomal cathepsin A)	Amino acid transport and metabolism	METABOLISM	Not a cazyme	-
Pilcr1-607803	Pilcr1-607714	KOG1282	Serine carboxypeptidases (lysosomal cathepsin A)	Amino acid transport and metabolism	METABOLISM	Not a cazyme	-
Trima3-1321038	Trima3-1320723	KOG3334	Transcription initiation factor TFIID, subunit TAF9 (also component of histone acetyltransferase SAGA)	Transcription	INFORMATION STORAGE AND PROCESSING	Not a cazyme	SSP
Pilcr1-46690	Pilcr1-46601	KOG3334	Transcription initiation factor TFIID, subunit TAF9 (also component of histone acetyltransferase SAGA)	Transcription	INFORMATION STORAGE AND PROCESSING	Not a cazyme	SSP
Hebcy2-16676	Hebcy2-16524	KOG0116	RasGAP SH3 binding protein rasputin, contains NTF2 and RRM domains	Signal transduction mechanisms	CELLULAR PROCESSES AND SIGNALING	Not a cazyme	-
Paxin1-107782	Paxin1-107659	KOG4779	Predicted membrane protein	Function unknown	POORLY CHARACTERIZED	Not a cazyme	SSP
Pismi1-87567	Pismi1-87567	No KOG	-	-	-	Not a cazyme	-
Paxin1-165285	Paxin1-165285	No KOG	-	-	-	Not a cazyme	-
Lacbi2-399921	Lacbi2-399921	No KOG	-	-	-	Not a cazyme	-
Paxin1-138134	Paxin1-138011	KOG0158	Cytochrome P450 CYP3/CYP5/CYP6/CYP9 subfamilies	Secondary metabolites biosynthesis, transport and catabolism	METABOLISM	Not a cazyme	-
Paxin1-19263	Paxin1-19140	KOG1050	Trehalose-6-phosphate synthase component TPS1 and related subunits	Carbohydrate transport and metabolism	METABOLISM	GT20	-
Paxin1-82760	Paxin1-82637	KOG4540	Putative lipase essential for disintegration of autophagic bodies inside the vacuole	Lipid transport and metabolism	METABOLISM	Not a cazyme	-
Paxin1-174780	Paxin1-174657	KOG2429	Glycosyl hydrolase, family 47	Carbohydrate transport and metabolism	METABOLISM	GH47	-
Paxin1-166185	Paxin1-166062	KOG1282	Serine carboxypeptidases (lysosomal cathepsin A)	Amino acid transport and metabolism	METABOLISM	Not a cazyme	-
Paxin1-12791	Paxin1-12668	KOG1263	Multicopper oxidases	Secondary metabolites biosynthesis, transport and catabolism	METABOLISM	AA1_2	-
Pismi1-680094	Pismi1-679965	KOG1066	Glucosidase II catalytic (alpha) subunit and related enzymes, glycosyl hydrolase family 31	Posttranslational modification, protein turnover, chaperones	CELLULAR PROCESSES AND SIGNALING	GH31	-
Paxin1-169181	Paxin1-169058	KOG1066	Glucosidase II catalytic (alpha) subunit and related enzymes, glycosyl hydrolase family 31	Posttranslational modification, protein turnover, chaperones	CELLULAR PROCESSES AND SIGNALING	GH31	-
Paxin1-169868	Paxin1-169745	KOG1282	Serine carboxypeptidases (lysosomal cathepsin A)	Amino acid transport and metabolism	METABOLISM	Not a cazyme	-
Pismi1-87509	Pismi1-87380	KOG2964	Arginase family protein	Amino acid transport and metabolism	METABOLISM	Not a cazyme	-
Pilcr1-237194	Pilcr1-237105	KOG2964	Arginase family protein	Amino acid transport and metabolism	METABOLISM	Not a cazyme	-
Pilcr1-812366	Pilcr1-812277	KOG1492	C3H1-type Zn-finger protein	General function prediction only	POORLY CHARACTERIZED	Not a cazyme	SSP
Pismi1-96647	Pismi1-96518	KOG0104	Molecular chaperones GRP170/SIL1, HSP70 superfamily	Posttranslational modification, protein turnover, chaperones	CELLULAR PROCESSES AND SIGNALING	Not a cazyme	SSP
Pismi1-100833	Pismi1-100704	KOG0104	Molecular chaperones GRP170/SIL1, HSP70 superfamily	Posttranslational modification, protein turnover, chaperones	CELLULAR PROCESSES AND SIGNALING	Not a cazyme	SSP
Pismi1-98826	Pismi1-98697	KOG0104	Molecular chaperones GRP170/SIL1, HSP70 superfamily	Posttranslational modification, protein turnover, chaperones	CELLULAR PROCESSES AND SIGNALING	Not a cazyme	SSP
Pismi1-26518	Pismi1-26389	KOG2429	Glycosyl hydrolase, family 47	Carbohydrate transport and metabolism	METABOLISM	GH47	-
Pismi1-116091	Pismi1-115962	KOG1050	Trehalose-6-phosphate synthase component TPS1 and related subunits	Carbohydrate transport and metabolism	METABOLISM	GT20	-
Pismi1-133964	Pismi1-133835	KOG4540	Putative lipase essential for disintegration of autophagic bodies inside the vacuole	Lipid transport and metabolism	METABOLISM	Not a cazyme	-
Pismi1-456156	Pismi1-456027	KOG1602	Cis-prenyltransferase	Lipid transport and metabolism	METABOLISM	Not a cazyme	SSP
Pismi1-678423	Pismi1-678294	KOG4540	Putative lipase essential for disintegration of autophagic bodies inside the vacuole	Lipid transport and metabolism	METABOLISM	Not a cazyme	-
Pismi1-123831	Pismi1-123702	KOG4540	Putative lipase essential for disintegration of autophagic bodies inside the vacuole	Lipid transport and metabolism	METABOLISM	Not a cazyme	SSP
Pismi1-679159	Pismi1-679030	KOG0191	Thioredoxin/protein disulfide isomerase	Posttranslational modification, protein turnover, chaperones	CELLULAR PROCESSES AND SIGNALING	Not a cazyme	SSP
Pismi1-502501	Pismi1-502372	KOG0624	dsRNA-activated protein kinase inhibitor P58, contains TPR and DnaJ domains	Defense mechanisms	CELLULAR PROCESSES AND SIGNALING	Not a cazyme	-
Pismi1-678312	Pismi1-678183	KOG1159	NADP-dependent flavoprotein reductase	Energy production and conversion	METABOLISM	Not a cazyme	SSP
Pismi1-685417	Pismi1-685288	KOG1578	Predicted carbonic anhydrase involved in protection against oxidative damage	Inorganic ion transport and metabolism	METABOLISM	Not a cazyme	SSP
Hebcy2-62330	Hebcy2-62330	No KOG	-	-	-	EXPN	SSP
Amamu1-66832	Amamu1-66832	No KOG	-	-	-	EXPN	SSP
Lacbi2-243825	Lacbi2-243825	No KOG	-	-	-	EXPN	SSP
Paxin1-165225	Paxin1-165102	KOG1187	Serine/threonine protein kinase	Signal transduction mechanisms	CELLULAR PROCESSES AND SIGNALING	EXPN	SSP
Trima3-1355758	Trima3-1355758	No KOG	-	-	-	EXPN	SSP
Trima3-1355752	Trima3-1355752	No KOG	-	-	-	EXPN	SSP
Pilcr1-8420	Pilcr1-8420	No KOG	-	-	-	EXPN	SSP
Pilcr1-810813	Pilcr1-810813	No KOG	-	-	-	EXPN	SSP
Pilcr1-740461	Pilcr1-740461	No KOG	-	-	-	EXPN	SSP
Pilcr1-8449	Pilcr1-8449	No KOG	-	-	-	EXPN	SSP
Trima3-1283647	Trima3-1283332	KOG2541	Palmitoyl protein thioesterase	Posttranslational modification, protein turnover, chaperones	CELLULAR PROCESSES AND SIGNALING	Not a cazyme	-
Lacbi2-486376	Lacbi2-486376	KOG2541	Palmitoyl protein thioesterase	Posttranslational modification, protein turnover, chaperones	CELLULAR PROCESSES AND SIGNALING	Not a cazyme	-
Hebcy2-331718	Hebcy2-331566	KOG2541	Palmitoyl protein thioesterase	Posttranslational modification, protein turnover, chaperones	CELLULAR PROCESSES AND SIGNALING	Not a cazyme	-
Pilcr1-94234	Pilcr1-94145	KOG2541	Palmitoyl protein thioesterase	Posttranslational modification, protein turnover, chaperones	CELLULAR PROCESSES AND SIGNALING	Not a cazyme	-
Amamu1-70731	Amamu1-70621	KOG2541	Palmitoyl protein thioesterase	Posttranslational modification, protein turnover, chaperones	CELLULAR PROCESSES AND SIGNALING	Not a cazyme	-
Pismi1-630182	Pismi1-630053	KOG2541	Palmitoyl protein thioesterase	Posttranslational modification, protein turnover, chaperones	CELLULAR PROCESSES AND SIGNALING	Not a cazyme	-
Paxin1-167359	Paxin1-167236	KOG2541	Palmitoyl protein thioesterase	Posttranslational modification, protein turnover, chaperones	CELLULAR PROCESSES AND SIGNALING	Not a cazyme	-
Pilcr1-821304	Pilcr1-821215	KOG1282	Serine carboxypeptidases (lysosomal cathepsin A)	Amino acid transport and metabolism	METABOLISM	Not a cazyme	-
Hebcy2-447499	Hebcy2-447347	KOG1282	Serine carboxypeptidases (lysosomal cathepsin A)	Amino acid transport and metabolism	METABOLISM	Not a cazyme	-
Trima3-804779	Trima3-804779	KOG1282	Serine carboxypeptidases (lysosomal cathepsin A)	Amino acid transport and metabolism	METABOLISM	Not a cazyme	-
Amamu1-169315	Amamu1-169205	KOG1282	Serine carboxypeptidases (lysosomal cathepsin A)	Amino acid transport and metabolism	METABOLISM	Not a cazyme	-
Lacbi2-295014	Lacbi2-295014	KOG1282	Serine carboxypeptidases (lysosomal cathepsin A)	Amino acid transport and metabolism	METABOLISM	Not a cazyme	-
Paxin1-167736	Paxin1-167613	KOG1282	Serine carboxypeptidases (lysosomal cathepsin A)	Amino acid transport and metabolism	METABOLISM	Not a cazyme	-
Hebcy2-409100	Hebcy2-408948	KOG1282	Serine carboxypeptidases (lysosomal cathepsin A)	Amino acid transport and metabolism	METABOLISM	Not a cazyme	-
Hebcy2-444663	Hebcy2-444511	KOG1282	Serine carboxypeptidases (lysosomal cathepsin A)	Amino acid transport and metabolism	METABOLISM	Not a cazyme	-
Pilcr1-819065	Pilcr1-818976	KOG1282	Serine carboxypeptidases (lysosomal cathepsin A)	Amino acid transport and metabolism	METABOLISM	Not a cazyme	-
Amamu1-23033	Amamu1-22923	KOG1282	Serine carboxypeptidases (lysosomal cathepsin A)	Amino acid transport and metabolism	METABOLISM	Not a cazyme	-
Lacbi2-399755	Lacbi2-399755	KOG1263	Multicopper oxidases	Secondary metabolites biosynthesis, transport and catabolism	METABOLISM	AA1_2	-
Lacbi2-304389	Lacbi2-304389	KOG1263	Multicopper oxidases	Secondary metabolites biosynthesis, transport and catabolism	METABOLISM	AA1	SSP
Pilcr1-823906	Pilcr1-823817	KOG1263	Multicopper oxidases	Secondary metabolites biosynthesis, transport and catabolism	METABOLISM	AA1_2	-
Pilcr1-62856	Pilcr1-62767	KOG1263	Multicopper oxidases	Secondary metabolites biosynthesis, transport and catabolism	METABOLISM	AA1_2	-
Pilcr1-4540	Pilcr1-4451	KOG1065	Maltase glucoamylase and related hydrolases, glycosyl hydrolase family 31	Carbohydrate transport and metabolism	METABOLISM	GH31	-
Lacbi2-647377	Lacbi2-647377	KOG1065	Maltase glucoamylase and related hydrolases, glycosyl hydrolase family 31	Carbohydrate transport and metabolism	METABOLISM	GH31	-
Hebcy2-14150	Hebcy2-13998	KOG1065	Maltase glucoamylase and related hydrolases, glycosyl hydrolase family 31	Carbohydrate transport and metabolism	METABOLISM	GH31	-
Pilcr1-817385	Pilcr1-817296	KOG4680	Uncharacterized conserved protein, contains ML domain	General function prediction only	POORLY CHARACTERIZED	Not a cazyme	SSP
Pilcr1-1215	Pilcr1-1126	KOG0724	Zuotin and related molecular chaperones (DnaJ superfamily), contains DNA-binding domains	Posttranslational modification, protein turnover, chaperones	CELLULAR PROCESSES AND SIGNALING	Not a cazyme	-
Pilcr1-96365	Pilcr1-96276	KOG3923	D-aspartate oxidase	Amino acid transport and metabolism	METABOLISM	Not a cazyme	-
Pilcr1-96321	Pilcr1-96232	KOG0451	Predicted 2-oxoglutarate dehydrogenase, E1 subunit	Carbohydrate transport and metabolism	METABOLISM	Not a cazyme	-
Pilcr1-811257	Pilcr1-811168	KOG2429	Glycosyl hydrolase, family 47	Carbohydrate transport and metabolism	METABOLISM	GH47	-
Pilcr1-811445	Pilcr1-811356	KOG1210	Predicted 3-ketosphinganine reductase	Secondary metabolites biosynthesis, transport and catabolism	METABOLISM	Not a cazyme	-
Pilcr1-825061	Pilcr1-824972	KOG3210	Imidazoleglycerol-phosphate synthase subunit H-like	Coenzyme transport and metabolism	METABOLISM	Not a cazyme	SSP
Pilcr1-186677	Pilcr1-186588	KOG2426	Dihydroxyacetone kinase/glycerone kinase	Carbohydrate transport and metabolism	METABOLISM	Not a cazyme	SSP
Pilcr1-693386	Pilcr1-693297	KOG1396	Uncharacterized conserved protein	Function unknown	POORLY CHARACTERIZED	Not a cazyme	-
Amamu1-78638	Amamu1-78528	KOG4540	Putative lipase essential for disintegration of autophagic bodies inside the vacuole	Lipid transport and metabolism	METABOLISM	Not a cazyme	-
Amamu1-158366	Amamu1-158256	KOG4540	Putative lipase essential for disintegration of autophagic bodies inside the vacuole	Lipid transport and metabolism	METABOLISM	Not a cazyme	-
Amamu1-8715	Amamu1-8605	KOG2454	Betaine aldehyde dehydrogenase	Energy production and conversion	METABOLISM	Not a cazyme	-
Amamu1-73487	Amamu1-73377	KOG0191	Thioredoxin/protein disulfide isomerase	Posttranslational modification, protein turnover, chaperones	CELLULAR PROCESSES AND SIGNALING	Not a cazyme	-
Amamu1-118978	Amamu1-118868	KOG4540	Putative lipase essential for disintegration of autophagic bodies inside the vacuole	Lipid transport and metabolism	METABOLISM	Not a cazyme	SSP
Amamu1-192651	Amamu1-192541	KOG0064	Peroxisomal long-chain acyl-CoA transporter, ABC superfamily	Lipid transport and metabolism	METABOLISM	Not a cazyme	-
Trima3-1391371	Trima3-1391056	KOG4540	Putative lipase essential for disintegration of autophagic bodies inside the vacuole	Lipid transport and metabolism	METABOLISM	Not a cazyme	-
Trima3-1423957	Trima3-1423642	KOG3353	60S ribosomal protein L22	Translation, ribosomal structure and biogenesis	INFORMATION STORAGE AND PROCESSING	Not a cazyme	SSP
Lacbi2-455529	Lacbi2-455529	KOG4540	Putative lipase essential for disintegration of autophagic bodies inside the vacuole	Lipid transport and metabolism	METABOLISM	Not a cazyme	-
Pilcr1-812636	Pilcr1-812547	KOG1050	Trehalose-6-phosphate synthase component TPS1 and related subunits	Carbohydrate transport and metabolism	METABOLISM	GT20	-
Lacbi2-318750	Lacbi2-318750	KOG1050	Trehalose-6-phosphate synthase component TPS1 and related subunits	Carbohydrate transport and metabolism	METABOLISM	GT20	-
Lacbi2-684056	Lacbi2-684056	KOG3946	Glutaminyl cyclase	Posttranslational modification, protein turnover, chaperones	CELLULAR PROCESSES AND SIGNALING	Not a cazyme	-
Lacbi2-399442	Lacbi2-399442	KOG2000	Gamma-tubulin complex, DGRIP91/SPC98 component	Cytoskeleton	CELLULAR PROCESSES AND SIGNALING	Not a cazyme	-
Lacbi2-613466	Lacbi2-613466	KOG2608	Endoplasmic reticulum membrane-associated oxidoreductin involved in disulfide bond formation	Intracellular trafficking, secretion, and vesicular transport	CELLULAR PROCESSES AND SIGNALING	Not a cazyme	-
Trima3-1423673	Trima3-1423358	KOG2429	Glycosyl hydrolase, family 47	Carbohydrate transport and metabolism	METABOLISM	GH47	-
Hebcy2-441500	Hebcy2-441348	KOG2429	Glycosyl hydrolase, family 47	Carbohydrate transport and metabolism	METABOLISM	GH47	-
Lacbi2-399415	Lacbi2-399415	KOG2429	Glycosyl hydrolase, family 47	Carbohydrate transport and metabolism	METABOLISM	GH47	-
Amamu1-96545	Amamu1-96435	KOG2429	Glycosyl hydrolase, family 47	Carbohydrate transport and metabolism	METABOLISM	GH47	-
Hebcy2-445167	Hebcy2-445015	KOG2004	Mitochondrial ATP-dependent protease PIM1/LON	Posttranslational modification, protein turnover, chaperones	CELLULAR PROCESSES AND SIGNALING	Not a cazyme	-
Pismi1-673608	Pismi1-673479	KOG4680	Uncharacterized conserved protein, contains ML domain	General function prediction only	POORLY CHARACTERIZED	Not a cazyme	SSP
Amamu1-155798	Amamu1-155688	KOG4680	Uncharacterized conserved protein, contains ML domain	General function prediction only	POORLY CHARACTERIZED	Not a cazyme	SSP
Paxin1-173894	Paxin1-173771	KOG4680	Uncharacterized conserved protein, contains ML domain	General function prediction only	POORLY CHARACTERIZED	Not a cazyme	SSP
Trima3-1389008	Trima3-1388693	KOG4680	Uncharacterized conserved protein, contains ML domain	General function prediction only	POORLY CHARACTERIZED	Not a cazyme	SSP
Hebcy2-440000	Hebcy2-439848	KOG4680	Uncharacterized conserved protein, contains ML domain	General function prediction only	POORLY CHARACTERIZED	Not a cazyme	SSP
Lacbi2-700234	Lacbi2-700234	KOG4680	Uncharacterized conserved protein, contains ML domain	General function prediction only	POORLY CHARACTERIZED	Not a cazyme	SSP
Lacbi2-378951	Lacbi2-378951	KOG4680	Uncharacterized conserved protein, contains ML domain	General function prediction only	POORLY CHARACTERIZED	Not a cazyme	SSP
Pilcr1-83096	Pilcr1-83007	KOG1164	Casein kinase (serine/threonine/tyrosine protein kinase)	Signal transduction mechanisms	CELLULAR PROCESSES AND SIGNALING	Not a cazyme	SSP
Pilcr1-74692	Pilcr1-74603	KOG0156	Cytochrome P450 CYP2 subfamily	Secondary metabolites biosynthesis, transport and catabolism	METABOLISM	Not a cazyme	SSP
Pilcr1-829847	Pilcr1-829758	KOG1263	Multicopper oxidases	Secondary metabolites biosynthesis, transport and catabolism	METABOLISM	AA1	SSP
Pilcr1-818166	Pilcr1-818077	KOG1263	Multicopper oxidases	Secondary metabolites biosynthesis, transport and catabolism	METABOLISM	AA1	SSP
Pilcr1-69091	Pilcr1-69091	No KOG	-	-	-	Not a cazyme	SSP
Hebcy2-69243	Hebcy2-69091	KOG1238	Glucose dehydrogenase/choline dehydrogenase/mandelonitrile lyase (GMC oxidoreductase family)	General function prediction only	POORLY CHARACTERIZED	AA3_2	-
Hebcy2-32378	Hebcy2-32226	KOG1153	Subtilisin-related protease/Vacuolar protease B	Posttranslational modification, protein turnover, chaperones	CELLULAR PROCESSES AND SIGNALING	Not a cazyme	-
Hebcy2-445974	Hebcy2-445822	KOG1153	Subtilisin-related protease/Vacuolar protease B	Posttranslational modification, protein turnover, chaperones	CELLULAR PROCESSES AND SIGNALING	Not a cazyme	-
Hebcy2-448185	Hebcy2-448033	KOG1153	Subtilisin-related protease/Vacuolar protease B	Posttranslational modification, protein turnover, chaperones	CELLULAR PROCESSES AND SIGNALING	Not a cazyme	-
Hebcy2-442758	Hebcy2-442606	KOG2195	Transferrin receptor and related proteins containing the protease-associated (PA) domain	General function prediction only	POORLY CHARACTERIZED	Not a cazyme	-
Amamu1-26400	Amamu1-26290	KOG1153	Subtilisin-related protease/Vacuolar protease B	Posttranslational modification, protein turnover, chaperones	CELLULAR PROCESSES AND SIGNALING	Not a cazyme	-
Amamu1-874133	Amamu1-874023	KOG1153	Subtilisin-related protease/Vacuolar protease B	Posttranslational modification, protein turnover, chaperones	CELLULAR PROCESSES AND SIGNALING	Not a cazyme	-
Lacbi2-695262	Lacbi2-695262	KOG4540	Putative lipase essential for disintegration of autophagic bodies inside the vacuole	Lipid transport and metabolism	METABOLISM	Not a cazyme	-
Lacbi2-448070	Lacbi2-448070	KOG1339	Aspartyl protease	Posttranslational modification, protein turnover, chaperones	CELLULAR PROCESSES AND SIGNALING	Not a cazyme	-
Lacbi2-486482	Lacbi2-486482	KOG0254	Predicted transporter (major facilitator superfamily)	General function prediction only	POORLY CHARACTERIZED	Not a cazyme	SSP
Lacbi2-315309	Lacbi2-315309	KOG1263	Multicopper oxidases	Secondary metabolites biosynthesis, transport and catabolism	METABOLISM	AA1_1	SSP
Trima3-1391762	Trima3-1391447	KOG1752	Glutaredoxin and related proteins	Posttranslational modification, protein turnover, chaperones	CELLULAR PROCESSES AND SIGNALING	Not a cazyme	SSP
Lacbi2-697160	Lacbi2-697160	No KOG	-	-	-	Not a cazyme	-
Cenge3-697200	Cenge3-697160	KOG0191	Thioredoxin/protein disulfide isomerase	Posttranslational modification, protein turnover, chaperones	CELLULAR PROCESSES AND SIGNALING	Not a cazyme	-
Lacbi2-620405	Lacbi2-620405	KOG1385	Nucleoside phosphatase	Nucleotide transport and metabolism	METABOLISM	Not a cazyme	SSP
Lacbi2-334093	Lacbi2-334093	KOG1385	Nucleoside phosphatase	Nucleotide transport and metabolism	METABOLISM	Not a cazyme	SSP
Amamu1-172838	Amamu1-172728	KOG0460	Mitochondrial translation elongation factor Tu	Translation, ribosomal structure and biogenesis	INFORMATION STORAGE AND PROCESSING	Not a cazyme	SSP
Amamu1-181891	Amamu1-181781	KOG2655	Septin family protein (P-loop GTPase)	Intracellular trafficking, secretion, and vesicular transport	CELLULAR PROCESSES AND SIGNALING	Not a cazyme	SSP
Lacbi2-682114	Lacbi2-682114	KOG0356	Mitochondrial chaperonin, Cpn60/Hsp60p	Posttranslational modification, protein turnover, chaperones	CELLULAR PROCESSES AND SIGNALING	Not a cazyme	SSP
Hebcy2-191938	Hebcy2-191786	KOG1238	Glucose dehydrogenase/choline dehydrogenase/mandelonitrile lyase (GMC oxidoreductase family)	General function prediction only	POORLY CHARACTERIZED	Not a cazyme	SSP
Trima3-1451968	Trima3-1451653	KOG2806	Chitinase	Carbohydrate transport and metabolism	METABOLISM	GH18-CBM5	-
Hebcy2-385274	Hebcy2-385122	KOG2806	Chitinase	Carbohydrate transport and metabolism	METABOLISM	GH18-CBM5	-
Trima3-347326	Trima3-347326	KOG3525	Subtilisin-like proprotein convertase	Posttranslational modification, protein turnover, chaperones	CELLULAR PROCESSES AND SIGNALING	Not a cazyme	-
Lacbi2-611935	Lacbi2-611935	KOG1065	Maltase glucoamylase and related hydrolases, glycosyl hydrolase family 31	Carbohydrate transport and metabolism	METABOLISM	GH31	-
Hebcy2-439171	Hebcy2-439019	KOG1065	Maltase glucoamylase and related hydrolases, glycosyl hydrolase family 31	Carbohydrate transport and metabolism	METABOLISM	GH31	-
Trima3-1442571	Trima3-1442256	KOG1065	Maltase glucoamylase and related hydrolases, glycosyl hydrolase family 31	Carbohydrate transport and metabolism	METABOLISM	GH31	-
Trima3-1439981	Trima3-1439666	KOG1065	Maltase glucoamylase and related hydrolases, glycosyl hydrolase family 31	Carbohydrate transport and metabolism	METABOLISM	GH31	-
Trima3-1405045	Trima3-1404730	KOG1282	Serine carboxypeptidases (lysosomal cathepsin A)	Amino acid transport and metabolism	METABOLISM	Not a cazyme	-
Hebcy2-420956	Hebcy2-420804	KOG1282	Serine carboxypeptidases (lysosomal cathepsin A)	Amino acid transport and metabolism	METABOLISM	Not a cazyme	-
Lacbi2-310502	Lacbi2-310502	KOG1282	Serine carboxypeptidases (lysosomal cathepsin A)	Amino acid transport and metabolism	METABOLISM	Not a cazyme	-
Amamu1-198413	Amamu1-198303	KOG1282	Serine carboxypeptidases (lysosomal cathepsin A)	Amino acid transport and metabolism	METABOLISM	Not a cazyme	-
Amamu1-574791	Amamu1-574681	KOG1282	Serine carboxypeptidases (lysosomal cathepsin A)	Amino acid transport and metabolism	METABOLISM	Not a cazyme	-
Pilcr1-82020	Pilcr1-81931	KOG1282	Serine carboxypeptidases (lysosomal cathepsin A)	Amino acid transport and metabolism	METABOLISM	Not a cazyme	-
Pilcr1-780435	Pilcr1-780346	KOG4817	Unnamed protein	no description	UNDEFINED	Not a cazyme	-
Lacbi2-648174	Lacbi2-648174	No KOG	-	-	-	Not a cazyme	SSP
Hebcy2-442265	Hebcy2-442265	No KOG	-	-	-	Not a cazyme	SSP
Amamu1-186796	Amamu1-186686	KOG3599	Ca2+-modulated nonselective cation channel polycystin	Signal transduction mechanisms	CELLULAR PROCESSES AND SIGNALING	Not a cazyme	-
Amamu1-66039	Amamu1-65929	KOG3788	Predicted divalent cation transporter	Inorganic ion transport and metabolism	METABOLISM	Not a cazyme	SSP
Hebcy2-417725	Hebcy2-417725	No KOG	-	-	-	Not a cazyme	SSP
Paxin1-64778	Paxin1-64778	No KOG	-	-	-	Not a cazyme	SSP
Trima3-1391946	Trima3-1391631	KOG2806	Chitinase	Carbohydrate transport and metabolism	METABOLISM	Not a cazyme	-
Trima3-1242780	Trima3-1242465	KOG2744	DNA-binding proteins Bright/BRCAA1/RBP1 and related proteins containing BRIGHT domain	Transcription	INFORMATION STORAGE AND PROCESSING	Not a cazyme	-
Pilcr1-202124	Pilcr1-202035	KOG4297	C-type lectin	Defense mechanisms	CELLULAR PROCESSES AND SIGNALING	Not a cazyme	-
Lacbi2-458313	Lacbi2-458313	KOG4297	C-type lectin	Defense mechanisms	CELLULAR PROCESSES AND SIGNALING	Not a cazyme	-
Lacbi2-676748	Lacbi2-676748	No KOG	-	-	-	Not a cazyme	SSP
Lacbi2-672524	Lacbi2-672524	KOG1512	PHD Zn-finger protein	General function prediction only	POORLY CHARACTERIZED	Not a cazyme	-
Paxin1-123302	Paxin1-123179	KOG1520	Predicted alkaloid synthase/Surface mucin Hemomucin	General function prediction only	POORLY CHARACTERIZED	Not a cazyme	-
Pismi1-135627	Pismi1-135498	KOG4472	Glycolipid 2-alpha-mannosyltransferase (alpha-1,2-mannosyltransferase)	Carbohydrate transport and metabolism	METABOLISM	GT15	-
Paxin1-112542	Paxin1-112419	KOG4472	Glycolipid 2-alpha-mannosyltransferase (alpha-1,2-mannosyltransferase)	Carbohydrate transport and metabolism	METABOLISM	GT15	-
Paxin1-111940	Paxin1-111817	KOG3721	Mitochondrial endonuclease	Nucleotide transport and metabolism	METABOLISM	Not a cazyme	-
Paxin1-18600	Paxin1-18477	KOG1153	Subtilisin-related protease/Vacuolar protease B	Posttranslational modification, protein turnover, chaperones	CELLULAR PROCESSES AND SIGNALING	Not a cazyme	-
Paxin1-99029	Paxin1-98906	KOG1282	Serine carboxypeptidases (lysosomal cathepsin A)	Amino acid transport and metabolism	METABOLISM	Not a cazyme	SSP
Trima3-1241863	Trima3-1241548	KOG4472	Glycolipid 2-alpha-mannosyltransferase (alpha-1,2-mannosyltransferase)	Carbohydrate transport and metabolism	METABOLISM	GT15	-
Hebcy2-438416	Hebcy2-438264	KOG4472	Glycolipid 2-alpha-mannosyltransferase (alpha-1,2-mannosyltransferase)	Carbohydrate transport and metabolism	METABOLISM	GT15	-
Lacbi2-671089	Lacbi2-671089	KOG3721	Mitochondrial endonuclease	Nucleotide transport and metabolism	METABOLISM	Not a cazyme	-
Hebcy2-92947	Hebcy2-92795	KOG3721	Mitochondrial endonuclease	Nucleotide transport and metabolism	METABOLISM	Not a cazyme	-
Pilcr1-820378	Pilcr1-820289	KOG1153	Subtilisin-related protease/Vacuolar protease B	Posttranslational modification, protein turnover, chaperones	CELLULAR PROCESSES AND SIGNALING	Not a cazyme	-
Pilcr1-94785	Pilcr1-94696	KOG1187	Serine/threonine protein kinase	Signal transduction mechanisms	CELLULAR PROCESSES AND SIGNALING	Not a cazyme	-
Hebcy2-14767	Hebcy2-14615	KOG1153	Subtilisin-related protease/Vacuolar protease B	Posttranslational modification, protein turnover, chaperones	CELLULAR PROCESSES AND SIGNALING	Not a cazyme	-
Lacbi2-186002	Lacbi2-186002	KOG4472	Glycolipid 2-alpha-mannosyltransferase (alpha-1,2-mannosyltransferase)	Carbohydrate transport and metabolism	METABOLISM	GT15	-
Lacbi2-305994	Lacbi2-305994	KOG4472	Glycolipid 2-alpha-mannosyltransferase (alpha-1,2-mannosyltransferase)	Carbohydrate transport and metabolism	METABOLISM	GT15	-
Trima3-1394343	Trima3-1394028	KOG1153	Subtilisin-related protease/Vacuolar protease B	Posttranslational modification, protein turnover, chaperones	CELLULAR PROCESSES AND SIGNALING	Not a cazyme	-
Lacbi2-396035	Lacbi2-396035	KOG1153	Subtilisin-related protease/Vacuolar protease B	Posttranslational modification, protein turnover, chaperones	CELLULAR PROCESSES AND SIGNALING	Not a cazyme	-
Hebcy2-440025	Hebcy2-439873	KOG1477	SPRY domain-containing proteins	General function prediction only	POORLY CHARACTERIZED	Not a cazyme	-
Amamu1-436329	Amamu1-436219	KOG4472	Glycolipid 2-alpha-mannosyltransferase (alpha-1,2-mannosyltransferase)	Carbohydrate transport and metabolism	METABOLISM	GT15	-
Amamu1-130735	Amamu1-130625	KOG1153	Subtilisin-related protease/Vacuolar protease B	Posttranslational modification, protein turnover, chaperones	CELLULAR PROCESSES AND SIGNALING	Not a cazyme	-
Amamu1-164987	Amamu1-164877	KOG2201	Pantothenate kinase PanK and related proteins	Coenzyme transport and metabolism	METABOLISM	Not a cazyme	-
Pilcr1-62961	Pilcr1-62872	KOG4472	Glycolipid 2-alpha-mannosyltransferase (alpha-1,2-mannosyltransferase)	Carbohydrate transport and metabolism	METABOLISM	GT15	-
Hebcy2-448420	Hebcy2-448268	KOG4472	Glycolipid 2-alpha-mannosyltransferase (alpha-1,2-mannosyltransferase)	Carbohydrate transport and metabolism	METABOLISM	GT15	-
Pismi1-23738	Pismi1-23609	KOG1153	Subtilisin-related protease/Vacuolar protease B	Posttranslational modification, protein turnover, chaperones	CELLULAR PROCESSES AND SIGNALING	Not a cazyme	-
Pismi1-13489	Pismi1-13360	KOG1986	Vesicle coat complex COPII, subunit SEC23	Intracellular trafficking, secretion, and vesicular transport	CELLULAR PROCESSES AND SIGNALING	Not a cazyme	SSP
Pismi1-390870	Pismi1-390741	KOG1236	Predicted unusual protein kinase	General function prediction only	POORLY CHARACTERIZED	Not a cazyme	-
Pismi1-26952	Pismi1-26823	KOG0758	Mitochondrial carnitine-acylcarnitine carrier protein	Energy production and conversion	METABOLISM	Not a cazyme	-
Tubma1-282087	Tubma1-281924	KOG3355	Mitochondrial sulfhydryl oxidase involved in the biogenesis of cytosolic Fe/S proteins	Posttranslational modification, protein turnover, chaperones	CELLULAR PROCESSES AND SIGNALING	Not a cazyme	SSP
Trima3-1420494	Trima3-1420179	KOG0703	Predicted GTPase-activating protein	Signal transduction mechanisms	CELLULAR PROCESSES AND SIGNALING	Not a cazyme	-
Hebcy2-449039	Hebcy2-448887	KOG3355	Mitochondrial sulfhydryl oxidase involved in the biogenesis of cytosolic Fe/S proteins	Posttranslational modification, protein turnover, chaperones	CELLULAR PROCESSES AND SIGNALING	Not a cazyme	SSP
Amamu1-170932	Amamu1-170822	KOG3355	Mitochondrial sulfhydryl oxidase involved in the biogenesis of cytosolic Fe/S proteins	Posttranslational modification, protein turnover, chaperones	CELLULAR PROCESSES AND SIGNALING	Not a cazyme	SSP
Trima3-1391835	Trima3-1391520	KOG3355	Mitochondrial sulfhydryl oxidase involved in the biogenesis of cytosolic Fe/S proteins	Posttranslational modification, protein turnover, chaperones	CELLULAR PROCESSES AND SIGNALING	Not a cazyme	SSP
Pilcr1-464635	Pilcr1-464546	KOG3355	Mitochondrial sulfhydryl oxidase involved in the biogenesis of cytosolic Fe/S proteins	Posttranslational modification, protein turnover, chaperones	CELLULAR PROCESSES AND SIGNALING	Not a cazyme	SSP
Pismi1-683690	Pismi1-683561	KOG3355	Mitochondrial sulfhydryl oxidase involved in the biogenesis of cytosolic Fe/S proteins	Posttranslational modification, protein turnover, chaperones	CELLULAR PROCESSES AND SIGNALING	Not a cazyme	SSP
Trima3-1236802	Trima3-1236487	KOG0723	Molecular chaperone (DnaJ superfamily)	Posttranslational modification, protein turnover, chaperones	CELLULAR PROCESSES AND SIGNALING	Not a cazyme	SSP
Lacbi2-488201	Lacbi2-488201	KOG1558	Fe2+/Zn2+ regulated transporter	Inorganic ion transport and metabolism	METABOLISM	Not a cazyme	SSP
Hebcy2-449868	Hebcy2-449868	No KOG	-	-	-	Not a cazyme	SSP
Trima3-1383047	Trima3-1382732	KOG0951	RNA helicase BRR2, DEAD-box superfamily	RNA processing and modification	INFORMATION STORAGE AND PROCESSING	Not a cazyme	SSP
Pilcr1-95113	Pilcr1-95024	KOG2210	Oxysterol-binding protein	Signal transduction mechanisms	CELLULAR PROCESSES AND SIGNALING	Not a cazyme	-
Trima3-1255716	Trima3-1255401	KOG0855	Alkyl hydroperoxide reductase, thiol specific antioxidant and related enzymes	Posttranslational modification, protein turnover, chaperones	CELLULAR PROCESSES AND SIGNALING	Not a cazyme	SSP
Pismi1-417146	Pismi1-417017	KOG2195	Transferrin receptor and related proteins containing the protease-associated (PA) domain	General function prediction only	POORLY CHARACTERIZED	Not a cazyme	-
Paxin1-165703	Paxin1-165580	KOG2195	Transferrin receptor and related proteins containing the protease-associated (PA) domain	General function prediction only	POORLY CHARACTERIZED	Not a cazyme	-
Trima3-1397702	Trima3-1397387	KOG2195	Transferrin receptor and related proteins containing the protease-associated (PA) domain	General function prediction only	POORLY CHARACTERIZED	Not a cazyme	-
Lacbi2-472081	Lacbi2-472081	KOG2195	Transferrin receptor and related proteins containing the protease-associated (PA) domain	General function prediction only	POORLY CHARACTERIZED	Not a cazyme	-
Pilcr1-187834	Pilcr1-187745	KOG2195	Transferrin receptor and related proteins containing the protease-associated (PA) domain	General function prediction only	POORLY CHARACTERIZED	Not a cazyme	-
Hebcy2-441208	Hebcy2-441056	KOG2195	Transferrin receptor and related proteins containing the protease-associated (PA) domain	General function prediction only	POORLY CHARACTERIZED	Not a cazyme	-
Hebcy2-443109	Hebcy2-442957	KOG1690	emp24/gp25L/p24 family of membrane trafficking proteins	Intracellular trafficking, secretion, and vesicular transport	CELLULAR PROCESSES AND SIGNALING	Not a cazyme	SSP
Amamu1-69809	Amamu1-69699	KOG1690	emp24/gp25L/p24 family of membrane trafficking proteins	Intracellular trafficking, secretion, and vesicular transport	CELLULAR PROCESSES AND SIGNALING	Not a cazyme	SSP
Trima3-234733	Trima3-234733	KOG1282	Serine carboxypeptidases (lysosomal cathepsin A)	Amino acid transport and metabolism	METABOLISM	Not a cazyme	-
Hebcy2-438968	Hebcy2-438816	KOG1282	Serine carboxypeptidases (lysosomal cathepsin A)	Amino acid transport and metabolism	METABOLISM	Not a cazyme	-
Pilcr1-820732	Pilcr1-820643	KOG1282	Serine carboxypeptidases (lysosomal cathepsin A)	Amino acid transport and metabolism	METABOLISM	Not a cazyme	-
Trima3-1268319	Trima3-1268004	KOG0191	Thioredoxin/protein disulfide isomerase	Posttranslational modification, protein turnover, chaperones	CELLULAR PROCESSES AND SIGNALING	Not a cazyme	-
Lacbi2-295651	Lacbi2-295651	KOG0191	Thioredoxin/protein disulfide isomerase	Posttranslational modification, protein turnover, chaperones	CELLULAR PROCESSES AND SIGNALING	Not a cazyme	-
Pilcr1-817736	Pilcr1-817647	KOG0191	Thioredoxin/protein disulfide isomerase	Posttranslational modification, protein turnover, chaperones	CELLULAR PROCESSES AND SIGNALING	Not a cazyme	-
Trima3-1273020	Trima3-1272705	KOG2454	Betaine aldehyde dehydrogenase	Energy production and conversion	METABOLISM	Not a cazyme	-
Pilcr1-815140	Pilcr1-815051	KOG2454	Betaine aldehyde dehydrogenase	Energy production and conversion	METABOLISM	Not a cazyme	-
Pilcr1-271757	Pilcr1-271668	KOG4540	Putative lipase essential for disintegration of autophagic bodies inside the vacuole	Lipid transport and metabolism	METABOLISM	Not a cazyme	-
Trima3-1411601	Trima3-1411286	KOG4540	Putative lipase essential for disintegration of autophagic bodies inside the vacuole	Lipid transport and metabolism	METABOLISM	Not a cazyme	-
Pilcr1-818618	Pilcr1-818529	KOG4540	Putative lipase essential for disintegration of autophagic bodies inside the vacuole	Lipid transport and metabolism	METABOLISM	Not a cazyme	-
Lacbi2-584013	Lacbi2-584013	KOG4540	Putative lipase essential for disintegration of autophagic bodies inside the vacuole	Lipid transport and metabolism	METABOLISM	Not a cazyme	-
Hebcy2-446145	Hebcy2-445993	KOG4540	Putative lipase essential for disintegration of autophagic bodies inside the vacuole	Lipid transport and metabolism	METABOLISM	Not a cazyme	-
Trima3-1262040	Trima3-1261725	KOG1066	Glucosidase II catalytic (alpha) subunit and related enzymes, glycosyl hydrolase family 31	Posttranslational modification, protein turnover, chaperones	CELLULAR PROCESSES AND SIGNALING	GH31	-
Lacbi2-255261	Lacbi2-255261	KOG1066	Glucosidase II catalytic (alpha) subunit and related enzymes, glycosyl hydrolase family 31	Posttranslational modification, protein turnover, chaperones	CELLULAR PROCESSES AND SIGNALING	GH31	-
Hebcy2-446741	Hebcy2-446589	KOG1066	Glucosidase II catalytic (alpha) subunit and related enzymes, glycosyl hydrolase family 31	Posttranslational modification, protein turnover, chaperones	CELLULAR PROCESSES AND SIGNALING	GH31	-
Amamu1-79284	Amamu1-79174	KOG1066	Glucosidase II catalytic (alpha) subunit and related enzymes, glycosyl hydrolase family 31	Posttranslational modification, protein turnover, chaperones	CELLULAR PROCESSES AND SIGNALING	GH31	-
Lacbi2-670965	Lacbi2-670965	KOG2161	Glucosidase I	Carbohydrate transport and metabolism	METABOLISM	GH63	-
Hebcy2-438766	Hebcy2-438614	KOG2161	Glucosidase I	Carbohydrate transport and metabolism	METABOLISM	GH63	-
Trima3-1303461	Trima3-1303146	KOG2161	Glucosidase I	Carbohydrate transport and metabolism	METABOLISM	GH63	-
Amamu1-185148	Amamu1-185038	KOG2161	Glucosidase I	Carbohydrate transport and metabolism	METABOLISM	GH63	-
Pismi1-628382	Pismi1-628253	KOG2161	Glucosidase I	Carbohydrate transport and metabolism	METABOLISM	GH63	-
Pilcr1-72846	Pilcr1-72757	KOG2161	Glucosidase I	Carbohydrate transport and metabolism	METABOLISM	GH63	-
Pismi1-650115	Pismi1-649986	KOG2977	Glycosyltransferase	General function prediction only	POORLY CHARACTERIZED	GT2	SSP
Lacbi2-590087	Lacbi2-590087	No KOG	-	-	-	Not a cazyme	SSP
Hebcy2-74324	Hebcy2-74324	No KOG	-	-	-	Not a cazyme	SSP
Trima3-1231839	Trima3-1231839	No KOG	-	-	-	Not a cazyme	SSP
Pismi1-685583	Pismi1-685583	No KOG	-	-	-	Not a cazyme	SSP
Paxin1-106174	Paxin1-106174	No KOG	-	-	-	Not a cazyme	SSP
Pismi1-682154	Pismi1-682154	No KOG	-	-	-	Not a cazyme	SSP
Pilcr1-6767	Pilcr1-6767	No KOG	-	-	-	Not a cazyme	SSP
Lacbi2-472095	Lacbi2-472095	No KOG	-	-	-	Not a cazyme	SSP
Hebcy2-23730	Hebcy2-23730	No KOG	-	-	-	Not a cazyme	SSP
Trima3-1408199	Trima3-1407884	KOG0075	GTP-binding ADP-ribosylation factor-like protein	General function prediction only	POORLY CHARACTERIZED	Not a cazyme	SSP
Hebcy2-403639	Hebcy2-403487	KOG0075	GTP-binding ADP-ribosylation factor-like protein	General function prediction only	POORLY CHARACTERIZED	Not a cazyme	SSP
Amamu1-122097	Amamu1-121987	KOG0075	GTP-binding ADP-ribosylation factor-like protein	General function prediction only	POORLY CHARACTERIZED	Not a cazyme	SSP
Pilcr1-813285	Pilcr1-813196	KOG0075	GTP-binding ADP-ribosylation factor-like protein	General function prediction only	POORLY CHARACTERIZED	Not a cazyme	SSP
Paxin1-31525	Paxin1-31402	KOG0075	GTP-binding ADP-ribosylation factor-like protein	General function prediction only	POORLY CHARACTERIZED	Not a cazyme	SSP
Pismi1-416407	Pismi1-416278	KOG0075	GTP-binding ADP-ribosylation factor-like protein	General function prediction only	POORLY CHARACTERIZED	Not a cazyme	SSP
Paxin1-62115	Paxin1-61992	KOG2399	K+-dependent Na+:Ca2+ antiporter	Inorganic ion transport and metabolism	METABOLISM	Not a cazyme	SSP
Pismi1-671099	Pismi1-670970	KOG1339	Aspartyl protease	Posttranslational modification, protein turnover, chaperones	CELLULAR PROCESSES AND SIGNALING	Not a cazyme	-
Paxin1-166342	Paxin1-166219	KOG1339	Aspartyl protease	Posttranslational modification, protein turnover, chaperones	CELLULAR PROCESSES AND SIGNALING	Not a cazyme	-
Lacbi2-292906	Lacbi2-292906	KOG1339	Aspartyl protease	Posttranslational modification, protein turnover, chaperones	CELLULAR PROCESSES AND SIGNALING	Not a cazyme	-
Hebcy2-64783	Hebcy2-64631	KOG1339	Aspartyl protease	Posttranslational modification, protein turnover, chaperones	CELLULAR PROCESSES AND SIGNALING	Not a cazyme	-
Trima3-1240484	Trima3-1240169	KOG1339	Aspartyl protease	Posttranslational modification, protein turnover, chaperones	CELLULAR PROCESSES AND SIGNALING	Not a cazyme	-
Pilcr1-811417	Pilcr1-811328	KOG1339	Aspartyl protease	Posttranslational modification, protein turnover, chaperones	CELLULAR PROCESSES AND SIGNALING	Not a cazyme	-
Amamu1-68140	Amamu1-68030	KOG1339	Aspartyl protease	Posttranslational modification, protein turnover, chaperones	CELLULAR PROCESSES AND SIGNALING	Not a cazyme	-
Hebcy2-68907	Hebcy2-68755	KOG0861	SNARE protein YKT6, synaptobrevin/VAMP syperfamily	Intracellular trafficking, secretion, and vesicular transport	CELLULAR PROCESSES AND SIGNALING	Not a cazyme	SSP
Trima3-1432884	Trima3-1432569	KOG0069	Glyoxylate/hydroxypyruvate reductase (D-isomer-specific 2-hydroxy acid dehydrogenase superfamily)	Energy production and conversion	METABOLISM	Not a cazyme	-
Lacbi2-596963	Lacbi2-596963	KOG0065	Pleiotropic drug resistance proteins (PDR1-15), ABC superfamily	Secondary metabolites biosynthesis, transport and catabolism	METABOLISM	Not a cazyme	SSP
Lacbi2-473156	Lacbi2-473156	KOG3166	60S ribosomal protein L7A	Translation, ribosomal structure and biogenesis	INFORMATION STORAGE AND PROCESSING	Not a cazyme	SSP
Amamu1-185211	Amamu1-185101	KOG0683	Glutamine synthetase	Amino acid transport and metabolism	METABOLISM	Not a cazyme	-
Lacbi2-252895	Lacbi2-252895	KOG0082	G-protein alpha subunit (small G protein superfamily)	Cell cycle control, cell division, chromosome partitioning	METABOLISM	Not a cazyme	SSP
Pismi1-148185	Pismi1-148056	KOG0880	Peptidyl-prolyl cis-trans isomerase	Posttranslational modification, protein turnover, chaperones	CELLULAR PROCESSES AND SIGNALING	Not a cazyme	SSP
Lacbi2-678827	Lacbi2-678827	KOG0880	Peptidyl-prolyl cis-trans isomerase	Posttranslational modification, protein turnover, chaperones	CELLULAR PROCESSES AND SIGNALING	Not a cazyme	SSP
Amamu1-186400	Amamu1-186290	KOG0880	Peptidyl-prolyl cis-trans isomerase	Posttranslational modification, protein turnover, chaperones	CELLULAR PROCESSES AND SIGNALING	Not a cazyme	SSP
Paxin1-119809	Paxin1-119686	KOG0001	Ubiquitin and ubiquitin-like proteins	Posttranslational modification, protein turnover, chaperones	CELLULAR PROCESSES AND SIGNALING	Not a cazyme	SSP
Cenge3-651998	Cenge3-651958	KOG0001	Ubiquitin and ubiquitin-like proteins	Posttranslational modification, protein turnover, chaperones	CELLULAR PROCESSES AND SIGNALING	Not a cazyme	-
Lacbi2-700341	Lacbi2-700341	KOG3083	Prohibitin	Posttranslational modification, protein turnover, chaperones	CELLULAR PROCESSES AND SIGNALING	Not a cazyme	SSP
Hebcy2-63242	Hebcy2-63090	KOG3083	Prohibitin	Posttranslational modification, protein turnover, chaperones	CELLULAR PROCESSES AND SIGNALING	Not a cazyme	SSP
Pilcr1-818259	Pilcr1-818170	KOG3083	Prohibitin	Posttranslational modification, protein turnover, chaperones	CELLULAR PROCESSES AND SIGNALING	Not a cazyme	SSP
Paxin1-165150	Paxin1-165027	KOG3083	Prohibitin	Posttranslational modification, protein turnover, chaperones	CELLULAR PROCESSES AND SIGNALING	Not a cazyme	SSP
Lacbi2-305021	Lacbi2-305021	KOG2964	Arginase family protein	Amino acid transport and metabolism	METABOLISM	Not a cazyme	-
Hebcy2-194407	Hebcy2-194255	KOG2964	Arginase family protein	Amino acid transport and metabolism	METABOLISM	Not a cazyme	-
Hebcy2-17669	Hebcy2-17517	KOG2964	Arginase family protein	Amino acid transport and metabolism	METABOLISM	Not a cazyme	-
Trima3-1378094	Trima3-1377779	KOG2964	Arginase family protein	Amino acid transport and metabolism	METABOLISM	Not a cazyme	-
Pilcr1-94905	Pilcr1-94816	KOG2964	Arginase family protein	Amino acid transport and metabolism	METABOLISM	Not a cazyme	-
Pismi1-100288	Pismi1-100159	KOG2964	Arginase family protein	Amino acid transport and metabolism	METABOLISM	Not a cazyme	SSP
Paxin1-96100	Paxin1-95977	KOG2964	Arginase family protein	Amino acid transport and metabolism	METABOLISM	Not a cazyme	SSP
Cenge3-700464	Cenge3-700424	KOG2964	Arginase family protein	Amino acid transport and metabolism	METABOLISM	Not a cazyme	-
Acema1-593753	Acema1-593666	KOG2964	Arginase family protein	Amino acid transport and metabolism	METABOLISM	Not a cazyme	-
Tubma1-209054	Tubma1-208891	KOG2964	Arginase family protein	Amino acid transport and metabolism	METABOLISM	Not a cazyme	-

## Sheet: 10ECM_cluster5_secreted_wAnnot
#transcriptId	proteinId	kogid	kogdefline	kogClass	kogGroup	CAZymes	SSP
Paxin1-181934	Paxin1-181934	No KOG	-	-	-	Not a cazyme	SSP
Paxin1-107424	Paxin1-107301	KOG4701	Chitinase	Cell wall/membrane/envelope biogenesis	CELLULAR PROCESSES AND SIGNALING	Not a cazyme	-
Pilcr1-293832	Pilcr1-293832	No KOG	-	-	-	Not a cazyme	SSP
Hebcy2-24746	Hebcy2-24746	No KOG	-	-	-	Not a cazyme	SSP
Pilcr1-829776	Pilcr1-829776	No KOG	-	-	-	Not a cazyme	SSP
Trima3-1426085	Trima3-1425770	KOG1995	Conserved Zn-finger protein	General function prediction only	POORLY CHARACTERIZED	Not a cazyme	-
Hebcy2-203853	Hebcy2-203701	KOG1995	Conserved Zn-finger protein	General function prediction only	POORLY CHARACTERIZED	Not a cazyme	-
Lacbi2-636379	Lacbi2-636379	No KOG	-	-	-	Not a cazyme	SSP
Lacbi2-486394	Lacbi2-486394	No KOG	-	-	-	Not a cazyme	-
Lacbi2-609154	Lacbi2-609154	No KOG	-	-	-	Not a cazyme	-
Trima3-671812	Trima3-671812	No KOG	-	-	-	Not a cazyme	-
Trima3-1448052	Trima3-1448052	No KOG	-	-	-	Not a cazyme	-
Trima3-480619	Trima3-480619	No KOG	-	-	-	Not a cazyme	-
Trima3-57801	Trima3-57801	KOG4157	beta-1,6-N-acetylglucosaminyltransferase, contains WSC domain	Posttranslational modification, protein turnover, chaperones	CELLULAR PROCESSES AND SIGNALING	Not a cazyme	-
Amamu1-74176	Amamu1-74176	No KOG	-	-	-	Not a cazyme	-
Lacbi2-634844	Lacbi2-634844	No KOG	-	-	-	Not a cazyme	-
Hebcy2-10453	Hebcy2-10301	KOG4157	beta-1,6-N-acetylglucosaminyltransferase, contains WSC domain	Posttranslational modification, protein turnover, chaperones	CELLULAR PROCESSES AND SIGNALING	Not a cazyme	-
Pilcr1-666135	Pilcr1-666135	No KOG	-	-	-	Not a cazyme	-
Pilcr1-69040	Pilcr1-68951	KOG4157	beta-1,6-N-acetylglucosaminyltransferase, contains WSC domain	Posttranslational modification, protein turnover, chaperones	CELLULAR PROCESSES AND SIGNALING	Not a cazyme	-
Pilcr1-12195	Pilcr1-12195	No KOG	-	-	-	Not a cazyme	SSP
Pilcr1-4592	Pilcr1-4592	No KOG	-	-	-	Not a cazyme	SSP
Pilcr1-64725	Pilcr1-64725	No KOG	-	-	-	Not a cazyme	SSP
Amamu1-87522	Amamu1-87522	No KOG	-	-	-	Not a cazyme	SSP
Lacbi2-305233	Lacbi2-305233	No KOG	-	-	-	Not a cazyme	SSP
Lacbi2-693928	Lacbi2-693928	No KOG	-	-	-	Not a cazyme	SSP
Hebcy2-431505	Hebcy2-431505	No KOG	-	-	-	Not a cazyme	SSP
Pilcr1-59734	Pilcr1-59645	KOG1502	Flavonol reductase/cinnamoyl-CoA reductase	Defense mechanisms	CELLULAR PROCESSES AND SIGNALING	Not a cazyme	-
Pilcr1-83679	Pilcr1-83590	KOG4389	Acetylcholinesterase/Butyrylcholinesterase	Signal transduction mechanisms	CELLULAR PROCESSES AND SIGNALING	Not a cazyme	-
Pilcr1-822865	Pilcr1-822865	No KOG	-	-	-	GH5_15	-
Pilcr1-811538	Pilcr1-811538	No KOG	-	-	-	GH128	-
Pilcr1-74742	Pilcr1-74653	KOG4389	Acetylcholinesterase/Butyrylcholinesterase	Signal transduction mechanisms	CELLULAR PROCESSES AND SIGNALING	Not a cazyme	-
Pilcr1-810994	Pilcr1-810905	KOG4389	Acetylcholinesterase/Butyrylcholinesterase	Signal transduction mechanisms	CELLULAR PROCESSES AND SIGNALING	Not a cazyme	-
Pilcr1-825321	Pilcr1-825232	KOG1516	Carboxylesterase and related proteins	General function prediction only	POORLY CHARACTERIZED	Not a cazyme	-
Pilcr1-57135	Pilcr1-57046	KOG1516	Carboxylesterase and related proteins	General function prediction only	POORLY CHARACTERIZED	Not a cazyme	SSP
Pilcr1-3914	Pilcr1-3914	No KOG	-	-	-	GH71	-
Pilcr1-814807	Pilcr1-814807	No KOG	-	-	-	GH128	SSP
Pilcr1-824617	Pilcr1-824528	KOG3178	Hydroxyindole-O-methyltransferase and related SAM-dependent methyltransferases	General function prediction only	POORLY CHARACTERIZED	Not a cazyme	-
Amamu1-160750	Amamu1-160640	KOG3178	Hydroxyindole-O-methyltransferase and related SAM-dependent methyltransferases	General function prediction only	POORLY CHARACTERIZED	Not a cazyme	-
Pilcr1-97650	Pilcr1-97561	KOG1399	Flavin-containing monooxygenase	Secondary metabolites biosynthesis, transport and catabolism	METABOLISM	Not a cazyme	-
Pilcr1-828513	Pilcr1-828424	KOG3855	Monooxygenase involved in coenzyme Q (ubiquinone) biosynthesis	Energy production and conversion	METABOLISM	Not a cazyme	-
Pilcr1-823103	Pilcr1-823014	KOG3855	Monooxygenase involved in coenzyme Q (ubiquinone) biosynthesis	Energy production and conversion	METABOLISM	Not a cazyme	-
Lacbi2-694245	Lacbi2-694245	KOG3855	Monooxygenase involved in coenzyme Q (ubiquinone) biosynthesis	Energy production and conversion	METABOLISM	Not a cazyme	-
Amamu1-185216	Amamu1-185216	No KOG	-	-	-	Not a cazyme	-
Amamu1-155398	Amamu1-155288	KOG1950	Glycosyl transferase, family 8 - glycogenin	Carbohydrate transport and metabolism	METABOLISM	GT8	-
Amamu1-8926	Amamu1-8816	KOG1472	Histone acetyltransferase SAGA/ADA, catalytic subunit PCAF/GCN5 and related proteins	Transcription	INFORMATION STORAGE AND PROCESSING	GH128	-
Amamu1-96022	Amamu1-96022	No KOG	-	-	-	Not a cazyme	SSP
Hebcy2-379691	Hebcy2-379691	No KOG	-	-	-	Not a cazyme	-
Amamu1-84343	Amamu1-84343	No KOG	-	-	-	Not a cazyme	-
Hebcy2-155805	Hebcy2-155653	KOG4389	Acetylcholinesterase/Butyrylcholinesterase	Signal transduction mechanisms	CELLULAR PROCESSES AND SIGNALING	Not a cazyme	-
Hebcy2-416334	Hebcy2-416182	KOG4389	Acetylcholinesterase/Butyrylcholinesterase	Signal transduction mechanisms	CELLULAR PROCESSES AND SIGNALING	Not a cazyme	-
Lacbi2-315343	Lacbi2-315343	KOG4389	Acetylcholinesterase/Butyrylcholinesterase	Signal transduction mechanisms	CELLULAR PROCESSES AND SIGNALING	Not a cazyme	-
Trima3-95581	Trima3-95581	KOG2458	Endoplasmic reticulum protein EP58, contains filamin rod domain and KDEL motif	General function prediction only	POORLY CHARACTERIZED	GT90	-
Pilcr1-307179	Pilcr1-307090	KOG2458	Endoplasmic reticulum protein EP58, contains filamin rod domain and KDEL motif	General function prediction only	POORLY CHARACTERIZED	GT90	-
Pismi1-9544	Pismi1-9415	KOG2458	Endoplasmic reticulum protein EP58, contains filamin rod domain and KDEL motif	General function prediction only	POORLY CHARACTERIZED	GT90	-
Trima3-1275584	Trima3-1275269	KOG4300	Predicted methyltransferase	General function prediction only	POORLY CHARACTERIZED	Not a cazyme	SSP
Amamu1-173289	Amamu1-173179	KOG3907	ZIP-like zinc transporter proteins	Intracellular trafficking, secretion, and vesicular transport	CELLULAR PROCESSES AND SIGNALING	Not a cazyme	SSP
Trima3-1439116	Trima3-1439116	No KOG	-	-	-	GH5_50	-
Trima3-1406881	Trima3-1406566	KOG2520	5'-3' exonuclease	Replication, recombination and repair	INFORMATION STORAGE AND PROCESSING	Not a cazyme	-
Trima3-1427141	Trima3-1427141	No KOG	-	-	-	GH16	SSP
Trima3-1403501	Trima3-1403186	KOG1502	Flavonol reductase/cinnamoyl-CoA reductase	Defense mechanisms	CELLULAR PROCESSES AND SIGNALING	Not a cazyme	-
Trima3-1404828	Trima3-1404513	KOG1502	Flavonol reductase/cinnamoyl-CoA reductase	Defense mechanisms	CELLULAR PROCESSES AND SIGNALING	Not a cazyme	-
Pilcr1-827873	Pilcr1-827873	No KOG	-	-	-	GH128	-
Lacbi2-392537	Lacbi2-392537	No KOG	-	-	-	GH128	-
Tubma1-367281	Tubma1-367118	KOG4178	Soluble epoxide hydrolase	Lipid transport and metabolism	METABOLISM	Not a cazyme	-
Lacbi2-175190	Lacbi2-175190	No KOG	-	-	-	GH128	-
Hebcy2-162158	Hebcy2-162006	KOG4157	beta-1,6-N-acetylglucosaminyltransferase, contains WSC domain	Posttranslational modification, protein turnover, chaperones	CELLULAR PROCESSES AND SIGNALING	GH128	-
Hebcy2-18379	Hebcy2-18379	No KOG	-	-	-	GH128	SSP
Hebcy2-207169	Hebcy2-207169	No KOG	-	-	-	GH128	-
Trima3-1230588	Trima3-1230588	No KOG	-	-	-	GH128	-
Lacbi2-314085	Lacbi2-314085	No KOG	-	-	-	GH128	-
Hebcy2-442198	Hebcy2-442198	No KOG	-	-	-	GH128	SSP
Trima3-1553037	Trima3-1553037	No KOG	-	-	-	AA9	SSP
Lacbi2-307143	Lacbi2-307143	No KOG	-	-	-	AA9	SSP
Pilcr1-13272	Pilcr1-13272	No KOG	-	-	-	CE16	SSP
Pilcr1-825984	Pilcr1-825895	KOG1238	Glucose dehydrogenase/choline dehydrogenase/mandelonitrile lyase (GMC oxidoreductase family)	General function prediction only	POORLY CHARACTERIZED	AA3_1	-
Trima3-1402737	Trima3-1402737	No KOG	-	-	-	Not a cazyme	SSP
Pilcr1-97874	Pilcr1-97874	No KOG	-	-	-	Not a cazyme	SSP
Lacbi2-468919	Lacbi2-468919	No KOG	-	-	-	Not a cazyme	SSP
Acema1-805299	Acema1-805212	KOG1238	Glucose dehydrogenase/choline dehydrogenase/mandelonitrile lyase (GMC oxidoreductase family)	General function prediction only	POORLY CHARACTERIZED	Not a cazyme	SSP
Amamu1-180850	Amamu1-180850	No KOG	-	-	-	CE16	-
Amamu1-166291	Amamu1-166291	No KOG	-	-	-	CE16	-
Amamu1-14847	Amamu1-14847	No KOG	-	-	-	CE16	SSP
Amamu1-13169	Amamu1-13169	No KOG	-	-	-	CE16	-
Pilcr1-820022	Pilcr1-820022	No KOG	-	-	-	Not a cazyme	SSP
Lacbi2-572883	Lacbi2-572883	No KOG	-	-	-	Not a cazyme	SSP
Pilcr1-820119	Pilcr1-820030	KOG4157	beta-1,6-N-acetylglucosaminyltransferase, contains WSC domain	Posttranslational modification, protein turnover, chaperones	CELLULAR PROCESSES AND SIGNALING	Not a cazyme	SSP
Amamu1-160763	Amamu1-160653	KOG4157	beta-1,6-N-acetylglucosaminyltransferase, contains WSC domain	Posttranslational modification, protein turnover, chaperones	CELLULAR PROCESSES AND SIGNALING	Not a cazyme	SSP
Pismi1-678787	Pismi1-678658	KOG1878	Nuclear receptor coregulator SMRT/SMRTER, contains Myb-like domains	Transcription	INFORMATION STORAGE AND PROCESSING	Not a cazyme	SSP
Paxin1-168720	Paxin1-168597	KOG1721	FOG: Zn-finger	General function prediction only	POORLY CHARACTERIZED	Not a cazyme	SSP
Lacbi2-690555	Lacbi2-690555	No KOG	-	-	-	Not a cazyme	SSP
Lacbi2-304862	Lacbi2-304862	KOG4297	C-type lectin	Defense mechanisms	CELLULAR PROCESSES AND SIGNALING	Not a cazyme	SSP
Paxin1-96712	Paxin1-96589	KOG3017	Defense-related protein containing SCP domain	Function unknown	POORLY CHARACTERIZED	Not a cazyme	SSP
Amamu1-68309	Amamu1-68199	KOG3017	Defense-related protein containing SCP domain	Function unknown	POORLY CHARACTERIZED	Not a cazyme	SSP
Lacbi2-382668	Lacbi2-382668	KOG3017	Defense-related protein containing SCP domain	Function unknown	POORLY CHARACTERIZED	Not a cazyme	SSP
Hebcy2-441659	Hebcy2-441507	KOG3017	Defense-related protein containing SCP domain	Function unknown	POORLY CHARACTERIZED	Not a cazyme	SSP
Lacbi2-316267	Lacbi2-316267	KOG3017	Defense-related protein containing SCP domain	Function unknown	POORLY CHARACTERIZED	Not a cazyme	SSP
Hebcy2-178786	Hebcy2-178634	KOG3017	Defense-related protein containing SCP domain	Function unknown	POORLY CHARACTERIZED	Not a cazyme	SSP
Pilcr1-827162	Pilcr1-827073	KOG3017	Defense-related protein containing SCP domain	Function unknown	POORLY CHARACTERIZED	Not a cazyme	SSP
Pilcr1-817556	Pilcr1-817467	KOG3017	Defense-related protein containing SCP domain	Function unknown	POORLY CHARACTERIZED	Not a cazyme	-
Lacbi2-327722	Lacbi2-327722	KOG3017	Defense-related protein containing SCP domain	Function unknown	POORLY CHARACTERIZED	Not a cazyme	SSP
Lacbi2-602505	Lacbi2-602505	KOG3017	Defense-related protein containing SCP domain	Function unknown	POORLY CHARACTERIZED	Not a cazyme	SSP
Lacbi2-334862	Lacbi2-334862	KOG3017	Defense-related protein containing SCP domain	Function unknown	POORLY CHARACTERIZED	Not a cazyme	SSP
Lacbi2-393135	Lacbi2-393135	KOG3017	Defense-related protein containing SCP domain	Function unknown	POORLY CHARACTERIZED	Not a cazyme	SSP
Lacbi2-313247	Lacbi2-313247	KOG3017	Defense-related protein containing SCP domain	Function unknown	POORLY CHARACTERIZED	Not a cazyme	SSP
[truncated: 884 more rows]

## Sheet: 10ECM_cluster6_secreted_wAnnot
#transcriptId	proteinId	kogid	kogdefline	kogClass	kogGroup	CAZymes	SSP
[truncated: 762 more rows]
