# Supplementary material for: Large-scale genome sequencing of mycorrhizal fungi provides insights into the early evolution of symbiotic traits
Source: Nat Commun. 2020 Oct 12;11:5125. doi: 10.1038/s41467-020-18795-w (PMC7550596; doi:10.1038/s41467-020-18795-w)
Supplement: Supplementary file 18 — Supplementary Dataset 14 [file 41467_2020_18795_MOESM18_ESM.xlsx]

## Sheet: 10ECM_clusters_counts
Supplementary Data 14. Phylogenetic conservation of symbiosis-induced genes coding for small secreted proteins among 135 fungi.
	cluster VII	cluster VI	cluster V	cluster IV	cluster III	cluster II	cluster I
Cellular processes & signaling	10	2	17	9	42	17	28
Information storage & processing	2	2	3	2	2	1	6
Metabolism	10	0	2	11	38	0	33
Poorly characterized	0	3	3	5	18	5	9
CAZymes	6	0	5	56	70	16	81
Small secreted proteins	61	70	191	44	29	69	54
No KOG domain	6	3	0	24	0	0	0

## Sheet: 10ECM_cluster1_wAnnot
#transcriptId	proteinId	kogid	kogdefline	kogClass	kogGroup	CAZymes	SSP
Hebcy2-26248	Hebcy2-26248	No KOG	-	-	-	Not a cazyme	-
Acema1-340942	Acema1-340942	No KOG	-	-	-	Not a cazyme	-
Pilcr1-748957	Pilcr1-748957	No KOG	-	-	-	Not a cazyme	SSP
Pilcr1-13235	Pilcr1-13235	No KOG	-	-	-	Not a cazyme	-
Amamu1-197493	Amamu1-197383	KOG3770	Acid sphingomyelinase and PHM5 phosphate metabolism protein	Lipid transport and metabolism	METABOLISM	Not a cazyme	-
Hebcy2-22316	Hebcy2-22164	KOG1642	Ribonuclease, T2 family	RNA processing and modification	INFORMATION STORAGE AND PROCESSING	Not a cazyme	-
Amamu1-24725	Amamu1-24615	KOG1642	Ribonuclease, T2 family	RNA processing and modification	INFORMATION STORAGE AND PROCESSING	Not a cazyme	SSP
Hebcy2-439609	Hebcy2-439457	KOG1642	Ribonuclease, T2 family	RNA processing and modification	INFORMATION STORAGE AND PROCESSING	Not a cazyme	SSP
Amamu1-65116	Amamu1-65006	KOG1642	Ribonuclease, T2 family	RNA processing and modification	INFORMATION STORAGE AND PROCESSING	Not a cazyme	-
Paxin1-141870	Paxin1-141870	No KOG	-	-	-	GH5_7	SSP
Amamu1-74865	Amamu1-74755	KOG0496	Beta-galactosidase	Carbohydrate transport and metabolism	METABOLISM	GH35	-
Paxin1-101446	Paxin1-101323	KOG2366	Alpha-D-galactosidase (melibiase)	Carbohydrate transport and metabolism	METABOLISM	GH27	-
Amamu1-110435	Amamu1-110325	KOG2366	Alpha-D-galactosidase (melibiase)	Carbohydrate transport and metabolism	METABOLISM	GH27	-
Amamu1-1053497	Amamu1-1053387	KOG2232	Ceramidases	Signal transduction mechanisms	CELLULAR PROCESSES AND SIGNALING	Not a cazyme	-
Pilcr1-13283	Pilcr1-13194	KOG2366	Alpha-D-galactosidase (melibiase)	Carbohydrate transport and metabolism	METABOLISM	GH27	-
Pilcr1-13281	Pilcr1-13192	KOG2366	Alpha-D-galactosidase (melibiase)	Carbohydrate transport and metabolism	METABOLISM	GH27	-
Hebcy2-76702	Hebcy2-76550	KOG0029	Amine oxidase	Secondary metabolites biosynthesis, transport and catabolism	METABOLISM	Not a cazyme	-
Hebcy2-32279	Hebcy2-32127	KOG1325	Lysophospholipase	Lipid transport and metabolism	METABOLISM	Not a cazyme	-
Lacbi2-299599	Lacbi2-299599	KOG1432	Predicted DNA repair exonuclease SIA1	General function prediction only	POORLY CHARACTERIZED	Not a cazyme	-
Hebcy2-445009	Hebcy2-444857	KOG1432	Predicted DNA repair exonuclease SIA1	General function prediction only	POORLY CHARACTERIZED	Not a cazyme	-
Hebcy2-78398	Hebcy2-78398	No KOG	-	-	-	AA9	-
Amamu1-162281	Amamu1-162171	KOG2806	Chitinase	Carbohydrate transport and metabolism	METABOLISM	AA9	-
Paxin1-133034	Paxin1-133034	No KOG	-	-	-	AA9	SSP
Amamu1-185216	Amamu1-185216	No KOG	-	-	-	Not a cazyme	-
Paxin1-99197	Paxin1-99074	KOG0156	Cytochrome P450 CYP2 subfamily	Secondary metabolites biosynthesis, transport and catabolism	METABOLISM	Not a cazyme	SSP
Paxin1-91967	Paxin1-91967	No KOG	-	-	-	Not a cazyme	SSP
Pilcr1-820022	Pilcr1-820022	No KOG	-	-	-	Not a cazyme	SSP
Amamu1-160763	Amamu1-160653	KOG4157	beta-1,6-N-acetylglucosaminyltransferase, contains WSC domain	Posttranslational modification, protein turnover, chaperones	CELLULAR PROCESSES AND SIGNALING	Not a cazyme	SSP
Tubma1-211764	Tubma1-211764	No KOG	-	-	-	Not a cazyme	-
Tubma1-355629	Tubma1-355629	No KOG	-	-	-	CE16	SSP
Cenge3-533965	Cenge3-533965	No KOG	-	-	-	CE16	-
Paxin1-112690	Paxin1-112690	No KOG	-	-	-	CE16	SSP
Hebcy2-82263	Hebcy2-82263	No KOG	-	-	-	CE16	-
Trima3-1393091	Trima3-1392776	KOG0626	Beta-glucosidase, lactase phlorizinhydrolase, and related proteins	Carbohydrate transport and metabolism	METABOLISM	GH1	-
Paxin1-100682	Paxin1-100682	No KOG	-	-	-	GH10	-
Amamu1-180850	Amamu1-180850	No KOG	-	-	-	CE16	-
Amamu1-14847	Amamu1-14847	No KOG	-	-	-	CE16	SSP
Pilcr1-13272	Pilcr1-13272	No KOG	-	-	-	CE16	SSP
Lacbi2-172945	Lacbi2-172945	No KOG	-	-	-	Not a cazyme	SSP
Hebcy2-111477	Hebcy2-111477	No KOG	-	-	-	Not a cazyme	SSP
Tubma1-319755	Tubma1-319755	No KOG	-	-	-	Not a cazyme	SSP
Paxin1-22087	Paxin1-21964	KOG4701	Chitinase	Cell wall/membrane/envelope biogenesis	CELLULAR PROCESSES AND SIGNALING	GH18-CBM5	-
Paxin1-14709	Paxin1-14586	KOG4701	Chitinase	Cell wall/membrane/envelope biogenesis	CELLULAR PROCESSES AND SIGNALING	GH18-CBM5	-
Paxin1-76598	Paxin1-76475	KOG0047	Catalase	Inorganic ion transport and metabolism	METABOLISM	Not a cazyme	-
Pilcr1-608498	Pilcr1-608409	KOG4419	5' nucleotidase	Nucleotide transport and metabolism	METABOLISM	Not a cazyme	-
Pismi1-651808	Pismi1-651808	No KOG	-	-	-	GH5_15	SSP
Amamu1-171865	Amamu1-171865	No KOG	-	-	-	GH5_15	-
Paxin1-165852	Paxin1-165852	No KOG	-	-	-	GH5_15	-
Pilcr1-5392	Pilcr1-5392	No KOG	-	-	-	Not a cazyme	SSP
Hebcy2-394762	Hebcy2-394762	No KOG	-	-	-	Not a cazyme	SSP
Lacbi2-677412	Lacbi2-677412	No KOG	-	-	-	Not a cazyme	SSP
Trima3-1293468	Trima3-1293153	KOG4157	beta-1,6-N-acetylglucosaminyltransferase, contains WSC domain	Posttranslational modification, protein turnover, chaperones	CELLULAR PROCESSES AND SIGNALING	GH3	-
Amamu1-1038696	Amamu1-1038586	KOG1216	von Willebrand factor and related coagulation proteins	Defense mechanisms	CELLULAR PROCESSES AND SIGNALING	GH3	-
Pilcr1-753253	Pilcr1-753164	KOG4157	beta-1,6-N-acetylglucosaminyltransferase, contains WSC domain	Posttranslational modification, protein turnover, chaperones	CELLULAR PROCESSES AND SIGNALING	GH3	-
Lacbi2-399621	Lacbi2-399621	KOG3866	DNA-binding protein of the nucleobindin family	General function prediction only	POORLY CHARACTERIZED	Not a cazyme	-
Lacbi2-469092	Lacbi2-469092	No KOG	-	-	-	Not a cazyme	-
Amamu1-76518	Amamu1-76518	No KOG	-	-	-	Not a cazyme	-
Paxin1-169767	Paxin1-169767	No KOG	-	-	-	Not a cazyme	-
Hebcy2-19912	Hebcy2-19912	No KOG	-	-	-	Not a cazyme	SSP
Amamu1-23310	Amamu1-23310	No KOG	-	-	-	Not a cazyme	SSP
Paxin1-99313	Paxin1-99313	No KOG	-	-	-	Not a cazyme	SSP
Lacbi2-192587	Lacbi2-192587	No KOG	-	-	-	Not a cazyme	SSP
Hebcy2-30863	Hebcy2-30863	No KOG	-	-	-	GH16	-
Amamu1-420178	Amamu1-420178	No KOG	-	-	-	GH16	-
Lacbi2-291488	Lacbi2-291488	No KOG	-	-	-	GH16	-
Paxin1-99538	Paxin1-99538	No KOG	-	-	-	GH16	-
Hebcy2-448985	Hebcy2-448985	No KOG	-	-	-	GH16	-
Amamu1-572987	Amamu1-572987	No KOG	-	-	-	GH16	SSP
Lacbi2-620005	Lacbi2-620005	No KOG	-	-	-	GH16	-
Lacbi2-255995	Lacbi2-255995	No KOG	-	-	-	GH16	-
Lacbi2-619909	Lacbi2-619909	No KOG	-	-	-	GH16	-
Lacbi2-174636	Lacbi2-174636	No KOG	-	-	-	GH16	-
Hebcy2-30329	Hebcy2-30177	KOG4389	Acetylcholinesterase/Butyrylcholinesterase	Signal transduction mechanisms	CELLULAR PROCESSES AND SIGNALING	Not a cazyme	-
Hebcy2-30328	Hebcy2-30176	KOG4389	Acetylcholinesterase/Butyrylcholinesterase	Signal transduction mechanisms	CELLULAR PROCESSES AND SIGNALING	Not a cazyme	-
Hebcy2-199738	Hebcy2-199586	KOG4389	Acetylcholinesterase/Butyrylcholinesterase	Signal transduction mechanisms	CELLULAR PROCESSES AND SIGNALING	Not a cazyme	-
Paxin1-102298	Paxin1-102175	KOG4389	Acetylcholinesterase/Butyrylcholinesterase	Signal transduction mechanisms	CELLULAR PROCESSES AND SIGNALING	Not a cazyme	-
Paxin1-8743	Paxin1-8620	KOG4389	Acetylcholinesterase/Butyrylcholinesterase	Signal transduction mechanisms	CELLULAR PROCESSES AND SIGNALING	Not a cazyme	-
Pismi1-675611	Pismi1-675482	KOG0156	Cytochrome P450 CYP2 subfamily	Secondary metabolites biosynthesis, transport and catabolism	METABOLISM	Not a cazyme	-
Pismi1-630776	Pismi1-630647	KOG1231	Proteins containing the FAD binding domain	Energy production and conversion	METABOLISM	Not a cazyme	-
Pilcr1-822865	Pilcr1-822865	No KOG	-	-	-	GH5_15	-
Paxin1-153479	Paxin1-153356	KOG4157	beta-1,6-N-acetylglucosaminyltransferase, contains WSC domain	Posttranslational modification, protein turnover, chaperones	CELLULAR PROCESSES AND SIGNALING	AA5_1	-
Paxin1-99001	Paxin1-98878	KOG4389	Acetylcholinesterase/Butyrylcholinesterase	Signal transduction mechanisms	CELLULAR PROCESSES AND SIGNALING	Not a cazyme	-
Amamu1-1023910	Amamu1-1023800	KOG4157	beta-1,6-N-acetylglucosaminyltransferase, contains WSC domain	Posttranslational modification, protein turnover, chaperones	CELLULAR PROCESSES AND SIGNALING	AA5_1	-
Hebcy2-24623	Hebcy2-24623	No KOG	-	-	-	AA5_1	-
Amamu1-10942	Amamu1-10942	No KOG	-	-	-	EXPN	SSP
Hebcy2-438458	Hebcy2-438306	KOG1838	Alpha/beta hydrolase	General function prediction only	POORLY CHARACTERIZED	Not a cazyme	-
Hebcy2-445512	Hebcy2-445360	KOG0156	Cytochrome P450 CYP2 subfamily	Secondary metabolites biosynthesis, transport and catabolism	METABOLISM	Not a cazyme	-
Amamu1-15470	Amamu1-15360	KOG1231	Proteins containing the FAD binding domain	Energy production and conversion	METABOLISM	Not a cazyme	-
Hebcy2-23006	Hebcy2-22854	KOG4701	Chitinase	Cell wall/membrane/envelope biogenesis	CELLULAR PROCESSES AND SIGNALING	CE4	-
Hebcy2-8139	Hebcy2-8139	No KOG	-	-	-	CE4	-
Hebcy2-442180	Hebcy2-442028	KOG2806	Chitinase	Carbohydrate transport and metabolism	METABOLISM	GH18	-
Amamu1-130588	Amamu1-130478	KOG2806	Chitinase	Carbohydrate transport and metabolism	METABOLISM	GH18	-
Lacbi2-180319	Lacbi2-180319	KOG2806	Chitinase	Carbohydrate transport and metabolism	METABOLISM	GH18	-
Lacbi2-679052	Lacbi2-679052	KOG0802	E3 ubiquitin ligase	Posttranslational modification, protein turnover, chaperones	CELLULAR PROCESSES AND SIGNALING	Not a cazyme	SSP
Lacbi2-604520	Lacbi2-604520	KOG4569	Predicted lipase	Lipid transport and metabolism	METABOLISM	Not a cazyme	-
Hebcy2-79399	Hebcy2-79247	KOG4569	Predicted lipase	Lipid transport and metabolism	METABOLISM	Not a cazyme	-
Lacbi2-293429	Lacbi2-293429	KOG4157	beta-1,6-N-acetylglucosaminyltransferase, contains WSC domain	Posttranslational modification, protein turnover, chaperones	CELLULAR PROCESSES AND SIGNALING	EXPN	SSP
Lacbi2-685146	Lacbi2-685146	KOG2182	Hydrolytic enzymes of the alpha/beta hydrolase fold	General function prediction only	POORLY CHARACTERIZED	Not a cazyme	-
Pilcr1-811268	Pilcr1-811268	No KOG	-	-	-	Not a cazyme	SSP
Lacbi2-292880	Lacbi2-292880	No KOG	-	-	-	Not a cazyme	SSP
Pilcr1-530144	Pilcr1-530144	No KOG	-	-	-	EXPN	SSP
Pismi1-677400	Pismi1-677400	No KOG	-	-	-	CE4	-
Amamu1-84238	Amamu1-84238	No KOG	-	-	-	CE4	-
Amamu1-167020	Amamu1-167020	No KOG	-	-	-	Not a cazyme	SSP
Amamu1-130461	Amamu1-130351	KOG2204	Mannosyl-oligosaccharide alpha-1,2-mannosidase and related glycosyl hydrolases	Carbohydrate transport and metabolism	METABOLISM	GH47	-
Amamu1-164447	Amamu1-164447	No KOG	-	-	-	Not a cazyme	-
Amamu1-187494	Amamu1-187494	No KOG	-	-	-	Not a cazyme	-
Lacbi2-648174	Lacbi2-648174	No KOG	-	-	-	Not a cazyme	SSP
Pilcr1-810813	Pilcr1-810813	No KOG	-	-	-	EXPN	SSP
Hebcy2-13082	Hebcy2-13082	No KOG	-	-	-	EXPN	SSP
Hebcy2-15417	Hebcy2-15265	KOG3544	Collagens (type IV and type XIII), and related proteins	Extracellular structures	CELLULAR PROCESSES AND SIGNALING	EXPN	SSP
Amamu1-521311	Amamu1-521201	KOG1339	Aspartyl protease	Posttranslational modification, protein turnover, chaperones	CELLULAR PROCESSES AND SIGNALING	Not a cazyme	-
Amamu1-15062	Amamu1-14952	KOG1339	Aspartyl protease	Posttranslational modification, protein turnover, chaperones	CELLULAR PROCESSES AND SIGNALING	Not a cazyme	-
Hebcy2-439278	Hebcy2-439126	KOG1339	Aspartyl protease	Posttranslational modification, protein turnover, chaperones	CELLULAR PROCESSES AND SIGNALING	Not a cazyme	-
Paxin1-105883	Paxin1-105760	KOG1339	Aspartyl protease	Posttranslational modification, protein turnover, chaperones	CELLULAR PROCESSES AND SIGNALING	Not a cazyme	-
Pilcr1-820527	Pilcr1-820438	KOG1339	Aspartyl protease	Posttranslational modification, protein turnover, chaperones	CELLULAR PROCESSES AND SIGNALING	Not a cazyme	-
Pilcr1-787311	Pilcr1-787222	KOG1339	Aspartyl protease	Posttranslational modification, protein turnover, chaperones	CELLULAR PROCESSES AND SIGNALING	Not a cazyme	-
Pilcr1-78544	Pilcr1-78455	KOG1339	Aspartyl protease	Posttranslational modification, protein turnover, chaperones	CELLULAR PROCESSES AND SIGNALING	Not a cazyme	-
Amamu1-184543	Amamu1-184433	KOG4569	Predicted lipase	Lipid transport and metabolism	METABOLISM	Not a cazyme	SSP
Amamu1-119016	Amamu1-118906	KOG4569	Predicted lipase	Lipid transport and metabolism	METABOLISM	Not a cazyme	SSP
Lacbi2-666354	Lacbi2-666354	KOG4569	Predicted lipase	Lipid transport and metabolism	METABOLISM	Not a cazyme	SSP
Paxin1-166025	Paxin1-165902	KOG4569	Predicted lipase	Lipid transport and metabolism	METABOLISM	Not a cazyme	SSP
Paxin1-22075	Paxin1-21952	KOG4569	Predicted lipase	Lipid transport and metabolism	METABOLISM	Not a cazyme	SSP
Paxin1-109958	Paxin1-109835	KOG2806	Chitinase	Carbohydrate transport and metabolism	METABOLISM	GH18	-
Paxin1-70838	Paxin1-70715	KOG2806	Chitinase	Carbohydrate transport and metabolism	METABOLISM	GH18	-
Paxin1-18645	Paxin1-18522	KOG2806	Chitinase	Carbohydrate transport and metabolism	METABOLISM	GH18	-
Paxin1-173097	Paxin1-172974	KOG2806	Chitinase	Carbohydrate transport and metabolism	METABOLISM	GH18	-
Pismi1-481297	Pismi1-481168	KOG1263	Multicopper oxidases	Secondary metabolites biosynthesis, transport and catabolism	METABOLISM	AA1_1	-
Pismi1-102639	Pismi1-102510	KOG1263	Multicopper oxidases	Secondary metabolites biosynthesis, transport and catabolism	METABOLISM	AA1_1	-
Paxin1-7090	Paxin1-6967	KOG1263	Multicopper oxidases	Secondary metabolites biosynthesis, transport and catabolism	METABOLISM	AA1_1	-
Pilcr1-826078	Pilcr1-825989	KOG1263	Multicopper oxidases	Secondary metabolites biosynthesis, transport and catabolism	METABOLISM	AA1_1	-
Pilcr1-78767	Pilcr1-78678	KOG1263	Multicopper oxidases	Secondary metabolites biosynthesis, transport and catabolism	METABOLISM	AA1_1	-
Pilcr1-798903	Pilcr1-798814	KOG1263	Multicopper oxidases	Secondary metabolites biosynthesis, transport and catabolism	METABOLISM	AA1_1	-
Pilcr1-755924	Pilcr1-755835	KOG1263	Multicopper oxidases	Secondary metabolites biosynthesis, transport and catabolism	METABOLISM	AA1_1	-
Pilcr1-433751	Pilcr1-433662	KOG1263	Multicopper oxidases	Secondary metabolites biosynthesis, transport and catabolism	METABOLISM	AA1_1	-
Hebcy2-193743	Hebcy2-193591	KOG1263	Multicopper oxidases	Secondary metabolites biosynthesis, transport and catabolism	METABOLISM	AA1_1	-
Hebcy2-74732	Hebcy2-74580	KOG1263	Multicopper oxidases	Secondary metabolites biosynthesis, transport and catabolism	METABOLISM	AA1_1	-
Lacbi2-399745	Lacbi2-399745	KOG1263	Multicopper oxidases	Secondary metabolites biosynthesis, transport and catabolism	METABOLISM	AA1_1	-
Amamu1-165241	Amamu1-165131	KOG1263	Multicopper oxidases	Secondary metabolites biosynthesis, transport and catabolism	METABOLISM	AA1_1	-
Amamu1-165239	Amamu1-165129	KOG1263	Multicopper oxidases	Secondary metabolites biosynthesis, transport and catabolism	METABOLISM	AA1_1	-
Amamu1-165234	Amamu1-165124	KOG1263	Multicopper oxidases	Secondary metabolites biosynthesis, transport and catabolism	METABOLISM	AA1_1	-
Amamu1-168852	Amamu1-168742	KOG1263	Multicopper oxidases	Secondary metabolites biosynthesis, transport and catabolism	METABOLISM	AA1_1	-
Hebcy2-449736	Hebcy2-449736	No KOG	-	-	-	Not a cazyme	-
Hebcy2-438404	Hebcy2-438404	No KOG	-	-	-	Not a cazyme	-
Hebcy2-86148	Hebcy2-86148	No KOG	-	-	-	Not a cazyme	SSP
Hebcy2-220560	Hebcy2-220408	KOG0391	SNF2 family DNA-dependent ATPase	General function prediction only	POORLY CHARACTERIZED	Not a cazyme	-
Hebcy2-15477	Hebcy2-15325	KOG4157	beta-1,6-N-acetylglucosaminyltransferase, contains WSC domain	Posttranslational modification, protein turnover, chaperones	CELLULAR PROCESSES AND SIGNALING	Not a cazyme	-
Lacbi2-394024	Lacbi2-394024	No KOG	-	-	-	Not a cazyme	-
Lacbi2-293463	Lacbi2-293463	No KOG	-	-	-	Not a cazyme	-
Lacbi2-295014	Lacbi2-295014	KOG1282	Serine carboxypeptidases (lysosomal cathepsin A)	Amino acid transport and metabolism	METABOLISM	Not a cazyme	-
Amamu1-169315	Amamu1-169205	KOG1282	Serine carboxypeptidases (lysosomal cathepsin A)	Amino acid transport and metabolism	METABOLISM	Not a cazyme	-
Lacbi2-670965	Lacbi2-670965	KOG2161	Glucosidase I	Carbohydrate transport and metabolism	METABOLISM	GH63	-
Hebcy2-62330	Hebcy2-62330	No KOG	-	-	-	EXPN	SSP
Paxin1-19263	Paxin1-19140	KOG1050	Trehalose-6-phosphate synthase component TPS1 and related subunits	Carbohydrate transport and metabolism	METABOLISM	GT20	-
Paxin1-12791	Paxin1-12668	KOG1263	Multicopper oxidases	Secondary metabolites biosynthesis, transport and catabolism	METABOLISM	AA1_2	-
Lacbi2-486376	Lacbi2-486376	KOG2541	Palmitoyl protein thioesterase	Posttranslational modification, protein turnover, chaperones	CELLULAR PROCESSES AND SIGNALING	Not a cazyme	-
Lacbi2-399921	Lacbi2-399921	No KOG	-	-	-	Not a cazyme	-
Lacbi2-378951	Lacbi2-378951	KOG4680	Uncharacterized conserved protein, contains ML domain	General function prediction only	POORLY CHARACTERIZED	Not a cazyme	SSP
Lacbi2-684056	Lacbi2-684056	KOG3946	Glutaminyl cyclase	Posttranslational modification, protein turnover, chaperones	CELLULAR PROCESSES AND SIGNALING	Not a cazyme	-
Lacbi2-585278	Lacbi2-585278	KOG3372	Signal peptidase complex subunit	Intracellular trafficking, secretion, and vesicular transport	CELLULAR PROCESSES AND SIGNALING	Not a cazyme	SSP
Paxin1-117808	Paxin1-117685	KOG1282	Serine carboxypeptidases (lysosomal cathepsin A)	Amino acid transport and metabolism	METABOLISM	Not a cazyme	-
Hebcy2-444507	Hebcy2-444355	KOG1282	Serine carboxypeptidases (lysosomal cathepsin A)	Amino acid transport and metabolism	METABOLISM	Not a cazyme	-
Amamu1-15146	Amamu1-15036	KOG1282	Serine carboxypeptidases (lysosomal cathepsin A)	Amino acid transport and metabolism	METABOLISM	Not a cazyme	-
Amamu1-15140	Amamu1-15030	KOG1282	Serine carboxypeptidases (lysosomal cathepsin A)	Amino acid transport and metabolism	METABOLISM	Not a cazyme	-
Hebcy2-68953	Hebcy2-68801	KOG1282	Serine carboxypeptidases (lysosomal cathepsin A)	Amino acid transport and metabolism	METABOLISM	Not a cazyme	-
Hebcy2-26028	Hebcy2-25876	KOG1282	Serine carboxypeptidases (lysosomal cathepsin A)	Amino acid transport and metabolism	METABOLISM	Not a cazyme	-
Amamu1-75866	Amamu1-75756	KOG1282	Serine carboxypeptidases (lysosomal cathepsin A)	Amino acid transport and metabolism	METABOLISM	Not a cazyme	-
Trima3-1258016	Trima3-1257701	KOG1211	Amidases	Translation, ribosomal structure and biogenesis	INFORMATION STORAGE AND PROCESSING	Not a cazyme	-
Lacbi2-310502	Lacbi2-310502	KOG1282	Serine carboxypeptidases (lysosomal cathepsin A)	Amino acid transport and metabolism	METABOLISM	Not a cazyme	-
Hebcy2-420956	Hebcy2-420804	KOG1282	Serine carboxypeptidases (lysosomal cathepsin A)	Amino acid transport and metabolism	METABOLISM	Not a cazyme	-
Lacbi2-590087	Lacbi2-590087	No KOG	-	-	-	Not a cazyme	SSP
Lacbi2-472095	Lacbi2-472095	No KOG	-	-	-	Not a cazyme	SSP
Lacbi2-672524	Lacbi2-672524	KOG1512	PHD Zn-finger protein	General function prediction only	POORLY CHARACTERIZED	Not a cazyme	-
Hebcy2-417725	Hebcy2-417725	No KOG	-	-	-	Not a cazyme	SSP
Hebcy2-32378	Hebcy2-32226	KOG1153	Subtilisin-related protease/Vacuolar protease B	Posttranslational modification, protein turnover, chaperones	CELLULAR PROCESSES AND SIGNALING	Not a cazyme	-
Amamu1-874133	Amamu1-874023	KOG1153	Subtilisin-related protease/Vacuolar protease B	Posttranslational modification, protein turnover, chaperones	CELLULAR PROCESSES AND SIGNALING	Not a cazyme	-
Amamu1-172838	Amamu1-172728	KOG0460	Mitochondrial translation elongation factor Tu	Translation, ribosomal structure and biogenesis	INFORMATION STORAGE AND PROCESSING	Not a cazyme	SSP
Lacbi2-682114	Lacbi2-682114	KOG0356	Mitochondrial chaperonin, Cpn60/Hsp60p	Posttranslational modification, protein turnover, chaperones	CELLULAR PROCESSES AND SIGNALING	Not a cazyme	SSP
Lacbi2-303799	Lacbi2-303799	KOG0441	Cu2+/Zn2+ superoxide dismutase SOD1	Inorganic ion transport and metabolism	METABOLISM	Not a cazyme	SSP
Lacbi2-305994	Lacbi2-305994	KOG4472	Glycolipid 2-alpha-mannosyltransferase (alpha-1,2-mannosyltransferase)	Carbohydrate transport and metabolism	METABOLISM	GT15	-
Lacbi2-186002	Lacbi2-186002	KOG4472	Glycolipid 2-alpha-mannosyltransferase (alpha-1,2-mannosyltransferase)	Carbohydrate transport and metabolism	METABOLISM	GT15	-
Lacbi2-472081	Lacbi2-472081	KOG2195	Transferrin receptor and related proteins containing the protease-associated (PA) domain	General function prediction only	POORLY CHARACTERIZED	Not a cazyme	-
Pilcr1-95113	Pilcr1-95024	KOG2210	Oxysterol-binding protein	Signal transduction mechanisms	CELLULAR PROCESSES AND SIGNALING	Not a cazyme	-
Pilcr1-62961	Pilcr1-62872	KOG4472	Glycolipid 2-alpha-mannosyltransferase (alpha-1,2-mannosyltransferase)	Carbohydrate transport and metabolism	METABOLISM	GT15	-
Hebcy2-448420	Hebcy2-448268	KOG4472	Glycolipid 2-alpha-mannosyltransferase (alpha-1,2-mannosyltransferase)	Carbohydrate transport and metabolism	METABOLISM	GT15	-
Hebcy2-14767	Hebcy2-14615	KOG1153	Subtilisin-related protease/Vacuolar protease B	Posttranslational modification, protein turnover, chaperones	CELLULAR PROCESSES AND SIGNALING	Not a cazyme	-
Amamu1-164987	Amamu1-164877	KOG2201	Pantothenate kinase PanK and related proteins	Coenzyme transport and metabolism	METABOLISM	Not a cazyme	-
Paxin1-99029	Paxin1-98906	KOG1282	Serine carboxypeptidases (lysosomal cathepsin A)	Amino acid transport and metabolism	METABOLISM	Not a cazyme	SSP
Pilcr1-94905	Pilcr1-94816	KOG2964	Arginase family protein	Amino acid transport and metabolism	METABOLISM	Not a cazyme	-
Acema1-593753	Acema1-593666	KOG2964	Arginase family protein	Amino acid transport and metabolism	METABOLISM	Not a cazyme	-
Lacbi2-700341	Lacbi2-700341	KOG3083	Prohibitin	Posttranslational modification, protein turnover, chaperones	CELLULAR PROCESSES AND SIGNALING	Not a cazyme	SSP
Lacbi2-678827	Lacbi2-678827	KOG0880	Peptidyl-prolyl cis-trans isomerase	Posttranslational modification, protein turnover, chaperones	CELLULAR PROCESSES AND SIGNALING	Not a cazyme	SSP
Cenge3-651998	Cenge3-651958	KOG0001	Ubiquitin and ubiquitin-like proteins	Posttranslational modification, protein turnover, chaperones	CELLULAR PROCESSES AND SIGNALING	Not a cazyme	-

## Sheet: 10ECM_cluster2_wAnnot
#transcriptId	proteinId	kogid	kogdefline	kogClass	kogGroup	CAZymes	SSP
Paxin1-157809	Paxin1-157809	No KOG	-	-	-	Not a cazyme	SSP
Amamu1-200146	Amamu1-200036	KOG2806	Chitinase	Carbohydrate transport and metabolism	METABOLISM	CBM50-CBM50	SSP
Pilcr1-702494	Pilcr1-702405	KOG4157	beta-1,6-N-acetylglucosaminyltransferase, contains WSC domain	Posttranslational modification, protein turnover, chaperones	CELLULAR PROCESSES AND SIGNALING	Not a cazyme	-
Lacbi2-184692	Lacbi2-184692	No KOG	-	-	-	GH79	-
Hebcy2-448141	Hebcy2-448141	No KOG	-	-	-	GH79	-
Pilcr1-812868	Pilcr1-812868	No KOG	-	-	-	Not a cazyme	-
Amamu1-14088	Amamu1-13978	KOG4744	Uncharacterized conserved protein	Function unknown	POORLY CHARACTERIZED	Not a cazyme	-
Amamu1-105956	Amamu1-105956	No KOG	-	-	-	Not a cazyme	-
Pilcr1-577337	Pilcr1-577337	No KOG	-	-	-	Not a cazyme	-
Pismi1-31044	Pismi1-31044	No KOG	-	-	-	GH17	-
Amamu1-167361	Amamu1-167361	No KOG	-	-	-	Not a cazyme	-
Amamu1-188157	Amamu1-188047	KOG2566	Beta-glucocerebrosidase	Carbohydrate transport and metabolism	METABOLISM	GH30_3	-
Amamu1-27842	Amamu1-27732	KOG3544	Collagens (type IV and type XIII), and related proteins	Extracellular structures	CELLULAR PROCESSES AND SIGNALING	Not a cazyme	SSP
Amamu1-24045	Amamu1-24045	No KOG	-	-	-	Not a cazyme	SSP
Pilcr1-8628	Pilcr1-8628	No KOG	-	-	-	Not a cazyme	SSP
Pilcr1-824617	Pilcr1-824528	KOG3178	Hydroxyindole-O-methyltransferase and related SAM-dependent methyltransferases	General function prediction only	POORLY CHARACTERIZED	Not a cazyme	-
Amamu1-154723	Amamu1-154723	No KOG	-	-	-	Not a cazyme	SSP
Pilcr1-10716	Pilcr1-10716	No KOG	-	-	-	Not a cazyme	SSP
Paxin1-122117	Paxin1-121994	KOG3340	Alpha-L-fucosidase	Carbohydrate transport and metabolism	METABOLISM	GH29	-
Hebcy2-59720	Hebcy2-59720	No KOG	-	-	-	Not a cazyme	SSP
Amamu1-184906	Amamu1-184906	No KOG	-	-	-	Not a cazyme	SSP
Lacbi2-685941	Lacbi2-685941	No KOG	-	-	-	Not a cazyme	-
Lacbi2-326848	Lacbi2-326848	No KOG	-	-	-	Not a cazyme	-
Hebcy2-20881	Hebcy2-20729	KOG4157	beta-1,6-N-acetylglucosaminyltransferase, contains WSC domain	Posttranslational modification, protein turnover, chaperones	CELLULAR PROCESSES AND SIGNALING	Not a cazyme	SSP
Lacbi2-323571	Lacbi2-323571	No KOG	-	-	-	EXPN	SSP
Hebcy2-151227	Hebcy2-151075	KOG4157	beta-1,6-N-acetylglucosaminyltransferase, contains WSC domain	Posttranslational modification, protein turnover, chaperones	CELLULAR PROCESSES AND SIGNALING	Not a cazyme	SSP
Amamu1-173204	Amamu1-173094	KOG4157	beta-1,6-N-acetylglucosaminyltransferase, contains WSC domain	Posttranslational modification, protein turnover, chaperones	CELLULAR PROCESSES AND SIGNALING	Not a cazyme	SSP
Hebcy2-67916	Hebcy2-67916	No KOG	-	-	-	Not a cazyme	SSP
Pilcr1-816004	Pilcr1-815915	KOG3596	Uncharacterized conserved protein	Function unknown	POORLY CHARACTERIZED	Not a cazyme	-
Lacbi2-308787	Lacbi2-308787	No KOG	-	-	-	Not a cazyme	SSP
Lacbi2-380023	Lacbi2-380023	KOG4157	beta-1,6-N-acetylglucosaminyltransferase, contains WSC domain	Posttranslational modification, protein turnover, chaperones	CELLULAR PROCESSES AND SIGNALING	Not a cazyme	-
Lacbi2-643610	Lacbi2-643610	KOG2744	DNA-binding proteins Bright/BRCAA1/RBP1 and related proteins containing BRIGHT domain	Transcription	INFORMATION STORAGE AND PROCESSING	Not a cazyme	SSP
Lacbi2-313655	Lacbi2-313655	No KOG	-	-	-	PL14_5	-
Hebcy2-171462	Hebcy2-171462	No KOG	-	-	-	PL14_5	-
Hebcy2-19900	Hebcy2-19748	KOG1452	Predicted Rho GTPase-activating protein	Signal transduction mechanisms	CELLULAR PROCESSES AND SIGNALING	Not a cazyme	SSP
Lacbi2-704920	Lacbi2-704920	KOG4157	beta-1,6-N-acetylglucosaminyltransferase, contains WSC domain	Posttranslational modification, protein turnover, chaperones	CELLULAR PROCESSES AND SIGNALING	Not a cazyme	-
Lacbi2-703334	Lacbi2-703334	No KOG	-	-	-	Not a cazyme	-
Lacbi2-483683	Lacbi2-483683	No KOG	-	-	-	Not a cazyme	SSP
Hebcy2-443942	Hebcy2-443790	KOG4743	Cyclin-dependent kinase inhibitor	Signal transduction mechanisms	CELLULAR PROCESSES AND SIGNALING	Not a cazyme	-
Paxin1-168173	Paxin1-168173	No KOG	-	-	-	Not a cazyme	SSP
Lacbi2-691244	Lacbi2-691244	No KOG	-	-	-	Not a cazyme	SSP
Paxin1-59323	Paxin1-59323	No KOG	-	-	-	Not a cazyme	SSP
Lacbi2-253198	Lacbi2-253198	No KOG	-	-	-	Not a cazyme	SSP
Lacbi2-238394	Lacbi2-238394	No KOG	-	-	-	Not a cazyme	SSP
Trima3-1291850	Trima3-1291850	No KOG	-	-	-	Not a cazyme	SSP
Lacbi2-335058	Lacbi2-335058	No KOG	-	-	-	Not a cazyme	SSP
Lacbi2-241509	Lacbi2-241509	No KOG	-	-	-	Not a cazyme	SSP
Lacbi2-624234	Lacbi2-624234	No KOG	-	-	-	Not a cazyme	SSP
Amamu1-26353	Amamu1-26353	No KOG	-	-	-	Not a cazyme	SSP
Amamu1-13888	Amamu1-13888	No KOG	-	-	-	Not a cazyme	SSP
Amamu1-13892	Amamu1-13892	No KOG	-	-	-	Not a cazyme	SSP
Amamu1-13887	Amamu1-13887	No KOG	-	-	-	Not a cazyme	SSP
Amamu1-75513	Amamu1-75513	No KOG	-	-	-	Not a cazyme	SSP
Amamu1-13092	Amamu1-13092	No KOG	-	-	-	Not a cazyme	SSP
Pismi1-675708	Pismi1-675708	No KOG	-	-	-	Not a cazyme	SSP
Lacbi2-607935	Lacbi2-607935	No KOG	-	-	-	Not a cazyme	SSP
Lacbi2-704717	Lacbi2-704717	No KOG	-	-	-	Not a cazyme	SSP
Lacbi2-647030	Lacbi2-647030	No KOG	-	-	-	Not a cazyme	SSP
Hebcy2-324580	Hebcy2-324580	No KOG	-	-	-	Not a cazyme	SSP
Pilcr1-208739	Pilcr1-208739	No KOG	-	-	-	Not a cazyme	SSP
Pilcr1-826024	Pilcr1-826024	No KOG	-	-	-	Not a cazyme	SSP
Pilcr1-89872	Pilcr1-89872	No KOG	-	-	-	CBM13	SSP
Pilcr1-391839	Pilcr1-391839	No KOG	-	-	-	Not a cazyme	SSP
Pilcr1-579126	Pilcr1-579126	No KOG	-	-	-	GH45	SSP
Lacbi2-637905	Lacbi2-637905	No KOG	-	-	-	Not a cazyme	-
Lacbi2-595396	Lacbi2-595396	No KOG	-	-	-	Not a cazyme	SSP
Amamu1-44296	Amamu1-44296	No KOG	-	-	-	Not a cazyme	SSP
Lacbi2-291493	Lacbi2-291493	KOG3599	Ca2+-modulated nonselective cation channel polycystin	Signal transduction mechanisms	CELLULAR PROCESSES AND SIGNALING	Not a cazyme	SSP
Lacbi2-674406	Lacbi2-674406	KOG3017	Defense-related protein containing SCP domain	Function unknown	POORLY CHARACTERIZED	Not a cazyme	SSP
Amamu1-11867	Amamu1-11867	No KOG	-	-	-	Not a cazyme	SSP
Lacbi2-647986	Lacbi2-647986	No KOG	-	-	-	Not a cazyme	SSP
Hebcy2-444771	Hebcy2-444619	KOG4701	Chitinase	Cell wall/membrane/envelope biogenesis	CELLULAR PROCESSES AND SIGNALING	Not a cazyme	-
Trima3-1275210	Trima3-1275210	No KOG	-	-	-	Not a cazyme	SSP
Lacbi2-307294	Lacbi2-307294	No KOG	-	-	-	Not a cazyme	SSP
Lacbi2-298392	Lacbi2-298392	KOG1187	Serine/threonine protein kinase	Signal transduction mechanisms	CELLULAR PROCESSES AND SIGNALING	Not a cazyme	-
Trima3-1382320	Trima3-1382005	KOG4701	Chitinase	Cell wall/membrane/envelope biogenesis	CELLULAR PROCESSES AND SIGNALING	Not a cazyme	SSP
Lacbi2-300552	Lacbi2-300552	KOG4297	C-type lectin	Defense mechanisms	CELLULAR PROCESSES AND SIGNALING	Not a cazyme	SSP
Lacbi2-527959	Lacbi2-527959	KOG3599	Ca2+-modulated nonselective cation channel polycystin	Signal transduction mechanisms	CELLULAR PROCESSES AND SIGNALING	Not a cazyme	-
Amamu1-816355	Amamu1-816355	No KOG	-	-	-	Not a cazyme	SSP
Amamu1-822990	Amamu1-822990	No KOG	-	-	-	Not a cazyme	SSP
Amamu1-178558	Amamu1-178558	No KOG	-	-	-	Not a cazyme	-
Amamu1-816028	Amamu1-816028	No KOG	-	-	-	Not a cazyme	SSP
Lacbi2-621115	Lacbi2-621115	No KOG	-	-	-	Not a cazyme	SSP
Lacbi2-619090	Lacbi2-619090	No KOG	-	-	-	CBM48	SSP
Lacbi2-698839	Lacbi2-698839	No KOG	-	-	-	Not a cazyme	SSP
Lacbi2-297363	Lacbi2-297363	No KOG	-	-	-	Not a cazyme	SSP
Hebcy2-446740	Hebcy2-446740	No KOG	-	-	-	Not a cazyme	SSP
Hebcy2-445225	Hebcy2-445073	KOG3017	Defense-related protein containing SCP domain	Function unknown	POORLY CHARACTERIZED	Not a cazyme	-
Hebcy2-181661	Hebcy2-181509	KOG3599	Ca2+-modulated nonselective cation channel polycystin	Signal transduction mechanisms	CELLULAR PROCESSES AND SIGNALING	Not a cazyme	SSP
Amamu1-162695	Amamu1-162695	No KOG	-	-	-	Not a cazyme	SSP
Amamu1-67439	Amamu1-67439	No KOG	-	-	-	Not a cazyme	SSP
Lacbi2-658557	Lacbi2-658557	KOG4157	beta-1,6-N-acetylglucosaminyltransferase, contains WSC domain	Posttranslational modification, protein turnover, chaperones	CELLULAR PROCESSES AND SIGNALING	Not a cazyme	SSP
Paxin1-92664	Paxin1-92664	No KOG	-	-	-	GH25	SSP
Paxin1-83199	Paxin1-83199	No KOG	-	-	-	GH25	SSP
Paxin1-6421	Paxin1-6421	No KOG	-	-	-	GH25	SSP
Paxin1-89102	Paxin1-89102	No KOG	-	-	-	GH25	SSP

## Sheet: 10ECM_cluster3_wAnnot
#transcriptId	proteinId	kogid	kogdefline	kogClass	kogGroup	CAZymes	SSP
Acema1-710560	Acema1-710473	KOG3227	Calcium-responsive transcription coactivator	Transcription	INFORMATION STORAGE AND PROCESSING	Not a cazyme	-
Acema1-669775	Acema1-669775	No KOG	-	-	-	GH3	-
Acema1-688998	Acema1-688998	No KOG	-	-	-	AA12	SSP
Acema1-707850	Acema1-707763	KOG4701	Chitinase	Cell wall/membrane/envelope biogenesis	CELLULAR PROCESSES AND SIGNALING	GH15-CBM20	-
Acema1-714887	Acema1-714800	KOG4297	C-type lectin	Signal transduction mechanisms	CELLULAR PROCESSES AND SIGNALING	GH72	-
Acema1-672159	Acema1-672072	KOG4297	C-type lectin	Signal transduction mechanisms	CELLULAR PROCESSES AND SIGNALING	GH72	-
Acema1-327210	Acema1-327123	KOG4701	Chitinase	Cell wall/membrane/envelope biogenesis	CELLULAR PROCESSES AND SIGNALING	GH72-CBM43	-
Acema1-678616	Acema1-678616	No KOG	-	-	-	GH72	-
Acema1-675298	Acema1-675298	No KOG	-	-	-	GH72	-
Acema1-598770	Acema1-598683	KOG4701	Chitinase	Cell wall/membrane/envelope biogenesis	CELLULAR PROCESSES AND SIGNALING	GH16	-
Acema1-108145	Acema1-108145	No KOG	-	-	-	GH16	SSP
Acema1-746903	Acema1-746903	No KOG	-	-	-	GT32	-
Tubma1-351746	Tubma1-351746	No KOG	-	-	-	GH55	-
Pilcr1-826689	Pilcr1-826689	No KOG	-	-	-	GH55	-
Tubma1-328771	Tubma1-328608	KOG0047	Catalase	Inorganic ion transport and metabolism	METABOLISM	Not a cazyme	-
Tubma1-360568	Tubma1-360568	No KOG	-	-	-	GH5_9	-
Tubma1-357556	Tubma1-357393	KOG0672	Halotolerance protein HAL3 (contains flavoprotein domain)	Inorganic ion transport and metabolism	METABOLISM	Not a cazyme	-
Tubma1-276754	Tubma1-276591	KOG1382	Multiple inositol polyphosphate phosphatase	General function prediction only	POORLY CHARACTERIZED	Not a cazyme	-
Tubma1-340477	Tubma1-340477	No KOG	-	-	-	Not a cazyme	SSP
Tubma1-357708	Tubma1-357545	KOG1217	Fibrillins and related proteins containing Ca2+-binding EGF-like domains	Signal transduction mechanisms	CELLULAR PROCESSES AND SIGNALING	Not a cazyme	-
Tubma1-279320	Tubma1-279157	KOG1218	Proteins containing Ca2+-binding EGF-like domains	Signal transduction mechanisms	CELLULAR PROCESSES AND SIGNALING	Not a cazyme	-
Tubma1-351951	Tubma1-351788	KOG4389	Acetylcholinesterase/Butyrylcholinesterase	Signal transduction mechanisms	CELLULAR PROCESSES AND SIGNALING	Not a cazyme	-
Tubma1-297223	Tubma1-297060	KOG0156	Cytochrome P450 CYP2 subfamily	Secondary metabolites biosynthesis, transport and catabolism	METABOLISM	Not a cazyme	-
Tubma1-357773	Tubma1-357610	KOG4569	Predicted lipase	Lipid transport and metabolism	METABOLISM	Not a cazyme	-
Tubma1-287671	Tubma1-287508	KOG1238	Glucose dehydrogenase/choline dehydrogenase/mandelonitrile lyase (GMC oxidoreductase family)	General function prediction only	POORLY CHARACTERIZED	AA3_2	-
Lacbi2-332226	Lacbi2-332226	KOG3017	Defense-related protein containing SCP domain	Function unknown	POORLY CHARACTERIZED	Not a cazyme	SSP
Tubma1-353510	Tubma1-353347	KOG4742	Predicted chitinase	General function prediction only	POORLY CHARACTERIZED	CBM18-CE4	-
Tubma1-293002	Tubma1-292839	KOG4742	Predicted chitinase	General function prediction only	POORLY CHARACTERIZED	CBM18-CE4	-
Tubma1-273923	Tubma1-273760	KOG1263	Multicopper oxidases	Secondary metabolites biosynthesis, transport and catabolism	METABOLISM	AA1_3	-
Tubma1-360125	Tubma1-360125	No KOG	-	-	-	CE4	SSP
Tubma1-279214	Tubma1-279051	KOG1065	Maltase glucoamylase and related hydrolases, glycosyl hydrolase family 31	Carbohydrate transport and metabolism	METABOLISM	GH31	-
Tubma1-272585	Tubma1-272585	No KOG	-	-	-	Not a cazyme	-
Tubma1-276973	Tubma1-276810	KOG2100	Dipeptidyl aminopeptidase	Posttranslational modification, protein turnover, chaperones	CELLULAR PROCESSES AND SIGNALING	Not a cazyme	-
Tubma1-276965	Tubma1-276802	KOG2100	Dipeptidyl aminopeptidase	Posttranslational modification, protein turnover, chaperones	CELLULAR PROCESSES AND SIGNALING	Not a cazyme	-
Acema1-739468	Acema1-739381	KOG1339	Aspartyl protease	Posttranslational modification, protein turnover, chaperones	CELLULAR PROCESSES AND SIGNALING	Not a cazyme	-
Acema1-719164	Acema1-719077	KOG1198	Zinc-binding oxidoreductase	General function prediction only	POORLY CHARACTERIZED	Not a cazyme	-
Acema1-600967	Acema1-600880	KOG1263	Multicopper oxidases	Secondary metabolites biosynthesis, transport and catabolism	METABOLISM	AA1_3	-
Acema1-770961	Acema1-770874	KOG2806	Chitinase	Carbohydrate transport and metabolism	METABOLISM	GH18	-
Acema1-592526	Acema1-592439	KOG1231	Proteins containing the FAD binding domain	Energy production and conversion	METABOLISM	Not a cazyme	-
Acema1-373683	Acema1-373596	KOG4701	Chitinase	Cell wall/membrane/envelope biogenesis	CELLULAR PROCESSES AND SIGNALING	CBM18-CE4-CBM18-CBM18-CBM18-CBM18	-
Acema1-685306	Acema1-685219	KOG3346	Phosphatidylethanolamine binding protein	General function prediction only	POORLY CHARACTERIZED	Not a cazyme	SSP
Acema1-717668	Acema1-717581	KOG1238	Glucose dehydrogenase/choline dehydrogenase/mandelonitrile lyase (GMC oxidoreductase family)	General function prediction only	POORLY CHARACTERIZED	AA3_2	-
Acema1-731528	Acema1-731441	KOG4389	Acetylcholinesterase/Butyrylcholinesterase	Signal transduction mechanisms	CELLULAR PROCESSES AND SIGNALING	Not a cazyme	-
Acema1-655085	Acema1-654998	KOG2182	Hydrolytic enzymes of the alpha/beta hydrolase fold	General function prediction only	POORLY CHARACTERIZED	Not a cazyme	-
Acema1-662233	Acema1-662146	KOG4389	Acetylcholinesterase/Butyrylcholinesterase	Signal transduction mechanisms	CELLULAR PROCESSES AND SIGNALING	Not a cazyme	-
Acema1-620031	Acema1-619944	KOG1516	Carboxylesterase and related proteins	General function prediction only	POORLY CHARACTERIZED	Not a cazyme	-
Acema1-751732	Acema1-751645	KOG1066	Glucosidase II catalytic (alpha) subunit and related enzymes, glycosyl hydrolase family 31	Carbohydrate transport and metabolism	METABOLISM	GH31	-
Acema1-740347	Acema1-740260	KOG1339	Aspartyl protease	Posttranslational modification, protein turnover, chaperones	CELLULAR PROCESSES AND SIGNALING	Not a cazyme	-
Acema1-716387	Acema1-716300	KOG1263	Multicopper oxidases	Secondary metabolites biosynthesis, transport and catabolism	METABOLISM	AA1	-
Acema1-714312	Acema1-714225	KOG0158	Cytochrome P450 CYP3/CYP5/CYP6/CYP9 subfamilies	Secondary metabolites biosynthesis, transport and catabolism	METABOLISM	Not a cazyme	-
Acema1-796641	Acema1-796554	KOG4569	Predicted lipase	Lipid transport and metabolism	METABOLISM	Not a cazyme	SSP
Acema1-751921	Acema1-751834	KOG4157	beta-1,6-N-acetylglucosaminyltransferase, contains WSC domain	Carbohydrate transport and metabolism	METABOLISM	Not a cazyme	-
Acema1-217544	Acema1-217457	KOG4157	beta-1,6-N-acetylglucosaminyltransferase, contains WSC domain	Carbohydrate transport and metabolism	METABOLISM	Not a cazyme	-
Hebcy2-25941	Hebcy2-25789	KOG4157	beta-1,6-N-acetylglucosaminyltransferase, contains WSC domain	Posttranslational modification, protein turnover, chaperones	CELLULAR PROCESSES AND SIGNALING	Not a cazyme	SSP
Acema1-693432	Acema1-693345	KOG1437	Fasciclin and related adhesion glycoproteins	Extracellular structures	CELLULAR PROCESSES AND SIGNALING	Not a cazyme	-
Acema1-16176	Acema1-16089	KOG1437	Fasciclin and related adhesion glycoproteins	Extracellular structures	CELLULAR PROCESSES AND SIGNALING	Not a cazyme	-
Acema1-685143	Acema1-685056	KOG1437	Fasciclin and related adhesion glycoproteins	Extracellular structures	CELLULAR PROCESSES AND SIGNALING	Not a cazyme	-
Acema1-675440	Acema1-675440	No KOG	-	-	-	Not a cazyme	-
Acema1-662723	Acema1-662636	KOG1263	Multicopper oxidases	Secondary metabolites biosynthesis, transport and catabolism	METABOLISM	AA1	-
Acema1-693638	Acema1-693551	KOG4389	Acetylcholinesterase/Butyrylcholinesterase	Signal transduction mechanisms	CELLULAR PROCESSES AND SIGNALING	Not a cazyme	-
Acema1-805526	Acema1-805439	KOG4389	Acetylcholinesterase/Butyrylcholinesterase	Signal transduction mechanisms	CELLULAR PROCESSES AND SIGNALING	Not a cazyme	-
Acema1-725591	Acema1-725504	KOG1231	Proteins containing the FAD binding domain	Energy production and conversion	METABOLISM	Not a cazyme	-
Acema1-803268	Acema1-803181	KOG1325	Lysophospholipase	Lipid transport and metabolism	METABOLISM	Not a cazyme	-
Acema1-655016	Acema1-654929	KOG1231	Proteins containing the FAD binding domain	Energy production and conversion	METABOLISM	Not a cazyme	-
Acema1-594702	Acema1-594615	KOG1231	Proteins containing the FAD binding domain	Energy production and conversion	METABOLISM	Not a cazyme	-
Acema1-688864	Acema1-688777	KOG4157	beta-1,6-N-acetylglucosaminyltransferase, contains WSC domain	Carbohydrate transport and metabolism	METABOLISM	AA5_1	-
Cenge3-680658	Cenge3-680618	KOG4177	Ankyrin	Cell wall/membrane/envelope biogenesis	CELLULAR PROCESSES AND SIGNALING	Not a cazyme	-
Cenge3-594577	Cenge3-594537	KOG1515	Arylacetamide deacetylase	Defense mechanisms	CELLULAR PROCESSES AND SIGNALING	Not a cazyme	-
Cenge3-309694	Cenge3-309654	KOG4569	Predicted lipase	Lipid transport and metabolism	METABOLISM	Not a cazyme	-
Cenge3-654511	Cenge3-654471	KOG1263	Multicopper oxidases	Secondary metabolites biosynthesis, transport and catabolism	METABOLISM	AA1_3	-
Cenge3-689809	Cenge3-689769	KOG2806	Chitinase	Carbohydrate transport and metabolism	METABOLISM	CBM18-CBM18-GH18	-
Cenge3-623629	Cenge3-623629	No KOG	-	-	-	Not a cazyme	-
Cenge3-636128	Cenge3-636088	KOG1238	Glucose dehydrogenase/choline dehydrogenase/mandelonitrile lyase (GMC oxidoreductase family)	General function prediction only	POORLY CHARACTERIZED	AA3_2	-
Cenge3-85576	Cenge3-85536	KOG4389	Acetylcholinesterase/Butyrylcholinesterase	Signal transduction mechanisms	CELLULAR PROCESSES AND SIGNALING	Not a cazyme	-
Acema1-741333	Acema1-741246	KOG1516	Carboxylesterase and related proteins	General function prediction only	POORLY CHARACTERIZED	Not a cazyme	-
Acema1-713211	Acema1-713211	No KOG	-	-	-	GH16	SSP
Acema1-667762	Acema1-667675	KOG3599	Ca2+-modulated nonselective cation channel polycystin	Inorganic ion transport and metabolism	METABOLISM	Not a cazyme	-
Pilcr1-819203	Pilcr1-819114	KOG1382	Multiple inositol polyphosphate phosphatase	General function prediction only	POORLY CHARACTERIZED	Not a cazyme	-
Acema1-754230	Acema1-754143	KOG1382	Multiple inositol polyphosphate phosphatase	General function prediction only	POORLY CHARACTERIZED	Not a cazyme	-
Acema1-218627	Acema1-218540	KOG1097	Adenine deaminase/adenosine deaminase	Nucleotide transport and metabolism	METABOLISM	Not a cazyme	-
Acema1-166656	Acema1-166656	No KOG	-	-	-	Not a cazyme	-
Acema1-591387	Acema1-591387	No KOG	-	-	-	AA9	-
Acema1-754219	Acema1-754132	KOG4389	Acetylcholinesterase/Butyrylcholinesterase	Signal transduction mechanisms	CELLULAR PROCESSES AND SIGNALING	Not a cazyme	-
Acema1-804448	Acema1-804361	KOG1238	Glucose dehydrogenase/choline dehydrogenase/mandelonitrile lyase (GMC oxidoreductase family)	General function prediction only	POORLY CHARACTERIZED	AA8-AA3_1	-
Acema1-674204	Acema1-674204	No KOG	-	-	-	Not a cazyme	-
Acema1-636915	Acema1-636828	KOG2806	Chitinase	Carbohydrate transport and metabolism	METABOLISM	GH55	-
Acema1-642324	Acema1-642324	No KOG	-	-	-	GH55	-
Cenge3-649322	Cenge3-649322	No KOG	-	-	-	GH55	-
Acema1-680911	Acema1-680824	KOG2614	Kynurenine 3-monooxygenase and related flavoprotein monooxygenases	General function prediction only	POORLY CHARACTERIZED	Not a cazyme	-
Acema1-751026	Acema1-751026	No KOG	-	-	-	Not a cazyme	-
Acema1-744297	Acema1-744297	No KOG	-	-	-	Not a cazyme	-
Acema1-720413	Acema1-720413	No KOG	-	-	-	Not a cazyme	-
Acema1-715310	Acema1-715223	KOG1238	Glucose dehydrogenase/choline dehydrogenase/mandelonitrile lyase (GMC oxidoreductase family)	General function prediction only	POORLY CHARACTERIZED	AA8-AA3_1-CBM1	-
Acema1-671039	Acema1-670952	KOG4742	Predicted chitinase	General function prediction only	POORLY CHARACTERIZED	CBM18-CBM18-CBM18-CBM18-AA5	-
Acema1-730895	Acema1-730808	KOG4157	beta-1,6-N-acetylglucosaminyltransferase, contains WSC domain	Carbohydrate transport and metabolism	METABOLISM	Not a cazyme	-
Acema1-596857	Acema1-596770	KOG4742	Predicted chitinase	General function prediction only	POORLY CHARACTERIZED	CBM18-CE4	-
Acema1-661719	Acema1-661719	No KOG	-	-	-	CE4	SSP
Acema1-728793	Acema1-728706	KOG1231	Proteins containing the FAD binding domain	Energy production and conversion	METABOLISM	Not a cazyme	-
Acema1-677451	Acema1-677364	KOG1231	Proteins containing the FAD binding domain	Energy production and conversion	METABOLISM	Not a cazyme	-
Cenge3-439310	Cenge3-439270	KOG1369	Hexokinase	Carbohydrate transport and metabolism	METABOLISM	Not a cazyme	-
Acema1-610853	Acema1-610766	KOG1282	Serine carboxypeptidases (lysosomal cathepsin A)	Amino acid transport and metabolism	METABOLISM	Not a cazyme	-
Acema1-693168	Acema1-693081	KOG4389	Acetylcholinesterase/Butyrylcholinesterase	Signal transduction mechanisms	CELLULAR PROCESSES AND SIGNALING	Not a cazyme	-
Acema1-753569	Acema1-753482	KOG1282	Serine carboxypeptidases (lysosomal cathepsin A)	Amino acid transport and metabolism	METABOLISM	Not a cazyme	-
Acema1-810926	Acema1-810839	KOG1263	Multicopper oxidases	Secondary metabolites biosynthesis, transport and catabolism	METABOLISM	AA1_2	-
Acema1-695832	Acema1-695745	KOG1263	Multicopper oxidases	Secondary metabolites biosynthesis, transport and catabolism	METABOLISM	AA1_2	-
Acema1-419547	Acema1-419460	KOG2806	Chitinase	Carbohydrate transport and metabolism	METABOLISM	GH18	-
Acema1-610976	Acema1-610889	KOG0624	dsRNA-activated protein kinase inhibitor P58, contains TPR and DnaJ domains	Defense mechanisms	CELLULAR PROCESSES AND SIGNALING	Not a cazyme	-
Acema1-800203	Acema1-800116	KOG1263	Multicopper oxidases	Secondary metabolites biosynthesis, transport and catabolism	METABOLISM	AA1_3	-
Acema1-729317	Acema1-729230	KOG1027	Serine/threonine protein kinase and endoribonuclease ERN1/IRE1, sensor of the unfolded protein response pathway	Signal transduction mechanisms	CELLULAR PROCESSES AND SIGNALING	Not a cazyme	-
Acema1-320740	Acema1-320653	KOG1211	Amidases	Translation, ribosomal structure and biogenesis	INFORMATION STORAGE AND PROCESSING	Not a cazyme	-
Acema1-672612	Acema1-672525	KOG1263	Multicopper oxidases	Secondary metabolites biosynthesis, transport and catabolism	METABOLISM	AA1_3	-
Acema1-644109	Acema1-644022	KOG1263	Multicopper oxidases	Secondary metabolites biosynthesis, transport and catabolism	METABOLISM	AA1_3	-
Acema1-230687	Acema1-230600	KOG1263	Multicopper oxidases	Secondary metabolites biosynthesis, transport and catabolism	METABOLISM	AA1_3	-
Acema1-726780	Acema1-726693	KOG1263	Multicopper oxidases	Secondary metabolites biosynthesis, transport and catabolism	METABOLISM	AA1_3	-
Cenge3-708825	Cenge3-708785	KOG4157	beta-1,6-N-acetylglucosaminyltransferase, contains WSC domain	Posttranslational modification, protein turnover, chaperones	CELLULAR PROCESSES AND SIGNALING	CBM18-CE4-CBM18	-
Cenge3-658291	Cenge3-658251	KOG1339	Aspartyl protease	Posttranslational modification, protein turnover, chaperones	CELLULAR PROCESSES AND SIGNALING	Not a cazyme	-
Cenge3-652908	Cenge3-652868	KOG4389	Acetylcholinesterase/Butyrylcholinesterase	Signal transduction mechanisms	CELLULAR PROCESSES AND SIGNALING	Not a cazyme	-
Hebcy2-443597	Hebcy2-443597	No KOG	-	-	-	Not a cazyme	-
Hebcy2-17405	Hebcy2-17405	No KOG	-	-	-	Not a cazyme	-
Amamu1-267119	Amamu1-267119	No KOG	-	-	-	Not a cazyme	-
Tubma1-283708	Tubma1-283708	No KOG	-	-	-	Not a cazyme	-
Acema1-703680	Acema1-703680	No KOG	-	-	-	Not a cazyme	-
Acema1-142316	Acema1-142316	No KOG	-	-	-	Not a cazyme	-
Acema1-729596	Acema1-729596	No KOG	-	-	-	Not a cazyme	SSP
Pilcr1-815744	Pilcr1-815744	No KOG	-	-	-	Not a cazyme	-
Amamu1-105344	Amamu1-105234	KOG3599	Ca2+-modulated nonselective cation channel polycystin	Signal transduction mechanisms	CELLULAR PROCESSES AND SIGNALING	Not a cazyme	-
Pilcr1-816659	Pilcr1-816659	No KOG	-	-	-	Not a cazyme	SSP
Hebcy2-143582	Hebcy2-143582	No KOG	-	-	-	AA2	-
Hebcy2-27571	Hebcy2-27571	No KOG	-	-	-	AA2	-
Lacbi2-191903	Lacbi2-191903	No KOG	-	-	-	AA2	-
Hebcy2-20759	Hebcy2-20759	No KOG	-	-	-	AA2	-
Hebcy2-411566	Hebcy2-411566	No KOG	-	-	-	Not a cazyme	-
Trima3-876495	Trima3-876495	No KOG	-	-	-	Not a cazyme	-
Hebcy2-434858	Hebcy2-434858	No KOG	-	-	-	Not a cazyme	SSP
Hebcy2-292307	Hebcy2-292307	No KOG	-	-	-	Not a cazyme	-
Acema1-737114	Acema1-737114	No KOG	-	-	-	Not a cazyme	-
Pilcr1-827162	Pilcr1-827073	KOG3017	Defense-related protein containing SCP domain	Function unknown	POORLY CHARACTERIZED	Not a cazyme	SSP
Lacbi2-382668	Lacbi2-382668	KOG3017	Defense-related protein containing SCP domain	Function unknown	POORLY CHARACTERIZED	Not a cazyme	SSP
Hebcy2-10453	Hebcy2-10301	KOG4157	beta-1,6-N-acetylglucosaminyltransferase, contains WSC domain	Posttranslational modification, protein turnover, chaperones	CELLULAR PROCESSES AND SIGNALING	Not a cazyme	-
Lacbi2-334862	Lacbi2-334862	KOG3017	Defense-related protein containing SCP domain	Function unknown	POORLY CHARACTERIZED	Not a cazyme	SSP
Lacbi2-393135	Lacbi2-393135	KOG3017	Defense-related protein containing SCP domain	Function unknown	POORLY CHARACTERIZED	Not a cazyme	SSP
Lacbi2-327722	Lacbi2-327722	KOG3017	Defense-related protein containing SCP domain	Function unknown	POORLY CHARACTERIZED	Not a cazyme	SSP
Hebcy2-75175	Hebcy2-75023	KOG1216	von Willebrand factor and related coagulation proteins	Defense mechanisms	CELLULAR PROCESSES AND SIGNALING	Not a cazyme	-
Amamu1-10699	Amamu1-10589	KOG1187	Serine/threonine protein kinase	Signal transduction mechanisms	CELLULAR PROCESSES AND SIGNALING	Not a cazyme	-
Lacbi2-693928	Lacbi2-693928	No KOG	-	-	-	Not a cazyme	SSP
Lacbi2-305233	Lacbi2-305233	No KOG	-	-	-	Not a cazyme	SSP
Hebcy2-431505	Hebcy2-431505	No KOG	-	-	-	Not a cazyme	SSP
Pilcr1-568351	Pilcr1-568262	KOG4389	Acetylcholinesterase/Butyrylcholinesterase	Signal transduction mechanisms	CELLULAR PROCESSES AND SIGNALING	Not a cazyme	-
Pilcr1-99074	Pilcr1-98985	KOG0156	Cytochrome P450 CYP2 subfamily	Secondary metabolites biosynthesis, transport and catabolism	METABOLISM	Not a cazyme	-
Pilcr1-13189	Pilcr1-13100	KOG1263	Multicopper oxidases	Secondary metabolites biosynthesis, transport and catabolism	METABOLISM	AA1	-
Pilcr1-10797	Pilcr1-10708	KOG1231	Proteins containing the FAD binding domain	Energy production and conversion	METABOLISM	AA7	-
Pilcr1-13778	Pilcr1-13689	KOG4389	Acetylcholinesterase/Butyrylcholinesterase	Signal transduction mechanisms	CELLULAR PROCESSES AND SIGNALING	Not a cazyme	-
Pilcr1-809951	Pilcr1-809862	KOG1339	Aspartyl protease	Posttranslational modification, protein turnover, chaperones	CELLULAR PROCESSES AND SIGNALING	Not a cazyme	-
Hebcy2-66043	Hebcy2-65891	KOG1339	Aspartyl protease	Posttranslational modification, protein turnover, chaperones	CELLULAR PROCESSES AND SIGNALING	Not a cazyme	SSP
Hebcy2-449220	Hebcy2-449068	KOG0157	Cytochrome P450 CYP4/CYP19/CYP26 subfamilies	Secondary metabolites biosynthesis, transport and catabolism	METABOLISM	Not a cazyme	-
Hebcy2-76522	Hebcy2-76370	KOG0156	Cytochrome P450 CYP2 subfamily	Secondary metabolites biosynthesis, transport and catabolism	METABOLISM	Not a cazyme	-
Hebcy2-32577	Hebcy2-32425	KOG1231	Proteins containing the FAD binding domain	Energy production and conversion	METABOLISM	Not a cazyme	-
Hebcy2-32576	Hebcy2-32424	KOG1238	Glucose dehydrogenase/choline dehydrogenase/mandelonitrile lyase (GMC oxidoreductase family)	General function prediction only	POORLY CHARACTERIZED	AA3_2	-
Hebcy2-70963	Hebcy2-70963	No KOG	-	-	-	Not a cazyme	-
Hebcy2-29932	Hebcy2-29932	No KOG	-	-	-	Not a cazyme	-
Hebcy2-21174	Hebcy2-21022	KOG1231	Proteins containing the FAD binding domain	Energy production and conversion	METABOLISM	Not a cazyme	-
Lacbi2-314446	Lacbi2-314446	KOG0157	Cytochrome P450 CYP4/CYP19/CYP26 subfamilies	Secondary metabolites biosynthesis, transport and catabolism	METABOLISM	Not a cazyme	-
Lacbi2-297620	Lacbi2-297620	KOG3332	N-acetylglucosaminyl phosphatidylinositol de-N-acetylase	Cell wall/membrane/envelope biogenesis	CELLULAR PROCESSES AND SIGNALING	Not a cazyme	SSP
Lacbi2-619430	Lacbi2-619430	KOG3179	Predicted glutamine synthetase	Nucleotide transport and metabolism	METABOLISM	Not a cazyme	SSP
Lacbi2-665882	Lacbi2-665882	KOG3306	Predicted membrane protein	Function unknown	POORLY CHARACTERIZED	Not a cazyme	SSP
Lacbi2-483980	Lacbi2-483980	KOG1238	Glucose dehydrogenase/choline dehydrogenase/mandelonitrile lyase (GMC oxidoreductase family)	General function prediction only	POORLY CHARACTERIZED	Not a cazyme	-
Lacbi2-296408	Lacbi2-296408	KOG1578	Predicted carbonic anhydrase involved in protection against oxidative damage	Inorganic ion transport and metabolism	METABOLISM	Not a cazyme	-
Trima3-1403463	Trima3-1403148	KOG1238	Glucose dehydrogenase/choline dehydrogenase/mandelonitrile lyase (GMC oxidoreductase family)	General function prediction only	POORLY CHARACTERIZED	AA3_2	-
Lacbi2-487098	Lacbi2-487098	KOG1238	Glucose dehydrogenase/choline dehydrogenase/mandelonitrile lyase (GMC oxidoreductase family)	General function prediction only	POORLY CHARACTERIZED	AA3_2	-
Hebcy2-432390	Hebcy2-432238	KOG1238	Glucose dehydrogenase/choline dehydrogenase/mandelonitrile lyase (GMC oxidoreductase family)	General function prediction only	POORLY CHARACTERIZED	AA3_2	-
Hebcy2-392633	Hebcy2-392481	KOG1238	Glucose dehydrogenase/choline dehydrogenase/mandelonitrile lyase (GMC oxidoreductase family)	General function prediction only	POORLY CHARACTERIZED	AA3_2	-
Hebcy2-26222	Hebcy2-26070	KOG1238	Glucose dehydrogenase/choline dehydrogenase/mandelonitrile lyase (GMC oxidoreductase family)	General function prediction only	POORLY CHARACTERIZED	AA3_2	-
Lacbi2-448758	Lacbi2-448758	KOG1238	Glucose dehydrogenase/choline dehydrogenase/mandelonitrile lyase (GMC oxidoreductase family)	General function prediction only	POORLY CHARACTERIZED	AA3_2	-
Hebcy2-447141	Hebcy2-446989	KOG1238	Glucose dehydrogenase/choline dehydrogenase/mandelonitrile lyase (GMC oxidoreductase family)	General function prediction only	POORLY CHARACTERIZED	AA3_2	-
Hebcy2-445474	Hebcy2-445322	KOG4389	Acetylcholinesterase/Butyrylcholinesterase	Signal transduction mechanisms	CELLULAR PROCESSES AND SIGNALING	Not a cazyme	-
Amamu1-374174	Amamu1-374064	KOG4389	Acetylcholinesterase/Butyrylcholinesterase	Signal transduction mechanisms	CELLULAR PROCESSES AND SIGNALING	Not a cazyme	-
Amamu1-163897	Amamu1-163787	KOG4389	Acetylcholinesterase/Butyrylcholinesterase	Signal transduction mechanisms	CELLULAR PROCESSES AND SIGNALING	Not a cazyme	-
Lacbi2-396511	Lacbi2-396511	KOG1231	Proteins containing the FAD binding domain	Energy production and conversion	METABOLISM	Not a cazyme	-
Hebcy2-442475	Hebcy2-442323	KOG1231	Proteins containing the FAD binding domain	Energy production and conversion	METABOLISM	AA7	-
Amamu1-170410	Amamu1-170300	KOG1231	Proteins containing the FAD binding domain	Energy production and conversion	METABOLISM	Not a cazyme	-
Lacbi2-308312	Lacbi2-308312	No KOG	-	-	-	CE4	SSP
Lacbi2-307596	Lacbi2-307596	No KOG	-	-	-	CE4	-
Amamu1-171533	Amamu1-171533	No KOG	-	-	-	CE4	SSP
Amamu1-171528	Amamu1-171528	No KOG	-	-	-	CE4	SSP
Amamu1-197604	Amamu1-197494	KOG1114	Tripeptidyl peptidase II	Posttranslational modification, protein turnover, chaperones	CELLULAR PROCESSES AND SIGNALING	Not a cazyme	-
Amamu1-10249	Amamu1-10139	KOG1114	Tripeptidyl peptidase II	Posttranslational modification, protein turnover, chaperones	CELLULAR PROCESSES AND SIGNALING	Not a cazyme	-
Amamu1-126934	Amamu1-126824	KOG1339	Aspartyl protease	Posttranslational modification, protein turnover, chaperones	CELLULAR PROCESSES AND SIGNALING	Not a cazyme	-
Amamu1-78752	Amamu1-78642	KOG1339	Aspartyl protease	Posttranslational modification, protein turnover, chaperones	CELLULAR PROCESSES AND SIGNALING	Not a cazyme	-
Amamu1-194471	Amamu1-194361	KOG1339	Aspartyl protease	Posttranslational modification, protein turnover, chaperones	CELLULAR PROCESSES AND SIGNALING	Not a cazyme	-
Amamu1-13271	Amamu1-13161	KOG1339	Aspartyl protease	Posttranslational modification, protein turnover, chaperones	CELLULAR PROCESSES AND SIGNALING	Not a cazyme	-
Amamu1-155398	Amamu1-155288	KOG1950	Glycosyl transferase, family 8 - glycogenin	Carbohydrate transport and metabolism	METABOLISM	GT8	-
Amamu1-1028685	Amamu1-1028575	KOG1231	Proteins containing the FAD binding domain	Energy production and conversion	METABOLISM	Not a cazyme	-
Amamu1-166158	Amamu1-166158	No KOG	-	-	-	Not a cazyme	-
Amamu1-160144	Amamu1-160034	KOG0157	Cytochrome P450 CYP4/CYP19/CYP26 subfamilies	Secondary metabolites biosynthesis, transport and catabolism	METABOLISM	Not a cazyme	-
Amamu1-123091	Amamu1-122981	KOG0157	Cytochrome P450 CYP4/CYP19/CYP26 subfamilies	Secondary metabolites biosynthesis, transport and catabolism	METABOLISM	Not a cazyme	-
Amamu1-9639	Amamu1-9529	KOG0157	Cytochrome P450 CYP4/CYP19/CYP26 subfamilies	Secondary metabolites biosynthesis, transport and catabolism	METABOLISM	Not a cazyme	-
Amamu1-88972	Amamu1-88862	KOG1399	Flavin-containing monooxygenase	Secondary metabolites biosynthesis, transport and catabolism	METABOLISM	Not a cazyme	-
Amamu1-527053	Amamu1-526943	KOG3855	Monooxygenase involved in coenzyme Q (ubiquinone) biosynthesis	Energy production and conversion	METABOLISM	Not a cazyme	-
Amamu1-1043746	Amamu1-1043636	KOG3346	Phosphatidylethanolamine binding protein	General function prediction only	POORLY CHARACTERIZED	Not a cazyme	SSP

## Sheet: 10ECM_cluster4_wAnnot
#transcriptId	proteinId	kogid	kogdefline	kogClass	kogGroup	CAZymes	SSP
Tubma1-159933	Tubma1-159933	No KOG	-	-	-	Not a cazyme	-
Tubma1-302097	Tubma1-302097	No KOG	-	-	-	Not a cazyme	-
Tubma1-361832	Tubma1-361832	No KOG	-	-	-	Not a cazyme	-
Tubma1-289606	Tubma1-289606	No KOG	-	-	-	Not a cazyme	SSP
Hebcy2-447670	Hebcy2-447670	No KOG	-	-	-	Not a cazyme	SSP
Tubma1-283294	Tubma1-283294	No KOG	-	-	-	Not a cazyme	SSP
Tubma1-363446	Tubma1-363446	No KOG	-	-	-	Not a cazyme	-
Cenge3-656864	Cenge3-656864	No KOG	-	-	-	Not a cazyme	SSP
Tubma1-284765	Tubma1-284765	No KOG	-	-	-	Not a cazyme	-
Tubma1-363495	Tubma1-363332	KOG4726	Ultrahigh sulfur keratin-associated protein	Extracellular structures	CELLULAR PROCESSES AND SIGNALING	CBM18-CBM18-CBM18	SSP
Cenge3-532183	Cenge3-532143	KOG0382	Carbonic anhydrase	General function prediction only	POORLY CHARACTERIZED	Not a cazyme	SSP
Tubma1-356464	Tubma1-356464	No KOG	-	-	-	Not a cazyme	-
Tubma1-227011	Tubma1-226848	KOG0228	Beta-fructofuranosidase (invertase)	Carbohydrate transport and metabolism	METABOLISM	GH32	-
Tubma1-287119	Tubma1-286956	KOG2275	Aminoacylase ACY1 and related metalloexopeptidases	Amino acid transport and metabolism	METABOLISM	Not a cazyme	-
Tubma1-353705	Tubma1-353542	KOG4674	Uncharacterized conserved coiled-coil protein	Function unknown	POORLY CHARACTERIZED	Not a cazyme	-
Tubma1-330478	Tubma1-330315	KOG4157	beta-1,6-N-acetylglucosaminyltransferase, contains WSC domain	Carbohydrate transport and metabolism	METABOLISM	Not a cazyme	SSP
Tubma1-287833	Tubma1-287833	No KOG	-	-	-	Not a cazyme	SSP
Tubma1-361220	Tubma1-361220	No KOG	-	-	-	Not a cazyme	SSP
Tubma1-276922	Tubma1-276922	No KOG	-	-	-	Not a cazyme	SSP
Tubma1-195976	Tubma1-195976	No KOG	-	-	-	Not a cazyme	-
Tubma1-273968	Tubma1-273968	No KOG	-	-	-	CE12	SSP
Acema1-778616	Acema1-778616	No KOG	-	-	-	CE12	SSP
Acema1-713626	Acema1-713626	No KOG	-	-	-	PL4_3	-
Tubma1-272820	Tubma1-272820	No KOG	-	-	-	CE12	SSP
Acema1-625054	Acema1-625054	No KOG	-	-	-	CE12	SSP
Tubma1-359798	Tubma1-359635	KOG1216	von Willebrand factor and related coagulation proteins	Extracellular structures	CELLULAR PROCESSES AND SIGNALING	Not a cazyme	-
Cenge3-709623	Cenge3-709623	No KOG	-	-	-	Not a cazyme	-
Acema1-84770	Acema1-84683	KOG1216	von Willebrand factor and related coagulation proteins	Extracellular structures	CELLULAR PROCESSES AND SIGNALING	Not a cazyme	-
Acema1-714449	Acema1-714449	No KOG	-	-	-	Not a cazyme	-
Acema1-199363	Acema1-199276	KOG4701	Chitinase	Cell wall/membrane/envelope biogenesis	CELLULAR PROCESSES AND SIGNALING	Not a cazyme	-
Acema1-92113	Acema1-92026	KOG4157	beta-1,6-N-acetylglucosaminyltransferase, contains WSC domain	Carbohydrate transport and metabolism	METABOLISM	CBM18-CBM18	SSP
Acema1-306675	Acema1-306588	KOG4157	beta-1,6-N-acetylglucosaminyltransferase, contains WSC domain	Carbohydrate transport and metabolism	METABOLISM	AA11	-
Acema1-100144	Acema1-100057	KOG2386	mRNA capping enzyme, guanylyltransferase (alpha) subunit	RNA processing and modification	INFORMATION STORAGE AND PROCESSING	Not a cazyme	-
Acema1-807022	Acema1-807022	No KOG	-	-	-	Not a cazyme	SSP
Cenge3-569833	Cenge3-569793	KOG4125	Acid trehalase	Carbohydrate transport and metabolism	METABOLISM	GH65-CBM32	-
Cenge3-616419	Cenge3-616419	No KOG	-	-	-	Not a cazyme	SSP
Cenge3-678205	Cenge3-678165	KOG1216	von Willebrand factor and related coagulation proteins	Defense mechanisms	CELLULAR PROCESSES AND SIGNALING	GH17	-
Cenge3-658349	Cenge3-658349	No KOG	-	-	-	Not a cazyme	-
Acema1-454942	Acema1-454942	No KOG	-	-	-	Not a cazyme	-
Cenge3-670626	Cenge3-670586	KOG3731	Sulfatases	Carbohydrate transport and metabolism	METABOLISM	Not a cazyme	-
Acema1-674767	Acema1-674680	KOG3731	Sulfatases	Carbohydrate transport and metabolism	METABOLISM	Not a cazyme	-
Tubma1-221587	Tubma1-221587	No KOG	-	-	-	GH24	SSP
Lacbi2-307590	Lacbi2-307590	No KOG	-	-	-	GH24	SSP
Hebcy2-449111	Hebcy2-449111	No KOG	-	-	-	GH24	SSP
Hebcy2-129859	Hebcy2-129859	No KOG	-	-	-	GH24	SSP
Lacbi2-239749	Lacbi2-239749	No KOG	-	-	-	GH24	SSP
Cenge3-669898	Cenge3-669858	KOG2258	Glycerophosphoryl diester phosphodiesterase	Energy production and conversion	METABOLISM	Not a cazyme	-
Cenge3-662991	Cenge3-662951	KOG4126	Alkaline phosphatase	Inorganic ion transport and metabolism	METABOLISM	Not a cazyme	-
Acema1-594968	Acema1-594881	KOG1437	Fasciclin and related adhesion glycoproteins	Extracellular structures	CELLULAR PROCESSES AND SIGNALING	Not a cazyme	-
Acema1-654595	Acema1-654508	KOG1437	Fasciclin and related adhesion glycoproteins	Extracellular structures	CELLULAR PROCESSES AND SIGNALING	Not a cazyme	-
Acema1-342243	Acema1-342156	KOG0685	Flavin-containing amine oxidase	Coenzyme transport and metabolism	METABOLISM	Not a cazyme	-
Acema1-802182	Acema1-802182	No KOG	-	-	-	Not a cazyme	-
Acema1-671861	Acema1-671774	KOG3599	Ca2+-modulated nonselective cation channel polycystin	Inorganic ion transport and metabolism	METABOLISM	Not a cazyme	-
Acema1-731002	Acema1-731002	No KOG	-	-	-	GH16	-
Acema1-587245	Acema1-587158	KOG4726	Ultrahigh sulfur keratin-associated protein	Extracellular structures	CELLULAR PROCESSES AND SIGNALING	CBM50-CBM50-CBM18-CBM18-CBM18-CBM50	-
Acema1-358243	Acema1-358156	KOG2806	Chitinase	Carbohydrate transport and metabolism	METABOLISM	CBM50-CBM50-CBM50	-
Acema1-746576	Acema1-746576	No KOG	-	-	-	Not a cazyme	SSP
Acema1-750342	Acema1-750342	No KOG	-	-	-	Not a cazyme	-
Acema1-723872	Acema1-723872	No KOG	-	-	-	Not a cazyme	-
Pilcr1-403983	Pilcr1-403983	No KOG	-	-	-	Not a cazyme	-
Acema1-591412	Acema1-591412	No KOG	-	-	-	Not a cazyme	-
Acema1-809984	Acema1-809984	No KOG	-	-	-	Not a cazyme	-
Acema1-751672	Acema1-751585	KOG4701	Chitinase	Cell wall/membrane/envelope biogenesis	CELLULAR PROCESSES AND SIGNALING	Not a cazyme	-
Acema1-703491	Acema1-703491	No KOG	-	-	-	Not a cazyme	SSP
Acema1-391125	Acema1-391038	KOG4701	Chitinase	Cell wall/membrane/envelope biogenesis	CELLULAR PROCESSES AND SIGNALING	Not a cazyme	SSP
Acema1-676524	Acema1-676524	No KOG	-	-	-	Not a cazyme	SSP
Acema1-670732	Acema1-670732	No KOG	-	-	-	GH28	-
Acema1-749316	Acema1-749229	KOG0626	Beta-glucosidase, lactase phlorizinhydrolase, and related proteins	Carbohydrate transport and metabolism	METABOLISM	GH1	-
Cenge3-612897	Cenge3-612897	No KOG	-	-	-	GH12	SSP
Acema1-750842	Acema1-750842	No KOG	-	-	-	GH128	SSP
Acema1-670743	Acema1-670656	KOG3589	G protein signaling regulators	Signal transduction mechanisms	CELLULAR PROCESSES AND SIGNALING	Not a cazyme	-
Acema1-674542	Acema1-674542	No KOG	-	-	-	Not a cazyme	-
Acema1-607833	Acema1-607833	No KOG	-	-	-	GH78	-
Acema1-581533	Acema1-581533	No KOG	-	-	-	GH78	-
Tubma1-317967	Tubma1-317967	No KOG	-	-	-	GH78	-
Acema1-701717	Acema1-701717	No KOG	-	-	-	Not a cazyme	-
Acema1-596048	Acema1-596048	No KOG	-	-	-	Not a cazyme	SSP
Acema1-479747	Acema1-479747	No KOG	-	-	-	Not a cazyme	SSP
Acema1-583505	Acema1-583418	KOG2233	Alpha-N-acetylglucosaminidase	Intracellular trafficking, secretion, and vesicular transport	CELLULAR PROCESSES AND SIGNALING	GH89	-
Acema1-625966	Acema1-625966	No KOG	-	-	-	Not a cazyme	-
Acema1-49179	Acema1-49179	No KOG	-	-	-	Not a cazyme	-
Acema1-704849	Acema1-704849	No KOG	-	-	-	Not a cazyme	-
Pilcr1-7837	Pilcr1-7837	No KOG	-	-	-	Not a cazyme	-
Amamu1-82298	Amamu1-82298	No KOG	-	-	-	Not a cazyme	SSP
Amamu1-13366	Amamu1-13366	No KOG	-	-	-	Not a cazyme	SSP
Cenge3-654065	Cenge3-654025	KOG2085	Serine/threonine protein phosphatase 2A, regulatory subunit	Signal transduction mechanisms	CELLULAR PROCESSES AND SIGNALING	Not a cazyme	SSP
Cenge3-558758	Cenge3-558758	No KOG	-	-	-	Not a cazyme	-
Amamu1-109284	Amamu1-109284	No KOG	-	-	-	GH17	SSP
Amamu1-187145	Amamu1-187035	KOG1454	Predicted hydrolase/acyltransferase (alpha/beta hydrolase superfamily)	General function prediction only	POORLY CHARACTERIZED	Not a cazyme	-
Tubma1-367281	Tubma1-367118	KOG4178	Soluble epoxide hydrolase	Lipid transport and metabolism	METABOLISM	Not a cazyme	-
Tubma1-287007	Tubma1-286844	KOG4701	Chitinase	Cell wall/membrane/envelope biogenesis	CELLULAR PROCESSES AND SIGNALING	GH18	-
Tubma1-364832	Tubma1-364832	No KOG	-	-	-	Not a cazyme	-
Tubma1-361488	Tubma1-361488	No KOG	-	-	-	Not a cazyme	-
Tubma1-367393	Tubma1-367230	KOG3712	RFX family transcription factor	Transcription	INFORMATION STORAGE AND PROCESSING	Not a cazyme	-
Tubma1-351788	Tubma1-351625	KOG1282	Serine carboxypeptidases (lysosomal cathepsin A)	Amino acid transport and metabolism	METABOLISM	Not a cazyme	-
Lacbi2-695194	Lacbi2-695194	No KOG	-	-	-	Not a cazyme	SSP
Lacbi2-467556	Lacbi2-467556	No KOG	-	-	-	Not a cazyme	SSP
Pilcr1-79907	Pilcr1-79907	No KOG	-	-	-	Not a cazyme	SSP
Tubma1-274667	Tubma1-274667	No KOG	-	-	-	Not a cazyme	-
Tubma1-353482	Tubma1-353482	No KOG	-	-	-	Not a cazyme	-
Tubma1-164210	Tubma1-164210	No KOG	-	-	-	GH43	-
Tubma1-356622	Tubma1-356459	KOG1604	Predicted mutarotase	Carbohydrate transport and metabolism	METABOLISM	Not a cazyme	-
Tubma1-231621	Tubma1-231458	KOG2650	Zinc carboxypeptidase	Function unknown	POORLY CHARACTERIZED	Not a cazyme	-
Tubma1-301672	Tubma1-301672	No KOG	-	-	-	GH6	-
Tubma1-360409	Tubma1-360409	No KOG	-	-	-	Not a cazyme	SSP
Tubma1-275946	Tubma1-275946	No KOG	-	-	-	GH16	-
Tubma1-286022	Tubma1-285859	KOG0626	Beta-glucosidase, lactase phlorizinhydrolase, and related proteins	Carbohydrate transport and metabolism	METABOLISM	GH1	-
Tubma1-366260	Tubma1-366260	No KOG	-	-	-	Not a cazyme	-
Tubma1-175901	Tubma1-175901	No KOG	-	-	-	Not a cazyme	-
Tubma1-273623	Tubma1-273623	No KOG	-	-	-	Not a cazyme	SSP
Pilcr1-7170	Pilcr1-7170	No KOG	-	-	-	Not a cazyme	-
Acema1-705090	Acema1-705090	No KOG	-	-	-	Not a cazyme	-
Pilcr1-732380	Pilcr1-732380	No KOG	-	-	-	Not a cazyme	-
Acema1-809240	Acema1-809240	No KOG	-	-	-	Not a cazyme	-
Acema1-681583	Acema1-681583	No KOG	-	-	-	Not a cazyme	-
Acema1-216517	Acema1-216517	No KOG	-	-	-	Not a cazyme	-
Acema1-31393	Acema1-31393	No KOG	-	-	-	Not a cazyme	-
Acema1-673790	Acema1-673790	No KOG	-	-	-	Not a cazyme	-
Acema1-660713	Acema1-660713	No KOG	-	-	-	Not a cazyme	-
Cenge3-603497	Cenge3-603497	No KOG	-	-	-	Not a cazyme	-
Acema1-786051	Acema1-786051	No KOG	-	-	-	Not a cazyme	-
Acema1-423902	Acema1-423902	No KOG	-	-	-	Not a cazyme	-
Acema1-747204	Acema1-747204	No KOG	-	-	-	Not a cazyme	-
Pilcr1-581034	Pilcr1-581034	No KOG	-	-	-	Not a cazyme	-
Pilcr1-15282	Pilcr1-15282	No KOG	-	-	-	Not a cazyme	-
Lacbi2-184112	Lacbi2-184112	No KOG	-	-	-	Not a cazyme	-
Amamu1-77466	Amamu1-77466	No KOG	-	-	-	Not a cazyme	-
Cenge3-604610	Cenge3-604610	No KOG	-	-	-	GH28	-
Acema1-668648	Acema1-668648	No KOG	-	-	-	GH28	-
Tubma1-360486	Tubma1-360486	No KOG	-	-	-	GH28	-
Acema1-676237	Acema1-676237	No KOG	-	-	-	GH28	-
Pismi1-551285	Pismi1-551285	No KOG	-	-	-	GH28	-
Pilcr1-224491	Pilcr1-224491	No KOG	-	-	-	GH28	-
Cenge3-693399	Cenge3-693399	No KOG	-	-	-	GH5_5	-
Cenge3-685188	Cenge3-685188	No KOG	-	-	-	GH51	-
Acema1-712464	Acema1-712464	No KOG	-	-	-	GH92	-
Cenge3-589013	Cenge3-589013	No KOG	-	-	-	GH5_7	-
Cenge3-708901	Cenge3-708901	No KOG	-	-	-	CE8	-
Acema1-795180	Acema1-795180	No KOG	-	-	-	CE8	-
Tubma1-286696	Tubma1-286696	No KOG	-	-	-	GH12	SSP
Pilcr1-62987	Pilcr1-62987	No KOG	-	-	-	GH12	SSP
Pilcr1-418	Pilcr1-329	KOG1516	Carboxylesterase and related proteins	General function prediction only	POORLY CHARACTERIZED	Not a cazyme	SSP
Tubma1-191837	Tubma1-191837	No KOG	-	-	-	CE8	-
Lacbi2-245379	Lacbi2-245379	No KOG	-	-	-	CE8	-
Cenge3-617560	Cenge3-617560	No KOG	-	-	-	GH131	SSP
Acema1-603359	Acema1-603359	No KOG	-	-	-	GH131	SSP
Pilcr1-695123	Pilcr1-695123	No KOG	-	-	-	GH131	-
Tubma1-355669	Tubma1-355669	No KOG	-	-	-	GH5_5	-
Lacbi2-319772	Lacbi2-319772	No KOG	-	-	-	CBM1-GH5_5	-
Trima3-1465229	Trima3-1465229	No KOG	-	-	-	CBM1-GH5_5	-
Hebcy2-447162	Hebcy2-447162	No KOG	-	-	-	GH7	-

## Sheet: 10ECM_cluster5_wAnnot
#transcriptId	proteinId	kogid	kogdefline	kogClass	kogGroup	CAZymes	SSP
Pismi1-682669	Pismi1-682669	No KOG	-	-	-	Not a cazyme	SSP
Pismi1-378018	Pismi1-378018	No KOG	-	-	-	Not a cazyme	SSP
Pismi1-688217	Pismi1-688217	No KOG	-	-	-	Not a cazyme	SSP
Pismi1-413872	Pismi1-413872	No KOG	-	-	-	Not a cazyme	SSP
Pismi1-6508	Pismi1-6508	No KOG	-	-	-	Not a cazyme	SSP
Pismi1-682078	Pismi1-682078	No KOG	-	-	-	Not a cazyme	SSP
Pismi1-682032	Pismi1-682032	No KOG	-	-	-	Not a cazyme	SSP
Pismi1-689604	Pismi1-689604	No KOG	-	-	-	Not a cazyme	SSP
Pismi1-689601	Pismi1-689601	No KOG	-	-	-	Not a cazyme	SSP
Pismi1-683008	Pismi1-683008	No KOG	-	-	-	Not a cazyme	SSP
Paxin1-170448	Paxin1-170448	No KOG	-	-	-	Not a cazyme	SSP
Paxin1-102784	Paxin1-102784	No KOG	-	-	-	Not a cazyme	-
Paxin1-173343	Paxin1-173343	No KOG	-	-	-	Not a cazyme	SSP
Paxin1-20170	Paxin1-20170	No KOG	-	-	-	Not a cazyme	SSP
Paxin1-166476	Paxin1-166476	No KOG	-	-	-	Not a cazyme	SSP
Pismi1-677126	Pismi1-676997	KOG1437	Fasciclin and related adhesion glycoproteins	Extracellular structures	CELLULAR PROCESSES AND SIGNALING	Not a cazyme	-
Paxin1-158503	Paxin1-158380	KOG4157	beta-1,6-N-acetylglucosaminyltransferase, contains WSC domain	Posttranslational modification, protein turnover, chaperones	CELLULAR PROCESSES AND SIGNALING	Not a cazyme	-
Tubma1-347851	Tubma1-347851	No KOG	-	-	-	Not a cazyme	-
Tubma1-279135	Tubma1-279135	No KOG	-	-	-	Not a cazyme	SSP
Tubma1-274938	Tubma1-274938	No KOG	-	-	-	Not a cazyme	-
Tubma1-83236	Tubma1-83236	No KOG	-	-	-	Not a cazyme	SSP
Tubma1-340842	Tubma1-340842	No KOG	-	-	-	Not a cazyme	SSP
Tubma1-364460	Tubma1-364460	No KOG	-	-	-	Not a cazyme	SSP
Tubma1-359401	Tubma1-359401	No KOG	-	-	-	Not a cazyme	-
Tubma1-328942	Tubma1-328779	KOG4157	beta-1,6-N-acetylglucosaminyltransferase, contains WSC domain	Carbohydrate transport and metabolism	METABOLISM	Not a cazyme	SSP
Tubma1-314147	Tubma1-314147	No KOG	-	-	-	Not a cazyme	SSP
Tubma1-329695	Tubma1-329695	No KOG	-	-	-	Not a cazyme	SSP
Tubma1-362965	Tubma1-362965	No KOG	-	-	-	Not a cazyme	SSP
Tubma1-342524	Tubma1-342524	No KOG	-	-	-	Not a cazyme	SSP
Tubma1-287293	Tubma1-287293	No KOG	-	-	-	GH25	SSP
Pilcr1-821681	Pilcr1-821681	No KOG	-	-	-	GH25	SSP
Hebcy2-13553	Hebcy2-13553	No KOG	-	-	-	Not a cazyme	SSP
Hebcy2-9171	Hebcy2-9171	No KOG	-	-	-	Not a cazyme	SSP
Hebcy2-21916	Hebcy2-21916	No KOG	-	-	-	Not a cazyme	SSP
Hebcy2-31169	Hebcy2-31169	No KOG	-	-	-	Not a cazyme	SSP
Hebcy2-420403	Hebcy2-420403	No KOG	-	-	-	Not a cazyme	SSP
Hebcy2-227788	Hebcy2-227636	KOG2175	Protein predicted to be involved in carbohydrate metabolism	Carbohydrate transport and metabolism	METABOLISM	Not a cazyme	SSP
Hebcy2-247783	Hebcy2-247631	KOG3544	Collagens (type IV and type XIII), and related proteins	Extracellular structures	CELLULAR PROCESSES AND SIGNALING	Not a cazyme	SSP
Hebcy2-69988	Hebcy2-69988	No KOG	-	-	-	GH33	-
Hebcy2-448933	Hebcy2-448933	No KOG	-	-	-	Not a cazyme	SSP
Hebcy2-51579	Hebcy2-51579	No KOG	-	-	-	Not a cazyme	SSP
Hebcy2-447471	Hebcy2-447319	KOG1878	Nuclear receptor coregulator SMRT/SMRTER, contains Myb-like domains	Transcription	INFORMATION STORAGE AND PROCESSING	Not a cazyme	-
Hebcy2-448227	Hebcy2-448227	No KOG	-	-	-	Not a cazyme	SSP
Hebcy2-32695	Hebcy2-32543	KOG1216	von Willebrand factor and related coagulation proteins	Defense mechanisms	CELLULAR PROCESSES AND SIGNALING	Not a cazyme	SSP
Hebcy2-10467	Hebcy2-10467	No KOG	-	-	-	Not a cazyme	SSP
Hebcy2-347867	Hebcy2-347867	No KOG	-	-	-	Not a cazyme	SSP
Hebcy2-369570	Hebcy2-369418	KOG1216	von Willebrand factor and related coagulation proteins	Defense mechanisms	CELLULAR PROCESSES AND SIGNALING	Not a cazyme	SSP
Hebcy2-369681	Hebcy2-369529	KOG4701	Chitinase	Cell wall/membrane/envelope biogenesis	CELLULAR PROCESSES AND SIGNALING	Not a cazyme	SSP
Hebcy2-408423	Hebcy2-408423	No KOG	-	-	-	Not a cazyme	SSP
Hebcy2-445334	Hebcy2-445182	KOG4157	beta-1,6-N-acetylglucosaminyltransferase, contains WSC domain	Posttranslational modification, protein turnover, chaperones	CELLULAR PROCESSES AND SIGNALING	Not a cazyme	SSP
Hebcy2-445341	Hebcy2-445189	KOG3599	Ca2+-modulated nonselective cation channel polycystin	Signal transduction mechanisms	CELLULAR PROCESSES AND SIGNALING	Not a cazyme	SSP
Amamu1-11273	Amamu1-11273	No KOG	-	-	-	Not a cazyme	SSP
Amamu1-88651	Amamu1-88651	No KOG	-	-	-	Not a cazyme	-
Amamu1-173108	Amamu1-173108	No KOG	-	-	-	Not a cazyme	SSP
Amamu1-22612	Amamu1-22612	No KOG	-	-	-	Not a cazyme	SSP
Amamu1-170281	Amamu1-170171	KOG3398	Transcription factor MBF1	Transcription	INFORMATION STORAGE AND PROCESSING	Not a cazyme	SSP
Amamu1-14257	Amamu1-14257	No KOG	-	-	-	CBM13	SSP
Amamu1-201047	Amamu1-201047	No KOG	-	-	-	CBM13	SSP
Amamu1-13894	Amamu1-13894	No KOG	-	-	-	Not a cazyme	SSP
Amamu1-738562	Amamu1-738562	No KOG	-	-	-	Not a cazyme	SSP
Tubma1-346319	Tubma1-346319	No KOG	-	-	-	Not a cazyme	SSP
Amamu1-81305	Amamu1-81305	No KOG	-	-	-	Not a cazyme	SSP
Amamu1-26594	Amamu1-26594	No KOG	-	-	-	Not a cazyme	SSP
Amamu1-12074	Amamu1-12074	No KOG	-	-	-	Not a cazyme	SSP
Amamu1-11811	Amamu1-11811	No KOG	-	-	-	Not a cazyme	SSP
Amamu1-652352	Amamu1-652352	No KOG	-	-	-	Not a cazyme	SSP
Amamu1-164085	Amamu1-164085	No KOG	-	-	-	Not a cazyme	SSP
Amamu1-376040	Amamu1-376040	No KOG	-	-	-	Not a cazyme	SSP
Amamu1-11943	Amamu1-11943	No KOG	-	-	-	Not a cazyme	SSP
Trima3-1417750	Trima3-1417750	No KOG	-	-	-	Not a cazyme	SSP
Trima3-1406709	Trima3-1406709	No KOG	-	-	-	Not a cazyme	SSP
Trima3-1399770	Trima3-1399770	No KOG	-	-	-	Not a cazyme	SSP
Trima3-1415324	Trima3-1415324	No KOG	-	-	-	Not a cazyme	SSP
Trima3-1410862	Trima3-1410862	No KOG	-	-	-	Not a cazyme	SSP
Lacbi2-328635	Lacbi2-328635	No KOG	-	-	-	Not a cazyme	SSP
Hebcy2-186043	Hebcy2-186043	No KOG	-	-	-	Not a cazyme	SSP
Lacbi2-584969	Lacbi2-584969	No KOG	-	-	-	Not a cazyme	SSP
Lacbi2-303607	Lacbi2-303607	No KOG	-	-	-	Not a cazyme	-
Amamu1-77427	Amamu1-77427	No KOG	-	-	-	Not a cazyme	-
Hebcy2-32500	Hebcy2-32500	No KOG	-	-	-	Not a cazyme	SSP
Hebcy2-14947	Hebcy2-14947	No KOG	-	-	-	Not a cazyme	SSP
Hebcy2-443618	Hebcy2-443466	KOG3544	Collagens (type IV and type XIII), and related proteins	Extracellular structures	CELLULAR PROCESSES AND SIGNALING	Not a cazyme	SSP
Hebcy2-256352	Hebcy2-256352	No KOG	-	-	-	Not a cazyme	-
Hebcy2-21945	Hebcy2-21945	No KOG	-	-	-	Not a cazyme	-
Hebcy2-226536	Hebcy2-226384	KOG0613	Projectin/twitchin and related proteins	Cytoskeleton	CELLULAR PROCESSES AND SIGNALING	Not a cazyme	SSP
Hebcy2-447569	Hebcy2-447569	No KOG	-	-	-	Not a cazyme	SSP
Hebcy2-128584	Hebcy2-128584	No KOG	-	-	-	Not a cazyme	SSP
Lacbi2-453690	Lacbi2-453690	No KOG	-	-	-	Not a cazyme	SSP
Hebcy2-32515	Hebcy2-32515	No KOG	-	-	-	Not a cazyme	SSP
Hebcy2-28761	Hebcy2-28761	No KOG	-	-	-	Not a cazyme	-
Amamu1-73868	Amamu1-73868	No KOG	-	-	-	Not a cazyme	SSP
Lacbi2-623556	Lacbi2-623556	No KOG	-	-	-	Not a cazyme	-
Amamu1-329114	Amamu1-329114	No KOG	-	-	-	Not a cazyme	-
Pilcr1-825797	Pilcr1-825797	No KOG	-	-	-	Not a cazyme	SSP
Lacbi2-486397	Lacbi2-486397	KOG3276	Uncharacterized conserved protein, contains YggU domain	Function unknown	POORLY CHARACTERIZED	Not a cazyme	SSP
Hebcy2-192185	Hebcy2-192033	KOG3276	Uncharacterized conserved protein, contains YggU domain	Function unknown	POORLY CHARACTERIZED	Not a cazyme	SSP
Lacbi2-649415	Lacbi2-649415	No KOG	-	-	-	Not a cazyme	SSP
Hebcy2-71303	Hebcy2-71303	No KOG	-	-	-	Not a cazyme	SSP
Amamu1-969176	Amamu1-969176	No KOG	-	-	-	Not a cazyme	SSP
Amamu1-7421	Amamu1-7421	No KOG	-	-	-	Not a cazyme	SSP
Amamu1-357033	Amamu1-357033	No KOG	-	-	-	Not a cazyme	-
Cenge3-667330	Cenge3-667330	No KOG	-	-	-	Not a cazyme	SSP
Cenge3-661585	Cenge3-661585	No KOG	-	-	-	Not a cazyme	SSP
Cenge3-93593	Cenge3-93593	No KOG	-	-	-	Not a cazyme	SSP
Cenge3-553679	Cenge3-553679	No KOG	-	-	-	Not a cazyme	-
Cenge3-28058	Cenge3-28058	No KOG	-	-	-	Not a cazyme	SSP
Cenge3-660403	Cenge3-660403	No KOG	-	-	-	Not a cazyme	SSP
Cenge3-636312	Cenge3-636312	No KOG	-	-	-	Not a cazyme	SSP
Cenge3-659287	Cenge3-659287	No KOG	-	-	-	Not a cazyme	SSP
Cenge3-670497	Cenge3-670497	No KOG	-	-	-	Not a cazyme	SSP
Cenge3-677232	Cenge3-677232	No KOG	-	-	-	Not a cazyme	SSP
Cenge3-331593	Cenge3-331593	No KOG	-	-	-	Not a cazyme	SSP
Cenge3-57223	Cenge3-57223	No KOG	-	-	-	Not a cazyme	SSP
Cenge3-659858	Cenge3-659858	No KOG	-	-	-	Not a cazyme	SSP
Cenge3-660401	Cenge3-660401	No KOG	-	-	-	Not a cazyme	SSP
Cenge3-664950	Cenge3-664950	No KOG	-	-	-	Not a cazyme	SSP
Cenge3-679266	Cenge3-679266	No KOG	-	-	-	Not a cazyme	SSP
Cenge3-680403	Cenge3-680403	No KOG	-	-	-	Not a cazyme	SSP
Cenge3-693798	Cenge3-693798	No KOG	-	-	-	Not a cazyme	SSP
Cenge3-698167	Cenge3-698167	No KOG	-	-	-	Not a cazyme	SSP
Cenge3-570660	Cenge3-570620	KOG4157	beta-1,6-N-acetylglucosaminyltransferase, contains WSC domain	Posttranslational modification, protein turnover, chaperones	CELLULAR PROCESSES AND SIGNALING	Not a cazyme	SSP
Cenge3-104822	Cenge3-104822	No KOG	-	-	-	Not a cazyme	SSP
Cenge3-666290	Cenge3-666290	No KOG	-	-	-	Not a cazyme	SSP
Cenge3-366770	Cenge3-366770	No KOG	-	-	-	Not a cazyme	-
Cenge3-693420	Cenge3-693380	KOG1216	von Willebrand factor and related coagulation proteins	Defense mechanisms	CELLULAR PROCESSES AND SIGNALING	Not a cazyme	-
Cenge3-700599	Cenge3-700559	KOG4701	Chitinase	Cell wall/membrane/envelope biogenesis	CELLULAR PROCESSES AND SIGNALING	Not a cazyme	-
Cenge3-694110	Cenge3-694070	KOG3599	Ca2+-modulated nonselective cation channel polycystin	Signal transduction mechanisms	CELLULAR PROCESSES AND SIGNALING	Not a cazyme	SSP
Cenge3-321474	Cenge3-321474	No KOG	-	-	-	Not a cazyme	SSP
Cenge3-664061	Cenge3-664061	No KOG	-	-	-	Not a cazyme	-
Cenge3-723230	Cenge3-723230	No KOG	-	-	-	Not a cazyme	SSP
Cenge3-667087	Cenge3-667087	No KOG	-	-	-	Not a cazyme	SSP
Cenge3-658610	Cenge3-658610	No KOG	-	-	-	Not a cazyme	SSP
Amamu1-178885	Amamu1-178885	No KOG	-	-	-	Not a cazyme	SSP
Amamu1-13419	Amamu1-13419	No KOG	-	-	-	Not a cazyme	SSP
Amamu1-26010	Amamu1-26010	No KOG	-	-	-	Not a cazyme	SSP
Amamu1-15617	Amamu1-15507	KOG0382	Carbonic anhydrase	General function prediction only	POORLY CHARACTERIZED	Not a cazyme	SSP
Amamu1-850887	Amamu1-850887	No KOG	-	-	-	Not a cazyme	SSP
Amamu1-158575	Amamu1-158575	No KOG	-	-	-	Not a cazyme	SSP
Amamu1-11939	Amamu1-11939	No KOG	-	-	-	Not a cazyme	SSP
Amamu1-164572	Amamu1-164572	No KOG	-	-	-	Not a cazyme	SSP
Amamu1-26074	Amamu1-26074	No KOG	-	-	-	Not a cazyme	SSP
Amamu1-177762	Amamu1-177762	No KOG	-	-	-	Not a cazyme	SSP
Amamu1-301913	Amamu1-301913	No KOG	-	-	-	Not a cazyme	SSP
Amamu1-160347	Amamu1-160347	No KOG	-	-	-	Not a cazyme	SSP
Amamu1-13918	Amamu1-13918	No KOG	-	-	-	Not a cazyme	SSP
Amamu1-6015	Amamu1-6015	No KOG	-	-	-	Not a cazyme	SSP
Amamu1-16093	Amamu1-16093	No KOG	-	-	-	Not a cazyme	SSP
Amamu1-155897	Amamu1-155897	No KOG	-	-	-	Not a cazyme	SSP
Amamu1-161677	Amamu1-161677	No KOG	-	-	-	Not a cazyme	SSP
Amamu1-162635	Amamu1-162635	No KOG	-	-	-	Not a cazyme	SSP
Amamu1-163993	Amamu1-163993	No KOG	-	-	-	Not a cazyme	SSP
Amamu1-164795	Amamu1-164795	No KOG	-	-	-	Not a cazyme	SSP
Amamu1-168379	Amamu1-168379	No KOG	-	-	-	Not a cazyme	SSP
Amamu1-168696	Amamu1-168696	No KOG	-	-	-	Not a cazyme	SSP
Amamu1-168979	Amamu1-168869	KOG0401	Translation initiation factor 4F, ribosome/mRNA-bridging subunit (eIF-4G)	Translation, ribosomal structure and biogenesis	INFORMATION STORAGE AND PROCESSING	Not a cazyme	SSP
Amamu1-168870	Amamu1-168870	No KOG	-	-	-	Not a cazyme	SSP
Amamu1-168906	Amamu1-168906	No KOG	-	-	-	Not a cazyme	SSP
Amamu1-169033	Amamu1-169033	No KOG	-	-	-	Not a cazyme	SSP
Amamu1-170174	Amamu1-170174	No KOG	-	-	-	Not a cazyme	SSP
Amamu1-171562	Amamu1-171562	No KOG	-	-	-	Not a cazyme	SSP
Amamu1-171950	Amamu1-171950	No KOG	-	-	-	Not a cazyme	SSP
Amamu1-175707	Amamu1-175707	No KOG	-	-	-	Not a cazyme	SSP
Amamu1-179653	Amamu1-179653	No KOG	-	-	-	Not a cazyme	SSP
Pilcr1-810121	Pilcr1-810121	No KOG	-	-	-	Not a cazyme	SSP
Pilcr1-3385	Pilcr1-3385	No KOG	-	-	-	Not a cazyme	SSP
Pilcr1-570884	Pilcr1-570884	No KOG	-	-	-	Not a cazyme	SSP
Pilcr1-7326	Pilcr1-7326	No KOG	-	-	-	Not a cazyme	-
Pilcr1-829885	Pilcr1-829885	No KOG	-	-	-	Not a cazyme	SSP
Pilcr1-13104	Pilcr1-13104	No KOG	-	-	-	Not a cazyme	SSP
Pilcr1-826499	Pilcr1-826499	No KOG	-	-	-	Not a cazyme	SSP
Pilcr1-819946	Pilcr1-819946	No KOG	-	-	-	Not a cazyme	SSP
Pilcr1-249562	Pilcr1-249473	KOG4297	C-type lectin	Defense mechanisms	CELLULAR PROCESSES AND SIGNALING	Not a cazyme	-
Pilcr1-14301	Pilcr1-14301	No KOG	-	-	-	Not a cazyme	SSP
Pilcr1-811026	Pilcr1-811026	No KOG	-	-	-	Not a cazyme	SSP
Pilcr1-811025	Pilcr1-811025	No KOG	-	-	-	Not a cazyme	SSP
Pilcr1-93943	Pilcr1-93943	No KOG	-	-	-	Not a cazyme	SSP
Pilcr1-824942	Pilcr1-824942	No KOG	-	-	-	Not a cazyme	SSP
Pilcr1-822484	Pilcr1-822484	No KOG	-	-	-	Not a cazyme	SSP
Pilcr1-826124	Pilcr1-826124	No KOG	-	-	-	Not a cazyme	SSP
Pilcr1-597002	Pilcr1-597002	No KOG	-	-	-	Not a cazyme	SSP
Pilcr1-528967	Pilcr1-528967	No KOG	-	-	-	Not a cazyme	SSP
Pilcr1-624990	Pilcr1-624990	No KOG	-	-	-	Not a cazyme	SSP
Pilcr1-810161	Pilcr1-810161	No KOG	-	-	-	Not a cazyme	SSP
Pilcr1-810160	Pilcr1-810160	No KOG	-	-	-	Not a cazyme	SSP
Pilcr1-825257	Pilcr1-825257	No KOG	-	-	-	Not a cazyme	SSP
Pilcr1-823174	Pilcr1-823174	No KOG	-	-	-	Not a cazyme	SSP
Pilcr1-819345	Pilcr1-819345	No KOG	-	-	-	Not a cazyme	SSP
Pilcr1-15808	Pilcr1-15808	No KOG	-	-	-	Not a cazyme	SSP
Pilcr1-264316	Pilcr1-264227	KOG1217	Fibrillins and related proteins containing Ca2+-binding EGF-like domains	Signal transduction mechanisms	CELLULAR PROCESSES AND SIGNALING	Not a cazyme	SSP
Pilcr1-813928	Pilcr1-813928	No KOG	-	-	-	Not a cazyme	SSP
Pilcr1-826887	Pilcr1-826887	No KOG	-	-	-	Not a cazyme	SSP
Pilcr1-812158	Pilcr1-812158	No KOG	-	-	-	Not a cazyme	SSP
Pilcr1-812155	Pilcr1-812155	No KOG	-	-	-	Not a cazyme	SSP
Pilcr1-1675	Pilcr1-1675	No KOG	-	-	-	Not a cazyme	SSP
Pilcr1-8499	Pilcr1-8499	No KOG	-	-	-	Not a cazyme	SSP
Pilcr1-7114	Pilcr1-7114	No KOG	-	-	-	Not a cazyme	SSP
Pilcr1-14177	Pilcr1-14177	No KOG	-	-	-	Not a cazyme	SSP
Pilcr1-85528	Pilcr1-85528	No KOG	-	-	-	Not a cazyme	SSP
Pilcr1-336547	Pilcr1-336547	No KOG	-	-	-	Not a cazyme	SSP
Pilcr1-432423	Pilcr1-432423	No KOG	-	-	-	Not a cazyme	SSP
Pilcr1-812286	Pilcr1-812286	No KOG	-	-	-	Not a cazyme	SSP
Pilcr1-814913	Pilcr1-814913	No KOG	-	-	-	Not a cazyme	SSP
Pilcr1-816297	Pilcr1-816297	No KOG	-	-	-	Not a cazyme	SSP
Pilcr1-816960	Pilcr1-816960	No KOG	-	-	-	Not a cazyme	SSP
Pilcr1-817091	Pilcr1-817091	No KOG	-	-	-	Not a cazyme	SSP
Pilcr1-817938	Pilcr1-817938	No KOG	-	-	-	Not a cazyme	SSP
Pilcr1-821464	Pilcr1-821464	No KOG	-	-	-	Not a cazyme	SSP
Pilcr1-823803	Pilcr1-823714	KOG1187	Serine/threonine protein kinase	Signal transduction mechanisms	CELLULAR PROCESSES AND SIGNALING	Not a cazyme	SSP
Pilcr1-824105	Pilcr1-824105	No KOG	-	-	-	Not a cazyme	SSP
Pilcr1-824482	Pilcr1-824482	No KOG	-	-	-	Not a cazyme	SSP
Pilcr1-825542	Pilcr1-825542	No KOG	-	-	-	Not a cazyme	SSP
Pilcr1-825991	Pilcr1-825991	No KOG	-	-	-	Not a cazyme	SSP
Pilcr1-826073	Pilcr1-826073	No KOG	-	-	-	Not a cazyme	SSP
Pilcr1-828517	Pilcr1-828517	No KOG	-	-	-	Not a cazyme	SSP
Pilcr1-829491	Pilcr1-829491	No KOG	-	-	-	Not a cazyme	SSP

## Sheet: 10ECM_cluster6_wAnnot
#transcriptId	proteinId	kogid	kogdefline	kogClass	kogGroup	CAZymes	SSP
Lacbi2-567283	Lacbi2-567283	No KOG	-	-	-	Not a cazyme	SSP
Lacbi2-304788	Lacbi2-304788	No KOG	-	-	-	Not a cazyme	SSP
Lacbi2-330757	Lacbi2-330757	No KOG	-	-	-	Not a cazyme	SSP
Lacbi2-303456	Lacbi2-303456	No KOG	-	-	-	Not a cazyme	SSP
Lacbi2-293250	Lacbi2-293250	No KOG	-	-	-	Not a cazyme	SSP
Lacbi2-295730	Lacbi2-295730	KOG1548	Transcription elongation factor TAT-SF1	Transcription	INFORMATION STORAGE AND PROCESSING	Not a cazyme	SSP
Lacbi2-600246	Lacbi2-600246	No KOG	-	-	-	Not a cazyme	SSP
Lacbi2-705125	Lacbi2-705125	No KOG	-	-	-	Not a cazyme	SSP
Lacbi2-315282	Lacbi2-315282	No KOG	-	-	-	Not a cazyme	SSP
Lacbi2-694659	Lacbi2-694659	No KOG	-	-	-	Not a cazyme	SSP
Lacbi2-574937	Lacbi2-574937	No KOG	-	-	-	Not a cazyme	SSP
Lacbi2-659853	Lacbi2-659853	No KOG	-	-	-	Not a cazyme	SSP
Lacbi2-467459	Lacbi2-467459	KOG0670	U4/U6-associated splicing factor PRP4	RNA processing and modification	INFORMATION STORAGE AND PROCESSING	Not a cazyme	SSP
Lacbi2-317857	Lacbi2-317857	No KOG	-	-	-	Not a cazyme	-
Lacbi2-294731	Lacbi2-294731	No KOG	-	-	-	Not a cazyme	SSP
Lacbi2-666722	Lacbi2-666722	No KOG	-	-	-	Not a cazyme	SSP
Lacbi2-577380	Lacbi2-577380	No KOG	-	-	-	Not a cazyme	SSP
Lacbi2-470401	Lacbi2-470401	No KOG	-	-	-	Not a cazyme	SSP
Lacbi2-293313	Lacbi2-293313	No KOG	-	-	-	Not a cazyme	SSP
Lacbi2-312262	Lacbi2-312262	No KOG	-	-	-	Not a cazyme	SSP
Lacbi2-678680	Lacbi2-678680	No KOG	-	-	-	Not a cazyme	SSP
Lacbi2-395403	Lacbi2-395403	No KOG	-	-	-	Not a cazyme	SSP
Lacbi2-684837	Lacbi2-684837	No KOG	-	-	-	Not a cazyme	SSP
Lacbi2-570230	Lacbi2-570230	No KOG	-	-	-	Not a cazyme	-
Lacbi2-594674	Lacbi2-594674	No KOG	-	-	-	Not a cazyme	SSP
Lacbi2-298595	Lacbi2-298595	No KOG	-	-	-	Not a cazyme	SSP
Lacbi2-307961	Lacbi2-307961	No KOG	-	-	-	Not a cazyme	SSP
Lacbi2-583480	Lacbi2-583480	No KOG	-	-	-	Not a cazyme	SSP
Lacbi2-691462	Lacbi2-691462	No KOG	-	-	-	Not a cazyme	SSP
Lacbi2-690302	Lacbi2-690302	No KOG	-	-	-	Not a cazyme	SSP
Lacbi2-594863	Lacbi2-594863	No KOG	-	-	-	Not a cazyme	SSP
Lacbi2-697716	Lacbi2-697716	No KOG	-	-	-	Not a cazyme	SSP
Lacbi2-388224	Lacbi2-388224	No KOG	-	-	-	Not a cazyme	SSP
Lacbi2-599299	Lacbi2-599299	No KOG	-	-	-	Not a cazyme	SSP
Lacbi2-442699	Lacbi2-442699	No KOG	-	-	-	Not a cazyme	SSP
Lacbi2-469385	Lacbi2-469385	No KOG	-	-	-	Not a cazyme	-
Lacbi2-439718	Lacbi2-439718	No KOG	-	-	-	Not a cazyme	SSP
Lacbi2-327156	Lacbi2-327156	No KOG	-	-	-	Not a cazyme	SSP
Lacbi2-617208	Lacbi2-617208	No KOG	-	-	-	Not a cazyme	SSP
Lacbi2-676988	Lacbi2-676988	No KOG	-	-	-	Not a cazyme	SSP
Lacbi2-296720	Lacbi2-296720	No KOG	-	-	-	Not a cazyme	SSP
Lacbi2-384260	Lacbi2-384260	No KOG	-	-	-	Not a cazyme	SSP
Lacbi2-487456	Lacbi2-487456	No KOG	-	-	-	Not a cazyme	SSP
Lacbi2-620230	Lacbi2-620230	No KOG	-	-	-	Not a cazyme	SSP
Lacbi2-596686	Lacbi2-596686	No KOG	-	-	-	Not a cazyme	SSP
Lacbi2-485570	Lacbi2-485570	KOG4157	beta-1,6-N-acetylglucosaminyltransferase, contains WSC domain	Posttranslational modification, protein turnover, chaperones	CELLULAR PROCESSES AND SIGNALING	Not a cazyme	SSP
Lacbi2-663310	Lacbi2-663310	No KOG	-	-	-	Not a cazyme	SSP
Lacbi2-621970	Lacbi2-621970	No KOG	-	-	-	Not a cazyme	SSP
Lacbi2-399572	Lacbi2-399572	No KOG	-	-	-	Not a cazyme	SSP
Lacbi2-335710	Lacbi2-335710	No KOG	-	-	-	Not a cazyme	SSP
Lacbi2-593546	Lacbi2-593546	No KOG	-	-	-	Not a cazyme	SSP
Lacbi2-666403	Lacbi2-666403	No KOG	-	-	-	Not a cazyme	SSP
Lacbi2-689917	Lacbi2-689917	No KOG	-	-	-	Not a cazyme	SSP
Lacbi2-699309	Lacbi2-699309	No KOG	-	-	-	Not a cazyme	SSP
Lacbi2-600938	Lacbi2-600938	No KOG	-	-	-	Not a cazyme	-
Lacbi2-301642	Lacbi2-301642	No KOG	-	-	-	Not a cazyme	SSP
Lacbi2-611685	Lacbi2-611685	KOG3139	N-acetyltransferase	General function prediction only	POORLY CHARACTERIZED	Not a cazyme	SSP
Lacbi2-445127	Lacbi2-445127	No KOG	-	-	-	Not a cazyme	SSP
Lacbi2-317986	Lacbi2-317986	No KOG	-	-	-	Not a cazyme	-
Hebcy2-419998	Hebcy2-419846	KOG4157	beta-1,6-N-acetylglucosaminyltransferase, contains WSC domain	Posttranslational modification, protein turnover, chaperones	CELLULAR PROCESSES AND SIGNALING	Not a cazyme	-
Lacbi2-594225	Lacbi2-594225	No KOG	-	-	-	Not a cazyme	SSP
Lacbi2-593003	Lacbi2-593003	No KOG	-	-	-	Not a cazyme	SSP
Lacbi2-399590	Lacbi2-399590	No KOG	-	-	-	Not a cazyme	SSP
Lacbi2-399587	Lacbi2-399587	No KOG	-	-	-	Not a cazyme	SSP
Lacbi2-475505	Lacbi2-475505	No KOG	-	-	-	Not a cazyme	SSP
Lacbi2-635150	Lacbi2-635150	No KOG	-	-	-	Not a cazyme	SSP
Lacbi2-612393	Lacbi2-612393	No KOG	-	-	-	Not a cazyme	SSP
Lacbi2-384346	Lacbi2-384346	KOG4744	Uncharacterized conserved protein	Function unknown	POORLY CHARACTERIZED	Not a cazyme	SSP
Lacbi2-659617	Lacbi2-659617	KOG4744	Uncharacterized conserved protein	Function unknown	POORLY CHARACTERIZED	Not a cazyme	-
Lacbi2-485547	Lacbi2-485547	No KOG	-	-	-	Not a cazyme	-
Lacbi2-466498	Lacbi2-466498	No KOG	-	-	-	Not a cazyme	SSP
Lacbi2-680390	Lacbi2-680390	No KOG	-	-	-	Not a cazyme	SSP
Lacbi2-706060	Lacbi2-706060	No KOG	-	-	-	Not a cazyme	SSP
Lacbi2-330799	Lacbi2-330799	No KOG	-	-	-	Not a cazyme	SSP
Lacbi2-388995	Lacbi2-388995	No KOG	-	-	-	Not a cazyme	SSP
Lacbi2-705940	Lacbi2-705940	No KOG	-	-	-	Not a cazyme	SSP
Lacbi2-632701	Lacbi2-632701	No KOG	-	-	-	Not a cazyme	SSP
Lacbi2-605852	Lacbi2-605852	No KOG	-	-	-	Not a cazyme	SSP
Lacbi2-458224	Lacbi2-458224	No KOG	-	-	-	Not a cazyme	-
Lacbi2-310568	Lacbi2-310568	No KOG	-	-	-	Not a cazyme	-

## Sheet: 10ECM_cluster7_wAnnot
#transcriptId	proteinId	kogid	kogdefline	kogClass	kogGroup	CAZymes	SSP
Acema1-745357	Acema1-745270	KOG4297	C-type lectin	Signal transduction mechanisms	CELLULAR PROCESSES AND SIGNALING	Not a cazyme	SSP
Acema1-592291	Acema1-592291	No KOG	-	-	-	Not a cazyme	SSP
Cenge3-707105	Cenge3-707065	KOG1216	von Willebrand factor and related coagulation proteins	Defense mechanisms	CELLULAR PROCESSES AND SIGNALING	Not a cazyme	-
Cenge3-668273	Cenge3-668273	No KOG	-	-	-	Not a cazyme	SSP
Acema1-676505	Acema1-676418	KOG3599	Ca2+-modulated nonselective cation channel polycystin	Inorganic ion transport and metabolism	METABOLISM	Not a cazyme	SSP
Acema1-679302	Acema1-679302	No KOG	-	-	-	Not a cazyme	SSP
Cenge3-634429	Cenge3-634429	No KOG	-	-	-	Not a cazyme	SSP
Cenge3-552209	Cenge3-552209	No KOG	-	-	-	Not a cazyme	SSP
Amamu1-168832	Amamu1-168832	No KOG	-	-	-	GH43	-
Acema1-677369	Acema1-677369	No KOG	-	-	-	Not a cazyme	SSP
Acema1-192263	Acema1-192263	No KOG	-	-	-	Not a cazyme	SSP
Acema1-397179	Acema1-397179	No KOG	-	-	-	Not a cazyme	-
Acema1-65553	Acema1-65553	No KOG	-	-	-	Not a cazyme	-
Acema1-811904	Acema1-811904	No KOG	-	-	-	Not a cazyme	SSP
Acema1-704709	Acema1-704709	No KOG	-	-	-	Not a cazyme	-
Acema1-670825	Acema1-670738	KOG4157	beta-1,6-N-acetylglucosaminyltransferase, contains WSC domain	Carbohydrate transport and metabolism	METABOLISM	GH114	-
Acema1-289839	Acema1-289752	KOG4297	C-type lectin	Signal transduction mechanisms	CELLULAR PROCESSES AND SIGNALING	Not a cazyme	-
Cenge3-635643	Cenge3-635643	No KOG	-	-	-	Not a cazyme	-
Acema1-672040	Acema1-672040	No KOG	-	-	-	Not a cazyme	-
Acema1-693491	Acema1-693491	No KOG	-	-	-	Not a cazyme	-
Acema1-682298	Acema1-682211	KOG4297	C-type lectin	Signal transduction mechanisms	CELLULAR PROCESSES AND SIGNALING	Not a cazyme	SSP
Acema1-669959	Acema1-669872	KOG3599	Ca2+-modulated nonselective cation channel polycystin	Inorganic ion transport and metabolism	METABOLISM	Not a cazyme	-
Cenge3-562853	Cenge3-562813	KOG3340	Alpha-L-fucosidase	Carbohydrate transport and metabolism	METABOLISM	GH29	-
Acema1-606144	Acema1-606144	No KOG	-	-	-	Not a cazyme	SSP
Acema1-170804	Acema1-170717	KOG3599	Ca2+-modulated nonselective cation channel polycystin	Inorganic ion transport and metabolism	METABOLISM	Not a cazyme	SSP
Acema1-680377	Acema1-680377	No KOG	-	-	-	Not a cazyme	-
Acema1-741730	Acema1-741643	KOG4157	beta-1,6-N-acetylglucosaminyltransferase, contains WSC domain	Carbohydrate transport and metabolism	METABOLISM	Not a cazyme	SSP
Acema1-692906	Acema1-692906	No KOG	-	-	-	Not a cazyme	-
Acema1-808505	Acema1-808418	KOG4726	Ultrahigh sulfur keratin-associated protein	Extracellular structures	CELLULAR PROCESSES AND SIGNALING	Not a cazyme	SSP
Acema1-692976	Acema1-692889	KOG4701	Chitinase	Cell wall/membrane/envelope biogenesis	CELLULAR PROCESSES AND SIGNALING	Not a cazyme	-
Acema1-798197	Acema1-798197	No KOG	-	-	-	Not a cazyme	-
Acema1-668580	Acema1-668580	No KOG	-	-	-	Not a cazyme	SSP
Acema1-803292	Acema1-803292	No KOG	-	-	-	Not a cazyme	SSP
Acema1-87323	Acema1-87323	No KOG	-	-	-	Not a cazyme	SSP
Acema1-743301	Acema1-743301	No KOG	-	-	-	Not a cazyme	-
Acema1-768523	Acema1-768523	No KOG	-	-	-	Not a cazyme	SSP
Acema1-27988	Acema1-27988	No KOG	-	-	-	Not a cazyme	-
Acema1-672036	Acema1-672036	No KOG	-	-	-	GH43	SSP
Acema1-660211	Acema1-660211	No KOG	-	-	-	GH75	-
Acema1-677247	Acema1-677247	No KOG	-	-	-	Not a cazyme	SSP
Lacbi2-661482	Lacbi2-661482	No KOG	-	-	-	Not a cazyme	SSP
Hebcy2-447652	Hebcy2-447652	No KOG	-	-	-	Not a cazyme	SSP
Lacbi2-661527	Lacbi2-661527	KOG2254	Predicted endo-1,3-beta-glucanase	Carbohydrate transport and metabolism	METABOLISM	CBM52	SSP
Acema1-668303	Acema1-668303	No KOG	-	-	-	Not a cazyme	SSP
Acema1-668354	Acema1-668354	No KOG	-	-	-	Not a cazyme	SSP
Acema1-803970	Acema1-803970	No KOG	-	-	-	Not a cazyme	SSP
Acema1-755446	Acema1-755446	No KOG	-	-	-	Not a cazyme	SSP
Acema1-238264	Acema1-238264	No KOG	-	-	-	Not a cazyme	SSP
Acema1-682819	Acema1-682732	KOG4157	beta-1,6-N-acetylglucosaminyltransferase, contains WSC domain	Carbohydrate transport and metabolism	METABOLISM	Not a cazyme	SSP
Acema1-784177	Acema1-784177	No KOG	-	-	-	Not a cazyme	SSP
Acema1-718034	Acema1-718034	No KOG	-	-	-	Not a cazyme	SSP
Acema1-163022	Acema1-163022	No KOG	-	-	-	Not a cazyme	SSP
Acema1-669770	Acema1-669770	No KOG	-	-	-	Not a cazyme	SSP
Acema1-666807	Acema1-666807	No KOG	-	-	-	Not a cazyme	SSP
Acema1-690435	Acema1-690348	KOG4297	C-type lectin	Signal transduction mechanisms	CELLULAR PROCESSES AND SIGNALING	Not a cazyme	-
Acema1-370508	Acema1-370421	KOG1474	Transcription initiation factor TFIID, subunit BDF1 and related bromodomain proteins	Transcription	INFORMATION STORAGE AND PROCESSING	Not a cazyme	SSP
Acema1-807966	Acema1-807966	No KOG	-	-	-	Not a cazyme	SSP
Acema1-740385	Acema1-740298	KOG3599	Ca2+-modulated nonselective cation channel polycystin	Inorganic ion transport and metabolism	METABOLISM	Not a cazyme	-
Acema1-753904	Acema1-753904	No KOG	-	-	-	Not a cazyme	SSP
Acema1-749529	Acema1-749442	KOG3599	Ca2+-modulated nonselective cation channel polycystin	Inorganic ion transport and metabolism	METABOLISM	Not a cazyme	SSP
Acema1-737894	Acema1-737894	No KOG	-	-	-	Not a cazyme	SSP
Acema1-486117	Acema1-486117	No KOG	-	-	-	Not a cazyme	SSP
Acema1-692031	Acema1-691944	KOG2051	Nonsense-mediated mRNA decay 2 protein	RNA processing and modification	INFORMATION STORAGE AND PROCESSING	Not a cazyme	-
Acema1-220321	Acema1-220321	No KOG	-	-	-	Not a cazyme	-
Acema1-747915	Acema1-747915	No KOG	-	-	-	Not a cazyme	SSP
Acema1-230638	Acema1-230551	KOG1216	von Willebrand factor and related coagulation proteins	Extracellular structures	CELLULAR PROCESSES AND SIGNALING	Not a cazyme	-
Acema1-812325	Acema1-812238	KOG1263	Multicopper oxidases	Secondary metabolites biosynthesis, transport and catabolism	METABOLISM	Not a cazyme	-
Acema1-754768	Acema1-754768	No KOG	-	-	-	Not a cazyme	SSP
Acema1-777977	Acema1-777977	No KOG	-	-	-	Not a cazyme	-
Acema1-321955	Acema1-321868	KOG4157	beta-1,6-N-acetylglucosaminyltransferase, contains WSC domain	Carbohydrate transport and metabolism	METABOLISM	Not a cazyme	SSP
Acema1-208775	Acema1-208775	No KOG	-	-	-	Not a cazyme	-
Acema1-368180	Acema1-368180	No KOG	-	-	-	Not a cazyme	-
Acema1-680901	Acema1-680901	No KOG	-	-	-	Not a cazyme	SSP
Acema1-753741	Acema1-753654	KOG2806	Chitinase	Carbohydrate transport and metabolism	METABOLISM	Not a cazyme	SSP
Acema1-671763	Acema1-671763	No KOG	-	-	-	Not a cazyme	SSP
Acema1-804259	Acema1-804259	No KOG	-	-	-	Not a cazyme	SSP
Acema1-724448	Acema1-724448	No KOG	-	-	-	Not a cazyme	-
Acema1-749457	Acema1-749457	No KOG	-	-	-	Not a cazyme	-
Acema1-733322	Acema1-733235	KOG1216	von Willebrand factor and related coagulation proteins	Extracellular structures	CELLULAR PROCESSES AND SIGNALING	Not a cazyme	-
Acema1-692990	Acema1-692990	No KOG	-	-	-	Not a cazyme	SSP
Acema1-729752	Acema1-729752	No KOG	-	-	-	Not a cazyme	-
Acema1-724461	Acema1-724461	No KOG	-	-	-	Not a cazyme	SSP
Acema1-124899	Acema1-124899	No KOG	-	-	-	Not a cazyme	SSP
Acema1-52288	Acema1-52288	No KOG	-	-	-	Not a cazyme	SSP
Acema1-154968	Acema1-154968	No KOG	-	-	-	Not a cazyme	SSP
Acema1-332902	Acema1-332902	No KOG	-	-	-	Not a cazyme	SSP
Acema1-670777	Acema1-670777	No KOG	-	-	-	Not a cazyme	SSP
Acema1-676002	Acema1-676002	No KOG	-	-	-	Not a cazyme	SSP
Acema1-682151	Acema1-682151	No KOG	-	-	-	Not a cazyme	-
Acema1-685022	Acema1-685022	No KOG	-	-	-	Not a cazyme	SSP
Acema1-745541	Acema1-745541	No KOG	-	-	-	Not a cazyme	SSP
Acema1-748359	Acema1-748359	No KOG	-	-	-	Not a cazyme	SSP
Acema1-752108	Acema1-752108	No KOG	-	-	-	Not a cazyme	SSP
Acema1-785167	Acema1-785080	KOG4701	Chitinase	Cell wall/membrane/envelope biogenesis	CELLULAR PROCESSES AND SIGNALING	Not a cazyme	-
Acema1-744056	Acema1-744056	No KOG	-	-	-	Not a cazyme	SSP
