# Supplementary material for: Large-scale genome sequencing of mycorrhizal fungi provides insights into the early evolution of symbiotic traits
Source: Nat Commun. 2020 Oct 12;11:5125. doi: 10.1038/s41467-020-18795-w (PMC7550596; doi:10.1038/s41467-020-18795-w)
Supplement: Supplementary file 19 — Supplementary Dataset 15 [file 41467_2020_18795_MOESM19_ESM.xlsx]

## Sheet: S_Table 15
Supplementary Data 15 - List of software and R packages
Lists of software versions and R packages used for the study.
Organismal phylogeny for 51 Ascomycota + 62 Basidiomycota			Molecular dating	Comparative analyses and annotation of functional categories			Tree construction of 64 mycorrhizae
mpiBlast 1.6.0			r8s 1.81	BUSCO v3.0.2			FastOrtho 1.0
Hifix 1.0.5				SignalP 4.1			MAFFT 7.221
PRANK 140603 and 150803				WolfPsort 0.2			Gblocks 0.91b
trimAl 1.2 and 1.4.rev15			Analysis of PCWDE evolution	TMHMM 2.0			RAxML 7.7.2
FastTree 2.1.10			BLASTP 2.6.0+	TargetP 1.1
RAxML 8.2.4			PRANK 140603	PS-SCAN 1.88
			trimAl 1.4.rev15	PredictNLS 1.0.20
Phylostratigraphy with COMPARE			FastTree 2.1.10	HMMER 3.2.1
Custom python script for phylostratigraphy			TreeFix 1.1.10	RepeatMasker open 4.0.6
https://github.com/laszlognagy/COMPARE				RepeatScout 1.0.5
				nparcomp 2.6
				ggplot2 3.0
				ggtree 1.12.7
				egg 0.4
List of JGI genome seqencing softwares
Species	Strain	Genome sequencing platform	Genome assembler	Transcriptome assembler
Acephala macrosclerotiorum	EW76-UTF0540	Illumina fragment	VelvetOptimiser, AllPathsLG release version R49403	Trinity (ver. 2.1.1)
Amanita rubescens	Přilba	PacBio	Falcon version (pb-assembly 0.0.2, falcon-kit 1.2.3, pypeflow 2.1.0)	Trinity (ver. 2.3.2)
Boletus edulis	BED1	PacBio	Falcon (module version 20150310)	Rnnotator version: 2.5.6
Boletus edulis	Přilba	PacBio	Falcon version 1.8.8	Trinity (ver. 2.3.2)
Cantharellus anzutake	C23	PacBio	Falcon version 0.3.0, falcon/20150720	Rnnotator (v. 3.3.2)
Ceratobasidium sp.	anastomosis group I	Illumina fragment and long mate-pair	AllPathsLG version R49403	Rnnotator (v. 3.4.0)
Clavulina sp.	PMI_390	Illumina fragment	Velvet, AllPathsLG release version R47710	Rnnotator version: 3.3.1
Cortinarius glaucopus	AT 2004 276	Illumina fragment and long mate-pair, PacBio	AllPathsLG release version R44008, PBJelly	Rnnotator version: 2.5.5
Gautieria morchelliformis	GMNE.BST	PacBio	Falcon version 20150310	Rnnotator (v. 3.3.2)
Gyrodon lividus	BX	Illumina fragment and long mate-pair	AllPathsLG version R47710	Rnnotator version: 2.5.5
Hydnum rufescens	UP504	Illumina fragment and long mate-pair, PacBio	AllPathsLG version R47710, PBJelly/14.1.14	Rnnotator (v. 3.3.2)
Hysterangium stoloniferum	HS.BST	PacBio	Celera/8.2beta	RNA not available
Kalaharituber pfeilii	F3	PacBio	Falcon/20150720 version v20150720	Rnnotator (v. 3.4.0)
Lactarius quietus	S23C	PacBio	Falcon version 0.4.2	Rnnotator (v. 3.3.2)
Marasmius fiardii	PR-910	Illumina fragment and long mate-pair	AllPathsLG release version R44849	Rnnotator (v. 3.3.2)
Melanogaster broomeianus	MBLB.BST	Illumina fragment and long mate-pair, PacBio	AllPathsLG version R47710, PBJelly/14.1.14	RNA not available
Mycena galopus	ATCC-62051	PacBio	Falcon version 0.4.2	Rnnotator (v. 3.3.1)
Paxillus ammoniavirescens	Pou09.2	Illumina fragment	Velvet, AllPathsLG release version R49403	Rnnotator (v. 3.4.0)
Ramaria rubella	UT-36052-T	Illumina fragment and long mate-pair, PacBio	AllPathsLG version R46652, PBJelly	Rnnotator version: 3.3.1
Russula emetica	Přilba	PacBio	Falcon version 1.8.8	Trinity (ver. 2.3.2)
Russula ochroleuca	Přilba	PacBio	Falcon version 0.7.3	Trinity (ver. 2.3.2)
Terfezia claveryi	T7	PacBio	Falcon version 0.4.2	Trinity (ver. 2.1.1)
Thelephora ganbajun	P2	Illumina fragment	Velvet, AllPathsLG release version R49403	Rnnotator (v. 3.3.2)
Thelephora terrestris	UH-Tt-Lm1	PacBio	Falcon version 1.8.8	Trinity (ver. 2.3.2)
Tirmania nivea	G3	PacBio	Falcon version 1.8.8	Trinity (ver. 2.3.2)
Tricholoma matsutake	945	Illumina fragment and long mate-pair	AllPathsLG release version R44008	Rnnotator version: 2.5.3
Trichophaea hybrida	UTF0779	PacBio	Falcon version 0.4.2	Trinity (ver. 2.1.1)
Wilcoxina mikolae	CBS 423.85	Illumina fragment and long mate-pair	AllPathsLG release version R44849	Rnnotator version: 3.0.0
Xerocomus badius	84.06	Illumina fragment	Velvet, AllPathsLG release version R49403	Rnnotator (v. 3.3.2)
Assembler	Reference
Velvet	Zerbino & Birney 2008
ALLPATHS-LG	Gnerre et al 2011
PBJelly	English et al 2012
Celera Assembler	Koren et al 2012
Falcon	Chin et al 2016
Rnnotator	Martin et al 2010
Trinity	Grabherr et al 2011
