# Supplementary material for: Large-scale genome sequencing of mycorrhizal fungi provides insights into the early evolution of symbiotic traits
Source: Nat Commun. 2020 Oct 12;11:5125. doi: 10.1038/s41467-020-18795-w (PMC7550596; doi:10.1038/s41467-020-18795-w)
Supplement: Supplementary file 20 — Supplementary Dataset 16 [file 41467_2020_18795_MOESM20_ESM.xlsx]

## Sheet: Supplementary Table 16
Supplementary Data 16. Comparison of gene expression from selected CAZy gene families in free-living mycelium and ectomycorrhizal root tips from Acephala macrosclerotiorum (in red ECM induced genes)
ECM, ectomycorrhiza; FLM, free-living mycelium				ECM1	ECM2	FLM1	FLM2	FLM3
Acema1 protein ID	PCWD_action	CAZy family	model notes (manual curation)	fpkm
674914	Targeting cellulose	CBM1		0.9183	2.0896	5.6116	2.6503	1.5424
436396	Targeting cellulose	CBM1-EXPN		4.1083	3.7	1.4729	9.7254	3.4949
704934	Targeting cellulose	CBM1-GH5_5		1.927	1.2264	2.6451	35.5358	20.5875
702327	Targeting cellulose	CBM1-GH5_5	(fragment) splicing problem;	0.6263	0	0.1657	0.482	0.082
583501	Targeting cellulose	CBM1-GH6		0.635	0.92	0.1029	4.6152	1.2109
714755	Targeting cellulose	CE1-CBM1	(fragment) splicing problem;	0.2195	0.2854	0.3871	0.3128	0.1532
774535	Targeting cellulose	GH114-CBM1	fragment N-term;	3.8193	3.386	0.2187	0.4206	0.4241
807731	Targeting cellulose	GH131-CBM1	(fragment) splicing problem;	0.3628	0	0.9943	2.1331	1.7096
594782	Targeting cellulose	GH18-CBM1		0.341	0.114	1.8782	11.518	1.8107
678850	Targeting cellulose	GH45	fragment C-term;	0	0.0725	0	17.8896	20.2982
771808	Targeting cellulose	GH45	(fragment) splicing problem;	0	0.1754	0.9562	0.0961	0.2649
572426	Targeting cellulose	GH45		2.4901	4.6999	28.7214	25.9631	17.6821
38270	Targeting cellulose	GH45	fragment N-term / C-term;	3.2398	1.2962	0.8478	3.6583	4.0227
789820	Targeting cellulose	GH45	fragment N-term;	0.1746	0.1363	0	0.1493	0
621309	Targeting cellulose	GH5_5		0	0	2.5405	1.5326	1.8883
637942	Targeting cellulose	GH5_5		0.7729	0.476	38.4709	11.0791	19.7521
792202	Targeting cellulose	GH5_5		0	0	6.2391	5.9609	6.4077
805625	Targeting cellulose	GH5_5		0.39	0.7302	2.6384	20.8411	5.6038
427894	Targeting cellulose	GH5_5	fragment N-term / C-term;	1.0442	1.2219	2.9882	3.7469	3.8947
700918	Targeting cellulose	GH5_5	fragment C-term;	0	0	0.0668	0.2016	0.0463
704021	Targeting cellulose	GH5_5	(fragment) splicing problem;	1.0453	0.9242	0.9219	2.5921	1.1674
781106	Targeting cellulose	GH5_5		0	0	0.523	0.0986	0.2867
798240	Targeting cellulose	GH5_5	fragment N-term / C-term;	0.6752	1.4487	0.3828	0.8661	0.1767
617771	Targeting cellulose	GH5_5-CBM1		0.9356	0.9051	2.5038	5.6803	5.2702
695157	Targeting cellulose	GH6	(fragment) splicing problem;	2.8843	2.9587	1.4334	1.7356	0.769
349396	Targeting cellulose	GH7		1.3511	1.9485	0	0.9628	0.2679
741841	Targeting cellulose	GH7	fragment C-term;	0.16	0.1249	0.5142	1.6764	0.9425
585787	Targeting cellulose	GH7	fragment C-term;	0.8125	0.3803	1.1057	0.139	0.4466
709744	Targeting cellulose	GH7	fragment N-term / C-term;	1.3577	0.4767	1.6166	1.132	1.7059
731180	Targeting cellulose	GH7	fragment N-term;	3.4309	5.425	11.4629	8.1596	11.394
741842	Targeting cellulose	GH7	fragment N-term;	0	0	0.1591	2.0395	1.065
325190	Targeting cellulose	GH7-CBM1		2.4346	2.9004	0.2611	20.6354	5.8904
713354	Targeting cellulose, Targeting cellulose/hemicellulose	AA9-CBM1		0.2063	0.6439	0.4094	0.1323	0.27
706484	Targeting cellulose, Targeting cellulose/hemicellulose	GH74-CBM1		0.9869	1.3858	0.5875	1.424	0.7749
604436	Targeting cellulose, Targeting hemicellulose	GH10-CBM1		0.7169	0.3595	0.0387	1.5325	1.5413
713210	Targeting cellulose, Targeting hemicellulose	GH30_7-CBM1		0.5036	0.3929	0.8566	0.2615	0.3861
766548	Targeting cellulose; Targeting cellulose/hemicellulose	AA9-CBM1		0	0	0.4203	1.2967	1.1246
598044	Targeting cellulose; Targeting cellulose/hemicellulose	AA9-CBM1		6.1381	11.5771	0.3059	57.5628	19.4389
598020	Targeting cellulose; Targeting cellulose/hemicellulose	GH12-CBM1		15.2212	27.0543	16.0592	33.5861	30.7129
591387	Targeting cellulose/hemicellulose	AA9		3.2193	3.3953	0.1803	0.2294	0.2185
196586	Targeting cellulose/hemicellulose	AA9		0.3177	0.5666	5.4384	4.5409	2.5305
742354	Targeting cellulose/hemicellulose	AA9		3.7092	3.6248	21.0596	31.8512	12.7545
671798	Targeting cellulose/hemicellulose	AA9		0.1197	0.5602	0.0679	1.049	1.0182
696737	Targeting cellulose/hemicellulose	AA9		0.3021	1.414	2.1694	0.2153	0.5008
701203	Targeting cellulose/hemicellulose	AA9		0	0	0	1.4945	1.2138
705818	Targeting cellulose/hemicellulose	AA9		0	0	0	0	0
711330	Targeting cellulose/hemicellulose	AA9		0.081	0	0.1838	0.0693	0.1273
748070	Targeting cellulose/hemicellulose	AA9		0	0	0.0947	0.1428	0
339904	Targeting cellulose/hemicellulose	AA9	fragment N-term / C-term;	0.1352	0.6328	0.9709	4.1039	3.1494
703720	Targeting cellulose/hemicellulose	AA9	fragment N-term;	0.1037	0.2426	0.0784	0.4432	0.3528
738233	Targeting cellulose/hemicellulose	AA9	fragment C-term;	15.4616	10.7595	9.5599	45.0297	26.1813
751061	Targeting cellulose/hemicellulose	AA9	fragment N-term;	0.7633	1.191	0.577	0	0.1142
771310	Targeting cellulose/hemicellulose	AA9	fragment N-term;	0.3736	0.0972	0	0.2662	0
792144	Targeting cellulose/hemicellulose	AA9		0.3542	0.6217	0	0.3786	0.1854
796088	Targeting cellulose/hemicellulose	AA9	(fragment) splicing problem;	0.2981	0.3256	1.8929	0.5863	1.0924
258024	Targeting cellulose/hemicellulose	GH12		0	0.2204	1.7439	2.7577	1.1461
639340	Targeting cellulose/hemicellulose	GH12		0.2923	0	0.58	1.1872	5.5851
676526	Targeting cellulose/hemicellulose	GH12		3.0301	3.4103	7.9045	6.3926	2.9125
673079	Targeting cellulose/hemicellulose	GH12		3.0831	1.9386	12.384	10.2504	5.8539
543836	Targeting cellulose/hemicellulose	GH12	fragment N-term;	0	0	0	0	0
703435	Targeting cellulose/hemicellulose	GH74	(fragment) splicing problem;	0.1411	0.066	0.6185	0.205	0.3249
735855	Targeting hemicellulose	CBM1-GH5_7		2.5178	1.5937	0.7901	2.9045	1.1067
734998	Targeting hemicellulose	CBM35-GH26	fragment N-term;	0	0	0.3257	0.1745	0
717555	Targeting hemicellulose	GH10	fragment C-term;	0.1033	0	4.3939	4.197	6.4778
598244	Targeting hemicellulose	GH10		0.5105	1.7259	1.1149	2.5708	2.6132
687415	Targeting hemicellulose	GH10		11.4013	13.194	11.5099	15.802	13.3922
716035	Targeting hemicellulose	GH10		0.415	0.1387	0.605	0.3802	0.6362
717733	Targeting hemicellulose	GH10		0	0	0.582	0.5064	0.4806
78918	Targeting hemicellulose	GH10	fragment N-term;	9.3835	5.8088	72.4776	34.6684	62.739
620579	Targeting hemicellulose	GH11	fragment C-term;	0	0	0	0	0
736183	Targeting hemicellulose	GH11		0.3189	0	0	1.1588	0.772
760441	Targeting hemicellulose	GH11		0.2546	0	0	0.2177	0.1333
602276	Targeting hemicellulose	GH11		8.9156	18.5213	0.1176	1.9503	0.19
801636	Targeting hemicellulose	GH11	fragment C-term;	1.2481	1.8663	0.5897	0.3113	0.0272
715879	Targeting hemicellulose	GH11		0	0	0.2988	0	0.0776
628301	Targeting hemicellulose	GH115		4.457	4.0663	2.6871	3.6222	3.3553
754822	Targeting hemicellulose	GH30_7	fragment N-term;	0.1651	0	2.5891	1.5173	2.0738
708653	Targeting hemicellulose	GH30_7	(fragment) splicing problem;	1.83	2.2208	3.5738	6.0203	2.3285
750218	Targeting hemicellulose	GH30_7	(fragment) splicing problem;	0.7851	0.8167	0.948	1.2121	0.862
597669	Targeting hemicellulose	GH5_7		86.9364	80.4792	18.4738	93.4229	46.3719
776972	Targeting hemicellulose	GH5_7	fragment C-term;	0.2625	0	0.6698	0.1122	0.6184
808947	Targeting hemicellulose	GH67	fragment C-term;	0.6957	1.0855	0	0	0
672036	Targeting hemicellulose/pectin	GH43	fragment C-term;	2.5658	1.2132	0.6172	0.9973	0.3256
685771	Targeting hemicellulose/pectin	GH43		0.0636	0	1.1295	1.9572	1.3147
59115	Targeting hemicellulose/pectin	GH43		3.8337	4.1765	2.5195	4.9025	2.5494
644301	Targeting hemicellulose/pectin	GH43		0.632	0.493	0	2.3238	0.5294
740579	Targeting hemicellulose/pectin	GH43	fragment N-term;	2.8788	1.4715	0.7504	0.382	0.7016
733305	Targeting hemicellulose/pectin	GH43	(fragment) splicing problem;	0.0729	0.1707	1.3097	1.497	1.0502
751810	Targeting hemicellulose/pectin	GH43	fragment N-term;	1.8707	1.4138	28.791	2.8493	3.4582
599172	Targeting hemicellulose/pectin	GH43	fragment N-term / C-term;	0	0	0	0	0
681640	Targeting hemicellulose/pectin	GH43		25.0963	24.7181	30.1583	22.987	28.6923
732163	Targeting hemicellulose/pectin	GH43	fragment N-term / C-term;	0	0	0	0.1586	0.1699
735773	Targeting hemicellulose/pectin	GH43		3.7676	8.2722	7.2628	7.2028	8.1572
738476	Targeting hemicellulose/pectin	GH43	(fragment) splicing problem;	1.0966	0.5704	0.0395	1.7862	1.2712
744240	Targeting hemicellulose/pectin	GH43	fragment N-term / C-term;	1.2259	0.6376	1.2743	1.8782	0.8824
745151	Targeting hemicellulose/pectin	GH43	fragment N-term / C-term;	0.5133	0	0.2328	0.2195	0.0537
624989	Targeting hemicellulose/pectin	GH43-CBM35		0.6365	0.5276	0.827	2.4493	1.1559
703171	Targeting hemicellulose/pectin	GH43-CBM35	(fragment) splicing problem;	0	0	0	0.3423	0.1497
390791	Targeting hemicellulose/pectin	GH51		0.8507	1.9674	1.9523	2.2343	1.0975
696586	Targeting hemicellulose/pectin	GH51		0.2943	0.2756	0.623	0.5789	0.547
800692	Targeting hemicellulose/pectin	GH51		2.9229	3.1205	1.5351	1.9864	2.9073
715350	Targeting hemicellulose/pectin	GH51		8.4011	7.663	12.5824	27.1149	18.5925
676539	Targeting hemicellulose/pectin	GH54-CBM42		0.6655	0.6136	0.4574	0.4139	0.5068
682036	Targeting hemicellulose/pectin	GH62		0.1344	0.6992	0.4404	0.5364	0.3519
803689	Targeting hemicellulose/pectin	GH93		0.6789	1.0185	3.5726	1.8531	1.7223
681416	Targeting pectin	GH105	fragment C-term;	1.5518	1.7204	1.1731	2.9333	4.094
681224	Targeting pectin	GH105		18.3665	14.6388	51.6156	52.3633	46.8152
619537	Targeting pectin	GH105		0	0.1501	0.7452	0.5345	0.5286
283473	Targeting pectin	GH127		1.6031	1.9594	6.8167	20.0708	8.651
669652	Targeting pectin	GH127		0.2417	0.2592	0.7536	0.8783	0.5614
670732	Targeting pectin	GH28		55.5453	58.4852	3.9093	2.1633	1.1881
676237	Targeting pectin	GH28		3.2873	2.5295	1.2936	1.0397	0.8133
668648	Targeting pectin	GH28		3.3935	3.5402	1.2678	2.2607	1.9108
583728	Targeting pectin	GH28		5.8304	4.6786	11.1238	66.7356	24.4325
678128	Targeting pectin	GH28	fragment C-term;	0	0	5.5682	2.8493	7.4825
717002	Targeting pectin	GH28		0	0.2405	7.8445	15.0451	11.8732
286277	Targeting pectin	GH28		0.4498	0.1914	0.9119	0.8217	0.8027
629435	Targeting pectin	GH28		1.9928	0.827	3.59	4.7678	3.4627
676011	Targeting pectin	GH28		0.2265	0	0.0514	0.0775	0.0948
677586	Targeting pectin	GH28		10.9368	7.8978	6.2179	9.9897	9.1796
702122	Targeting pectin	GH28		0.9235	2.0096	1.3778	7.0445	4.2364
703995	Targeting pectin	GH28		0.4454	0.695	0.5892	0.7617	0.4955
778697	Targeting pectin	GH28		0	0	0.1552	0.1317	0.1478
792939	Targeting pectin	GH28		0	0	0	0	0
802897	Targeting pectin	GH28		1.4595	1.4325	0.7118	0.5435	1.0598
809731	Targeting pectin	GH28		0	0	0.1539	0.5047	0.3836
717385	Targeting pectin	GH28	fragment N-term / C-term;	3.5821	1.9795	0.141	0.8615	0.6837
700656	Targeting pectin	GH28		0.1324	0.2582	1.2257	1.7543	1.6976
709025	Targeting pectin	GH28		3.4559	2.8571	21.797	42.2543	25.4772
807211	Targeting pectin	GH28	fragment N-term;	0.3861	0.1506	37.255	63.3147	42.1229
591900	Targeting pectin	GH28	fragment N-term;	0	0.2312	0	0.1901	0.3491
702340	Targeting pectin	GH28		0.2351	0.8714	2.3553	2.4631	2.1234
705544	Targeting pectin	GH28		0.2829	0.662	0.2138	2.0559	2.0583
716513	Targeting pectin	GH28		0	0	0.3691	0.167	0.0511
740880	Targeting pectin	GH28	fragment N-term / C-term;	0	0.171	0	0.2812	0.2008
743650	Targeting pectin	GH28-CBM1	(fragment) splicing problem;	1.0037	0.3915	2.1119	7.3956	3.9059
3508	Targeting pectin	GH53		0.8578	0.7696	3.599	8.6371	6.2084
626919	Targeting pectin	GH53		0.0763	0.4167	0	0.946	0.699
607833	Targeting pectin	GH78		16.2248	23.03	2.9651	14.0624	12.4768
581533	Targeting pectin	GH78		6.7073	6.817	3.9773	5.3408	4.4616
403792	Targeting pectin	GH78		0.4335	0.9936	52.8277	81.1191	19.7599
594655	Targeting pectin	GH78		0.6713	0.5921	7.1602	23.6863	10.7803
740403	Targeting pectin	GH78		3.8512	3.6442	33.0766	62.464	27.7445
806441	Targeting pectin	GH78		5.0957	3.3859	98.8905	283.172	290.913
154249	Targeting pectin	GH78		0.2459	0.8823	0.5018	0.8619	0.3539
606538	Targeting pectin	GH78		0.689	0.3909	1.2547	0.5222	0.2377
628234	Targeting pectin	GH78		11.608	11.9091	13.2559	13.9754	13.4282
654648	Targeting pectin	GH78		5.5985	6.3155	3.4173	16.8607	5.6191
687865	Targeting pectin	GH78	(fragment) splicing problem;	0.1256	0.1715	0.0119	0.0537	0.1809
803476	Targeting pectin	GH78		2.7622	4.1559	2.968	4.2683	1.6268
671457	Targeting pectin	GH88		3.2836	2.5909	3.7234	8.0406	4.7077
715234	Targeting pectin	GH88		0	0	0	0.3668	0.1585
585991	Targeting pectin	PL1_7		0.1885	0.196	0.0237	0	0.0329
595135	Targeting pectin	PL1_7		0.518	0.4041	0.3671	5.7309	1.7627
673086	Targeting pectin	PL1_7		0.1054	0.5345	0	4.1684	1.5726
604281	Targeting pectin	PL3_2		3.6637	3.1906	7.6003	33.3319	21.5883
540918	Targeting pectin	PL3_2		0.1838	0.0717	0.3126	1.2573	0.6735
655019	Targeting pectin	PL4_1		0	0	0.0464	0.0262	0.0482
713626	Targeting pectin	PL4_3		0.4969	1.3671	0.435	0.5144	0.2328
800697	Targeting pectin	PL4_5		3.7801	6.4653	0.2061	0.2953	0.6755
