# Supplementary material for: Large-scale genome sequencing of mycorrhizal fungi provides insights into the early evolution of symbiotic traits
Source: Nat Commun. 2020 Oct 12;11:5125. doi: 10.1038/s41467-020-18795-w (PMC7550596; doi:10.1038/s41467-020-18795-w)
Supplement: Supplementary file 21 — Source Data [file 41467_2020_18795_MOESM21_ESM.zip]

Archive with 26 entries (23 files):
- Source Data/
- Source Data/.DS_Store
- __MACOSX/
- __MACOSX/Source Data/
- __MACOSX/Source Data/._.DS_Store
- Source Data/Source_Data_Supplementary_figure_2.xlsx
- __MACOSX/Source Data/._Source_Data_Supplementary_figure_2.xlsx
- Source Data/Source_Data_Supplementary_figure_3.zip
- __MACOSX/Source Data/._Source_Data_Supplementary_figure_3.zip
- Source Data/Source_Data_Supplementary_figure_4.csv
- __MACOSX/Source Data/._Source_Data_Supplementary_figure_4.csv
- Source Data/Source_Data_Supplementary_figure_1.zip
- __MACOSX/Source Data/._Source_Data_Supplementary_figure_1.zip
- Source Data/Source_Data_figure_4.zip
- __MACOSX/Source Data/._Source_Data_figure_4.zip
- Source Data/Source_Data_figure_3.csv
- __MACOSX/Source Data/._Source_Data_figure_3.csv
- Source Data/Source_Data_figure_5.xlsx
- __MACOSX/Source Data/._Source_Data_figure_5.xlsx
- Source Data/Source_Data_figure_2.zip
- __MACOSX/Source Data/._Source_Data_figure_2.zip
- Source Data/Source_Data_figure_1.zip
- __MACOSX/Source Data/._Source_Data_figure_1.zip
- Source Data/Source_Data_Supplementary_figure_6.xlsx
- __MACOSX/Source Data/._Source_Data_Supplementary_figure_6.xlsx
- __MACOSX/._Source Data
