# Supplementary material for: Large-scale genome sequencing of mycorrhizal fungi provides insights into the early evolution of symbiotic traits
Source: Nat Commun. 2020 Oct 12;11:5125. doi: 10.1038/s41467-020-18795-w (PMC7550596; doi:10.1038/s41467-020-18795-w)
Supplement: Supplementary file 21 — Source Data [file 41467_2020_18795_MOESM21_ESM.zip › Source Data/Source_Data_Supplementary_figure_2.xlsx]

## Sheet: Source_Data_file_S2A
idPfam	Acema1	Altal1	Amore1	Artbe1	Artol1	Ascim1	Ascsa1	Aspcl1	Aspfl1	Aurpu	Bissp1	Botci1	Calful1	Canta1	Cenge3	Chalo1	Chove1	Clafu1	Glalo1	Glost2	Gyresc1	Kalpfe1	Leppa1	Maggr1	Melbi2	Melva1	Monha1	Morco1	Morimp1	Neucr	Oidma1	Phisc1	Pyrco1	Rhier1	SacceM3837	Sarco1	Sclsc1	Stasp1	Tapde1	Terbo2	Trihyb1	Trire2	Tubae1	Tubbor1	Tubma1	Usnflo1	Wican1	Wilmi1	Xylhe1
Protein kinase domain	0.244938407595	-0.706887666032	-0.719249043612	-0.4843828696	-0.805778686669	-0.941753840044	-0.76869455393	-0.76869455393	-0.743971798771	-0.793417309089	-0.0764574094737	-1.090090371	-1.06536761584	-1.10245174858	0.467443204028	-0.323684961065	-0.669803533293	-0.706887666032	-0.459660114441	0.0718791214812	-0.818140064248	-0.855224196987	-0.422575981702	-0.867585574567	-0.0393732767349	-0.311323583486	-0.818140064248	-0.360769093804	-0.360769093804	-0.978837972783	-0.595635267816	-0.17534843011	-1.04064486068	-0.224793940429	-0.842862819407	-0.336046338645	-0.830501441828	-0.546189757498	-1.46093169839	-0.76869455393	-0.125902919792	-0.867585574567	-0.78105593151	-0.0764574094737	-0.966476595203	-0.620358022975	-1.01592210552	-0.434937359281	-0.546189757498
Major Facilitator Superfamily	2.68528199046	1.26352612503	-0.031080841864	-0.146670749623	-0.620589371433	-0.898005150053	0.674017595463	0.535309706153	2.68528199046	1.10170025417	2.50033813805	0.639340623136	-0.932682122381	-0.909564140829	0.419719798394	3.25167253848	-0.701502306864	1.20573117115	0.882079429429	1.15949520805	-0.678384325312	-0.967359094708	0.893638420204	0.43127878917	2.01486052546	3.37882143701	-0.609030380657	-0.597471389881	-0.597471389881	-0.331614602036	2.91646180598	3.1938775846	-0.689943316088	1.25196713426	-1.11762597479	-0.424086528243	0.0382731027912	2.09577346089	-1.19853891023	-1.09450799324	-0.828651205398	0.234775945981	-0.828651205398	-0.817092214622	-0.85176918695	0.523750715377	0.0382731027912	-0.713061297639	0.142304019774
Cytochrome P450	0.609431573754	-0.102842101494	-0.769892051328	-0.803809845388	-1.12037592328	-0.860339502153	-0.984704747038	-0.475937836147	0.191112113688	-0.8490335708	0.609431573754	-0.136759895553	-1.02992847245	-1.41433013846	-0.442020042088	1.11819848464	-1.02992847245	-0.102842101494	-0.0123946506686	0.191112113688	-1.02992847245	-1.14298778598	0.157194319628	-0.0576183760811	0.405924809397	1.00513917111	-1.0186225411	-1.10906999192	-1.09776406057	-1.05254033516	0.428536672103	1.05036289653	-0.996010678391	-0.204595483672	-1.48216572658	-0.4872437675	-0.4872437675	0.372007015338	-1.41433013846	-1.32388268763	-1.06384626651	-0.70205646321	-1.18821151139	-0.803809845388	-1.19951744275	0.258947701807	-1.45955386387	-0.950786952978	-1.28996489357
WD domain, G-beta repeat	-0.42439092391	-0.632906695774	-0.632906695774	-0.657437963052	-0.375328389354	-0.632906695774	-0.534781626662	-0.657437963052	-0.645172329413	-0.485719092105	0.0907656889288	-0.645172329413	-0.694234863969	-0.792359933081	0.372875262626	-0.583844161218	-0.657437963052	-0.645172329413	-0.596109794857	-0.461187824827	-0.596109794857	-0.55931289394	0.0539687880117	-0.632906695774	-0.314000221159	-0.497984725744	-0.387594022993	-0.596109794857	-0.571578527579	-0.645172329413	-0.166812617491	-0.510250359383	-0.608375428496	-0.375328389354	-0.829156833998	-0.510250359383	-0.497984725744	-0.608375428496	-0.755563032164	-0.497984725744	-0.105484449296	-0.473453458466	-0.657437963052	-0.645172329413	-0.645172329413	-0.583844161218	-0.694234863969	-0.547047260301	-0.620641062135
short chain dehydrogenase	1.92702306477	1.22893169036	-0.385404612954	-0.734450300157	-0.429035323854	-0.95260385466	0.94533206951	-0.123620347551	0.858070647709	0.247240695103	2.03609984202	0.487209605055	-0.712634944707	-1.08349598736	0.116348562401	3.60680543444	-0.865342432859	0.814439936808	0.923516714059	1.20711633491	-0.669004233807	-0.821711721958	0.705363159557	0.094533206951	1.49071595577	3.36683652448	-0.298143191153	-0.756265655608	-0.734450300157	-0.581742812006	2.75600657188	2.38514552922	-0.821711721958	0.770809225908	-1.10531134281	0.0290871406003	-0.276327835703	1.42526988941	-0.930788499209	-1.03986527646	-0.95260385466	0.509024960505	-0.778081011058	-0.625373522906	-0.778081011058	0.552655671406	-0.734450300157	-0.887157788309	-0.690819589257
Fungal specific transcription factor domain	1.97598532494	1.48278815579	0.537493581571	-0.0173532337296	0.0031966483186	-0.428350874693	1.21563968916	1.23618957121	3.18842836578	1.15399004302	3.08567895554	0.249795232896	-0.263951818307	-0.818798633608	-0.0173532337296	3.18842836578	-0.0995527619222	0.414194289282	0.907391458437	0.701892637956	-0.181752290115	-0.366701228548	0.804642048197	0.311444879041	1.99653520699	4.11317305795	-0.079002879874	-0.140652526018	-0.161202408067	0.147045822656	4.87351869373	2.40753284795	-0.140652526018	1.56498768398	-0.777698869511	-0.0379031157777	-0.0584529978259	1.8321361506	-0.880448279752	-0.428350874693	-0.222852054211	1.07179051482	-0.222852054211	-0.140652526018	-0.202302172163	-0.161202408067	-0.428350874693	-0.140652526018	0.311444879041
RNA recognition motif. (a.k.a. RRM, RBD, or RNP domain)	-0.531566546565	-0.914498690569	-0.531566546565	-1.06767154817	-0.608152975366	-0.531566546565	-0.761325832967	-0.914498690569	-1.37401726337	-0.761325832967	-0.378393688964	-0.837912261768	-0.761325832967	-1.45060369217	-0.761325832967	-0.301807260163	-0.454980117764	-0.225220831362	-0.531566546565	-0.684739404166	-0.454980117764	-0.684739404166	-0.837912261768	-0.837912261768	-0.301807260163	-0.225220831362	-0.684739404166	-0.454980117764	-0.378393688964	-0.684739404166	-1.14425797697	-0.531566546565	-0.454980117764	-0.608152975366	-1.68036297858	1.00016202945	-0.837912261768	-0.914498690569	-1.91012226498	-0.531566546565	-0.608152975366	-0.837912261768	-0.761325832967	-0.378393688964	-0.608152975366	-0.761325832967	-0.684739404166	-0.301807260163	-0.837912261768
BTB/POZ domain	0.0145529674943	-0.275466884713	-0.378377154851	-0.443865508575	-0.135134698161	0.0519748839081	-0.275466884713	-0.443865508575	-0.453220987679	-0.0602908653334	-0.303533322023	-0.228689489196	-0.425154550368	-0.490642904093	-0.312888801127	0.0145529674943	-0.443865508575	-0.0135134698161	-0.209978530989	-0.26611140561	-0.378377154851	-0.163201135472	-0.378377154851	-0.397088113058	-0.163201135472	0.0519748839081	-0.256755926506	-0.415799071265	-0.415799071265	-0.443865508575	-0.443865508575	-0.0415799071265	-0.350310717541	-0.181912093678	-0.490642904093	-0.275466884713	-0.350310717541	-0.209978530989	-0.481287424989	-0.443865508575	-0.256755926506	-0.425154550368	-0.406443592162	-0.406443592162	-0.415799071265	-0.26611140561	-0.481287424989	-0.284822363817	-0.434510029472
Sugar (and other) transporter	2.79679604273	1.39871504653	0.114763111252	-0.627075784688	-0.142027275804	-0.684140315145	0.542747089679	0.457150293994	2.25468300339	1.5699086379	2.08348941202	0.856602007192	-0.39881766286	-0.541478989002	0.685408415822	3.48157040821	-0.313220867175	1.17045692471	0.71394068105	1.51284410745	-0.142027275804	-0.541478989002	0.400085763537	0.685408415822	2.88239283841	4.42313516075	-0.0564304801185	-0.113495010575	-0.113495010575	-0.142027275804	3.28184455161	2.85386057319	-0.256156336718	1.9693603511	-0.370285397632	-0.0564304801185	0.400085763537	2.11202167724	-0.712672580373	-0.826801641287	-0.455882193317	0.514214824451	-0.598543519459	-0.684140315145	-0.512946723774	-0.170559541032	0.0862308460238	-0.427349928089	-0.512946723774
DEAD/DEAH box helicase	-0.850725453045	-0.850725453045	-0.780439078406	-0.921011827685	-0.850725453045	-0.499293579847	-0.639866329127	-0.850725453045	-0.780439078406	-0.639866329127	-0.780439078406	-0.921011827685	-0.639866329127	-1.1318709516	-0.710152703766	-0.639866329127	-0.710152703766	-0.850725453045	-0.639866329127	-0.850725453045	-0.358720830568	0.203570166549	-0.850725453045	-0.710152703766	-0.639866329127	-0.569579954487	-0.921011827685	-0.429007205208	-0.358720830568	-0.780439078406	-0.921011827685	-0.710152703766	-0.639866329127	-0.639866329127	-1.06158457696	-0.499293579847	-0.780439078406	-0.850725453045	-1.20215732624	-0.00728895737003	-0.429007205208	-0.921011827685	-0.429007205208	-0.288434455929	-0.780439078406	-0.710152703766	-1.1318709516	-0.288434455929	-0.991298202325
Mitochondrial carrier protein	1.21679470259	-0.143033814377	-0.143033814377	-2.31875944153	-0.143033814377	-0.686965221164	-0.414999517771	-0.143033814377	1.21679470259	0.944828999197	3.12055462634	-0.686965221164	-0.958930924558	-1.23089662795	-0.414999517771	0.944828999197	-0.414999517771	-0.414999517771	0.128931889016	-0.143033814377	-0.686965221164	-0.686965221164	0.128931889016	0.128931889016	0.672863295803	0.944828999197	-0.686965221164	-0.958930924558	-0.143033814377	-0.143033814377	1.21679470259	1.21679470259	1.21679470259	0.944828999197	-0.958930924558	-0.143033814377	-0.414999517771	0.40089759241	-1.77482803474	-0.414999517771	-0.686965221164	-0.686965221164	-0.958930924558	-0.686965221164	-0.686965221164	-0.414999517771	-0.686965221164	-0.958930924558	0.128931889016
Aldo/keto reductase family	0.762905824229	-0.00837939497406	-0.831083628791	-1.29385476031	-0.831083628791	-0.985340672631	-0.214055453428	-0.573988555723	0.145877648867	-0.00837939497406	1.07141991191	-0.111217424201	-1.19101673109	-1.2424357457	-0.368312497269	0.968581882683	-0.933921658018	-0.471150526496	-0.214055453428	0.145877648867	-0.573988555723	-1.2424357457	-0.214055453428	-0.728245599564	0.711486809615	1.4313530142	-0.779664614177	-0.728245599564	-0.779664614177	-0.985340672631	1.63702907266	1.12283892652	-0.831083628791	0.145877648867	-1.08817870186	-0.522569541109	-0.573988555723	-0.162636438815	-1.55094983338	-1.29385476031	-1.03675968724	-0.471150526496	-1.34527377493	-1.39669278954	-1.34527377493	-0.573988555723	-0.67682658495	-0.985340672631	-1.08817870186
Fungal Zn(2)-Cys(6) binuclear cluster domain	2.51566980648	1.26420808792	0.117034845902	-0.691200847335	-0.247974822011	-0.508696013378	0.403828156406	0.560260871226	0.899198420003	0.951342658276	3.16747278489	-0.013325749781	-0.508696013378	-0.117614226328	0.482044513816	4.41893450345	-0.326191179421	0.0388184884924	0.664549347773	0.742765705183	-0.326191179421	-0.586912370788	0.403828156406	0.0648906076291	2.38530921079	4.91430476705	-0.300119060284	-0.456551775104	-0.378335417694	0.169179084176	3.27176126144	3.42819397626	-0.456551775104	1.3945686836	-0.300119060284	-0.430479655968	-0.0393978689176	1.78565047065	-0.795489323881	-0.639056609061	-0.456551775104	0.951342658276	-0.508696013378	-0.612984489925	-0.534768132515	0.221323322449	0.273467560722	-0.430479655968	0.0909627267657
ATPase family associated with various cellular activities (AAA)	3.289394921	0.350491450881	-0.825069937167	-0.825069937167	-0.041362345135	0.252528001877	0.546418348889	-0.629143039159	-0.531179590155	-0.139325794139	2.21179698196	0.350491450881	-0.825069937167	-1.21692373318	1.23216249192	2.01587008395	1.03623559391	0.350491450881	1.13419904291	1.81994318594	-0.041362345135	-0.237289243143	0.742345246897	0.546418348889	2.40772387997	1.72197973694	-0.237289243143	-0.629143039159	-0.629143039159	-0.629143039159	1.03623559391	1.52605283893	-0.335252692147	0.448454899885	-1.21692373318	-0.237289243143	-0.433216141151	0.644381797893	-1.6087775292	-0.629143039159	0.644381797893	0.252528001877	-0.237289243143	-0.041362345135	0.154564552873	2.11383353295	-1.02099683518	0.938272144905	-0.727106488163
AMP-binding enzyme	1.17814046199	0.72519386452	-0.115992673638	0.660487207739	-0.633645927889	-1.08659252536	-0.374819300763	0.854607178083	2.60168691118	0.466367237395	1.88991368659	0.660487207739	-0.763059241452	-1.53953912283	0.466367237395	1.43696708912	-0.827765898233	2.47227359762	0.854607178083	1.37226043233	-0.504232614326	-0.310112643982	1.30755377555	0.595780550958	1.56638040268	1.63108705946	-0.69835258467	-0.763059241452	-0.763059241452	-0.374819300763	2.01932700015	1.17814046199	-0.633645927889	0.531073894176	-1.47483246605	-0.374819300763	-0.0512860168564	0.854607178083	-1.34541915248	-1.08659252536	-0.763059241452	0.207540610269	-0.633645927889	-0.633645927889	-0.827765898233	0.984020491646	-1.34541915248	-0.827765898233	-0.69835258467
FAD binding domain	2.44029688615	0.843458319708	0.106455904429	-0.589601932223	-0.794324825356	-1.20377061162	-0.671491089477	-0.0982669887039	1.78518362812	0.311178797562	1.78518362812	0.434012533442	-0.63054651085	-1.20377061162	0.352123376189	3.01352098692	-0.548657353597	1.00723663421	0.597790847949	0.925347476962	-0.75338024673	-1.03999229712	0.0655113258026	0.270234218936	1.78518362812	3.62768966632	-0.671491089477	-0.63054651085	-0.63054651085	-0.302989881837	3.09541014417	2.76785351516	-0.548657353597	1.21195952735	-1.20377061162	-0.712435668103	0.024566747176	1.25290410597	-1.08093687574	-1.12188145437	-0.589601932223	-0.0982669887039	-0.548657353597	-0.548657353597	-0.712435668103	0.802513741082	-0.99904771849	-0.50771277497	-0.75338024673
Ras family	0.0557729617527	-0.297165311838	-0.532457494232	-0.885395767823	-0.297165311838	-0.650103585429	-0.650103585429	-0.532457494232	-0.532457494232	-0.650103585429	1.70281823851	-0.650103585429	-0.414811403035	-1.00304185902	-0.532457494232	0.0557729617527	-0.0618731294444	-0.179519220641	-0.414811403035	-0.179519220641	-0.297165311838	-0.414811403035	0.408711235344	-0.297165311838	0.526357326541	0.0557729617527	-0.650103585429	-0.650103585429	-0.414811403035	-0.179519220641	0.0557729617527	-0.297165311838	-0.179519220641	-0.0618731294444	-0.532457494232	-0.297165311838	-0.532457494232	-0.414811403035	-1.35598013261	-0.297165311838	0.526357326541	-0.532457494232	-0.650103585429	-0.0618731294444	-0.297165311838	-0.532457494232	-0.767749676626	0.644003417738	-0.532457494232
Zinc finger, C2H2 type	1.91432259506	-0.279172045113	-0.578284950591	-1.67503227068	-0.578284950591	-0.578284950591	-0.677989252417	-1.27621506337	-1.3759193652	-1.27621506337	1.21639248228	-1.3759193652	-0.977102157895	-0.877397856069	0.717870973147	1.11668818045	-0.478580648765	-1.57532796885	-0.777693554243	-0.279172045113	-0.977102157895	-0.777693554243	-0.378876346939	-0.977102157895	1.61520968958	1.91432259506	-0.777693554243	-0.877397856069	-0.378876346939	-1.27621506337	0.618166671321	1.01698387862	-1.27621506337	1.11668818045	-0.977102157895	-0.578284950591	-0.279172045113	0.0199408603652	-1.97414517615	-0.777693554243	0.0199408603652	-1.27621506337	-1.07680645972	-0.378876346939	-0.877397856069	-0.777693554243	-0.777693554243	0.319053765843	-1.17651076155
Sel1 repeat	-0.252800480656	-0.252800480656	-0.252800480656	-0.252800480656	-0.252800480656	-0.26488548947	-0.252800480656	-0.252800480656	-0.26488548947	-0.252800480656	-0.240715471843	-0.289055507096	-0.276970498283	-0.276970498283	-0.252800480656	-0.240715471843	-0.252800480656	-0.252800480656	-0.252800480656	-0.252800480656	-0.26488548947	-0.252800480656	-0.252800480656	-0.252800480656	-0.252800480656	-0.252800480656	-0.252800480656	-0.252800480656	-0.252800480656	-0.252800480656	-0.252800480656	-0.252800480656	-0.240715471843	-0.252800480656	-0.26488548947	-0.252800480656	-0.252800480656	-0.252800480656	-0.301140515909	-0.252800480656	-0.26488548947	-0.252800480656	-0.252800480656	-0.252800480656	-0.252800480656	-0.252800480656	-0.289055507096	-0.252800480656	-0.252800480656
Eukaryotic aspartyl protease	0.340731937086	-0.48455363291	-0.571425798173	-0.78860621133	0.297295854455	-0.832042293961	-0.48455363291	-0.745170128698	-0.527989715542	-0.397681467647	-0.137064971859	-0.223937137122	-0.875478376593	-0.571425798173	-0.354245385016	1.20945358971	-0.962350541855	-0.267373219753	-0.0501928065963	-0.310809302385	-0.962350541855	-0.832042293961	-0.48455363291	-0.267373219753	0.0801154412979	0.7750927634	0.340731937086	-0.962350541855	-0.962350541855	-0.354245385016	0.384168019718	0.601348432875	-1.00578662449	0.166987606561	-0.745170128698	-0.701734046067	-0.614861880804	-0.441117550279	-0.875478376593	-0.918914459224	-0.918914459224	-0.397681467647	-0.962350541855	-0.962350541855	-1.00578662449	-0.137064971859	-0.614861880804	-0.875478376593	-0.832042293961
alpha/beta hydrolase fold	1.58516305358	0.830928149842	-0.26614080105	-0.677541657634	-0.746108467064	-0.33470761048	0.62522772155	-0.33470761048	0.282393674396	0.00812643667327	1.65372986301	-0.129007182188	-0.608974848203	-0.677541657634	-0.0604403727574	3.6421673365	-0.883242085926	0.762361340411	-0.0604403727574	0.488094102688	-1.15750932365	-0.951808895357	-0.0604403727574	0.00812643667327	0.899494959272	2.88793243276	-0.540408038772	-1.08894251422	-0.951808895357	-0.746108467064	2.61366519504	3.23076647992	-0.883242085926	0.62522772155	-0.883242085926	-0.540408038772	-0.33470761048	1.37946262529	-1.22607613308	-0.951808895357	-1.02037570479	0.076693246104	-0.608974848203	-0.951808895357	-1.08894251422	-0.129007182188	-0.746108467064	-0.814675276495	-0.746108467064
SNF2 family N-terminal domain	2.1163863429	0.0792230181833	-0.430067812995	-0.599831423388	-0.430067812995	0.588513849362	0.588513849362	-0.260304202602	-0.0905405922095	-0.0905405922095	1.77685912211	-0.0905405922095	0.418750238969	-1.27888586496	1.26756829093	0.758277459755	-1.44864947535	-0.260304202602	0.758277459755	1.60709551172	0.418750238969	0.0792230181833	0.248986628576	-0.260304202602	2.79544078447	1.94662273251	-0.0905405922095	0.0792230181833	0.0792230181833	-0.260304202602	0.758277459755	1.43733190133	-0.0905405922095	2.1163863429	-1.44864947535	-0.260304202602	-0.430067812995	0.248986628576	-1.61841308575	-0.599831423388	2.62567717408	-0.260304202602	-0.769595033781	-0.769595033781	-1.10912225457	0.928041070148	-1.10912225457	1.94662273251	-0.430067812995
Ubiquitin-conjugating enzyme	0.0427419068678	0.278258536547	-0.428291352491	-1.37035787121	-0.192774722812	-0.428291352491	-0.428291352491	-0.310533037652	-0.428291352491	-0.192774722812	-0.428291352491	-0.663807982171	-0.192774722812	-1.25259955637	0.396016851387	-0.075016407972	-0.192774722812	0.278258536547	-0.310533037652	0.0427419068678	0.278258536547	-0.075016407972	-0.192774722812	-0.663807982171	0.278258536547	0.0427419068678	-0.075016407972	-0.192774722812	-0.192774722812	-0.546049667331	-0.428291352491	-0.192774722812	-0.428291352491	-0.075016407972	-1.13484124153	0.0427419068678	-0.192774722812	0.0427419068678	-1.48811618605	0.0427419068678	-0.075016407972	-0.546049667331	-0.428291352491	-0.075016407972	-0.192774722812	-0.310533037652	-1.01708292669	0.0427419068678	-0.310533037652
ABC transporter	0.44432859447	-0.905801700624	-0.423612309519	-0.712925944182	-0.712925944182	-1.00223957885	-0.134298674856	0.0585770815861	1.31226949846	-0.423612309519	2.27664828067	0.830080107354	-1.19511533529	-1.19511533529	-0.327174431298	2.95171342822	-1.00223957885	-0.423612309519	0.155014959807	-0.230736553077	-1.19511533529	-0.905801700624	-0.134298674856	0.251452838028	0.830080107354	2.27664828067	-0.712925944182	-0.809363822403	-1.00223957885	-0.327174431298	1.69802101134	1.0229558638	-0.905801700624	1.0229558638	-1.48442896995	-1.00223957885	0.347890716249	-0.712925944182	-1.38799109173	-1.29155321351	-0.712925944182	-0.134298674856	-0.423612309519	-0.327174431298	-0.616488065961	-0.809363822403	-1.29155321351	-1.00223957885	-0.905801700624
MYND finger	-0.0618262959754	-0.44121493037	-0.557949894799	-0.616317377014	-0.44121493037	0.405113561741	-0.44121493037	-0.645501118121	-0.616317377014	-0.353663707048	-0.382847448156	-0.528766153692	-0.557949894799	-0.645501118121	-0.587133635907	-0.178561260405	-0.645501118121	-0.353663707048	-0.412031189263	-0.557949894799	-0.412031189263	-0.324479965941	-0.528766153692	-0.528766153692	-0.178561260405	-0.149377519297	-0.528766153692	-0.499582412585	-0.528766153692	-0.587133635907	-0.557949894799	-0.178561260405	-0.528766153692	-0.236928742619	-0.645501118121	-0.295296224834	-0.587133635907	-0.382847448156	-0.674684859228	-0.499582412585	-0.44121493037	-0.528766153692	-0.645501118121	-0.645501118121	-0.616317377014	-0.412031189263	-0.645501118121	-0.470398671477	-0.616317377014
Zinc-binding dehydrogenase	1.56100585676	0.483073423703	-0.258005124023	-0.460117455221	-0.864342117618	-0.864342117618	0.617814977835	0.213590315439	1.62837663383	0.213590315439	1.42626430263	0.415702646637	-0.99908367175	-0.729600563486	-0.123263569891	2.70630906688	-0.796971340552	0.685185754901	1.0894104173	1.02203964023	-0.66222978642	-0.864342117618	0.887298086099	0.0788487613069	1.02203964023	2.50419673568	-0.66222978642	-1.06645444882	-1.06645444882	-0.796971340552	3.38001683754	2.03260129622	-0.729600563486	0.146219538373	-1.13382522588	-0.392746678155	0.0114779842409	1.22415197143	-0.931712894684	-0.864342117618	-0.931712894684	-0.190634346957	-0.66222978642	-0.796971340552	-0.864342117618	-0.123263569891	-0.796971340552	-0.66222978642	-0.258005124023
50S ribosome-binding GTPase	-0.109069811984	-0.666210202931	-0.745801687353	-0.626414460721	-0.507027234089	-0.666210202931	-0.666210202931	-0.706005945142	-0.706005945142	-0.745801687353	-0.467231491879	-0.745801687353	-0.626414460721	-0.706005945142	-0.58661871851	-0.427435749668	-0.58661871851	-0.626414460721	-0.626414460721	-0.626414460721	-0.5468229763	-0.308048523037	-0.58661871851	-0.745801687353	-0.308048523037	-0.427435749668	-0.507027234089	-0.745801687353	-0.745801687353	-0.666210202931	-0.507027234089	-0.626414460721	-0.666210202931	-0.507027234089	-0.706005945142	-0.666210202931	-0.745801687353	-0.626414460721	-0.706005945142	-0.228457038616	-0.387640007458	-0.626414460721	-0.467231491879	0.2092961257	-0.308048523037	-0.745801687353	-0.745801687353	-0.387640007458	-0.745801687353
HMG (high mobility group) box	-0.425696260811	-0.45602290736	-0.45602290736	-0.486349553908	-0.395369614263	-0.486349553908	-0.365042967714	-0.486349553908	-0.486349553908	-0.45602290736	-0.365042967714	-0.425696260811	-0.425696260811	-0.486349553908	-0.516676200457	-0.45602290736	-0.425696260811	-0.425696260811	-0.395369614263	-0.486349553908	-0.395369614263	-0.425696260811	-0.365042967714	-0.334716321165	-0.45602290736	-0.45602290736	-0.365042967714	-0.425696260811	-0.425696260811	-0.365042967714	-0.45602290736	-0.334716321165	-0.395369614263	-0.45602290736	-0.45602290736	-0.45602290736	-0.486349553908	-0.425696260811	-0.516676200457	-0.395369614263	-0.395369614263	-0.486349553908	-0.425696260811	-0.45602290736	-0.395369614263	-0.425696260811	-0.516676200457	-0.45602290736	-0.395369614263
Calcineurin-like phosphoesterase	2.62345620508	0.0411984148863	0.835739273409	-0.356072014375	-0.753342443636	-0.356072014375	0.637104058778	-0.356072014375	0.637104058778	0.438468844148	0.0411984148863	-0.554707229005	-1.34924808753	-1.34924808753	0.239833629517	1.4316449173	-0.753342443636	0.239833629517	-0.951977658267	0.0411984148863	-0.951977658267	-1.94515373142	0.835739273409	-0.753342443636	1.63028013193	1.63028013193	-0.753342443636	-0.951977658267	-0.753342443636	-0.157436799744	1.23300970267	2.02755056119	-1.34924808753	0.835739273409	-0.753342443636	-0.753342443636	-0.753342443636	-0.157436799744	-1.1506128729	-1.34924808753	-1.74651851679	0.239833629517	-0.554707229005	-0.554707229005	-1.1506128729	-0.753342443636	-0.951977658267	-1.34924808753	-1.1506128729
FAD binding domain	2.37598898567	2.24554632074	-0.363306977882	-0.363306977882	-0.0372003155544	-0.298085645416	-0.754634972675	-0.298085645416	1.59333299608	-0.493749642813	3.15864497525	0.6150130091	-0.298085645416	-1.34162696486	0.158463681842	2.89775964539	-0.298085645416	0.6150130091	1.26722633376	1.39766899869	-0.10242164802	-0.10242164802	-0.624192307744	0.680234341566	1.78899699348	2.76731698046	0.0280210169111	-0.232864312951	-0.232864312951	-0.363306977882	1.39766899869	1.98466099088	-0.493749642813	0.354127679239	-1.34162696486	0.484570344169	0.158463681842	2.57165298306	-1.080741635	-0.754634972675	-0.754634972675	0.0280210169111	-0.0372003155544	-0.624192307744	-0.624192307744	0.0932423493766	-1.34162696486	-0.298085645416	-1.080741635
GMC oxidoreductase	1.11669975247	0.845265711087	-0.620478112372	-0.891912153754	-0.674764920649	0.139537203495	-0.729051728925	-0.349044070991	0.3566844366	0.193824011772	0.3566844366	0.410971244877	-0.51190449582	-0.94619896203	-0.294757262715	1.17098656074	-0.783338537201	0.3566844366	0.302397628324	0.519544861429	-0.729051728925	-0.837625345478	-0.186183646162	0.085250395219	0.139537203495	0.628118477982	-0.620478112372	-0.674764920649	-0.620478112372	-0.891912153754	0.193824011772	0.736692094534	-0.294757262715	-0.294757262715	-1.10905938686	-0.0776100296098	0.139537203495	0.953839327639	-1.05477257858	-0.891912153754	-0.349044070991	-0.349044070991	-0.729051728925	-0.783338537201	-0.729051728925	0.3566844366	-1.10905938686	-0.186183646162	-0.891912153754
Carboxylesterase family	2.46224727414	0.89321033109	-0.501489173841	-0.501489173841	-0.21092677698	-0.73393909133	-0.21092677698	-0.443376694469	0.776985372346	0.544535454857	1.12566024858	0.951322810462	-0.73393909133	-1.14072644693	-0.152814297608	2.17168487728	-0.617714132585	0.370198016741	0.137748099252	0.428310496113	-0.617714132585	-0.269039256352	-0.0947018182361	0.0215231405082	1.2999976867	2.40413479477	0.0796356198803	-0.617714132585	-0.617714132585	-0.617714132585	2.52035975351	2.57847223288	-0.385264215097	0.60264793423	-1.14072644693	0.137748099252	-0.21092677698	0.951322810462	-0.73393909133	-0.908276529446	-0.443376694469	-0.385264215097	-1.02450148819	-0.385264215097	-0.966389008818	-0.385264215097	-0.908276529446	-0.559601653213	-0.966389008818
Phosphotransferase enzyme family	2.37061116533	-0.167551943806	1.62409260382	2.74387044609	-0.391507512259	-0.0929000876547	-0.242203799957	0.728270330008	1.10152961076	0.0564036246475	0.355011049252	-0.167551943806	-0.914070505317	-1.28732978607	0.0564036246475	0.355011049252	0.87757404231	0.131055480799	2.37061116533	0.355011049252	-0.316855656108	-0.988722361468	0.131055480799	-0.764766793015	0.429662905403	0.87757404231	0.20570733695	-0.615463080713	-0.46615936841	-1.13802607377	-0.690114936864	1.17618146691	-1.13802607377	-0.316855656108	-1.36198164222	0.280359193101	-0.167551943806	0.280359193101	-1.21267792992	-0.914070505317	-0.615463080713	-0.764766793015	-0.46615936841	-0.316855656108	-0.764766793015	0.653618473857	-1.28732978607	-0.167551943806	2.66921858994
Aldehyde dehydrogenase family	1.2790352926	0.748559825622	0.0854654919017	-0.577628841818	-0.710247708562	-1.10810430879	-0.31239110833	0.483322092134	1.94212962632	0.35070322539	1.80951075957	-0.31239110833	-0.710247708562	-1.10810430879	-0.179772241586	1.54427302609	-0.842866575306	1.2790352926	0.615940958878	0.35070322539	-0.97548544205	-0.577628841818	1.14641642585	0.0854654919017	1.41165415934	3.00308056027	-0.842866575306	-0.842866575306	-0.842866575306	-0.577628841818	3.93141262748	0.881178692366	-0.710247708562	0.483322092134	-1.24072317554	-0.710247708562	-0.577628841818	1.14641642585	-1.50596090903	-1.24072317554	-0.842866575306	0.35070322539	-0.97548544205	-0.97548544205	-0.710247708562	-0.179772241586	-0.31239110833	-0.710247708562	-0.577628841818
alpha/beta hydrolase fold	1.83785145492	0.268156262105	-0.320479435199	-0.909115132503	-0.41858538475	-1.39964488026	0.268156262105	0.464368161207	0.856791959409	0.268156262105	1.54353360626	0.464368161207	-1.30153893071	-1.59585677936	0.0719443630038	2.62269905132	-1.00722108205	0.95489790896	0.660580060308	0.758686009859	-1.00722108205	-1.20343298116	1.44542765671	-0.0261615865468	1.44542765671	3.50565259728	-0.222373485648	-0.614797283851	-0.614797283851	-0.712903233402	3.11322879907	2.42648715222	-0.811009182952	0.856791959409	-1.69396272891	-0.909115132503	0.464368161207	1.15110980806	-0.909115132503	-0.909115132503	-0.712903233402	-0.712903233402	-1.1053270316	-1.00722108205	-1.1053270316	-0.41858538475	-1.69396272891	-0.712903233402	-0.909115132503
DnaJ domain	3.37449146241	1.40664546921	-0.233226191786	-0.889174856185	0.0947481404131	1.07867113701	1.07867113701	-0.889174856185	-0.889174856185	-1.54512352058	3.04651713021	0.422722472613	0.0947481404131	-2.52904651718	-0.889174856185	0.422722472613	-0.233226191786	-1.21714918838	0.0947481404131	0.422722472613	0.422722472613	0.750696804812	0.0947481404131	-1.54512352058	1.07867113701	1.07867113701	0.0947481404131	-0.561200523986	-0.233226191786	-0.233226191786	-0.889174856185	2.06259413361	-2.20107218498	0.422722472613	-2.52904651718	0.0947481404131	0.750696804812	1.07867113701	-2.20107218498	-0.889174856185	-0.889174856185	-1.21714918838	-0.561200523986	-0.561200523986	-0.561200523986	0.750696804812	-1.87309785278	-1.21714918838	-0.889174856185
SET domain	3.3308620978	1.145363273	-0.220573492503	-0.766948198704	-0.220573492503	-0.357167169053	0.872175919898	-0.630354522154	-1.0401355518	0.325801213697	1.55514430265	-0.220573492503	-0.903541875254	-1.85969761111	0.0526138605971	2.2381126854	-0.0839798159531	0.598988566798	1.55514430265	0.462394890248	0.325801213697	0.189207537147	0.598988566798	0.325801213697	2.10151900885	2.10151900885	-0.766948198704	-0.357167169053	-0.220573492503	-0.357167169053	0.189207537147	1.9649253323	-0.357167169053	0.735582243348	-1.58651025801	-0.0839798159531	-0.220573492503	1.145363273	-1.17672922835	-0.357167169053	-0.903541875254	-1.3133229049	-0.766948198704	-0.357167169053	-0.766948198704	-0.357167169053	-0.903541875254	-0.903541875254	-0.766948198704
Hsp70 protein	0.517269687584	-0.497041264048	-0.575065183404	-0.65308910276	-0.262969505979	-0.340993425335	-0.184945586622	-0.65308910276	-0.65308910276	-0.65308910276	-0.106921667266	-0.419017344691	-0.497041264048	-0.65308910276	-0.184945586622	-0.419017344691	0.439245768228	-0.497041264048	-0.340993425335	-0.184945586622	-0.0288977479097	0.127150090803	-0.340993425335	-0.419017344691	-0.0288977479097	-0.0288977479097	-0.262969505979	-0.0288977479097	-0.0288977479097	-0.575065183404	-0.262969505979	-0.0288977479097	-0.419017344691	-0.0288977479097	-0.262969505979	-0.262969505979	-0.65308910276	-0.340993425335	-0.809136941473	0.283197929516	0.517269687584	-0.419017344691	-0.106921667266	0.205174010159	0.205174010159	-0.497041264048	-0.575065183404	0.595293606941	-0.65308910276
NmrA-like family	1.93105879793	1.7503566692	-0.418068875615	-0.538536961438	-0.116898661058	-0.538536961438	1.14801624008	0.0638034676766	1.7503566692	0.124037510588	2.35269709831	0.364973682234	-0.719239090173	-0.899941218907	0.124037510588	2.59363326996	-0.719239090173	0.364973682234	0.907080068438	0.545675810969	-0.177132703969	-0.59877100435	0.485441768057	0.244505596411	0.967314111349	2.59363326996	-0.177132703969	-0.538536961438	-0.538536961438	-0.297600789792	3.67784604237	2.41293114122	-0.899941218907	0.60590985388	-1.02040930473	-0.116898661058	0.0638034676766	0.907080068438	-1.02040930473	-0.839707175996	-0.478302918527	0.545675810969	-0.779473133084	-0.719239090173	-0.719239090173	-0.116898661058	-0.899941218907	-0.478302918527	-0.237366746881
Aminotransferase class I and II	1.76174483231	1.05249368213	-0.366008618244	1.05249368213	-0.366008618244	-0.838842718368	-0.602425668306	0.816076632066	5.07158353318	1.52532778225	2.4709959825	1.05249368213	-1.78451091862	-0.602425668306	0.343242531942	0.816076632066	-0.838842718368	-0.129591568182	-0.129591568182	0.343242531942	-0.602425668306	-0.129591568182	0.10682548188	0.10682548188	0.10682548188	0.579659582004	-0.129591568182	-0.602425668306	-0.602425668306	-0.838842718368	1.99816188238	1.52532778225	-0.129591568182	-0.602425668306	-1.07525976843	0.10682548188	-0.129591568182	0.579659582004	-1.54809386855	-0.838842718368	0.10682548188	0.579659582004	-0.838842718368	-1.31167681849	-1.07525976843	-0.602425668306	-0.602425668306	0.10682548188	1.52532778225
LSM domain	-0.755518069084	0.123748649247	0.123748649247	-4.71221830157	0.123748649247	1.00301536758	-0.315884709919	0.123748649247	-1.19515142825	0.123748649247	1.00301536758	-1.19515142825	-0.755518069084	-0.315884709919	-0.315884709919	-0.315884709919	0.563382008412	0.123748649247	-0.755518069084	-0.315884709919	0.563382008412	0.563382008412	0.563382008412	0.123748649247	0.123748649247	0.123748649247	-0.315884709919	0.123748649247	0.123748649247	0.123748649247	-0.755518069084	-0.315884709919	0.123748649247	0.123748649247	0.123748649247	1.00301536758	-0.755518069084	0.123748649247	-4.27258494241	0.563382008412	-0.315884709919	0.123748649247	-0.755518069084	1.00301536758	-1.19515142825	0.563382008412	-0.755518069084	-0.315884709919	0.123748649247
Alcohol dehydrogenase GroES-like domain	2.65830477848	1.88299579637	0.332377832146	-1.12132650931	-0.346017527202	-0.442931149966	0.623118700438	0.720032323202	2.36756391019	1.49534130531	3.1428728923	1.01077319149	-0.636758395494	-0.927499263786	0.332377832146	3.1428728923	-0.53984477273	1.49534130531	1.49534130531	1.01077319149	-0.636758395494	-0.53984477273	0.913859568731	0.332377832146	2.0768230419	3.23978651507	-0.346017527202	-0.346017527202	-0.346017527202	-0.152190281674	2.0768230419	2.75521840125	-0.152190281674	1.20460043702	-0.53984477273	-0.346017527202	0.623118700438	2.17373666466	-0.830585641022	-0.830585641022	-0.53984477273	0.235464209382	-0.927499263786	-0.830585641022	-0.830585641022	0.332377832146	-0.152190281674	-0.249103904438	-0.0552766589099
Pyridine nucleotide-disulphide oxidoreductase	1.88799657885	1.35993123739	-0.22426478699	-0.576308347963	-0.400286567477	-0.928351908936	1.00788767641	0.655844115442	2.41606192031	-0.0482430065037	2.06401835933	1.1839094569	-0.928351908936	-1.28039546991	0.127778773983	2.59208370079	-0.928351908936	2.06401835933	0.831865895928	1.00788767641	-0.576308347963	-0.928351908936	1.1839094569	0.655844115442	2.06401835933	2.76810548128	-0.400286567477	-0.752330128449	-0.576308347963	-0.22426478699	3.29617082274	2.24004013982	-0.752330128449	1.35993123739	-1.10437368942	-0.22426478699	0.655844115442	2.41606192031	-1.10437368942	-0.752330128449	-1.4564172504	0.479822334956	-0.576308347963	-0.928351908936	-0.928351908936	-0.576308347963	-0.400286567477	-0.752330128449	-0.22426478699
Acetyltransferase (GNAT) family	2.10076817812	0.519334884182	0.387548776354	-0.139595654959	-0.139595654959	-0.7985261941	0.255762668526	-0.00780954713056	-0.403167870615	1.31005153115	1.96898207029	0.123976560698	-0.930312301928	-1.19388451758	-0.00780954713056	4.07755979554	-0.534953978443	-0.271381762787	1.70540985464	-0.00780954713056	-0.139595654959	-0.7985261941	0.387548776354	-0.139595654959	2.23255428595	4.86827644251	-0.139595654959	-0.00780954713056	0.123976560698	-0.666740086272	1.70540985464	2.75969871726	0.255762668526	1.31005153115	-0.930312301928	0.519334884182	-0.534953978443	0.914693207667	-1.06209840976	-0.930312301928	-0.271381762787	1.44183763898	-0.271381762787	-0.403167870615	-0.403167870615	0.519334884182	-1.06209840976	-0.139595654959	-0.00780954713056
Ubiquitin family	-0.071369782011	-0.502784135958	-0.574686528283	-0.790393705256	-0.502784135958	0.288142179612	-0.574686528283	-0.646588920607	-0.646588920607	-0.718491312932	-0.430881743634	-0.574686528283	-0.646588920607	-0.790393705256	0.000532610313515	0.072435002638	-0.430881743634	0.072435002638	-0.502784135958	-0.287076958985	-0.430881743634	0.000532610313515	-0.574686528283	-0.718491312932	-0.287076958985	0.144337394963	-0.358979351309	-0.287076958985	-0.287076958985	-0.718491312932	-0.430881743634	-0.21517456666	-0.502784135958	0.072435002638	-0.646588920607	0.072435002638	-0.646588920607	-0.718491312932	-0.934198489905	-0.358979351309	-0.287076958985	-0.646588920607	-0.646588920607	-0.358979351309	-0.718491312932	-0.430881743634	-0.790393705256	-0.21517456666	-0.646588920607
Cellulase (glycosyl hydrolase family 5)	1.84395664631	0.46290728569	-0.572879734777	-1.37849186181	0.693082179128	-0.572879734777	0.46290728569	-0.687967181496	-0.112529947903	1.03834451928	0.808169625846	0.117644945535	-0.918142074933	-1.26340441509	-0.803054628214	2.30430643319	-0.457792288059	-0.227617394621	0.117644945535	0.577994732409	0.117644945535	-0.687967181496	-0.687967181496	-0.34270484134	0.693082179128	1.84395664631	0.577994732409	0.117644945535	0.117644945535	-1.03322952165	0.46290728569	1.49869430616	-0.687967181496	0.693082179128	-1.26340441509	0.00255749881597	-0.112529947903	0.347819838972	-0.918142074933	-0.918142074933	-1.26340441509	-0.803054628214	-1.26340441509	-1.14831696837	-1.14831696837	-0.918142074933	-1.26340441509	-0.918142074933	-1.14831696837
ABC transporter transmembrane region	-0.129535015596	-0.300978418591	-1.32963883656	0.556238596384	-0.815308627576	-0.643865224581	-0.643865224581	-0.300978418591	0.556238596384	0.556238596384	-0.300978418591	-0.300978418591	-0.472421821586	-0.986752030571	-0.472421821586	0.899125402374	-0.643865224581	0.0419083873988	-0.472421821586	0.213351790394	-0.300978418591	-0.472421821586	-0.129535015596	0.0419083873988	0.727681999379	-0.129535015596	-0.815308627576	-0.472421821586	-0.300978418591	-0.986752030571	0.213351790394	-0.643865224581	-0.472421821586	-0.300978418591	-0.986752030571	-0.472421821586	-0.472421821586	0.0419083873988	-1.67252564255	-0.643865224581	-0.815308627576	-0.472421821586	-0.472421821586	-0.643865224581	-0.815308627576	-1.15819543357	0.0419083873988	-0.815308627576	-1.15819543357
Ubiquitin carboxyl-terminal hydrolase	-0.218923975329	-0.078187134046	-0.500397657895	-0.218923975329	-0.078187134046	-0.359660816612	-0.359660816612	-0.500397657895	-0.641134499178	-0.218923975329	-0.218923975329	-0.359660816612	-0.500397657895	-0.218923975329	-0.359660816612	-0.359660816612	-0.500397657895	0.0625497072368	-0.359660816612	-0.359660816612	-0.359660816612	-0.359660816612	-0.218923975329	-0.500397657895	-0.359660816612	-0.218923975329	0.0625497072368	-0.359660816612	-0.359660816612	-0.500397657895	-0.359660816612	-0.359660816612	-0.218923975329	-0.359660816612	0.0625497072368	-0.078187134046	-0.218923975329	-0.359660816612	-0.78187134046	-0.359660816612	0.0625497072368	-0.500397657895	-0.500397657895	-0.218923975329	-0.359660816612	-0.641134499178	-0.078187134046	-0.218923975329	-0.359660816612
Proteasome subunit	-0.29764897891	-0.29764897891	-0.29764897891	-0.888569745863	-0.29764897891	-0.29764897891	-0.888569745863	-0.29764897891	0.293271788043	-0.29764897891	0.293271788043	-0.29764897891	-0.29764897891	-0.29764897891	-0.29764897891	-0.29764897891	-0.29764897891	-0.29764897891	-0.29764897891	-0.29764897891	-0.29764897891	-0.29764897891	-0.29764897891	-0.29764897891	-0.29764897891	-0.29764897891	-1.47949051282	0.293271788043	0.293271788043	-0.29764897891	-0.29764897891	-0.29764897891	-0.29764897891	-0.29764897891	-0.29764897891	0.884192554996	-0.29764897891	-0.29764897891	-2.66133204672	0.293271788043	-1.47949051282	-0.29764897891	-0.888569745863	-0.29764897891	0.884192554996	-0.29764897891	-0.29764897891	-0.29764897891	-0.29764897891
NAD dependent epimerase/dehydratase family	1.24032391744	1.66476936447	-0.563569232448	-0.98801467948	-0.563569232448	-0.98801467948	-0.0330124236581	0.179210299858	1.87699208799	0.709767108648	1.02810119392	0.391433023374	-0.881903317722	-0.351346508932	-0.0330124236581	3.04421706732	-0.45745787069	0.391433023374	0.921989832164	0.815878470406	-0.563569232448	-0.98801467948	0.179210299858	-0.775791955964	1.66476936447	2.51366025853	-0.45745787069	-0.775791955964	-0.881903317722	-0.139123785416	3.04421706732	1.66476936447	-0.881903317722	0.391433023374	-0.98801467948	0.179210299858	-0.563569232448	1.02810119392	-0.669680594206	-1.200237403	-1.09412604124	0.391433023374	-0.98801467948	-1.09412604124	-0.669680594206	-0.45745787069	-0.45745787069	-0.881903317722	-0.139123785416
Tetratricopeptide repeat	-0.208062226518	-0.124465796221	-0.291658656815	-0.208062226518	-0.0408693659232	-0.291658656815	-0.166264011369	-0.166264011369	-0.166264011369	-0.208062226518	-0.208062226518	-0.249860441667	-0.208062226518	-0.333456871964	-0.0826675810718	-0.291658656815	-0.124465796221	-0.0826675810718	-0.124465796221	-0.0826675810718	-0.166264011369	-0.417053302261	-0.166264011369	-0.208062226518	-0.375255087113	-0.417053302261	-0.0826675810718	-0.166264011369	-0.249860441667	-0.249860441667	-0.208062226518	-0.208062226518	-0.249860441667	-0.375255087113	-0.333456871964	-0.124465796221	-0.375255087113	-0.208062226518	-0.208062226518	-0.208062226518	-0.208062226518	-0.291658656815	-0.249860441667	-0.0408693659232	-0.208062226518	-0.291658656815	-0.333456871964	-0.249860441667	-0.166264011369
Elongation factor Tu GTP binding domain	0.278138958937	-0.258271890442	0.278138958937	-0.258271890442	0.814549808317	0.278138958937	0.278138958937	0.278138958937	-0.258271890442	0.278138958937	2.96019320583	-0.794682739821	0.278138958937	-0.258271890442	-0.794682739821	0.278138958937	-0.258271890442	0.278138958937	0.278138958937	0.278138958937	0.278138958937	0.814549808317	0.278138958937	0.278138958937	0.278138958937	0.278138958937	0.814549808317	0.278138958937	0.278138958937	0.278138958937	0.278138958937	0.278138958937	0.278138958937	0.278138958937	0.814549808317	0.278138958937	-0.258271890442	0.278138958937	-1.86750443858	0.278138958937	0.278138958937	0.278138958937	0.814549808317	0.814549808317	0.278138958937	-0.258271890442	-0.258271890442	0.278138958937	-0.258271890442
Amidase	3.86702887355	1.72650947429	0.299496541459	-0.0572566917495	-0.295092180555	-1.12751639138	1.25083849668	0.537332030265	1.25083849668	1.36975624108	3.98594661795	0.656249774668	-1.00859864697	-1.12751639138	0.894085263473	2.0832627075	-0.651845413764	1.48867398549	0.894085263473	1.25083849668	-0.651845413764	-1.00859864697	0.537332030265	0.299496541459	1.8454272187	2.32109819631	-0.0572566917495	-0.770763158167	-0.770763158167	-0.532927669361	1.25083849668	4.10486436235	-0.414009924958	0.775167519071	-0.88968090257	-0.0572566917495	0.418414285862	1.60759172989	-1.00859864697	-0.88968090257	-0.532927669361	0.0616610526533	-0.770763158167	-0.88968090257	-0.651845413764	0.656249774668	0.180578797056	-0.295092180555	-0.176174436152
Cyclophilin type peptidyl-prolyl cis-trans isomerase/CLD	-0.958342214501	-0.159723702417	-0.958342214501	-1.35765147054	-0.559032958459	-0.559032958459	-0.958342214501	-0.559032958459	-0.559032958459	-0.159723702417	-0.958342214501	-0.559032958459	-0.958342214501	-0.559032958459	-0.559032958459	-0.958342214501	-0.159723702417	-0.159723702417	-1.35765147054	-0.559032958459	-0.559032958459	0.239585553625	-0.159723702417	-0.958342214501	-0.958342214501	-0.958342214501	-0.958342214501	-0.159723702417	-0.159723702417	-0.958342214501	-0.958342214501	-0.958342214501	-0.559032958459	-0.958342214501	-1.35765147054	0.638894809668	-0.958342214501	-0.559032958459	-1.35765147054	-0.159723702417	-0.559032958459	-0.958342214501	-0.159723702417	-0.559032958459	-0.559032958459	-0.958342214501	-0.559032958459	-0.559032958459	-0.159723702417
E1-E2 ATPase	1.05696463934	0.776078367076	-0.347466721988	0.214305822544	-0.0665804497223	-0.0665804497223	-0.347466721988	0.214305822544	1.05696463934	-0.628352994255	0.776078367076	0.214305822544	-0.628352994255	-1.47101181105	0.49519209481	0.49519209481	-0.0665804497223	-0.909239266521	0.214305822544	0.49519209481	-0.347466721988	-0.909239266521	0.214305822544	0.49519209481	1.89962345614	0.776078367076	-0.347466721988	-0.628352994255	-0.628352994255	-0.628352994255	0.49519209481	-0.0665804497223	-0.347466721988	0.214305822544	-1.75189808332	-0.909239266521	-0.628352994255	0.214305822544	-2.03278435558	-0.909239266521	-0.0665804497223	-0.0665804497223	0.214305822544	-0.347466721988	-0.0665804497223	-0.0665804497223	-0.628352994255	0.214305822544	-1.19012553879
IBR domain, a half RING-finger domain	2.49499061075	0.266337771417	-0.0308159404945	-1.07085393218	-0.625123364317	0.563491483328	-0.625123364317	-1.21943078814	-1.51658450005	0.712068339284	-0.17939279645	-0.476546508361	-0.773700220272	-1.51658450005	1.75210633097	1.75210633097	-1.07085393218	0.712068339284	0.712068339284	1.00922205119	-0.17939279645	-0.327969652406	0.563491483328	-0.922277076228	1.60352947502	1.90068318693	-0.476546508361	-0.327969652406	-0.327969652406	-0.17939279645	-0.476546508361	1.60352947502	-0.327969652406	1.30637576311	-1.51658450005	-0.327969652406	0.117760915461	0.117760915461	-1.51658450005	-0.625123364317	-0.17939279645	-0.17939279645	-1.51658450005	-1.21943078814	-1.21943078814	-0.17939279645	-1.51658450005	0.117760915461	-1.21943078814
Tetratricopeptide repeat	-0.313863272584	-0.391752136185	-0.391752136185	-0.391752136185	-0.235974408984	-0.235974408984	-0.469640999786	-0.547529863387	-0.158085545383	-0.235974408984	-0.235974408984	-0.469640999786	-0.469640999786	-0.469640999786	-0.625418726988	-0.235974408984	-0.547529863387	-0.547529863387	-0.469640999786	-0.547529863387	-0.235974408984	-0.469640999786	-0.469640999786	-0.625418726988	0.0755810454201	-0.0801966817817	-0.158085545383	-0.391752136185	-0.469640999786	-0.313863272584	-0.235974408984	-0.469640999786	-0.158085545383	-0.313863272584	-0.391752136185	-0.391752136185	-0.158085545383	-0.625418726988	-0.469640999786	-0.469640999786	-0.313863272584	-0.469640999786	-0.0801966817817	-0.469640999786	-0.313863272584	-0.313863272584	-0.391752136185	-0.391752136185	-0.547529863387
FAD dependent oxidoreductase	3.30668039983	2.15403820955	0.0134169990402	-0.151246170999	-0.151246170999	-0.480572511078	-0.151246170999	0.507406509158	4.62398576014	1.98937503951	2.64802771967	0.672069679197	-0.645235681117	-0.809898851156	0.342743339119	1.82471186947	-0.645235681117	1.00139601928	0.836732849236	0.178080169079	-0.151246170999	-0.315909341038	0.836732849236	0.836732849236	1.49538552939	1.98937503951	-0.480572511078	-0.315909341038	-0.315909341038	-0.315909341038	3.14201722979	3.30668039983	-0.315909341038	0.507406509158	-1.63321470135	-0.480572511078	0.178080169079	1.66004869943	-0.974562021195	-0.645235681117	-0.645235681117	-0.151246170999	-0.809898851156	-0.315909341038	-0.974562021195	0.178080169079	0.178080169079	-0.480572511078	0.836732849236
NUDIX domain	-0.311793044424	0.212174519857	-0.835760608704	-0.661104753944	0.212174519857	-0.486448899184	0.0375186650966	-0.311793044424	0.386830374617	-0.137137189663	0.561486229377	-0.661104753944	-0.835760608704	-1.01041646346	0.0375186650966	0.212174519857	-0.311793044424	0.212174519857	0.561486229377	0.736142084137	0.0375186650966	-0.486448899184	-0.137137189663	-0.137137189663	0.736142084137	0.910797938897	0.386830374617	-0.137137189663	-0.311793044424	-0.137137189663	0.0375186650966	0.386830374617	-0.311793044424	0.212174519857	-1.18507231822	0.212174519857	-0.486448899184	0.561486229377	-0.835760608704	-0.835760608704	-0.137137189663	-0.137137189663	-0.661104753944	-0.311793044424	-0.311793044424	0.0375186650966	-1.01041646346	-0.486448899184	-1.01041646346
TLD	-0.232524028389	-0.232524028389	-0.232524028389	-0.208171240311	-0.232524028389	-0.232524028389	-0.232524028389	-0.208171240311	-0.208171240311	-0.256876816467	-0.208171240311	-0.232524028389	-0.232524028389	-0.232524028389	-0.208171240311	-0.208171240311	-0.232524028389	-0.256876816467	-0.208171240311	-0.232524028389	-0.232524028389	-0.232524028389	-0.232524028389	-0.232524028389	-0.208171240311	-0.208171240311	-0.232524028389	-0.232524028389	-0.232524028389	-0.232524028389	-0.232524028389	-0.232524028389	-0.232524028389	-0.208171240311	-0.232524028389	-0.232524028389	-0.232524028389	-0.232524028389	-0.256876816467	-0.232524028389	-0.208171240311	-0.232524028389	-0.232524028389	-0.232524028389	-0.232524028389	-0.232524028389	-0.232524028389	-0.232524028389	-0.232524028389
Flavin-binding monooxygenase-like	2.29881113291	0.515250771171	0.849668338998	-0.488001932311	-0.822419500138	-1.04536454536	-0.153584364484	0.403778248562	1.74144851987	0.292305725953	3.07911879118	0.180833203344	-0.376529409702	-0.710946977529	-0.153584364484	1.96439356509	-0.933892022747	1.40703095204	0.180833203344	0.515250771171	-0.376529409702	-0.933892022747	2.63322870074	0.62672329378	1.29555842943	3.52500888161	-0.488001932311	-0.710946977529	-0.59947445492	-0.153584364484	2.29881113291	2.63322870074	-0.376529409702	0.849668338998	-1.15683706796	-0.710946977529	0.292305725953	1.51850347465	-1.04536454536	-0.822419500138	-0.488001932311	0.180833203344	-0.710946977529	-0.488001932311	-0.710946977529	-0.59947445492	-0.376529409702	-0.59947445492	-0.488001932311
Serine carboxypeptidase	0.816801625679	-0.0537369490579	-0.34391647397	-0.0537369490579	-1.06936528625	-1.06936528625	-0.34391647397	-0.198826711514	0.0913528133983	-0.0537369490579	-0.34391647397	-0.198826711514	-0.924275523795	-1.06936528625	-0.634095998883	1.3971606755	-0.779185761339	0.961891388136	-0.489006236426	0.0913528133983	-1.06936528625	-1.21445504871	-0.198826711514	-0.779185761339	0.671711863223	1.10698115059	0.236442575855	-0.924275523795	-1.06936528625	-1.06936528625	0.0913528133983	1.10698115059	-1.21445504871	-0.489006236426	-1.21445504871	-0.634095998883	-0.34391647397	0.236442575855	-1.06936528625	-1.21445504871	-0.924275523795	-0.924275523795	-1.06936528625	-0.924275523795	-1.06936528625	-0.0537369490579	-1.21445504871	-0.779185761339	-0.489006236426
Glycosyl hydrolases family 18	1.12126600303	0.114045116278	0.114045116278	0.545711210599	0.545711210599	-0.461509676152	-0.0298435818297	0.257933814385	0.833488606814	-0.605398374259	1.55293209735	-0.461509676152	-1.18095316669	-1.3248418648	-0.461509676152	1.69682079546	-0.605398374259	0.114045116278	0.401822512492	-0.173732279937	-0.893175770473	-0.749287072366	0.401822512492	0.545711210599	1.98459819167	1.40904339924	-0.317620978044	-1.03706446858	-1.03706446858	0.114045116278	2.27237558789	0.833488606814	-0.893175770473	0.114045116278	-1.3248418648	-0.605398374259	0.257933814385	0.114045116278	-1.3248418648	-1.03706446858	-1.18095316669	1.12126600303	-0.893175770473	-0.893175770473	-0.893175770473	-0.173732279937	-1.03706446858	-1.18095316669	-0.461509676152
Lipase (class 3)	-0.173819967354	-0.619371149494	-1.06492233163	-1.06492233163	-1.21343939235	-1.21343939235	-0.916405270921	-1.06492233163	-0.0253029066401	-1.36195645306	-0.916405270921	-1.06492233163	-0.0253029066401	-1.21343939235	-0.916405270921	-0.619371149494	-0.619371149494	-1.06492233163	-0.916405270921	-0.619371149494	-0.916405270921	-0.916405270921	-0.470854088781	-0.619371149494	-0.619371149494	-0.470854088781	-1.51047351378	-0.916405270921	-1.06492233163	-0.916405270921	-0.619371149494	-0.322337028067	-0.619371149494	-0.619371149494	-1.36195645306	-0.470854088781	-1.06492233163	-0.916405270921	-0.767888210208	-1.21343939235	-0.470854088781	-1.06492233163	-0.767888210208	-1.21343939235	-1.06492233163	-0.767888210208	-0.470854088781	-0.916405270921	-1.06492233163
OPT oligopeptide transporter protein	1.45058171557	-0.863312625499	-0.497960887435	-0.985096538186	-0.741528712811	-0.985096538186	-0.376176974747	-0.497960887435	-0.254393062059	0.232742588692	0.232742588692	0.110958676005	-0.985096538186	-0.254393062059	-0.863312625499	0.719878239444	-0.985096538186	-0.376176974747	-0.741528712811	-0.741528712811	-0.985096538186	-0.985096538186	-0.863312625499	0.110958676005	0.719878239444	0.841662152132	-0.497960887435	-0.985096538186	-0.985096538186	-0.0108252366834	-0.376176974747	1.32879780288	-0.985096538186	-0.0108252366834	-0.985096538186	-0.985096538186	0.110958676005	-0.863312625499	-0.863312625499	-0.863312625499	-0.985096538186	0.110958676005	-0.985096538186	-0.985096538186	-0.985096538186	-0.863312625499	-0.132609149371	-0.985096538186	-0.497960887435
Actin	-0.533763905097	-0.533763905097	-0.533763905097	-0.533763905097	-0.533763905097	-1.02731272145	-1.02731272145	-0.533763905097	-0.0402150887402	-0.533763905097	-0.533763905097	-2.01441035417	-0.533763905097	-0.0402150887402	-0.533763905097	-0.533763905097	-0.533763905097	-0.533763905097	-0.533763905097	-0.533763905097	-0.533763905097	-0.533763905097	-0.533763905097	-0.533763905097	-0.533763905097	-0.533763905097	-0.533763905097	-0.533763905097	-0.533763905097	-0.533763905097	-0.533763905097	-0.533763905097	-0.533763905097	-0.533763905097	-0.0402150887402	-0.0402150887402	-0.533763905097	-0.0402150887402	-1.02731272145	-0.533763905097	-0.533763905097	-0.533763905097	-1.52086153781	0.946882543973	0.946882543973	-0.533763905097	-0.0402150887402	-0.533763905097	-0.533763905097
Kinesin motor domain	-0.241666912962	-0.75143305749	-0.75143305749	0.0132161593026	-0.241666912962	-0.241666912962	-0.241666912962	0.0132161593026	-0.241666912962	-0.496549985226	0.777865376096	0.0132161593026	-0.75143305749	-1.26119920202	-0.241666912962	0.268099231567	-0.241666912962	0.0132161593026	-0.241666912962	-0.241666912962	0.0132161593026	-0.496549985226	0.268099231567	-0.241666912962	0.268099231567	0.0132161593026	-0.241666912962	-0.241666912962	-0.241666912962	-0.241666912962	-0.241666912962	0.0132161593026	-0.241666912962	0.268099231567	-1.51608227428	-0.241666912962	-0.241666912962	-0.241666912962	-1.00631612975	-0.241666912962	-0.241666912962	0.0132161593026	-0.496549985226	-0.241666912962	-0.241666912962	0.0132161593026	-0.75143305749	-0.241666912962	-0.241666912962
CorA-like Mg2+ transporter protein	2.0219476474	1.91631183764	-0.0907685476385	-0.618947596397	1.17686116938	1.59940440839	0.754317930375	-0.302040167142	-0.19640435739	-0.0907685476385	1.49376859864	0.120503071865	-0.19640435739	-0.830219215901	2.2332192669	3.50084898392	-0.19640435739	0.648682120624	1.49376859864	1.59940440839	0.43741050112	0.0148672621132	1.70504021814	-0.513311786645	4.76847870094	5.2966577497	0.543046310872	0.43741050112	0.43741050112	-0.0907685476385	1.38813278889	1.17686116938	0.0148672621132	2.12758345715	-0.830219215901	0.120503071865	-0.618947596397	0.965589549879	-0.830219215901	-0.19640435739	0.859953740127	0.120503071865	0.226138881617	0.648682120624	-0.302040167142	1.07122535963	-0.724583406149	1.49376859864	-0.302040167142
F-box domain	-0.617594229772	-0.489324658974	-0.745863800571	-0.745863800571	3.1022233234	0.536831907418	-0.617594229772	-1.13067251297	-0.87413337137	-0.361055088175	0.023753624222	-1.25894208377	-1.00240294217	-1.38721165457	-0.489324658974	0.023753624222	-0.361055088175	0.665101478216	-0.361055088175	-0.87413337137	-0.361055088175	-0.87413337137	0.152023195021	-0.87413337137	-0.617594229772	-0.104515946577	2.8456841818	-0.489324658974	-0.617594229772	-1.13067251297	-0.489324658974	-0.617594229772	-1.00240294217	-0.361055088175	-0.87413337137	0.536831907418	-1.25894208377	0.408562336619	-1.25894208377	-0.489324658974	0.152023195021	-0.87413337137	-0.745863800571	-0.489324658974	-0.617594229772	-0.87413337137	-0.745863800571	-0.104515946577	-0.745863800571
G-protein alpha subunit	-0.799845289535	-0.696417019337	-0.799845289535	-0.799845289535	-0.799845289535	-0.592988749138	-0.799845289535	-0.799845289535	-0.592988749138	-0.799845289535	-0.696417019337	-0.799845289535	-0.696417019337	-0.903273559734	-0.696417019337	-0.48956047894	-0.799845289535	-0.799845289535	-0.696417019337	-0.696417019337	-0.799845289535	-0.799845289535	-0.696417019337	-0.799845289535	-0.696417019337	-0.592988749138	-0.799845289535	-0.799845289535	-0.799845289535	-0.799845289535	-0.696417019337	-0.696417019337	-0.799845289535	-0.48956047894	-0.903273559734	-0.799845289535	-0.799845289535	-0.696417019337	-0.799845289535	-0.799845289535	-0.696417019337	-0.799845289535	-0.799845289535	-0.799845289535	-0.799845289535	-0.592988749138	-0.903273559734	-0.799845289535	-0.799845289535
Taurine catabolism dioxygenase TauD, TfdA family	3.96123233806	1.01910666911	0.598803002112	-0.942310443532	0.178499335118	-0.241804331876	0.738904224444	0.31860055745	1.71961278076	0.0383981127871	2.28001767009	0.31860055745	-0.522006776538	-0.522006776538	1.29930911377	3.40082744874	0.0383981127871	0.879005446775	0.738904224444	1.71961278076	0.178499335118	-0.241804331876	1.15920789144	-0.241804331876	2.56022011475	3.26072622641	0.178499335118	-0.522006776538	-0.522006776538	0.178499335118	1.01910666911	3.40082744874	-0.522006776538	1.85971400309	-1.22251288819	-0.101703109544	0.0383981127871	1.29930911377	-1.08241166586	-0.66210799887	-0.101703109544	0.31860055745	-0.66210799887	-0.241804331876	-0.522006776538	0.178499335118	-0.101703109544	-0.101703109544	0.598803002112
Helix-loop-helix DNA-binding domain	2.59234688305	-0.160587860012	-0.504704702894	-1.19293838866	-0.504704702894	-0.848821545776	0.527645825753	-0.848821545776	0.183528982871	0.527645825753	1.21587951152	-0.848821545776	-1.53705523154	-0.504704702894	-0.160587860012	2.59234688305	-1.19293838866	0.871762668635	0.527645825753	-0.504704702894	-0.848821545776	-0.848821545776	0.527645825753	-0.848821545776	1.21587951152	2.93646372593	-0.160587860012	-0.848821545776	-1.19293838866	0.527645825753	0.871762668635	1.5599963544	-1.19293838866	2.59234688305	-1.53705523154	-0.848821545776	-0.848821545776	1.21587951152	-1.88117207442	-0.848821545776	-1.53705523154	-0.848821545776	-1.19293838866	-0.848821545776	-0.504704702894	-1.88117207442	-0.160587860012	-0.848821545776	-1.19293838866
Subtilase family	1.42136383294	0.689380823604	-0.879154196394	0.584811822271	3.30360585693	2.98989885293	-0.565447192394	-0.670016193728	-0.565447192394	-0.460878191061	1.6305018356	-0.670016193728	-0.251740188395	-0.670016193728	0.480242820938	0.793949824937	0.0619668156049	0.166535816938	0.271104818271	-0.147171187062	-0.356309189728	0.166535816938	-0.147171187062	1.52593283427	0.584811822271	0.584811822271	3.93101986493	-0.251740188395	-0.356309189728	-0.356309189728	0.375673819604	0.793949824937	0.0619668156049	-0.251740188395	-0.670016193728	0.0619668156049	-0.670016193728	0.166535816938	-0.879154196394	0.166535816938	0.375673819604	0.793949824937	-0.356309189728	-0.356309189728	-0.460878191061	-0.147171187062	-0.565447192394	0.271104818271	-0.774585195061
Helicase conserved C-terminal domain	-0.862522170336	-0.51214957356	-0.979313035928	-0.745731304744	-0.979313035928	0.422177351177	-0.979313035928	-0.979313035928	-0.745731304744	-0.979313035928	-0.395358707967	-0.278567842375	-0.51214957356	-1.21289476711	-0.278567842375	-0.862522170336	-0.745731304744	-0.979313035928	-1.09610390152	-0.862522170336	0.188595619993	0.772549947954	-0.628940439152	-0.979313035928	-1.09610390152	-0.979313035928	-0.745731304744	-0.745731304744	-0.628940439152	-0.862522170336	-0.51214957356	-0.51214957356	-0.862522170336	-0.862522170336	-1.21289476711	-0.628940439152	-0.979313035928	-0.862522170336	-0.51214957356	-0.161776976783	-0.51214957356	-0.862522170336	-0.979313035928	-0.395358707967	-0.862522170336	-1.09610390152	-1.09610390152	0.188595619993	-0.979313035928
RhoGAP domain	-0.334287253239	-1.180451863	-0.61634212316	-0.898396993081	-0.334287253239	-0.0522323833186	-0.61634212316	-0.898396993081	-0.898396993081	-0.898396993081	-0.898396993081	-0.61634212316	-0.61634212316	-0.898396993081	-0.898396993081	-0.334287253239	0.229822486602	-0.898396993081	-0.61634212316	-0.61634212316	-0.0522323833186	-0.0522323833186	-0.898396993081	-0.61634212316	-0.61634212316	-0.334287253239	-0.334287253239	0.229822486602	-0.0522323833186	-0.0522323833186	-0.898396993081	-0.334287253239	0.229822486602	-0.0522323833186	-0.334287253239	-0.334287253239	-0.61634212316	-0.898396993081	-1.180451863	-0.334287253239	-0.0522323833186	-0.61634212316	0.229822486602	0.229822486602	0.511877356523	-0.61634212316	-0.61634212316	-0.334287253239	-0.61634212316
Myb-like DNA-binding domain	-0.348500775923	-0.235676783718	-0.686972752539	-0.235676783718	-0.348500775923	-0.686972752539	-0.461324768128	-0.574148760334	-0.461324768128	-0.461324768128	-0.461324768128	-0.122852791512	-0.235676783718	-0.574148760334	-0.122852791512	-0.122852791512	-0.0100287993071	-0.235676783718	-0.348500775923	0.102795192898	-0.0100287993071	-0.122852791512	-0.235676783718	-0.348500775923	-0.235676783718	0.102795192898	-0.574148760334	-0.122852791512	-0.0100287993071	-0.348500775923	-0.122852791512	-0.122852791512	0.102795192898	-0.122852791512	-0.461324768128	-0.348500775923	-0.348500775923	-0.461324768128	-0.348500775923	-0.235676783718	-0.0100287993071	-0.461324768128	-0.0100287993071	-0.235676783718	-0.0100287993071	-0.0100287993071	-0.574148760334	-0.0100287993071	-0.348500775923
NADH:flavin oxidoreductase / NADH oxidase family	0.389851849361	-0.204837412376	-0.303952289332	-0.799526674114	-0.89864155107	-0.799526674114	-0.303952289332	-0.303952289332	0.488966726317	-0.10572253542	0.290736972405	-0.204837412376	-0.601296920201	-0.799526674114	-0.601296920201	0.885426234142	-0.799526674114	-0.204837412376	-0.10572253542	-0.502182043245	-0.502182043245	-0.799526674114	-0.303952289332	-0.601296920201	0.191622095449	0.885426234142	-0.89864155107	-0.700411797157	-0.700411797157	-0.700411797157	-0.00660765846375	0.290736972405	-0.601296920201	-0.303952289332	-0.799526674114	-0.502182043245	-0.502182043245	0.0925072184925	-0.89864155107	-0.89864155107	-0.799526674114	-0.204837412376	-0.89864155107	-0.799526674114	-0.89864155107	-0.502182043245	-0.204837412376	-0.799526674114	-0.601296920201
Cyclin, N-terminal domain	-0.971167973673	-0.971167973673	-0.971167973673	-1.61701859656	-0.325317350787	-0.971167973673	-0.971167973673	-1.29409328512	-0.971167973673	-0.971167973673	-0.971167973673	-1.29409328512	-0.971167973673	-0.00239203934402	-0.64824266223	-0.971167973673	-0.971167973673	-0.64824266223	-0.971167973673	-0.64824266223	-0.325317350787	-0.64824266223	-0.325317350787	-0.971167973673	-0.971167973673	-0.971167973673	-0.325317350787	-0.971167973673	-0.64824266223	-0.971167973673	-0.971167973673	-0.64824266223	-0.00239203934402	-0.971167973673	1.61223451787	-0.00239203934402	-0.971167973673	-0.971167973673	-1.29409328512	-0.325317350787	-0.64824266223	-0.971167973673	-0.64824266223	-0.64824266223	-0.64824266223	-0.64824266223	0.320533272099	-0.325317350787	-0.971167973673
TCP-1/cpn60 chaperonin family	-0.450820911622	-0.450820911622	-0.450820911622	-0.450820911622	-0.450820911622	-0.450820911622	-0.450820911622	-0.450820911622	-0.450820911622	-0.450820911622	0.645770495025	-0.450820911622	-0.999116614945	-0.450820911622	-0.450820911622	-0.450820911622	0.097474791702	-0.450820911622	-0.450820911622	-0.450820911622	-0.450820911622	-0.450820911622	-0.450820911622	0.097474791702	-0.450820911622	-0.450820911622	-0.450820911622	-0.450820911622	-0.450820911622	-0.450820911622	-0.450820911622	-0.450820911622	-0.450820911622	-0.450820911622	-0.450820911622	-0.450820911622	-0.450820911622	-0.450820911622	-1.54741231827	-0.450820911622	-0.450820911622	-0.450820911622	1.19406619835	-0.450820911622	1.19406619835	-0.450820911622	0.097474791702	-0.450820911622	-0.450820911622
Core histone H2A/H2B/H3/H4	-0.986630261827	-1.19217823304	-1.19217823304	-1.60327417547	-1.19217823304	-0.781082290613	-1.19217823304	-1.19217823304	-1.19217823304	-0.781082290613	-0.369986348185	-0.986630261827	-0.986630261827	-0.575534319399	-0.986630261827	-0.781082290613	-0.781082290613	-1.39772620425	-0.986630261827	-1.19217823304	3.32987713367	-0.986630261827	-0.986630261827	-0.986630261827	-0.986630261827	-1.19217823304	-0.986630261827	-1.19217823304	-1.19217823304	-1.19217823304	-0.986630261827	-0.986630261827	-1.19217823304	-1.19217823304	-0.575534319399	-1.19217823304	-1.19217823304	-0.986630261827	-1.19217823304	-0.575534319399	-1.19217823304	-1.19217823304	-0.986630261827	-0.575534319399	-1.19217823304	-0.781082290613	-0.781082290613	-0.986630261827	-0.781082290613
PCI domain	-0.128905461643	0.0504990468292	-0.308309970115	-0.128905461643	0.0504990468292	-0.308309970115	-0.487714478588	-0.308309970115	-0.308309970115	-0.128905461643	-0.128905461643	-0.308309970115	-0.128905461643	-0.308309970115	0.0504990468292	-0.308309970115	-0.308309970115	-0.308309970115	-0.308309970115	-0.308309970115	-0.128905461643	-0.128905461643	-0.128905461643	-0.128905461643	-0.308309970115	-0.308309970115	-0.128905461643	-0.128905461643	-0.128905461643	-0.308309970115	-0.308309970115	-0.308309970115	-0.487714478588	-0.308309970115	-0.487714478588	0.0504990468292	-0.308309970115	-0.128905461643	-0.487714478588	-0.308309970115	-0.308309970115	-0.308309970115	-0.308309970115	-0.308309970115	-0.308309970115	-0.128905461643	0.0504990468292	-0.128905461643	-0.128905461643
Bromodomain	0.0670753076147	-0.450362779699	-0.32100325787	-0.32100325787	-0.450362779699	-0.579722301527	-0.450362779699	-0.579722301527	-0.579722301527	-0.191643736042	-0.32100325787	-0.32100325787	-0.579722301527	-0.450362779699	-0.450362779699	-0.191643736042	-0.450362779699	-0.191643736042	-0.191643736042	-0.450362779699	-0.450362779699	-0.32100325787	-0.450362779699	-0.32100325787	-0.0622842142137	-0.191643736042	-0.450362779699	-0.450362779699	-0.450362779699	-0.32100325787	-0.32100325787	0.0670753076147	-0.450362779699	-0.191643736042	-0.191643736042	-0.450362779699	-0.32100325787	-0.450362779699	-0.709081823355	-0.32100325787	-0.579722301527	-0.450362779699	-0.450362779699	-0.450362779699	-0.450362779699	-0.450362779699	-0.450362779699	-0.450362779699	-0.579722301527
Dual specificity phosphatase, catalytic domain	-0.126916291159	-0.930058446148	-1.19777249781	-0.930058446148	-0.930058446148	-0.662344394485	-0.930058446148	-0.662344394485	-1.19777249781	-1.19777249781	-0.930058446148	-1.19777249781	-1.19777249781	-1.19777249781	-0.662344394485	-0.930058446148	-0.662344394485	-0.662344394485	-0.394630342822	-0.930058446148	-0.126916291159	-1.46548654947	-0.662344394485	-1.19777249781	-1.19777249781	-0.930058446148	0.408511812167	-0.394630342822	-0.394630342822	-0.930058446148	-0.930058446148	-0.126916291159	-0.662344394485	-0.930058446148	-1.19777249781	-0.394630342822	-1.19777249781	-0.930058446148	-1.19777249781	-1.19777249781	-0.662344394485	-1.19777249781	-0.662344394485	-0.662344394485	-0.662344394485	-0.394630342822	-1.19777249781	-0.662344394485	-0.930058446148
GATA zinc finger	-0.634484825874	-0.634484825874	-1.01016663067	-1.19800753306	-0.634484825874	-0.822325728271	-0.634484825874	-1.01016663067	-1.01016663067	-0.634484825874	-0.822325728271	-0.822325728271	-0.446643923477	-0.0709621186833	-0.634484825874	-0.634484825874	-0.634484825874	-0.634484825874	-0.446643923477	-0.446643923477	-0.822325728271	-0.446643923477	-0.822325728271	-0.822325728271	-0.25880302108	-0.822325728271	-0.446643923477	-0.446643923477	-0.446643923477	-0.822325728271	-1.01016663067	-0.634484825874	-0.446643923477	-0.634484825874	0.116878783714	-0.446643923477	-0.822325728271	-1.01016663067	-0.446643923477	-0.822325728271	-0.634484825874	-0.822325728271	-0.446643923477	-0.634484825874	-0.446643923477	-0.634484825874	0.116878783714	-0.446643923477	-0.634484825874
Adaptin N terminal region	-0.697807628188	-0.697807628188	-0.697807628188	-0.105329453311	-0.697807628188	-0.697807628188	-0.697807628188	-0.697807628188	-0.697807628188	-0.697807628188	-0.697807628188	-0.697807628188	-0.697807628188	-0.697807628188	-0.105329453311	-0.697807628188	-0.697807628188	-0.697807628188	-0.697807628188	-0.697807628188	-0.697807628188	-0.697807628188	-0.697807628188	-0.697807628188	-0.697807628188	-0.697807628188	-0.697807628188	-0.697807628188	-0.697807628188	-0.697807628188	-0.697807628188	-0.697807628188	-0.697807628188	-0.697807628188	-0.697807628188	-0.697807628188	-0.697807628188	-0.697807628188	-3.66019850257	-0.697807628188	-0.697807628188	-0.697807628188	-0.697807628188	-0.105329453311	-0.697807628188	-0.697807628188	-0.697807628188	-0.697807628188	-0.697807628188
Amidohydrolase family	1.78490086593	0.202601317802	0.428644110391	-0.927612645144	-0.475527059965	-1.37969823032	0.202601317802	-0.701569852555	1.10677248816	0.202601317802	1.33281528075	-0.249484267376	-1.37969823032	-1.60574102291	0.202601317802	2.68907203628	-0.927612645144	0.202601317802	1.10677248816	0.654686902981	-0.927612645144	-0.701569852555	0.202601317802	-0.701569852555	2.01094365852	2.46302924369	-0.475527059965	-0.927612645144	-0.927612645144	-0.249484267376	1.78490086593	3.36720041405	-0.701569852555	0.428644110391	-1.37969823032	-0.927612645144	-0.701569852555	1.10677248816	-1.60574102291	-0.927612645144	-0.701569852555	0.202601317802	-0.927612645144	-0.927612645144	-1.15365543773	-1.15365543773	-1.37969823032	-0.701569852555	-0.023441474787
Lysine methyltransferase	-0.970074926874	-0.507318336316	-0.970074926874	-0.970074926874	-0.507318336316	-0.970074926874	-0.970074926874	-0.970074926874	-0.970074926874	-0.970074926874	-0.970074926874	-0.970074926874	-0.507318336316	-2.35834469855	-0.970074926874	-0.970074926874	-0.507318336316	-0.970074926874	-1.43283151743	-1.43283151743	-0.507318336316	-0.0445617457575	-1.43283151743	-0.507318336316	-0.970074926874	-0.970074926874	-1.43283151743	-0.507318336316	-0.507318336316	-0.970074926874	-0.970074926874	-0.970074926874	-0.970074926874	-0.970074926874	-1.89558810799	-0.0445617457575	-1.43283151743	-0.970074926874	-0.0445617457575	-0.507318336316	-0.970074926874	-0.507318336316	-1.43283151743	-0.507318336316	-0.970074926874	-0.970074926874	-1.43283151743	-0.507318336316	-0.970074926874
Thioredoxin	1.69605454706	0.152454341309	-0.362079060609	-1.90567926636	0.666987743226	-0.876612462526	0.152454341309	-1.39114586444	1.69605454706	-1.39114586444	0.152454341309	-0.876612462526	-1.39114586444	-0.876612462526	-0.876612462526	0.152454341309	-0.876612462526	0.152454341309	0.666987743226	-0.362079060609	-0.876612462526	-0.876612462526	0.152454341309	-0.876612462526	0.152454341309	-0.362079060609	0.666987743226	-1.90567926636	-1.39114586444	-0.876612462526	-0.362079060609	1.18152114514	0.666987743226	0.666987743226	-0.362079060609	0.666987743226	-1.39114586444	1.18152114514	-0.876612462526	0.152454341309	-0.362079060609	-0.876612462526	-0.362079060609	-1.39114586444	-0.362079060609	-0.876612462526	0.666987743226	-0.362079060609	-1.39114586444
Fatty acid desaturase	0.670829351366	0.407567832661	-0.908739760862	-0.645478242158	-1.17200127957	-1.17200127957	-0.382216723453	-0.382216723453	0.670829351366	-0.118955204748	0.144306313957	-0.118955204748	-0.645478242158	-0.908739760862	-0.908739760862	-0.118955204748	-1.17200127957	-0.118955204748	-0.645478242158	-0.382216723453	-1.17200127957	-1.43526279827	0.144306313957	-0.908739760862	0.144306313957	0.144306313957	-1.17200127957	-1.17200127957	-1.17200127957	-0.382216723453	0.934090870071	-0.118955204748	-0.645478242158	-0.382216723453	-1.96178583568	-0.908739760862	-0.382216723453	-0.645478242158	-0.382216723453	-0.908739760862	-0.908739760862	-0.382216723453	-1.17200127957	-1.17200127957	-0.908739760862	-0.645478242158	-0.908739760862	-0.908739760862	-1.17200127957
ADP-ribosylation factor family	-0.551574765922	-0.551574765922	-0.551574765922	-1.41241399597	-0.121155150896	-0.551574765922	-0.121155150896	-0.551574765922	0.30926446413	-0.551574765922	-0.551574765922	-0.551574765922	-0.121155150896	-0.981994380949	-0.121155150896	-0.551574765922	0.30926446413	-0.551574765922	-0.551574765922	-0.551574765922	0.30926446413	-0.551574765922	0.739684079156	-0.551574765922	-0.551574765922	-0.551574765922	0.30926446413	0.30926446413	0.30926446413	-0.551574765922	-0.121155150896	-0.121155150896	-0.121155150896	-0.551574765922	-0.551574765922	0.30926446413	-0.551574765922	-0.551574765922	-0.981994380949	-0.551574765922	-0.121155150896	-0.551574765922	-0.121155150896	0.30926446413	-0.121155150896	-0.551574765922	-0.981994380949	-0.551574765922	-0.551574765922
RhoGEF domain	-1.1083086763	-0.895475573453	-1.1083086763	-1.1083086763	-1.1083086763	-1.1083086763	-0.895475573453	-1.1083086763	-1.1083086763	-1.1083086763	-1.1083086763	-0.895475573453	-1.1083086763	-1.32114177914	-1.1083086763	-1.1083086763	-0.895475573453	-1.1083086763	-1.1083086763	-1.1083086763	-1.1083086763	-1.1083086763	-0.895475573453	-1.1083086763	-1.1083086763	-0.895475573453	-1.1083086763	-1.1083086763	-1.1083086763	-1.1083086763	-1.1083086763	-1.1083086763	-1.1083086763	-1.1083086763	-1.74680798483	-1.1083086763	-1.1083086763	-1.1083086763	-1.32114177914	-1.1083086763	-1.1083086763	-1.1083086763	-1.1083086763	-1.1083086763	-1.1083086763	-1.1083086763	-1.1083086763	-1.1083086763	-1.32114177914
Oxidoreductase family, NAD-binding Rossmann fold	1.94159004167	1.14970286455	0.159843893159	-0.434071489678	-0.0381279011204	-0.434071489678	0.951731070274	0.555787481716	2.73347721878	1.74361824739	2.33753363023	-0.434071489678	-0.434071489678	-0.830015078236	0.357815687437	3.32739260162	-0.434071489678	0.951731070274	0.159843893159	1.54564645311	-0.632043283957	-0.434071489678	1.34767465883	-0.0381279011204	1.74361824739	3.12942080734	-0.236099695399	-0.434071489678	-0.434071489678	-0.434071489678	3.32739260162	1.34767465883	-0.236099695399	1.34767465883	-1.02798687251	0.159843893159	-0.434071489678	1.54564645311	-1.42393046107	-1.02798687251	-0.236099695399	0.555787481716	-0.632043283957	-0.830015078236	-0.632043283957	0.357815687437	-0.830015078236	-0.0381279011204	-0.434071489678
Polysaccharide deacetylase	0.574760647873	1.1889507861	-0.653619628584	-0.653619628584	-1.67726985896	0.165300555721	-0.653619628584	-0.653619628584	-1.06307972074	0.370030601797	-0.653619628584	-0.448889582508	0.165300555721	-1.47253981289	-0.653619628584	-0.0394294903554	0.165300555721	-0.448889582508	0.165300555721	-0.653619628584	0.165300555721	-0.653619628584	-0.85834967466	0.779490693949	0.574760647873	-0.244159536432	-1.26780976681	0.165300555721	0.165300555721	-0.653619628584	-1.06307972074	0.574760647873	-0.448889582508	-0.85834967466	-1.26780976681	-0.448889582508	-0.653619628584	2.00787097041	-1.47253981289	-1.06307972074	-0.653619628584	-0.85834967466	-0.0394294903554	-0.0394294903554	0.165300555721	-1.26780976681	-1.26780976681	-0.85834967466	-1.47253981289
Sodium/calcium exchanger protein	2.61871654477	-0.360441322173	-0.691458862945	-1.02247640372	0.301593759369	-1.35349394449	0.301593759369	-0.360441322173	0.963628840912	-0.360441322173	-0.0294237814019	-0.0294237814019	-1.02247640372	-1.35349394449	-0.691458862945	1.62566392245	-0.691458862945	-0.0294237814019	-0.360441322173	0.963628840912	-0.691458862945	-1.68451148526	0.301593759369	-0.691458862945	1.95668146323	2.287699004	0.963628840912	-1.02247640372	-1.02247640372	-0.0294237814019	0.301593759369	0.301593759369	-1.35349394449	1.95668146323	-1.35349394449	-0.360441322173	0.301593759369	0.301593759369	-1.35349394449	-1.68451148526	-0.691458862945	0.301593759369	-1.02247640372	-0.0294237814019	-0.360441322173	-0.0294237814019	-0.691458862945	-0.0294237814019	-0.691458862945
Transmembrane amino acid transporter protein	1.90092879803	1.42259629527	0.705097541116	-0.729899967185	-0.729899967185	-0.251567464418	0.705097541116	0.9442637925	4.05342506049	1.90092879803	-0.251567464418	0.9442637925	-0.251567464418	0.226765038349	-0.0124012130347	2.3792613008	-0.969066218569	1.90092879803	0.465931289732	0.9442637925	-0.729899967185	-0.729899967185	0.705097541116	0.465931289732	1.90092879803	2.85759380357	-0.969066218569	-0.729899967185	-0.729899967185	-0.251567464418	2.3792613008	2.14009504942	-0.729899967185	1.18343004388	-0.251567464418	-0.490733715802	0.705097541116	2.3792613008	-0.490733715802	-0.729899967185	-0.729899967185	0.465931289732	-0.969066218569	-0.969066218569	-1.20823246995	0.705097541116	0.465931289732	-0.729899967185	-0.0124012130347
Cys/Met metabolism PLP-dependent enzyme	-0.0041879387341	-0.381102424803	-0.381102424803	-0.569559667838	-0.569559667838	-0.381102424803	-0.192645181769	-0.381102424803	0.372726547335	-0.569559667838	-0.381102424803	-0.569559667838	-0.569559667838	-0.381102424803	-0.569559667838	0.372726547335	-0.758016910873	-0.192645181769	0.56118379037	-0.569559667838	-0.569559667838	-0.569559667838	-0.0041879387341	-0.381102424803	-0.0041879387341	-0.0041879387341	-0.569559667838	-0.569559667838	-0.569559667838	-0.192645181769	0.184269304301	-0.192645181769	-0.381102424803	0.372726547335	-0.0041879387341	-0.569559667838	-0.569559667838	-0.192645181769	-0.946474153907	-0.569559667838	-0.192645181769	-0.192645181769	-0.569559667838	-0.758016910873	-0.758016910873	-0.381102424803	-0.569559667838	-0.381102424803	-0.192645181769
Acyl-CoA dehydrogenase, C-terminal domain	2.59656279816	0.973711049309	0.973711049309	-0.64914069954	-0.32457034977	-1.62285174885	0.64914069954	0.64914069954	1.29828139908	-0.32457034977	2.27199244839	0.32457034977	-0.973711049309	-2.27199244839	1.29828139908	1.62285174885	0.0	2.59656279816	0.973711049309	0.973711049309	-0.32457034977	-1.29828139908	2.92113314793	0.0	1.29828139908	1.62285174885	0.32457034977	-0.32457034977	-0.32457034977	0.0	3.2457034977	1.94742209862	-0.32457034977	1.62285174885	-2.59656279816	-0.32457034977	0.0	1.94742209862	-1.94742209862	-0.973711049309	0.32457034977	-0.32457034977	-0.64914069954	-0.32457034977	-0.973711049309	-0.32457034977	-2.27199244839	0.0	-1.29828139908
PHD-finger	2.05214759742	0.515881835949	0.00379324879374	-0.508295338362	-0.508295338362	0.00379324879374	0.515881835949	-1.02038392552	-1.53247251267	0.515881835949	1.0279704231	-1.53247251267	0.515881835949	-1.53247251267	-0.508295338362	0.515881835949	-1.02038392552	2.56423618457	1.0279704231	0.515881835949	0.515881835949	-1.02038392552	0.00379324879374	0.515881835949	0.515881835949	1.54005901026	0.00379324879374	0.00379324879374	0.515881835949	0.515881835949	0.515881835949	1.54005901026	-1.02038392552	0.515881835949	-2.04456109983	0.00379324879374	-0.508295338362	0.00379324879374	-2.55664968698	1.54005901026	0.515881835949	-1.02038392552	-0.508295338362	-0.508295338362	-1.02038392552	0.515881835949	-1.53247251267	0.515881835949	0.00379324879374
Aminotransferase class-V	1.43955743936	-0.32717214531	-0.680518062244	0.0261737716248	-0.32717214531	-0.32717214531	0.379519688559	-0.32717214531	0.732865605494	0.379519688559	0.732865605494	0.0261737716248	-0.680518062244	-1.03386397918	0.379519688559	1.7929033563	5.32636252564	1.43955743936	0.379519688559	-0.32717214531	-0.680518062244	-0.680518062244	-0.680518062244	-0.32717214531	1.08621152243	1.7929033563	-0.32717214531	-0.32717214531	-0.32717214531	0.379519688559	1.7929033563	0.732865605494	-1.03386397918	0.379519688559	-1.38720989611	-1.03386397918	0.732865605494	0.0261737716248	-1.03386397918	-1.38720989611	-1.03386397918	-0.32717214531	-0.680518062244	-0.680518062244	-1.03386397918	0.0261737716248	-0.680518062244	-1.38720989611	-0.32717214531
Metallopeptidase family M24	0.859497857706	-0.763330265236	0.453790826971	-0.3576232345	-0.3576232345	-1.16903729597	-0.3576232345	-0.3576232345	0.859497857706	0.0480837962353	0.859497857706	-0.3576232345	-1.16903729597	-1.16903729597	-0.3576232345	1.26520488844	-0.763330265236	0.453790826971	0.453790826971	-1.16903729597	-0.763330265236	-0.3576232345	0.0480837962353	0.0480837962353	0.859497857706	0.859497857706	0.0480837962353	-0.763330265236	-0.763330265236	-0.763330265236	0.859497857706	0.859497857706	-0.763330265236	0.859497857706	-1.16903729597	-0.3576232345	0.0480837962353	-0.763330265236	-0.763330265236	-0.763330265236	-0.763330265236	0.0480837962353	-0.763330265236	-0.763330265236	-0.763330265236	-0.763330265236	-1.16903729597	-0.763330265236	-0.763330265236
[truncated: 86 more columns]

## Sheet: Source_Data_file_S2B
transporter id	Aurpu	Calful1	Chalo1	Glalo1	Kalpfe1	Melbi2	Morco1	Phisc1	SacceM3837	Stasp1	Trihyb1	Tubbor1	Wican1	Xylhyp1	Armga1	Botbo1	ClaPMI390	Copmic2	Dacsp1	Gyrli1	Lacbi2	Marfi1	Fibsp1	Hebcy2	Lacqui1	Hydru2	Hypsu1	Jaaar1	Altal1	Artbe1	Ascim1	Aspcl1	Bissp1	Canta1	Chove1	Glost2	Leppa1	Melva1	Morimp1	Pyrco1	Sarco1	Tapde1	Trire2	Tubma1	Wilmi1	Amamu1	Aurde3	Cananz1	Conpu1
The Major Facilitator Superfamily	1.19859450792	-0.800351432926	3.42232151841	0.845367112748	-0.864574595684	2.36263933291	-0.487263514481	3.06909412324	-0.928797758442	2.10574668187	-0.712044584134	-0.744156165513	0.0104659968939	0.749032368611	0.556362880337	-0.190231386725	0.195107589823	-0.415012456378	0.427916554821	-0.406984561033	-0.559514572583	0.556362880337	1.62407296119	-0.463179828446	-0.35078929362	-0.591626153963	-0.230370863449	-0.278538235517	1.31098504274	-0.302621921551	-0.864574595684	0.532279194303	2.38672301894	-0.82443511896	-0.583598258618	1.28690135671	0.93367396154	3.82371628565	-0.479235619136	-0.583598258618	-0.35078929362	-1.0652719793	0.267358647926	-0.776267746892	-0.615709839997	-0.487263514481	0.0987728456862	-0.679933002755	0.106800741031
The Mechanosensitive Calcium Channel Family	-0.530355270895	-0.501577955151	-0.544743928767	-0.530355270895	-0.501577955151	-0.544743928767	-0.530355270895	-0.515966613023	-0.587909902383	-0.559132586639	-0.458411981535	-0.501577955151	-0.587909902383	-0.515966613023	-0.113084192608	1.02361977928	0.779012595452	-0.213804797712	-0.429634665791	-0.228193455584	-0.141861508352	0.807789911196	0.606348700989	-0.357691376432	-0.487189297279	-0.0123635875048	-0.444023323663	0.922899174172	-0.544743928767	-0.472800639407	-0.559132586639	-0.544743928767	-0.444023323663	-0.587909902383	-0.487189297279	-0.501577955151	-0.487189297279	-0.544743928767	-0.501577955151	-0.544743928767	-0.530355270895	-0.587909902383	-0.559132586639	-0.472800639407	-0.487189297279	-0.19941613984	1.02361977928	0.491239438013	-0.400857350047
The ATP-binding Cassette Superfamily	0.491882484247	-1.00756573386	3.13376743996	0.491882484247	-0.793358845559	1.27730774135	-0.793358845559	1.13450314915	-1.15037032606	-0.00793358845559	-0.864761141659	-0.650554253358	-0.507749661158	0.206273299845	0.563284780347	-0.222140476757	1.42011233355	0.420480188146	-0.222140476757	-0.650554253358	-0.150738180656	0.706089372547	2.84815825556	-0.222140476757	-0.793358845559	0.563284780347	0.420480188146	-0.293542772857	-0.0793358845559	-0.222140476757	-0.793358845559	0.777491668648	2.63395136726	-1.43597951046	-0.864761141659	0.349077892046	0.206273299845	1.84852611015	-0.793358845559	-0.864761141659	-0.721956549459	-1.65018639876	0.134871003745	-0.793358845559	-1.07896802996	-0.793358845559	0.491882484247	-0.579151957258	0.277675595946
The Mitochondrial Carrier Family	0.808295701891	-0.659685281364	1.0529591991	0.318968707473	-0.415021784155	0.808295701891	-0.659685281364	1.29762269631	-0.659685281364	1.0529591991	-0.659685281364	-0.415021784155	-0.659685281364	0.563632204682	0.0743052102635	-0.415021784155	-0.170358286946	0.318968707473	-0.415021784155	-0.170358286946	0.563632204682	0.808295701891	3.01026717677	-0.170358286946	1.0529591991	-0.659685281364	-0.415021784155	-0.170358286946	0.318968707473	-2.12766626462	-0.415021784155	0.0743052102635	3.01026717677	-1.14901227578	-0.170358286946	0.318968707473	0.808295701891	1.0529591991	0.0743052102635	2.03161318794	0.0743052102635	-1.6383392702	-0.415021784155	-0.415021784155	-0.659685281364	-0.170358286946	0.563632204682	0.808295701891	-0.415021784155
The Amino Acid-Polyamine-Organocation Family	1.59360359754	-0.889832087941	2.58697787174	1.23882707104	-1.10269800384	2.23220134524	-0.818876782642	3.72226275653	-0.180279034946	1.16787176574	-0.464100256144	-0.960787393241	1.02596115515	0.45831871275	0.45831871275	0.174497491551	-0.393144950845	-0.535055561444	-0.676966172043	-0.0383684243472	-0.109323729647	-0.109323729647	0.31640810215	-0.464100256144	-0.606010866743	0.0325868809524	0.174497491551	-0.322189645545	1.30978237634	0.38736340745	-1.03174269854	0.600229323349	1.59360359754	0.174497491551	-0.676966172043	1.94838012404	1.59360359754	2.01933542934	-0.818876782642	-0.606010866743	-0.393144950845	-1.24460861444	0.31640810215	-0.889832087941	-0.251234340246	-0.535055561444	0.103542186252	-0.606010866743	0.31640810215
The Drug/Metabolite Transporter Superfamily	0.072940099952	-0.514935332497	0.660815532401	0.513846674289	-0.808873048722	0.513846674289	-0.0740287581603	0.807784390514	-2.13159277173	-0.955841906834	-1.10281076495	-0.367966474385	-1.98462391362	-0.220997616273	0.807784390514	0.807784390514	0.954753248626	2.13050411352	-0.66190419061	-0.808873048722	-0.220997616273	0.219908958064	-0.220997616273	0.954753248626	1.68959753919	0.072940099952	-0.220997616273	-0.808873048722	-0.367966474385	-0.367966474385	-0.367966474385	-0.808873048722	1.54262868108	-1.83765505551	-0.514935332497	-0.367966474385	-0.66190419061	0.513846674289	0.072940099952	-0.66190419061	-0.0740287581603	-1.83765505551	-0.0740287581603	-0.514935332497	-0.808873048722	1.98353525541	3.60019269465	0.513846674289	-0.220997616273
The Fatty Acid Transporter Family	0.75215559608	-0.521656300507	2.29892718479	1.29807498033	-0.0667234802974	1.75300780054	-0.248696608381	1.29807498033	-1.24954881284	1.48004810842	-0.612642864549	-0.157710044339	-1.06757568476	1.29807498033	1.38906154437	0.0242630837445	0.479195903954	-0.612642864549	-0.339683172423	-0.703629428591	-0.794615992633	0.0242630837445	1.11610185225	-0.612642864549	-0.521656300507	0.479195903954	-0.612642864549	-0.703629428591	1.20708841629	1.29807498033	-0.976589120717	1.48004810842	2.753860005	-1.34053537688	-0.430669736465	2.29892718479	2.02596749267	1.93498092863	-0.248696608381	-0.430669736465	-0.430669736465	-1.06757568476	0.29722277587	-0.612642864549	-0.612642864549	-0.612642864549	-0.521656300507	0.115249647786	-0.339683172423
The Endoplasmic Reticular Retrotranslocon Family	-0.340090657754	-0.340090657754	-0.0920653581314	-0.395207391003	-0.20229882463	-0.312532291129	-0.25741555788	-0.312532291129	-0.532999224127	-0.340090657754	-0.367649024379	-0.367649024379	-0.422765757628	-0.395207391003	-0.229857191255	-0.147182091381	-0.20229882463	-0.229857191255	-0.395207391003	-0.0920653581314	-0.174740458006	-0.174740458006	-0.119623724756	-0.20229882463	-0.20229882463	-0.174740458006	-0.119623724756	-0.20229882463	-0.25741555788	-0.450324124253	-0.312532291129	-0.422765757628	-0.312532291129	-0.477882490877	-0.340090657754	-0.395207391003	-0.477882490877	-0.174740458006	-0.25741555788	-0.284973924504	-0.367649024379	-0.340090657754	-0.450324124253	-0.477882490877	-0.312532291129	-0.174740458006	0.0457264749921	-0.229857191255	-0.229857191255
The Polyoma Virus SV40 ER Penitration Channel Family	-1.34226398511	-0.350262317282	0.311072127936	-0.350262317282	-2.00359843033	-0.350262317282	-0.350262317282	1.63374101837	-2.66493287554	-0.350262317282	-1.0115967625	-0.350262317282	-1.34226398511	0.311072127936	0.311072127936	0.311072127936	-0.350262317282	1.63374101837	-0.680929539891	0.641739350545	1.96440824098	0.641739350545	0.641739350545	-0.0195950946731	0.972406573154	0.311072127936	-0.350262317282	1.30307379576	-0.0195950946731	-1.34226398511	0.641739350545	-0.680929539891	1.63374101837	-2.66493287554	-0.350262317282	-0.350262317282	-0.680929539891	-0.0195950946731	-0.350262317282	-1.34226398511	-0.0195950946731	-1.34226398511	-1.0115967625	-1.67293120772	-1.34226398511	0.641739350545	1.30307379576	2.29507546359	-0.350262317282
The Eukaryotic Nuclear Pore Complex Family	1.30341168244	0.877012868719	1.30341168244	1.44554462035	0.308481117088	1.30341168244	1.16127874453	1.44554462035	-2.53417764106	1.01914580663	0.450614054996	1.58767755826	-2.10777882734	1.44554462035	-0.97071532408	-0.97071532408	-1.11284826199	-0.686449448265	-1.11284826199	-0.40218357245	0.166348179181	-0.544316510357	0.308481117088	-0.40218357245	-0.686449448265	-1.2549811999	-0.686449448265	-0.40218357245	0.877012868719	1.72981049616	0.308481117088	1.16127874453	1.72981049616	-2.53417764106	1.01914580663	1.01914580663	1.16127874453	1.30341168244	1.16127874453	1.16127874453	1.16127874453	-1.3971141378	1.44554462035	1.16127874453	0.877012868719	-0.40218357245	-0.260050634542	-0.686449448265	-0.828582386172
The Transient Receptor Potential Ca2+ Channel Family	-0.719006505407	-0.719006505407	-0.466559487904	-0.655894751031	-0.52967124228	-0.151000716025	-0.655894751031	-0.466559487904	-0.719006505407	-0.719006505407	-0.151000716025	-0.0878889616492	-0.719006505407	-0.466559487904	-0.403447733528	-0.0878889616492	-0.403447733528	-0.0878889616492	-0.655894751031	-0.0878889616492	1.23745788024	-0.719006505407	4.96105138841	-0.214112470401	-0.592782996655	-0.719006505407	-0.655894751031	-0.466559487904	-0.592782996655	-0.782118259783	-0.52967124228	-0.592782996655	0.66945209086	-0.97145352291	-0.340335979152	-0.592782996655	-0.340335979152	-0.340335979152	-0.466559487904	-0.719006505407	-0.466559487904	-0.655894751031	-0.403447733528	-0.466559487904	-0.403447733528	1.55301665212	-0.277224224777	-0.151000716025	0.606340336484
The P-type ATPase Superfamily	-0.183048731572	-0.313797825553	0.601445832309	0.0784494563881	-0.444546919533	1.12444220823	-0.0522996375921	-0.0522996375921	-0.575296013513	0.339947644349	-0.313797825553	-0.183048731572	-0.313797825553	0.0784494563881	-0.183048731572	-0.444546919533	-0.575296013513	-0.444546919533	-0.575296013513	-0.444546919533	-0.313797825553	0.209198550368	0.0784494563881	-0.0522996375921	0.862944020269	-0.183048731572	0.601445832309	-0.575296013513	0.732194926289	0.0784494563881	-0.183048731572	0.339947644349	0.470696738329	-0.575296013513	-0.183048731572	0.470696738329	-0.183048731572	0.732194926289	-0.0522996375921	-0.183048731572	-0.183048731572	-0.967543295454	0.470696738329	-0.313797825553	-0.183048731572	-0.313797825553	0.470696738329	-0.183048731572	-0.313797825553
The Cation Channel-forming Heat Shock Protein-70 Family	-0.537848845034	-0.460686683419	-0.383524521804	-0.306362360189	-0.460686683419	-0.306362360189	-0.306362360189	-0.15203803696	-0.15203803696	-0.383524521804	-0.229200198574	0.0794484478849	-0.460686683419	-0.229200198574	-0.537848845034	0.0794484478849	-0.229200198574	0.773907902418	-0.537848845034	-0.615011006648	0.00228628627007	-0.615011006648	0.851070064033	-0.15203803696	-0.15203803696	0.00228628627007	-0.383524521804	-0.383524521804	-0.537848845034	-0.537848845034	-0.306362360189	-0.615011006648	-0.15203803696	-0.537848845034	0.00228628627007	-0.460686683419	-0.537848845034	-0.306362360189	-0.383524521804	-0.460686683419	-0.537848845034	-0.692173168263	-0.383524521804	0.0794484478849	-0.306362360189	-0.460686683419	0.00228628627007	-0.0748758753447	-0.306362360189
The Mixed Lineage Kinase Domain-like Family	-0.37476543684	-0.37476543684	-0.37476543684	-0.347179104248	-0.37476543684	-0.37476543684	-0.37476543684	-0.37476543684	-0.37476543684	-0.37476543684	-0.37476543684	-0.37476543684	-0.37476543684	-0.37476543684	-0.154074776105	0.0390295520373	0.976964860159	-0.236833773881	-0.347179104248	-0.347179104248	-0.236833773881	-0.126488443514	-0.154074776105	-0.319592771656	-0.37476543684	-0.264420106473	-0.292006439065	0.287306545364	-0.37476543684	-0.37476543684	-0.37476543684	-0.37476543684	-0.347179104248	-0.37476543684	-0.37476543684	-0.37476543684	-0.37476543684	-0.37476543684	-0.37476543684	-0.37476543684	-0.37476543684	-0.37476543684	-0.37476543684	-0.37476543684	-0.37476543684	-0.264420106473	-0.0989021109218	0.121788549813	-0.319592771656
The Putative Vectorial Glycosyl Polymerization Family	-0.321590883646	-0.956928970848	-0.109811521245	-0.533370246046	-0.956928970848	0.949085290759	-0.745149608447	0.949085290759	-1.80404642045	-0.321590883646	-0.533370246046	-0.533370246046	-1.59226705805	0.101967841156	-0.321590883646	-0.533370246046	-0.533370246046	0.525526565957	-0.321590883646	-0.321590883646	1.16086465316	-0.321590883646	0.313747203557	-0.533370246046	-0.745149608447	-0.533370246046	0.525526565957	-0.533370246046	0.101967841156	-0.956928970848	-0.745149608447	-0.321590883646	-0.109811521245	-1.59226705805	-0.533370246046	-0.109811521245	-0.109811521245	0.101967841156	-0.745149608447	-0.533370246046	-0.533370246046	-2.43938450765	-0.109811521245	-0.745149608447	-0.321590883646	-0.533370246046	0.525526565957	-0.109811521245	-0.321590883646
The Symbiont-specific ERAD-like Machinery Family	0.294604812619	-1.34734402835	1.93655365359	1.02435985305	0.112166052511	1.75411489348	-0.435150227813	1.02435985305	-0.617588987921	0.659482332834	-0.0702727075971	0.477043572726	-0.252711467705	0.841921092942	0.294604812619	-0.800027748028	0.659482332834	0.112166052511	-0.252711467705	-1.16490526824	-0.435150227813	-0.982466508136	0.294604812619	-0.982466508136	-0.252711467705	0.294604812619	-0.252711467705	-0.252711467705	0.294604812619	-0.982466508136	0.841921092942	-0.617588987921	0.659482332834	-0.982466508136	0.112166052511	1.93655365359	1.02435985305	2.1189924137	-0.252711467705	-0.435150227813	1.57167613337	-1.34734402835	0.659482332834	-0.800027748028	0.841921092942	-0.982466508136	-0.982466508136	0.841921092942	-0.800027748028
The Phagocyte NADPH Oxidase Family	0.989310579355	0.554979105492	2.29230500094	0.772144842423	0.33781336856	2.50947073788	0.772144842423	2.72663647481	-0.0965181053029	1.42364205322	1.20647631629	-0.313683842235	0.772144842423	1.20647631629	-0.530849579166	-0.0965181053029	0.554979105492	-0.313683842235	-1.18234678996	-0.748015316098	-0.748015316098	-0.748015316098	0.120647631629	-0.530849579166	-0.748015316098	-0.530849579166	-0.313683842235	0.120647631629	0.120647631629	-0.313683842235	1.20647631629	0.554979105492	3.81246515947	-0.530849579166	-0.313683842235	1.20647631629	0.33781336856	1.64080779015	0.772144842423	-0.0965181053029	0.33781336856	-1.39951252689	0.120647631629	0.120647631629	0.772144842423	-1.18234678996	0.120647631629	-0.530849579166	0.120647631629
The Oligopeptide Transporter Family	0.281725269063	-0.973486325771	0.783809906996	-0.722444006804	-0.973486325771	0.783809906996	-0.973486325771	1.41141570441	-0.973486325771	-0.847965166288	-0.973486325771	-0.973486325771	-0.0948382093874	-0.471401687837	0.783809906996	0.407246428546	-0.220359368871	0.156204109579	0.156204109579	0.156204109579	-0.0948382093874	0.281725269063	0.658288747513	0.0306829500959	6.55778324323	-0.345880528354	0.407246428546	0.407246428546	-0.847965166288	-0.973486325771	-0.973486325771	-0.471401687837	0.281725269063	-0.220359368871	-0.973486325771	-0.722444006804	-0.847965166288	0.909331066479	-0.973486325771	-0.973486325771	-0.973486325771	-0.847965166288	0.156204109579	-0.973486325771	-0.973486325771	-0.0948382093874	1.16037338545	0.0306829500959	0.407246428546
The Octameric Exocyst Family	-0.812164436648	-0.333377541681	-0.333377541681	-0.812164436648	1.10298314322	-0.333377541681	-0.333377541681	-0.812164436648	0.145409353286	-0.333377541681	0.145409353286	0.145409353286	-0.333377541681	-1.29095133162	0.145409353286	-0.333377541681	-0.812164436648	0.624196248254	-0.812164436648	-0.333377541681	0.624196248254	0.145409353286	-0.333377541681	1.58177003819	-0.812164436648	-0.812164436648	1.10298314322	-0.333377541681	-0.333377541681	-0.333377541681	0.145409353286	-0.333377541681	0.624196248254	-0.812164436648	0.624196248254	-0.812164436648	0.145409353286	-0.333377541681	-0.333377541681	-0.812164436648	0.624196248254	-1.76973822658	-0.812164436648	1.10298314322	0.624196248254	0.624196248254	1.58177003819	0.624196248254	-0.812164436648
The Synaptosomal Vesicle Fusion Pore Family	-0.892714881296	-0.892714881296	0.308446337724	0.308446337724	0.70883341073	0.308446337724	0.308446337724	1.50960755674	-0.892714881296	1.50960755674	-0.091940735283	-0.091940735283	-0.49232780829	0.308446337724	-0.091940735283	-1.2931019543	-0.49232780829	-0.091940735283	-0.49232780829	-0.091940735283	-0.892714881296	-0.49232780829	-0.091940735283	-0.49232780829	-0.892714881296	-1.2931019543	-1.2931019543	-0.892714881296	0.70883341073	-0.892714881296	-0.091940735283	1.10922048374	0.70883341073	-1.2931019543	-0.091940735283	0.70883341073	0.70883341073	0.308446337724	0.308446337724	-0.49232780829	2.31038170276	-0.892714881296	0.70883341073	-0.091940735283	0.308446337724	-2.09387610032	0.308446337724	-1.2931019543	-0.091940735283
The Ca2+:Cation Antiporter Family	-0.349465447769	-1.00471316234	1.61627769593	-0.349465447769	-1.65996087691	1.94390155322	-1.00471316234	0.305782266798	-1.33233701962	0.305782266798	-0.677089305053	-0.0218415904856	-0.677089305053	-0.349465447769	1.28865383865	-0.0218415904856	-0.0218415904856	-0.349465447769	-0.0218415904856	-0.677089305053	-0.349465447769	0.633406124082	1.28865383865	-0.0218415904856	-0.349465447769	-0.0218415904856	-0.349465447769	0.305782266798	-0.349465447769	-1.00471316234	-1.33233701962	-0.349465447769	-0.0218415904856	-1.33233701962	-0.677089305053	0.961029981366	0.305782266798	2.59914926779	-1.00471316234	-1.33233701962	-0.349465447769	-1.33233701962	0.305782266798	-0.349465447769	-0.0218415904856	-0.349465447769	0.305782266798	-0.0218415904856	-0.349465447769
The Amino Acid/Auxin Permease Family	2.040255959	-0.18298259722	2.53430897149	0.55809692152	-0.677035609712	2.040255959	-0.677035609712	2.28728246524	-0.18298259722	2.53430897149	-0.677035609712	-0.924062115959	0.55809692152	0.311070415273	-0.677035609712	-0.430009103466	-0.430009103466	-0.677035609712	0.0640439090269	-0.430009103466	-1.17108862221	0.0640439090269	2.040255959	-1.17108862221	-0.924062115959	-0.924062115959	-0.430009103466	0.55809692152	1.54620294651	-0.677035609712	-0.18298259722	0.805123427766	-0.18298259722	0.311070415273	-0.924062115959	1.05214993401	0.805123427766	2.78133547774	-0.677035609712	-0.677035609712	-0.430009103466	-0.677035609712	0.55809692152	-1.17108862221	-0.677035609712	-0.18298259722	0.805123427766	-0.677035609712	0.311070415273
The Solute:Sodium Symporter Family	0.787246689933	0.0461148688663	0.935473054146	0.19434123308	0.0461148688663	0.639020325719	0.19434123308	1.67660487521	-0.843243316413	0.639020325719	0.490793961506	0.0461148688663	0.490793961506	-0.102111495347	0.19434123308	-0.398564223773	-0.398564223773	-0.546790587987	0.19434123308	-0.546790587987	-0.546790587987	-0.398564223773	0.639020325719	-0.6950169522	-0.6950169522	-0.843243316413	-0.102111495347	0.639020325719	0.639020325719	-0.546790587987	-0.25033785956	0.0461148688663	0.19434123308	-0.398564223773	0.0461148688663	0.19434123308	0.0461148688663	0.787246689933	0.342567597293	0.19434123308	0.19434123308	-0.6950169522	0.342567597293	0.0461148688663	0.19434123308	-0.546790587987	0.0461148688663	-0.546790587987	-0.102111495347
The Calcium-Dependent Chloride Channel Family	0.222098230002	-1.20567610572	0.222098230002	0.222098230002	-1.20567610572	0.222098230002	-1.20567610572	1.17394778715	-1.20567610572	1.64987256573	-1.6816008843	-1.20567610572	-0.729751327148	0.222098230002	0.698023008576	-0.253826548573	0.222098230002	1.17394778715	-0.729751327148	-0.729751327148	-0.729751327148	-0.253826548573	3.55357168002	-0.253826548573	-0.729751327148	-0.253826548573	0.222098230002	0.698023008576	2.1257973443	-0.729751327148	-1.20567610572	-0.253826548573	1.17394778715	-0.729751327148	-1.20567610572	-0.729751327148	-0.253826548573	0.222098230002	-1.20567610572	-1.20567610572	-0.729751327148	-2.15752566287	0.222098230002	0.222098230002	-1.20567610572	-0.729751327148	1.17394778715	0.698023008576	-0.729751327148
The Cation Diffusion Facilitator Family	1.45251343523	-0.335535018473	1.45251343523	0.856497283997	-1.52756732094	0.856497283997	-0.335535018473	1.45251343523	-0.931551169708	1.45251343523	-0.335535018473	-0.931551169708	-0.931551169708	0.856497283997	1.45251343523	-0.931551169708	0.856497283997	0.856497283997	-0.931551169708	-0.931551169708	0.856497283997	0.856497283997	-0.931551169708	1.45251343523	-1.52756732094	-0.931551169708	1.45251343523	2.04852958647	1.45251343523	-0.931551169708	-0.335535018473	0.260481132762	0.260481132762	-1.52756732094	-0.931551169708	0.260481132762	-0.335535018473	0.856497283997	-0.335535018473	-0.335535018473	-0.335535018473	-0.335535018473	0.260481132762	-0.931551169708	-0.335535018473	-0.335535018473	0.856497283997	3.24056188894	-0.335535018473
The Type VI Symbiosis/Virulence Secretory Pathway Family	-0.092096428037	-0.603042364407	1.78137200532	-0.092096428037	0.759480132579	1.95168731744	3.99547106292	0.248534196209	-0.432727052283	0.248534196209	2.29231794169	2.46263325381	-0.77335767653	-0.26241174016	-0.26241174016	0.929795444702	-0.26241174016	0.0782188840862	-0.77335767653	-0.432727052283	0.248534196209	-0.77335767653	0.759480132579	-0.603042364407	-0.432727052283	-0.77335767653	-0.77335767653	-0.603042364407	-0.432727052283	-0.77335767653	-0.26241174016	-0.26241174016	0.929795444702	-0.77335767653	1.27042606895	1.44074138107	0.759480132579	2.29231794169	2.97357919018	0.0782188840862	1.95168731744	-0.943672988653	-0.26241174016	0.589164820456	3.65484043867	-0.603042364407	-0.603042364407	-0.77335767653	-0.77335767653
The Lysosomal Cystine Transporter Family	0.691458862945	-1.29464638168	-0.632611300141	-0.632611300141	0.691458862945	-0.632611300141	0.691458862945	-0.632611300141	-0.632611300141	0.691458862945	0.691458862945	0.0294237814019	0.0294237814019	0.0294237814019	0.0294237814019	0.691458862945	2.01552902603	-0.632611300141	0.691458862945	-1.29464638168	0.0294237814019	-1.95668146323	1.35349394449	-0.632611300141	-0.632611300141	0.691458862945	0.0294237814019	0.0294237814019	0.0294237814019	0.0294237814019	2.01552902603	0.691458862945	-0.632611300141	0.0294237814019	0.0294237814019	0.0294237814019	0.0294237814019	-0.632611300141	0.691458862945	1.35349394449	0.0294237814019	-2.61871654477	-0.632611300141	0.0294237814019	0.691458862945	1.35349394449	0.0294237814019	-0.632611300141	-1.29464638168
The Zinc (Zn2+)-Iron (Fe2+) Permease Family	1.76477552024	1.22697711114	0.151380292933	1.22697711114	0.689178702035	0.689178702035	1.76477552024	0.151380292933	0.151380292933	2.30257392934	0.151380292933	0.151380292933	1.22697711114	1.22697711114	0.151380292933	-1.46201493437	-1.46201493437	-0.924216525272	-0.924216525272	-0.924216525272	0.689178702035	0.151380292933	-0.924216525272	-0.924216525272	-0.924216525272	-1.46201493437	-0.924216525272	-0.38641811617	1.76477552024	0.689178702035	0.689178702035	1.22697711114	2.84037233845	-0.924216525272	1.22697711114	0.689178702035	-0.38641811617	0.689178702035	1.76477552024	0.689178702035	0.151380292933	-1.46201493437	0.151380292933	1.76477552024	0.689178702035	-0.38641811617	1.76477552024	-0.924216525272	-0.924216525272
The PI4P/PS Counter Transporter Family	0.395708627018	-1.01009833739	2.50441907363	0.395708627018	-1.01009833739	1.80151559142	-0.307194855185	1.09861210922	0.395708627018	0.395708627018	0.395708627018	-0.307194855185	-0.307194855185	0.395708627018	-0.307194855185	-0.307194855185	-1.01009833739	-0.307194855185	-0.307194855185	-0.307194855185	1.80151559142	-0.307194855185	-0.307194855185	-0.307194855185	8.12764693125	-1.01009833739	-0.307194855185	-0.307194855185	0.395708627018	-0.307194855185	-1.01009833739	-0.307194855185	1.09861210922	-1.01009833739	-0.307194855185	-1.01009833739	-0.307194855185	1.09861210922	-0.307194855185	-0.307194855185	0.395708627018	-2.41590530179	-0.307194855185	-0.307194855185	-0.307194855185	0.395708627018	0.395708627018	0.395708627018	-0.307194855185
The Major Intrinsic Protein Family	1.80070922538	-0.70866621128	2.42805308455	1.4870372958	-1.33601007045	1.4870372958	-1.02233814086	2.11438115497	-0.394994281697	1.4870372958	-0.70866621128	-0.394994281697	-1.02233814086	-1.64968200003	-0.0813223521141	4.62375659163	1.17336536622	-0.394994281697	-0.0813223521141	-0.394994281697	0.546021507052	-0.394994281697	1.17336536622	0.232349577469	0.546021507052	0.546021507052	-0.394994281697	0.232349577469	1.17336536622	-1.02233814086	-0.70866621128	-0.0813223521141	0.859693436635	-1.33601007045	-0.70866621128	0.546021507052	0.232349577469	2.42805308455	-1.02233814086	-1.02233814086	-0.0813223521141	-0.0813223521141	0.546021507052	-1.02233814086	-0.70866621128	-0.0813223521141	-0.394994281697	0.546021507052	0.232349577469
The Voltage-gated Ion Channel Superfamily	0.0869284712112	0.0869284712112	0.75751953484	0.0869284712112	-0.583662592418	1.09281506666	-0.248367060603	0.75751953484	-0.583662592418	0.0869284712112	-0.248367060603	-0.248367060603	-0.583662592418	-0.248367060603	-0.583662592418	-0.583662592418	0.422224003026	-0.248367060603	-0.248367060603	-0.918958124233	-0.248367060603	-0.248367060603	-0.248367060603	-0.248367060603	0.422224003026	0.0869284712112	-0.248367060603	-0.583662592418	0.0869284712112	-0.248367060603	-0.248367060603	0.422224003026	0.75751953484	-0.918958124233	-0.248367060603	0.422224003026	1.09281506666	1.76340613028	-0.248367060603	-0.248367060603	-0.248367060603	-0.583662592418	-0.583662592418	-0.248367060603	-0.248367060603	-0.583662592418	-0.583662592418	0.0869284712112	-0.918958124233
The CorA Metal Ion Transporter Family	0.297403505165	-0.446105257748	0.297403505165	-0.446105257748	0.297403505165	0.297403505165	-0.446105257748	1.04091226808	0.297403505165	0.297403505165	0.297403505165	-0.446105257748	0.297403505165	-0.446105257748	-0.446105257748	-0.446105257748	-0.446105257748	0.297403505165	-0.446105257748	-0.446105257748	0.297403505165	-0.446105257748	0.297403505165	0.297403505165	1.78442103099	-1.18961402066	1.04091226808	0.297403505165	1.78442103099	-0.446105257748	1.78442103099	-0.446105257748	0.297403505165	-0.446105257748	-0.446105257748	0.297403505165	0.297403505165	0.297403505165	0.297403505165	-0.446105257748	0.297403505165	-1.18961402066	-0.446105257748	0.297403505165	0.297403505165	-0.446105257748	0.297403505165	4.75845608264	0.297403505165
The Alanine or Glycine:Cation Symporter Family	-0.59264364913	-1.08348348123	-0.59264364913	-0.59264364913	-0.101803817028	-0.101803817028	-0.59264364913	0.389036015073	-1.08348348123	-1.08348348123	-0.101803817028	0.389036015073	-1.08348348123	-0.59264364913	1.86155551138	-0.59264364913	-0.59264364913	-0.101803817028	-0.59264364913	0.879875847174	-0.59264364913	2.35239534348	1.37071567928	-1.08348348123	-1.08348348123	-0.101803817028	0.389036015073	-0.101803817028	-0.59264364913	-1.57432331333	0.389036015073	0.389036015073	-0.59264364913	-1.08348348123	0.879875847174	0.389036015073	-0.59264364913	-0.101803817028	-0.59264364913	-0.59264364913	-0.59264364913	-0.101803817028	-0.59264364913	-0.59264364913	-0.101803817028	-0.101803817028	-0.101803817028	2.35239534348	-0.101803817028
The Oligosaccharidyl-lipid/Polysaccharide Flippase Superfamily	-0.0691973775918	-0.560862955218	1.89746493291	0.422468200034	-0.0691973775918	0.422468200034	-0.560862955218	0.91413377766	-0.560862955218	0.422468200034	-0.560862955218	-0.560862955218	1.40579935529	-0.0691973775918	-0.560862955218	-0.0691973775918	-0.0691973775918	-1.05252853284	-0.560862955218	0.91413377766	-0.0691973775918	1.40579935529	0.422468200034	-0.0691973775918	-0.0691973775918	-1.05252853284	0.422468200034	-0.560862955218	0.422468200034	-1.05252853284	-0.560862955218	-0.0691973775918	0.422468200034	0.422468200034	-0.560862955218	0.422468200034	-0.0691973775918	0.422468200034	-0.560862955218	-0.560862955218	-0.560862955218	-0.0691973775918	-1.05252853284	-0.0691973775918	-1.05252853284	2.88079608816	0.422468200034	-1.05252853284	0.422468200034
The Sulfate Permease Family	-0.0364036228297	-0.0364036228297	2.42084091818	0.78267789084	0.78267789084	1.60175940451	-0.0364036228297	2.42084091818	-0.855485136499	2.42084091818	0.78267789084	-0.0364036228297	-1.67456665017	1.60175940451	0.78267789084	-0.855485136499	-0.0364036228297	-0.855485136499	-1.67456665017	-0.855485136499	2.42084091818	1.60175940451	-0.0364036228297	-0.855485136499	-0.0364036228297	-0.855485136499	-0.855485136499	-0.0364036228297	2.42084091818	0.78267789084	-0.0364036228297	-0.0364036228297	0.78267789084	-0.855485136499	-0.0364036228297	-0.0364036228297	0.78267789084	1.60175940451	0.78267789084	0.78267789084	1.60175940451	-0.0364036228297	1.60175940451	-0.0364036228297	0.78267789084	-0.855485136499	-0.0364036228297	-0.855485136499	-0.855485136499
The Carnitine O-Acyl Transferase Family	-1.15673448935	-1.15673448935	-1.15673448935	-0.503348899131	-1.15673448935	0.150036691087	-0.503348899131	-0.503348899131	-0.503348899131	-1.15673448935	-1.15673448935	-1.15673448935	-0.503348899131	0.150036691087	0.803422281305	1.45680787152	0.150036691087	0.150036691087	0.150036691087	0.150036691087	0.150036691087	0.150036691087	2.76357905196	0.150036691087	2.11019346174	2.11019346174	2.11019346174	0.803422281305	-1.15673448935	-1.15673448935	-1.15673448935	-1.15673448935	-1.15673448935	-0.503348899131	-1.15673448935	-0.503348899131	-1.15673448935	-1.15673448935	-0.503348899131	-1.15673448935	-1.15673448935	-1.15673448935	-1.15673448935	-1.15673448935	-1.15673448935	0.150036691087	0.803422281305	1.45680787152	0.150036691087
The Acetate Uptake Transporter Family	0.857771838556	-0.907459841399	2.9760498545	0.857771838556	-0.907459841399	1.56386451054	-0.907459841399	1.56386451054	0.151679166574	0.857771838556	0.504725502565	-1.26050617739	0.504725502565	0.857771838556	0.504725502565	-0.201367169417	-0.554413505408	0.857771838556	0.504725502565	-0.554413505408	-0.554413505408	0.857771838556	0.151679166574	-0.554413505408	-0.201367169417	-0.907459841399	-0.554413505408	0.151679166574	0.857771838556	-0.554413505408	-0.554413505408	0.151679166574	0.504725502565	-0.201367169417	-0.907459841399	0.504725502565	-0.201367169417	4.38823519847	-0.907459841399	0.504725502565	-0.907459841399	-0.201367169417	-0.201367169417	-0.907459841399	0.151679166574	-0.554413505408	-0.554413505408	0.151679166574	-0.554413505408
The Aromatic Acid Exporter Family	1.06229957617	1.06229957617	1.80152866267	1.06229957617	0.323070489659	1.06229957617	1.06229957617	2.54075774918	-1.15538768336	-1.15538768336	0.323070489659	1.06229957617	-0.416158596849	0.323070489659	1.80152866267	-0.416158596849	0.323070489659	-1.15538768336	-0.416158596849	-1.15538768336	0.323070489659	-0.416158596849	1.06229957617	1.80152866267	0.323070489659	-0.416158596849	1.06229957617	-0.416158596849	-1.15538768336	-1.15538768336	-1.89461676986	-0.416158596849	0.323070489659	-1.15538768336	1.06229957617	-0.416158596849	-1.15538768336	1.80152866267	1.06229957617	-0.416158596849	0.323070489659	-1.15538768336	1.06229957617	0.323070489659	0.323070489659	-1.15538768336	0.323070489659	-1.15538768336	-0.416158596849
The Ammonium Transporter Channel Family	0.211122606161	-0.67955088858	1.99246959564	0.211122606161	-0.67955088858	3.77381658513	-0.67955088858	2.43780634301	-0.23421414121	0.656459353531	0.211122606161	-0.23421414121	-0.23421414121	-0.23421414121	0.656459353531	-0.23421414121	0.211122606161	-0.23421414121	-0.23421414121	-0.67955088858	1.54713284827	-0.67955088858	4.66449007987	0.211122606161	-1.12488763595	3.77381658513	-0.23421414121	-0.67955088858	0.656459353531	-1.12488763595	-0.23421414121	-0.23421414121	0.656459353531	-0.23421414121	0.211122606161	1.1017961009	0.656459353531	2.43780634301	-0.67955088858	-0.23421414121	-0.67955088858	-1.12488763595	-0.67955088858	0.656459353531	0.211122606161	-1.12488763595	0.211122606161	-0.23421414121	-0.67955088858
The Copper Transporter Family	0.546784850254	-0.929534245432	1.2849443981	0.546784850254	-0.929534245432	1.2849443981	0.546784850254	1.2849443981	-0.191374697589	2.02310394594	0.546784850254	-0.929534245432	-0.191374697589	0.546784850254	-0.191374697589	-0.191374697589	-0.191374697589	-0.191374697589	-0.929534245432	-0.191374697589	-0.191374697589	0.546784850254	0.546784850254	-0.191374697589	0.546784850254	0.546784850254	0.546784850254	0.546784850254	1.2849443981	-0.929534245432	0.546784850254	-0.191374697589	3.49942304163	-0.191374697589	-0.929534245432	-0.191374697589	-0.191374697589	2.76126349378	0.546784850254	1.2849443981	1.2849443981	-0.929534245432	0.546784850254	-1.66769379328	1.2849443981	-0.191374697589	1.2849443981	-0.191374697589	-0.929534245432
The Choline/EthanolaminePhosphotransferase 1 Family	1.70267059534	1.70267059534	0.76061924136	0.76061924136	-0.181432112618	0.76061924136	0.76061924136	0.76061924136	0.76061924136	1.70267059534	-0.181432112618	3.58677330329	-1.1234834666	0.76061924136	-0.181432112618	-1.1234834666	-1.1234834666	0.76061924136	-0.181432112618	-0.181432112618	-1.1234834666	-1.1234834666	-0.181432112618	-1.1234834666	-1.1234834666	-0.181432112618	-1.1234834666	-1.1234834666	0.76061924136	-1.1234834666	-1.1234834666	0.76061924136	0.76061924136	-1.1234834666	1.70267059534	0.76061924136	0.76061924136	0.76061924136	1.70267059534	0.76061924136	0.76061924136	-0.181432112618	0.76061924136	1.70267059534	0.76061924136	-1.1234834666	0.76061924136	0.76061924136	-0.181432112618
The Bacterial Nuclear Pore-like Complex Family	-0.409290031168	0.749888029133	-0.409290031168	-0.409290031168	0.749888029133	-0.409290031168	-0.022897344401	-0.022897344401	0.363495342366	0.749888029133	1.1362807159	0.749888029133	0.363495342366	-0.409290031168	-0.409290031168	-0.795682717935	-0.409290031168	-0.022897344401	-0.409290031168	-0.409290031168	-0.022897344401	-0.022897344401	-0.022897344401	-0.409290031168	0.363495342366	-0.409290031168	-0.409290031168	-0.409290031168	1.52267340267	2.68185146297	1.52267340267	-0.795682717935	-0.022897344401	-0.409290031168	1.1362807159	-1.1820754047	-0.409290031168	-0.409290031168	-0.022897344401	1.90906608943	0.749888029133	-0.795682717935	1.1362807159	-0.022897344401	0.749888029133	-0.022897344401	3.4546368365	-0.022897344401	-0.795682717935
The Mitochondrial and Plastid Porin Family	-0.132127433426	-0.132127433426	-0.132127433426	-0.132127433426	-0.132127433426	-0.132127433426	-0.132127433426	-0.132127433426	-0.132127433426	-0.132127433426	-0.132127433426	-0.132127433426	-2.68029936378	-0.132127433426	-0.132127433426	-0.132127433426	-0.132127433426	2.41604449693	-0.132127433426	-0.132127433426	-0.132127433426	-0.132127433426	-0.132127433426	-0.132127433426	2.41604449693	-0.132127433426	-0.132127433426	-0.132127433426	-0.132127433426	-0.132127433426	-0.132127433426	-0.132127433426	2.41604449693	-2.68029936378	-0.132127433426	-0.132127433426	-0.132127433426	-0.132127433426	-0.132127433426	-0.132127433426	-0.132127433426	-0.132127433426	-0.132127433426	-0.132127433426	-0.132127433426	-0.132127433426	-0.132127433426	2.41604449693	-0.132127433426
The Peroxysomal Membrane Porin 4 Family	-0.95422440838	0.00712107767448	0.00712107767448	0.00712107767448	0.00712107767448	0.00712107767448	0.00712107767448	0.00712107767448	-2.87691538049	-1.91556989443	0.00712107767448	0.00712107767448	-1.91556989443	0.00712107767448	0.968466563729	0.00712107767448	3.85250302189	1.92981204978	-0.95422440838	0.00712107767448	0.00712107767448	1.92981204978	0.968466563729	0.00712107767448	0.00712107767448	0.968466563729	0.00712107767448	0.00712107767448	-1.91556989443	-0.95422440838	0.00712107767448	0.00712107767448	0.00712107767448	-0.95422440838	0.00712107767448	-1.91556989443	0.00712107767448	0.00712107767448	0.00712107767448	0.00712107767448	0.00712107767448	-1.91556989443	0.00712107767448	0.00712107767448	0.00712107767448	0.00712107767448	0.968466563729	0.968466563729	-0.95422440838
The Proton-dependent Oligopeptide Transporter Family	0.00661566589672	-0.439941782132	0.899730561953	2.23940290604	-0.439941782132	0.453173113925	0.00661566589672	1.34628800998	-0.88649923016	3.13251780209	0.453173113925	-0.439941782132	0.00661566589672	0.899730561953	0.899730561953	0.453173113925	-0.88649923016	0.899730561953	0.00661566589672	-0.88649923016	0.00661566589672	1.34628800998	-0.439941782132	-0.439941782132	-0.88649923016	-0.88649923016	0.00661566589672	0.00661566589672	1.79284545801	0.00661566589672	-0.439941782132	3.13251780209	1.34628800998	0.00661566589672	0.00661566589672	2.68596035407	0.453173113925	0.453173113925	0.00661566589672	0.453173113925	1.34628800998	-0.88649923016	0.00661566589672	-0.439941782132	0.899730561953	-0.88649923016	1.34628800998	0.453173113925	-0.439941782132
The Monovalent Cation:Proton Antiporter-1 Family	-0.964324296037	-0.964324296037	0.0607448375457	0.0607448375457	-0.964324296037	1.08581397113	-0.964324296037	-0.964324296037	-0.964324296037	1.08581397113	-0.964324296037	-0.964324296037	-0.964324296037	-0.964324296037	2.11088310471	0.0607448375457	2.11088310471	0.0607448375457	-0.964324296037	0.0607448375457	1.08581397113	1.08581397113	1.08581397113	0.0607448375457	1.08581397113	0.0607448375457	1.08581397113	0.0607448375457	0.0607448375457	0.0607448375457	0.0607448375457	0.0607448375457	1.08581397113	-0.964324296037	-0.964324296037	1.08581397113	1.08581397113	0.0607448375457	-0.964324296037	-0.964324296037	-0.964324296037	-0.964324296037	0.0607448375457	-0.964324296037	-0.964324296037	2.11088310471	1.08581397113	-0.964324296037	0.0607448375457
The Organic Solute Transporter Family	-0.588761670824	-1.2456445267	0.725004040932	-0.588761670824	-1.2456445267	0.068121185054	-0.588761670824	2.03876975269	-1.2456445267	-0.588761670824	0.068121185054	-0.588761670824	-1.2456445267	-0.588761670824	0.068121185054	0.068121185054	0.068121185054	0.725004040932	-0.588761670824	-0.588761670824	0.725004040932	0.068121185054	2.03876975269	0.725004040932	0.068121185054	-1.2456445267	0.725004040932	0.068121185054	0.725004040932	-1.2456445267	-1.2456445267	-0.588761670824	0.068121185054	-1.2456445267	-0.588761670824	2.69565260857	0.068121185054	0.068121185054	-0.588761670824	-0.588761670824	-0.588761670824	0.068121185054	-0.588761670824	-0.588761670824	-0.588761670824	1.38188689681	0.068121185054	-1.2456445267	0.068121185054
The Peroxisomal Pore-forming Pex11 Family	-1.10833292947	-1.10833292947	1.56354109693	-1.10833292947	-1.10833292947	1.56354109693	-1.10833292947	1.56354109693	-1.10833292947	0.22760408373	-1.10833292947	-1.10833292947	-2.44426994267	-1.10833292947	0.22760408373	0.22760408373	1.56354109693	0.22760408373	-1.10833292947	0.22760408373	1.56354109693	0.22760408373	0.22760408373	0.22760408373	0.22760408373	2.89947811013	0.22760408373	0.22760408373	0.22760408373	-1.10833292947	-1.10833292947	-1.10833292947	0.22760408373	-2.44426994267	-1.10833292947	-1.10833292947	0.22760408373	1.56354109693	-1.10833292947	-1.10833292947	-1.10833292947	0.22760408373	-1.10833292947	-1.10833292947	-1.10833292947	0.22760408373	0.22760408373	2.89947811013	0.22760408373
The Hly III Family	0.744759627984	-0.488891289535	2.59523600426	0.744759627984	-0.488891289535	1.9784105455	0.127934169224	3.21206146302	0.127934169224	0.744759627984	0.744759627984	-0.488891289535	-1.10571674829	1.36158508674	0.127934169224	-0.488891289535	-0.488891289535	-0.488891289535	-0.488891289535	-0.488891289535	-0.488891289535	0.127934169224	0.744759627984	-0.488891289535	-0.488891289535	-0.488891289535	-0.488891289535	-0.488891289535	3.21206146302	0.744759627984	-0.488891289535	-0.488891289535	3.21206146302	-0.488891289535	0.127934169224	1.36158508674	0.127934169224	1.9784105455	0.127934169224	-0.488891289535	-0.488891289535	-1.72254220705	1.36158508674	-0.488891289535	2.59523600426	-1.10571674829	-1.10571674829	-0.488891289535	0.127934169224
The Chloroplast Envelope Protein Translocase Family	0.124116371026	0.124116371026	-0.474301846422	-0.474301846422	-0.474301846422	-0.474301846422	0.124116371026	-0.474301846422	-0.474301846422	-1.07272006387	-0.474301846422	0.124116371026	-0.474301846422	-0.474301846422	0.124116371026	1.32095280592	0.124116371026	-0.474301846422	-0.474301846422	-0.474301846422	0.722534588475	0.124116371026	0.124116371026	-0.474301846422	3.11620745827	-0.474301846422	-0.474301846422	-0.474301846422	-0.474301846422	-0.474301846422	-0.474301846422	-0.474301846422	0.124116371026	-0.474301846422	0.124116371026	-0.474301846422	0.722534588475	0.124116371026	0.124116371026	-0.474301846422	-0.474301846422	-0.474301846422	-0.474301846422	0.124116371026	-0.474301846422	-0.474301846422	0.124116371026	-1.07272006387	0.124116371026
The Auxin Efflux Carrier Family	-0.535106830011	-1.23646044216	-0.535106830011	0.166246782139	0.166246782139	-0.535106830011	-0.535106830011	0.166246782139	0.867600394289	0.166246782139	-1.23646044216	-0.535106830011	0.867600394289	-0.535106830011	1.56895400644	-0.535106830011	-0.535106830011	0.166246782139	0.867600394289	0.166246782139	-0.535106830011	0.166246782139	0.166246782139	-0.535106830011	0.166246782139	-1.23646044216	-0.535106830011	1.56895400644	-0.535106830011	-1.23646044216	0.166246782139	-0.535106830011	-0.535106830011	-0.535106830011	0.166246782139	0.166246782139	-0.535106830011	-0.535106830011	-0.535106830011	0.166246782139	0.166246782139	-0.535106830011	-1.23646044216	-0.535106830011	-0.535106830011	-0.535106830011	2.27030761859	2.97166123074	-0.535106830011
The Monovalent Cation:Proton Antiporter-2 Family	0.361365811849	-1.35036698112	-0.494500584635	-0.494500584635	-1.35036698112	-0.494500584635	-1.35036698112	-0.494500584635	-1.35036698112	-0.494500584635	-0.494500584635	-1.35036698112	-1.35036698112	-0.494500584635	0.361365811849	0.361365811849	0.361365811849	1.21723220833	-1.35036698112	0.361365811849	-0.494500584635	0.361365811849	0.361365811849	-0.494500584635	-0.494500584635	0.361365811849	2.07309860482	0.361365811849	1.21723220833	-1.35036698112	-0.494500584635	-0.494500584635	-0.494500584635	-1.35036698112	-0.494500584635	-0.494500584635	-1.35036698112	-0.494500584635	-0.494500584635	-0.494500584635	-0.494500584635	-1.35036698112	-0.494500584635	-1.35036698112	-0.494500584635	-0.494500584635	0.361365811849	-0.494500584635	-0.494500584635
The Equilibrative Nucleoside Transporter Family	-0.372649420824	0.438764640647	-0.372649420824	-0.372649420824	-0.372649420824	0.438764640647	1.25017870212	0.438764640647	-0.372649420824	-0.372649420824	0.438764640647	-0.372649420824	-0.372649420824	0.438764640647	-0.372649420824	6.11866307094	-0.372649420824	0.438764640647	-0.372649420824	0.438764640647	1.25017870212	-0.372649420824	0.438764640647	-0.372649420824	-0.372649420824	0.438764640647	-0.372649420824	-0.372649420824	-0.372649420824	-0.372649420824	-0.372649420824	-0.372649420824	-0.372649420824	-0.372649420824	0.438764640647	-0.372649420824	-0.372649420824	-0.372649420824	1.25017870212	1.25017870212	0.438764640647	-1.18406348229	0.438764640647	0.438764640647	0.438764640647	-0.372649420824	-0.372649420824	2.87300682506	0.438764640647
The Resistance-Nodulation-Cell Division Superfamily	0.385623264464	-0.25708217631	-0.25708217631	-0.25708217631	-0.25708217631	0.385623264464	-0.25708217631	0.385623264464	0.385623264464	-0.25708217631	-0.25708217631	-0.25708217631	0.385623264464	-0.25708217631	-0.25708217631	-0.899787617084	-0.25708217631	4.88456134988	-0.25708217631	-0.25708217631	0.385623264464	-0.25708217631	-0.25708217631	-0.899787617084	-0.25708217631	-0.25708217631	-0.25708217631	-0.25708217631	-0.25708217631	-0.25708217631	-0.25708217631	-0.25708217631	0.385623264464	-0.25708217631	-0.25708217631	0.385623264464	0.385623264464	-0.25708217631	-0.25708217631	0.385623264464	-0.25708217631	-0.25708217631	-0.25708217631	-0.25708217631	-0.25708217631	-0.25708217631	0.385623264464	-0.25708217631	-0.899787617084
The Na+-transporting Carboxylic Acid Decarboxylase Family	0.797705309345	-0.469238417262	-0.469238417262	-0.469238417262	-0.469238417262	-1.73618214387	-0.469238417262	-0.469238417262	-1.73618214387	-0.469238417262	-0.469238417262	-0.469238417262	-1.73618214387	-0.469238417262	0.797705309345	0.797705309345	0.797705309345	-0.469238417262	-0.469238417262	0.797705309345	0.797705309345	3.33159276256	2.06464903595	-1.73618214387	0.797705309345	-0.469238417262	-0.469238417262	0.797705309345	2.06464903595	-0.469238417262	-0.469238417262	-0.469238417262	0.797705309345	-1.73618214387	-0.469238417262	0.797705309345	2.06464903595	-0.469238417262	-0.469238417262	-0.469238417262	-0.469238417262	-3.00312587048	-1.73618214387	-0.469238417262	-0.469238417262	0.797705309345	0.797705309345	-0.469238417262	2.06464903595
The Small Conductance Mechanosensitive Ion Channel Family	0.598983270686	-0.309586859006	2.41612353007	-0.309586859006	-0.309586859006	1.50755340038	-0.309586859006	0.598983270686	-2.12672711839	-0.309586859006	-0.309586859006	-0.309586859006	-2.12672711839	-0.309586859006	1.50755340038	0.598983270686	0.598983270686	0.598983270686	-0.309586859006	-0.309586859006	0.598983270686	0.598983270686	2.41612353007	0.598983270686	-1.2181569887	-1.2181569887	0.598983270686	3.32469365976	0.598983270686	-0.309586859006	-0.309586859006	-0.309586859006	0.598983270686	-2.12672711839	-0.309586859006	-0.309586859006	0.598983270686	2.41612353007	-0.309586859006	-0.309586859006	-0.309586859006	-0.309586859006	-0.309586859006	-0.309586859006	-0.309586859006	1.50755340038	-1.2181569887	1.50755340038	-0.309586859006
The Glycoside-Pentoside-Hexuronide Cation Symporter Family	-0.2912170806	-1.22727198253	1.58089272326	2.51694762519	-1.22727198253	0.644837821329	-1.22727198253	2.51694762519	-2.16332688446	-0.2912170806	-1.22727198253	-1.22727198253	-1.22727198253	-0.2912170806	-0.2912170806	-0.2912170806	0.644837821329	0.644837821329	-0.2912170806	-0.2912170806	-0.2912170806	-0.2912170806	2.51694762519	-0.2912170806	-0.2912170806	1.58089272326	-0.2912170806	1.58089272326	0.644837821329	-1.22727198253	-1.22727198253	-0.2912170806	3.45300252711	-2.16332688446	-1.22727198253	-0.2912170806	-0.2912170806	0.644837821329	-1.22727198253	-1.22727198253	-0.2912170806	-1.22727198253	-0.2912170806	-1.22727198253	-1.22727198253	-0.2912170806	0.644837821329	1.58089272326	-0.2912170806
The Sulfate Transporter Family	-0.38427285016	-0.38427285016	-0.38427285016	-0.38427285016	-0.38427285016	-0.38427285016	-0.38427285016	-0.38427285016	0.945902400393	-0.38427285016	-0.38427285016	-1.71444810071	-1.71444810071	-0.38427285016	-0.38427285016	0.945902400393	2.27607765095	0.945902400393	2.27607765095	-0.38427285016	-0.38427285016	0.945902400393	3.6062529015	0.945902400393	-0.38427285016	-1.71444810071	0.945902400393	0.945902400393	-0.38427285016	-1.71444810071	-0.38427285016	-0.38427285016	-0.38427285016	-1.71444810071	-0.38427285016	-0.38427285016	-0.38427285016	-0.38427285016	-0.38427285016	-0.38427285016	-0.38427285016	-1.71444810071	-0.38427285016	-1.71444810071	-0.38427285016	-1.71444810071	0.945902400393	0.945902400393	-0.38427285016
The Mitochondrial Pyruvate Carrier Family	-0.228742628984	-0.228742628984	-0.228742628984	-0.228742628984	-0.228742628984	-0.228742628984	-0.228742628984	-0.228742628984	2.14666159508	-0.228742628984	-0.228742628984	-0.228742628984	-0.228742628984	-0.228742628984	-0.228742628984	-0.228742628984	2.14666159508	-0.228742628984	-0.228742628984	-0.228742628984	-0.228742628984	2.14666159508	4.52206581914	-0.228742628984	-0.228742628984	-0.228742628984	-0.228742628984	-0.228742628984	-0.228742628984	-0.228742628984	-0.228742628984	-0.228742628984	-0.228742628984	-0.228742628984	-0.228742628984	-0.228742628984	-0.228742628984	-0.228742628984	-0.228742628984	-0.228742628984	-0.228742628984	-2.60414685305	-0.228742628984	-0.228742628984	-0.228742628984	-0.228742628984	2.14666159508	-0.228742628984	-2.60414685305
The Plasmodium Translocon of Exported proteins Family	-0.0655226720777	-0.0655226720777	-0.0655226720777	-0.0655226720777	-0.0655226720777	-0.950078745126	-0.950078745126	-0.950078745126	-0.0655226720777	-0.0655226720777	-0.0655226720777	-0.0655226720777	0.819033400971	-0.950078745126	-0.0655226720777	0.819033400971	0.819033400971	0.819033400971	1.70358947402	0.819033400971	-0.0655226720777	-0.0655226720777	0.819033400971	0.819033400971	1.70358947402	-0.950078745126	-0.950078745126	1.70358947402	-0.0655226720777	-0.950078745126	-0.0655226720777	-0.950078745126	-0.950078745126	-0.0655226720777	-0.950078745126	-0.950078745126	-0.0655226720777	-0.950078745126	-0.0655226720777	0.819033400971	-0.950078745126	-0.950078745126	-0.950078745126	-0.950078745126	1.70358947402	-0.0655226720777	-0.0655226720777	0.819033400971	-0.0655226720777
The Vacuolar Polyphosphate Polymerase Family	1.12199306877	1.12199306877	-0.0897594455016	-0.0897594455016	2.33374558304	-0.0897594455016	1.12199306877	-0.0897594455016	1.12199306877	1.12199306877	1.12199306877	1.12199306877	-0.0897594455016	-0.0897594455016	-1.30151195977	-0.0897594455016	-0.0897594455016	-0.0897594455016	-0.0897594455016	-0.0897594455016	-0.0897594455016	-1.30151195977	-1.30151195977	-0.0897594455016	1.12199306877	-0.0897594455016	-0.0897594455016	-0.0897594455016	1.12199306877	-0.0897594455016	-0.0897594455016	-0.0897594455016	-0.0897594455016	-0.0897594455016	1.12199306877	1.12199306877	1.12199306877	-0.0897594455016	1.12199306877	1.12199306877	1.12199306877	-0.0897594455016	-0.0897594455016	1.12199306877	1.12199306877	-0.0897594455016	-0.0897594455016	-1.30151195977	-1.30151195977
The Calcium Transporter A Family	-0.0103232726597	-1.40396508172	-0.0103232726597	-0.0103232726597	-1.40396508172	-0.0103232726597	-0.0103232726597	-0.0103232726597	-1.40396508172	-0.0103232726597	-0.0103232726597	-0.0103232726597	-1.40396508172	-0.0103232726597	-0.0103232726597	-1.40396508172	-1.40396508172	-0.0103232726597	-0.0103232726597	-0.0103232726597	-0.0103232726597	-0.0103232726597	-0.0103232726597	-0.0103232726597	-0.0103232726597	-1.40396508172	-0.0103232726597	-0.0103232726597	-0.0103232726597	-0.0103232726597	-0.0103232726597	-0.0103232726597	-0.0103232726597	-1.40396508172	-0.0103232726597	-0.0103232726597	-0.0103232726597	-0.0103232726597	-0.0103232726597	-0.0103232726597	-0.0103232726597	-0.0103232726597	-0.0103232726597	-0.0103232726597	-0.0103232726597	-0.0103232726597	-0.0103232726597	-1.40396508172	-0.0103232726597
The Membrane Mg2+ Transporter Family	0.137473889589	-1.29013957922	0.137473889589	1.56508735839	0.137473889589	0.137473889589	0.137473889589	1.56508735839	-1.29013957922	0.137473889589	-1.29013957922	0.137473889589	-1.29013957922	-1.29013957922	0.137473889589	0.137473889589	0.137473889589	-1.29013957922	0.137473889589	0.137473889589	0.137473889589	0.137473889589	0.137473889589	1.56508735839	0.137473889589	0.137473889589	0.137473889589	-1.29013957922	1.56508735839	-2.71775304802	-2.71775304802	-1.29013957922	1.56508735839	-1.29013957922	0.137473889589	0.137473889589	0.137473889589	0.137473889589	0.137473889589	0.137473889589	1.56508735839	0.137473889589	0.137473889589	0.137473889589	-1.29013957922	0.137473889589	1.56508735839	0.137473889589	0.137473889589
The Voltage-gated Proton Channel Family	0.119765702905	-0.958125623242	0.119765702905	-0.958125623242	-0.958125623242	0.119765702905	0.119765702905	-0.958125623242	-2.03601694939	-0.958125623242	-0.958125623242	-0.958125623242	-0.958125623242	0.119765702905	2.2755483552	0.119765702905	-0.958125623242	0.119765702905	2.2755483552	1.19765702905	1.19765702905	1.19765702905	2.2755483552	1.19765702905	0.119765702905	-0.958125623242	1.19765702905	1.19765702905	-0.958125623242	-0.958125623242	-0.958125623242	-0.958125623242	0.119765702905	-0.958125623242	-0.958125623242	0.119765702905	0.119765702905	0.119765702905	0.119765702905	-0.958125623242	0.119765702905	-0.958125623242	0.119765702905	-0.958125623242	-0.958125623242	-0.958125623242	0.119765702905	1.19765702905	1.19765702905
The Divalent Anion:Na+ Symporter Family	0.389443357034	0.389443357034	0.389443357034	0.389443357034	0.389443357034	0.389443357034	0.389443357034	0.389443357034	4.01529530183	0.389443357034	0.389443357034	0.389443357034	2.20236932943	0.389443357034	0.389443357034	0.389443357034	-1.42348261536	0.389443357034	0.389443357034	-1.42348261536	0.389443357034	-1.42348261536	-1.42348261536	0.389443357034	-1.42348261536	0.389443357034	0.389443357034	0.389443357034	0.389443357034	-1.42348261536	0.389443357034	0.389443357034	0.389443357034	2.20236932943	-1.42348261536	0.389443357034	0.389443357034	0.389443357034	0.389443357034	0.389443357034	0.389443357034	0.389443357034	0.389443357034	-1.42348261536	0.389443357034	0.389443357034	0.389443357034	0.389443357034	-1.42348261536
The Mg2+/Ca2+ Uniporter Family	0.464243047613	0.464243047613	0.464243047613	0.464243047613	-1.37907493556	0.464243047613	0.464243047613	0.464243047613	-1.37907493556	0.464243047613	0.464243047613	0.464243047613	-1.37907493556	0.464243047613	0.464243047613	0.464243047613	0.464243047613	0.464243047613	-1.37907493556	-1.37907493556	-1.37907493556	0.464243047613	2.30756103078	-1.37907493556	-1.37907493556	0.464243047613	0.464243047613	0.464243047613	0.464243047613	-1.37907493556	0.464243047613	0.464243047613	0.464243047613	-1.37907493556	0.464243047613	0.464243047613	0.464243047613	0.464243047613	0.464243047613	0.464243047613	0.464243047613	0.464243047613	0.464243047613	0.464243047613	0.464243047613	-1.37907493556	-1.37907493556	-1.37907493556	0.464243047613
The Vitamin A Receptor/Transporter Family	0.463265166632	-0.57908145829	-0.57908145829	-0.57908145829	0.463265166632	-0.57908145829	-0.57908145829	-0.57908145829	-0.57908145829	-0.57908145829	-0.57908145829	-0.57908145829	-0.57908145829	-0.57908145829	-0.57908145829	0.463265166632	0.463265166632	0.463265166632	0.463265166632	0.463265166632	1.50561179155	-0.57908145829	8.80203816601	-0.57908145829	-0.57908145829	0.463265166632	-0.57908145829	0.463265166632	-0.57908145829	-0.57908145829	-0.57908145829	-0.57908145829	-0.57908145829	-0.57908145829	0.463265166632	-0.57908145829	-0.57908145829	-0.57908145829	-0.57908145829	-0.57908145829	-0.57908145829	-0.57908145829	-0.57908145829	-0.57908145829	-0.57908145829	-0.57908145829	1.50561179155	1.50561179155	0.463265166632
The General Secretory Pathway Family	-0.326476835375	-0.326476835375	-0.326476835375	-0.326476835375	-0.326476835375	-0.326476835375	-0.326476835375	-0.326476835375	-0.326476835375	-0.326476835375	-0.326476835375	-0.326476835375	-0.326476835375	-0.326476835375	-0.326476835375	-0.326476835375	-0.326476835375	5.18281976159	-0.326476835375	1.50995536361	-0.326476835375	-0.326476835375	-0.326476835375	-0.326476835375	5.18281976159	-0.326476835375	-0.326476835375	-0.326476835375	-0.326476835375	-0.326476835375	-0.326476835375	-0.326476835375	-0.326476835375	1.50995536361	-0.326476835375	1.50995536361	1.50995536361	-0.326476835375	-0.326476835375	-0.326476835375	-0.326476835375	-0.326476835375	-0.326476835375	-0.326476835375	-0.326476835375	-0.326476835375	-0.326476835375	-0.326476835375	-0.326476835375
The Outer Membrane Protein Insertion Porin Family	-0.15019628011	-0.15019628011	-0.15019628011	-0.15019628011	-0.15019628011	-0.15019628011	-0.15019628011	-0.15019628011	-1.83990443135	-0.15019628011	-0.15019628011	1.53951187113	1.53951187113	-0.15019628011	1.53951187113	-0.15019628011	-0.15019628011	-0.15019628011	-0.15019628011	-0.15019628011	3.22922002237	-0.15019628011	-0.15019628011	-0.15019628011	-0.15019628011	-0.15019628011	-0.15019628011	-0.15019628011	-0.15019628011	-0.15019628011	-0.15019628011	-0.15019628011	-0.15019628011	1.53951187113	-0.15019628011	-0.15019628011	-0.15019628011	-0.15019628011	-0.15019628011	-0.15019628011	-0.15019628011	-1.83990443135	-0.15019628011	-0.15019628011	-0.15019628011	-0.15019628011	-0.15019628011	-0.15019628011	-0.15019628011
The Ca2+:H+ Antiporter-2 Family	-0.219508784418	-0.219508784418	-0.219508784418	-0.219508784418	-0.219508784418	-0.219508784418	-0.219508784418	-0.219508784418	-0.219508784418	-0.219508784418	-0.219508784418	-0.219508784418	-0.219508784418	-0.219508784418	-0.219508784418	-0.219508784418	-0.219508784418	2.74385980522	-0.219508784418	-0.219508784418	8.6705969845	-0.219508784418	-0.219508784418	-0.219508784418	-0.219508784418	-0.219508784418	-0.219508784418	-0.219508784418	-0.219508784418	-0.219508784418	-0.219508784418	-0.219508784418	-0.219508784418	-0.219508784418	-0.219508784418	-0.219508784418	-0.219508784418	-0.219508784418	-0.219508784418	-0.219508784418	-0.219508784418	-0.219508784418	-0.219508784418	-0.219508784418	-0.219508784418	-0.219508784418	-0.219508784418	-0.219508784418	-0.219508784418
The Camphor Resistance or Fluoride Exporter Family	2.66788590014	-0.190563278581	-0.190563278581	-0.190563278581	-0.190563278581	-0.190563278581	-0.190563278581	-0.190563278581	-0.190563278581	-0.190563278581	-0.190563278581	-0.190563278581	-0.190563278581	-0.190563278581	-0.190563278581	-0.190563278581	-0.190563278581	-0.190563278581	-0.190563278581	-0.190563278581	-0.190563278581	-0.190563278581	-0.190563278581	-0.190563278581	-0.190563278581	-0.190563278581	-0.190563278581	-0.190563278581	-0.190563278581	-0.190563278581	-0.190563278581	-0.190563278581	-0.190563278581	-0.190563278581	-0.190563278581	-0.190563278581	-0.190563278581	2.66788590014	-0.190563278581	-0.190563278581	-0.190563278581	-0.190563278581	-0.190563278581	-0.190563278581	-0.190563278581	-0.190563278581	-0.190563278581	2.66788590014	-0.190563278581
The Glycerol Uptake Family	-0.179908726188	-0.179908726188	-0.179908726188	-0.179908726188	-0.179908726188	-0.179908726188	-0.179908726188	-0.179908726188	2.51872216663	-0.179908726188	-0.179908726188	-0.179908726188	-0.179908726188	-0.179908726188	-0.179908726188	-0.179908726188	-0.179908726188	-0.179908726188	-0.179908726188	-0.179908726188	-0.179908726188	-0.179908726188	-0.179908726188	-0.179908726188	2.51872216663	-0.179908726188	-0.179908726188	-0.179908726188	-0.179908726188	-0.179908726188	-0.179908726188	-0.179908726188	-0.179908726188	-0.179908726188	-0.179908726188	-0.179908726188	-0.179908726188	-0.179908726188	-0.179908726188	-0.179908726188	-0.179908726188	-0.179908726188	-0.179908726188	-0.179908726188	-0.179908726188	-0.179908726188	-0.179908726188	-0.179908726188	-0.179908726188
The Non-selective Cation Channel-2 Family	-0.0860662965824	-0.0860662965824	-0.0860662965824	-0.0860662965824	-0.0860662965824	-0.0860662965824	-0.0860662965824	-0.0860662965824	-0.0860662965824	-0.0860662965824	-0.0860662965824	-0.0860662965824	-0.0860662965824	-0.0860662965824	-0.0860662965824	-0.0860662965824	-0.0860662965824	-0.0860662965824	-0.0860662965824	-0.0860662965824	-0.0860662965824	-0.0860662965824	-0.0860662965824	-0.0860662965824	-0.0860662965824	-0.0860662965824	-0.0860662965824	-0.0860662965824	-0.0860662965824	-0.0860662965824	-0.0860662965824	-0.0860662965824	-0.0860662965824	-0.0860662965824	-0.0860662965824	-0.0860662965824	-0.0860662965824	-0.0860662965824	-0.0860662965824	-0.0860662965824	3.78691704963	-3.95904964279	-0.0860662965824	-0.0860662965824	-0.0860662965824	-0.0860662965824	3.78691704963	-0.0860662965824	-0.0860662965824
[truncated: 86 more columns]

## Sheet: Source_Data_file_S2C
idPfam	Acema1	Altal1	Amore1	Artbe1	Artol1	Ascim1	Ascsa1	Aspcl1	Aspfl1	Aurpu	Bissp1	Botci1	Calful1	Canta1	Cenge3	Chalo1	Chove1	Clafu1	Glalo1	Glost2	Gyresc1	Kalpfe1	Leppa1	Maggr1	Melbi2	Melva1	Monha1	Morco1	Morimp1	Neucr	Oidma1	Phisc1	Pyrco1	Rhier1	SacceM3837	Sarco1	Sclsc1	Stasp1	Tapde1	Terbo2	Trihyb1	Trire2	Tubae1	Tubbor1	Tubma1	Usnflo1	Wican1	Wilmi1	Xylhe1
Fungal specific transcription factor domain	1.93899184221	1.47679549106	0.512211801708	-0.0303665235537	-0.0102710300255	-0.432276394118	1.29593604931	1.21555407519	3.36577188271	1.13517210108	3.06433947979	0.230874892313	-0.271512445892	-0.814090771153	-0.0303665235537	3.18491244096	-0.110748497667	0.532307295236	0.974408152856	0.773453217574	-0.191130471779	-0.371989913533	0.793548711102	0.311256866426	1.99927832279	4.10930514325	-0.0705575106101	-0.150939484723	-0.171034978251	0.130397424672	4.83274291027	2.38109269983	-0.150939484723	1.53708197165	-0.753804290569	-0.0504620170819	-0.0504620170819	1.83851437457	-0.874377251738	-0.412180900589	-0.231321458836	1.05479012697	-0.231321458836	-0.150939484723	-0.211225965307	-0.171034978251	-0.432276394118	-0.150939484723	0.291161372897
Fungal Zn(2)-Cys(6) binuclear cluster domain	2.49534385019	1.30480256948	0.114261288776	-0.688060009091	-0.248077361873	-0.532772015955	0.424837275047	0.528362603804	0.968345251022	0.968345251022	3.14237715492	0.0366172922085	-0.481009351577	-0.144552033116	0.502481271615	4.3846811	-0.35160269063	0.0624986243978	0.657769264751	0.735413261319	-0.299840026252	-0.558653348144	0.424837275047	0.0624986243978	2.34005585705	4.92818907598	-0.248077361873	-0.455128019387	-0.37748402282	0.191905285344	3.24590248368	3.45295314119	-0.429246687198	1.38244656605	-0.273958694063	-0.37748402282	-0.0410267043593	1.87419187765	-0.791585337848	-0.636297344712	-0.481009351577	0.942463918833	-0.506890683766	-0.610416012523	-0.532772015955	0.217786617533	0.269549281912	-0.429246687198	0.088379956587
Zinc finger, C2H2 type	2.40525677066	-0.317848416962	-0.730440112056	-1.8031785193	-0.647921773037	-0.565403434018	-0.482885094999	-1.14303180715	-0.977995129113	-1.30806848519	0.919926668322	-1.47310516323	-0.647921773037	-1.06051346813	0.919926668322	1.41503670243	-0.565403434018	-1.72066018028	-0.812958451075	0.0122249391139	-0.482885094999	-0.317848416962	-0.482885094999	-0.895476790094	2.1577017536	1.82762839753	-0.730440112056	-0.565403434018	-0.152811738924	-0.895476790094	0.589853312246	0.837408329303	-0.977995129113	0.919926668322	-1.06051346813	-0.152811738924	-0.730440112056	0.0947432781328	-2.13325187538	-0.565403434018	0.754889990284	-1.06051346813	-1.06051346813	-0.40036675598	-0.895476790094	-0.647921773037	-1.06051346813	1.08496334636	-1.22555014617
HMG (high mobility group) box	-0.414189039393	-0.47180420716	-0.442996623276	-0.47180420716	-0.414189039393	-0.47180420716	-0.356573871625	-0.47180420716	-0.500611791043	-0.442996623276	-0.298958703858	-0.414189039393	-0.442996623276	-0.500611791043	-0.442996623276	-0.414189039393	-0.442996623276	-0.442996623276	-0.385381455509	-0.442996623276	-0.385381455509	-0.414189039393	-0.327766287742	-0.298958703858	-0.414189039393	-0.442996623276	-0.356573871625	-0.414189039393	-0.414189039393	-0.298958703858	-0.47180420716	-0.327766287742	-0.414189039393	-0.414189039393	-0.47180420716	-0.442996623276	-0.47180420716	-0.442996623276	-0.529419374927	-0.385381455509	-0.356573871625	-0.47180420716	-0.442996623276	-0.442996623276	-0.385381455509	-0.442996623276	-0.529419374927	-0.414189039393	-0.414189039393
Myb-like DNA-binding domain	-0.192547819227	-0.290638217701	-0.486819014649	-0.388728616175	-0.388728616175	-0.584909413123	-0.486819014649	-0.388728616175	-0.388728616175	-0.290638217701	-0.192547819227	-0.192547819227	-0.486819014649	-0.290638217701	-0.290638217701	-0.290638217701	-0.192547819227	-0.0944574207528	-0.192547819227	0.592175368565	0.199813774669	0.101723376195	-0.192547819227	-0.290638217701	-0.290638217701	-0.0944574207528	-0.388728616175	-0.0944574207528	0.101723376195	-0.290638217701	-0.192547819227	-0.192547819227	0.395994571617	-0.290638217701	-0.192547819227	-0.192547819227	-0.388728616175	-0.388728616175	-0.584909413123	-0.290638217701	0.101723376195	-0.290638217701	-0.0944574207528	-0.192547819227	-0.0944574207528	0.101723376195	-0.290638217701	0.101723376195	0.00363297772126
GATA zinc finger	-0.454112587055	-0.630784631009	-0.630784631009	-1.33747280683	-0.630784631009	-0.807456674964	-0.454112587055	-0.807456674964	-0.807456674964	-0.630784631009	-0.630784631009	-0.630784631009	-0.454112587055	-0.2774405431	-0.454112587055	-0.454112587055	-0.630784631009	-0.454112587055	-0.454112587055	-0.2774405431	-0.630784631009	-0.2774405431	-0.630784631009	-0.454112587055	-0.100768499145	-0.630784631009	-0.454112587055	-0.2774405431	-0.2774405431	-0.807456674964	-0.630784631009	-0.454112587055	-0.454112587055	-0.630784631009	-0.100768499145	-0.454112587055	-0.454112587055	-0.807456674964	-0.630784631009	-0.630784631009	-0.630784631009	-0.630784631009	-0.454112587055	-0.630784631009	-0.454112587055	-0.454112587055	-0.100768499145	-0.454112587055	-0.630784631009
bZIP transcription factor	1.9482023914	0.913758643752	0.655147706841	-0.120685103892	-0.120685103892	-0.896517914625	0.137925833019	0.913758643752	0.39653676993	-0.120685103892	2.98264613904	-0.120685103892	-0.379296040803	-0.896517914625	1.68959145448	2.20681332831	-0.120685103892	0.137925833019	0.655147706841	1.17236958066	-0.637906977714	-0.120685103892	1.17236958066	0.913758643752	1.68959145448	2.72403520213	0.39653676993	-0.379296040803	-0.637906977714	-0.120685103892	3.49986801286	2.46542426522	-0.896517914625	1.43098051757	-0.120685103892	0.655147706841	0.39653676993	0.913758643752	-0.896517914625	0.137925833019	-0.120685103892	0.39653676993	-0.637906977714	-0.379296040803	-0.379296040803	0.655147706841	-0.637906977714	-0.637906977714	-0.379296040803
Homeobox domain	-0.151367784861	-0.439179770161	-0.72699175546	-1.30261572606	-1.01480374076	-1.30261572606	-1.01480374076	-1.01480374076	-1.30261572606	-1.01480374076	-0.151367784861	-1.01480374076	-1.01480374076	-1.30261572606	-0.439179770161	-0.151367784861	-1.01480374076	-1.01480374076	-0.72699175546	0.712068171037	-1.01480374076	-1.01480374076	-1.01480374076	-0.72699175546	-0.439179770161	0.136444200438	-1.01480374076	-1.30261572606	-1.01480374076	-0.72699175546	-1.01480374076	-0.151367784861	-1.59042771136	-0.72699175546	-0.439179770161	-1.30261572606	-0.72699175546	0.136444200438	-1.01480374076	-1.01480374076	-1.30261572606	-1.01480374076	-1.01480374076	-1.01480374076	-1.30261572606	-1.30261572606	-1.30261572606	-1.01480374076	-1.30261572606
HSF-type DNA-binding	-0.664415318989	-0.664415318989	-0.664415318989	-1.1655106713	-0.664415318989	-0.664415318989	-0.664415318989	-1.1655106713	-0.664415318989	-0.664415318989	-0.664415318989	-1.1655106713	-1.1655106713	-0.163319966679	-0.664415318989	-0.163319966679	-0.664415318989	-0.664415318989	-0.664415318989	-0.664415318989	-0.664415318989	-0.163319966679	-0.664415318989	-0.664415318989	-0.664415318989	-0.664415318989	-0.664415318989	-0.664415318989	-0.664415318989	-0.664415318989	-1.1655106713	-0.664415318989	-0.664415318989	-0.664415318989	0.337775385631	0.337775385631	-1.1655106713	-0.664415318989	-1.1655106713	-0.664415318989	-0.664415318989	-0.664415318989	-1.1655106713	-0.664415318989	-0.664415318989	-0.664415318989	0.337775385631	-0.664415318989	-0.664415318989
Sigma-54 interaction domain	-0.855768459766	-0.855768459766	-0.155594265412	-0.855768459766	-0.155594265412	-0.855768459766	-0.855768459766	-0.855768459766	-0.855768459766	-0.155594265412	-0.855768459766	-0.855768459766	-0.855768459766	-0.155594265412	0.544579928942	-0.155594265412	-0.855768459766	-0.855768459766	-0.855768459766	0.544579928942	-0.855768459766	-0.855768459766	-0.855768459766	-0.155594265412	-0.155594265412	-0.155594265412	0.544579928942	-0.155594265412	0.544579928942	0.544579928942	-0.855768459766	0.544579928942	1.2447541233	-0.155594265412	-1.55594265412	-0.155594265412	-0.855768459766	-2.25611684847	-0.155594265412	-0.855768459766	1.2447541233	-0.855768459766	-1.55594265412	-0.155594265412	-1.55594265412	-0.155594265412	-1.55594265412	-0.155594265412	-0.855768459766
Transcription factor S-II (TFIIS)	-0.00630436662511	-0.857393861015	-0.857393861015	-2.55957284979	-0.857393861015	-0.00630436662511	-0.857393861015	-0.857393861015	-0.00630436662511	0.844785127765	-0.00630436662511	-0.857393861015	-0.00630436662511	-0.00630436662511	-0.857393861015	-0.00630436662511	-0.00630436662511	-0.857393861015	-1.7084833554	-0.00630436662511	-0.00630436662511	0.844785127765	-0.00630436662511	-0.00630436662511	-0.00630436662511	-0.00630436662511	-0.857393861015	-0.00630436662511	0.844785127765	-0.857393861015	-0.00630436662511	-0.00630436662511	-0.00630436662511	-0.00630436662511	-0.00630436662511	0.844785127765	-0.857393861015	-0.857393861015	-2.55957284979	-0.00630436662511	-0.00630436662511	-0.00630436662511	-0.00630436662511	-0.00630436662511	-0.00630436662511	-0.00630436662511	-0.00630436662511	-0.00630436662511	-0.00630436662511
Basic region leucine zipper	0.222038187224	-1.11019093612	-0.444076374448	-1.11019093612	-0.444076374448	0.222038187224	-0.444076374448	0.888152748896	0.222038187224	-0.444076374448	0.222038187224	0.222038187224	-0.444076374448	-0.444076374448	-0.444076374448	-0.444076374448	-0.444076374448	-1.11019093612	-0.444076374448	-1.11019093612	0.888152748896	-1.11019093612	-1.11019093612	2.22038187224	0.222038187224	-0.444076374448	-0.444076374448	0.222038187224	0.222038187224	-0.444076374448	-0.444076374448	0.222038187224	0.222038187224	-0.444076374448	-1.11019093612	1.55426731057	-0.444076374448	-0.444076374448	-1.11019093612	-1.11019093612	-0.444076374448	-1.11019093612	-0.444076374448	0.222038187224	-0.444076374448	-1.77630549779	-0.444076374448	0.888152748896	-0.444076374448
ARID/BRIGHT DNA binding domain	0.650533327369	-0.245609521558	0.650533327369	-0.245609521558	-0.245609521558	0.650533327369	0.650533327369	-1.14175237048	-1.14175237048	-0.245609521558	0.650533327369	0.650533327369	-2.03789521941	-1.14175237048	-0.245609521558	0.650533327369	-0.245609521558	-0.245609521558	0.650533327369	-0.245609521558	-0.245609521558	-1.14175237048	-0.245609521558	0.650533327369	0.650533327369	0.650533327369	-0.245609521558	0.650533327369	0.650533327369	0.650533327369	0.650533327369	0.650533327369	-0.245609521558	1.5466761763	-1.14175237048	-1.14175237048	0.650533327369	-0.245609521558	-1.14175237048	-0.245609521558	0.650533327369	-1.14175237048	-0.245609521558	-1.14175237048	-1.14175237048	-0.245609521558	-1.14175237048	0.650533327369	-0.245609521558
SRF-type transcription factor (DNA-binding and dimerisation domain)	3.32898514507	-0.473155249045	0.287272829777	-0.473155249045	-0.473155249045	-0.473155249045	-0.473155249045	-0.473155249045	-0.473155249045	-0.473155249045	4.08941322389	-1.23358332787	-0.473155249045	-0.473155249045	0.287272829777	0.287272829777	0.287272829777	-0.473155249045	-0.473155249045	-0.473155249045	-0.473155249045	-0.473155249045	0.287272829777	-0.473155249045	6.37069746035	1.0477009086	-0.473155249045	0.287272829777	0.287272829777	-0.473155249045	3.32898514507	-0.473155249045	-0.473155249045	0.287272829777	1.0477009086	-0.473155249045	1.0477009086	-0.473155249045	0.287272829777	0.287272829777	1.0477009086	-0.473155249045	-0.473155249045	-0.473155249045	-0.473155249045	-0.473155249045	-0.473155249045	-0.473155249045	-0.473155249045
Homeobox KN domain	0.998328901225	3.56546036152	0.356546036152	-0.285236828921	-0.285236828921	-0.927019693995	-0.285236828921	0.356546036152	0.998328901225	0.356546036152	1.6401117663	-0.285236828921	-0.927019693995	-0.927019693995	4.84902609166	0.356546036152	-0.927019693995	0.356546036152	-0.285236828921	3.56546036152	-0.927019693995	-0.927019693995	2.28189463137	-0.285236828921	0.356546036152	0.356546036152	-0.927019693995	-0.927019693995	-0.927019693995	-0.285236828921	0.998328901225	0.356546036152	-0.927019693995	0.356546036152	0.356546036152	-0.927019693995	-0.285236828921	0.998328901225	-0.927019693995	-0.927019693995	-0.927019693995	0.356546036152	-0.927019693995	-0.927019693995	-0.927019693995	-0.927019693995	-0.285236828921	-0.927019693995	0.356546036152
Transcription factor TFIID (or TATA-binding protein, TBP)	-0.30204459409	-0.30204459409	-0.30204459409	-0.30204459409	-0.30204459409	-0.30204459409	-0.30204459409	-0.30204459409	-0.30204459409	-0.30204459409	-0.30204459409	-0.30204459409	-0.30204459409	-0.30204459409	-0.30204459409	-0.30204459409	-0.30204459409	-0.30204459409	-0.30204459409	-0.30204459409	1.328996214	-0.30204459409	-0.30204459409	-0.30204459409	-0.30204459409	-0.30204459409	-0.30204459409	-0.30204459409	-0.30204459409	-0.30204459409	-0.30204459409	-0.30204459409	-0.30204459409	-0.30204459409	-0.30204459409	2.96003702208	-0.30204459409	-0.30204459409	-0.30204459409	-0.30204459409	-0.30204459409	-0.30204459409	-1.93308540218	-0.30204459409	-0.30204459409	-0.30204459409	-0.30204459409	-0.30204459409	-0.30204459409
SART-1 family	-0.286547579932	-0.286547579932	-0.286547579932	-0.286547579932	-0.286547579932	-0.286547579932	-0.286547579932	-0.286547579932	-0.286547579932	-0.286547579932	-0.286547579932	-0.286547579932	-0.286547579932	-0.286547579932	-0.286547579932	-0.286547579932	-0.286547579932	-0.286547579932	-0.286547579932	-0.286547579932	1.74944838274	-0.286547579932	-0.286547579932	-0.286547579932	-0.286547579932	-0.286547579932	-0.286547579932	1.74944838274	1.74944838274	-0.286547579932	-0.286547579932	-0.286547579932	-0.286547579932	-0.286547579932	-0.286547579932	-0.286547579932	-0.286547579932	-0.286547579932	-0.286547579932	-0.286547579932	-0.286547579932	-0.286547579932	-0.286547579932	-0.286547579932	-0.286547579932	-0.286547579932	-0.286547579932	-0.286547579932	-0.286547579932
GC-rich sequence DNA-binding factor-like protein	-0.250841156665	-0.250841156665	-0.250841156665	-0.250841156665	-0.250841156665	-0.250841156665	-0.250841156665	-0.250841156665	-0.250841156665	-0.250841156665	-0.250841156665	-0.250841156665	-0.250841156665	-2.85573009126	-0.250841156665	-0.250841156665	-0.250841156665	-0.250841156665	-0.250841156665	-0.250841156665	-0.250841156665	-0.250841156665	-0.250841156665	-0.250841156665	-0.250841156665	-0.250841156665	-0.250841156665	-0.250841156665	-0.250841156665	-0.250841156665	-0.250841156665	-0.250841156665	-0.250841156665	-0.250841156665	-2.85573009126	-0.250841156665	-0.250841156665	-0.250841156665	-0.250841156665	-0.250841156665	-0.250841156665	-0.250841156665	-0.250841156665	-0.250841156665	-0.250841156665	-0.250841156665	-2.85573009126	-0.250841156665	-0.250841156665
STE like transcription factor	-0.164906996835	-0.164906996835	-0.164906996835	-0.164906996835	-0.164906996835	-0.164906996835	-0.164906996835	-0.164906996835	-0.164906996835	-0.164906996835	-0.164906996835	-0.164906996835	-0.164906996835	-0.164906996835	-0.164906996835	-0.164906996835	-0.164906996835	-0.164906996835	-0.164906996835	-0.164906996835	-0.164906996835	-0.164906996835	-0.164906996835	-0.164906996835	-0.164906996835	-0.164906996835	-0.164906996835	-0.164906996835	-0.164906996835	-0.164906996835	-0.164906996835	-0.164906996835	-0.164906996835	-0.164906996835	-0.164906996835	-0.164906996835	-0.164906996835	-0.164906996835	-0.164906996835	-0.164906996835	-0.164906996835	-0.164906996835	-0.164906996835	-0.164906996835	-0.164906996835	-0.164906996835	-0.164906996835	-0.164906996835	-0.164906996835
DDT domain	-0.0860662965824	-0.0860662965824	-0.0860662965824	-0.0860662965824	-0.0860662965824	-0.0860662965824	-0.0860662965824	-0.0860662965824	-0.0860662965824	-0.0860662965824	-0.0860662965824	-0.0860662965824	-0.0860662965824	-0.0860662965824	-0.0860662965824	-0.0860662965824	-0.0860662965824	-0.0860662965824	-0.0860662965824	-0.0860662965824	-0.0860662965824	-0.0860662965824	-0.0860662965824	-0.0860662965824	-0.0860662965824	-0.0860662965824	-0.0860662965824	-0.0860662965824	-0.0860662965824	-0.0860662965824	-0.0860662965824	-0.0860662965824	-0.0860662965824	-0.0860662965824	5.72340872273	-0.0860662965824	-0.0860662965824	-0.0860662965824	-0.0860662965824	-0.0860662965824	-0.0860662965824	-0.0860662965824	-0.0860662965824	-0.0860662965824	-0.0860662965824	-0.0860662965824	-0.0860662965824	-0.0860662965824	-0.0860662965824
[truncated: 86 more columns]
