# Supplementary material for: Large-scale genome sequencing of mycorrhizal fungi provides insights into the early evolution of symbiotic traits
Source: Nat Commun. 2020 Oct 12;11:5125. doi: 10.1038/s41467-020-18795-w (PMC7550596; doi:10.1038/s41467-020-18795-w)
Supplement: Supplementary file 21 — Source Data [file 41467_2020_18795_MOESM21_ESM.zip › Source Data/Source_Data_figure_3.csv]

CladeOrder	JGI_ID	FungusName	Ecology	Phylum	Class	Order	Family	Genus	CBM1	AA9	AA1	AA1_1	AA1_2	AA1_3	AA2	GH6	GH7	GH45	CE1
1	Lacam2	Laccaria amethystina	Ectomycorrhizae	Basidiomycota	Agaricomycetes	Agaricales	Tricholomataceae	Laccaria	1	2	0	5	0	0	1	0	0	0	0
2	Lacbi2	Laccaria bicolor	Ectomycorrhizae	Basidiomycota	Agaricomycetes	Agaricales	Tricholomataceae	Laccaria	1	4	1	9	1	0	1	0	0	0	0
3	Copci1	Coprinopsis cinerea	Saprotroph	Basidiomycota	Agaricomycetes	Agaricales	Psathyrellaceae	Coprinopsis	30	28	0	17	0	0	1	5	6	1	3
4	Copmic2	Coprinellus micaceus	Saprotroph	Basidiomycota	Agaricomycetes	Agaricales	Psathyrellaceae	Coprinellus	44	38	0	17	0	0	3	2	7	0	1
5	Hypsu1	Hypholoma sublateritium	Wood decayer	Basidiomycota	Agaricomycetes	Agaricales	Strophariaceae	Hypholoma	26	12	0	9	0	0	14	1	4	1	2
6	Hebcy2	Hebeloma cylindrosporum	Ectomycorrhizae	Basidiomycota	Agaricomycetes	Agaricales	Cortinariaceae	Hebeloma	2	1	0	2	0	0	3	0	1	0	0
7	Corgl3	Cortinarius glaucopus	Ectomycorrhizae	Basidiomycota	Agaricomycetes	Agaricales	Cortinariaceae	Cortinarius	3	2	0	5	1	0	9	0	0	2	0
8	Crula1	Crucibulum laeve	Saprotroph	Basidiomycota	Agaricomycetes	Agaricales	Nidulariaceae	Crucibulum	39	31	0	15	0	0	13	4	8	3	2
9	Trima3	Tricholoma matsutake	Ectomycorrhizae	Basidiomycota	Agaricomycetes	Agaricales	Tricholomataceae	Tricholoma	1	2	0	10	0	0	0	0	2	1	0
10	Amath1	Amanita thiersii	Saprotroph	Basidiomycota	Agaricomycetes	Agaricales	Amanitaceae	Amanita	8	12	0	10	0	0	0	1	1	2	1
11	Amarub1	Amanita rubescens	Ectomycorrhizae	Basidiomycota	Agaricomycetes	Agaricales	Amanitaceae	Amanita	0	1	0	8	0	0	0	0	0	1	0
12	Amamu1	Amanita muscaria	Ectomycorrhizae	Basidiomycota	Agaricomycetes	Agaricales	Amanitaceae	Amanita	0	2	0	12	0	0	0	0	0	0	0
13	Plucer1	Pluteus cervinus	Saprotroph	Basidiomycota	Agaricomycetes	Agaricales	Pluteaceae	Pluteus	24	23	0	9	0	0	12	2	4	2	2
14	Gyman1	Gymnopus androsaceus	Saprotroph	Basidiomycota	Agaricomycetes	Agaricales	Omphalotaceae	Gymnopus	29	5	1	23	0	0	9	0	8	2	2
15	Ompol1	Omphalotus olearius	Saprotroph	Basidiomycota	Agaricomycetes	Agaricales	Omphalotaceae	Omphalotus	12	9	0	3	0	0	4	1	2	3	2
16	Marfi1	Marasmius fiardii	Saprotroph	Basidiomycota	Agaricomycetes	Agaricales	Marasmiaceae	Marasmius	10	17	0	16	0	0	0	2	3	2	1
17	Monpe1_1	Moniliophthora perniciosa	Pathogen	Basidiomycota	Agaricomycetes	Agaricales	Marasmiaceae	Moniliophthora	2	11	0	3	0	0	1	0	2	0	0
18	Mycgal1	Mycena galopus	Saprotroph	Basidiomycota	Agaricomycetes	Agaricales	Mycenaceae	Mycena	44	11	3	24	2	0	17	1	11	2	4
19	Armga1	Armillaria gallica	Pathogen	Basidiomycota	Agaricomycetes	Agaricales	Physalacriaceae	Armillaria	13	17	1	21	0	0	8	2	2	4	1
20	PleosPC15_2	Pleurotus ostreatus	Wood decayer	Basidiomycota	Agaricomycetes	Agaricales	Pleurotaceae	Pleurotus	32	25	0	11	1	0	9	2	16	2	2
21	Schco3	Schizophyllum commune	Wood decayer	Basidiomycota	Agaricomycetes	Agaricales	Schizophyllaceae	Schizophyllum	5	19	0	2	0	0	0	1	2	1	7
22	Paxam1	Paxillus ammoniavirescens	Ectomycorrhizae	Basidiomycota	Agaricomycetes	Boletales	Paxillaceae	Paxillus	0	3	0	10	0	0	0	0	0	0	0
23	Paxru2	Paxillus adelphus	Ectomycorrhizae	Basidiomycota	Agaricomycetes	Boletales	Paxillaceae	Paxillus	0	3	0	13	0	0	0	0	0	0	0
24	Paxin1	Paxillus involutus	Ectomycorrhizae	Basidiomycota	Agaricomycetes	Boletales	Paxillaceae	Paxillus	0	3	0	12	1	0	0	0	0	0	0
25	Gyrli1	Gyrodon lividus	Ectomycorrhizae	Basidiomycota	Agaricomycetes	Boletales	Gyrodontaceae	Gyrodon	1	4	0	6	0	0	0	0	0	0	0
26	Xerba1	Xerocomus badius	Ectomycorrhizae	Basidiomycota	Agaricomycetes	Boletales	Boletaceae	Xerocomus	0	3	0	9	0	0	0	0	0	1	0
27	Boled5	Boletus edulis	Ectomycorrhizae	Basidiomycota	Agaricomycetes	Boletales	Boletaceae	Boletus	0	2	0	4	0	0	0	0	0	1	0
28	Boledp1	Boletus edulis P	Ectomycorrhizae	Basidiomycota	Agaricomycetes	Boletales	Boletaceae	Boletus	0	2	0	6	0	0	0	0	0	2	0
29	Pismi1	Pisolithus microcarpus	Ectomycorrhizae	Basidiomycota	Agaricomycetes	Boletales	Pisolithaceae	Pisolithus	0	3	0	8	0	0	0	0	0	0	0
30	Pisti1	Pisolithus tinctorius	Ectomycorrhizae	Basidiomycota	Agaricomycetes	Boletales	Pisolithaceae	Pisolithus	0	4	0	7	0	0	0	0	0	0	0
31	Sclci1	Scleroderma citrinum	Ectomycorrhizae	Basidiomycota	Agaricomycetes	Boletales	Sclerodermataceae	Scleroderma	0	2	0	8	0	0	0	0	0	0	0
32	Suilu4	Suillus luteus	Ectomycorrhizae	Basidiomycota	Agaricomycetes	Boletales	Suillaceae	Suillus	0	2	0	16	0	0	0	0	0	1	0
33	Suibr2	Suillus brevipes	Ectomycorrhizae	Basidiomycota	Agaricomycetes	Boletales	Suillaceae	Suillus	0	2	0	14	0	0	0	0	0	1	0
34	Conpu1	Coniophora puteana	Wood decayer	Basidiomycota	Agaricomycetes	Boletales	Coniophoraceae	Coniophora	2	10	0	3	0	0	0	1	2	1	0
35	SerlaS7_3_2	Serpula lacrymans	Wood decayer	Basidiomycota	Agaricomycetes	Boletales	Serpulaceae	Serpula	7	5	0	4	0	0	0	1	0	1	0
36	Rhives1	Rhizopogon vesiculosus	Ectomycorrhizae	Basidiomycota	Agaricomycetes	Boletales	Rhizopogonaceae	Rhizopogon	0	3	0	11	0	0	0	0	0	0	0
37	Rhivi1	Rhizopogon vinicolor	Ectomycorrhizae	Basidiomycota	Agaricomycetes	Boletales	Rhizopogonaceae	Rhizopogon	0	2	0	14	0	0	0	0	0	0	0
38	Melbro1	Melanogaster broomeianus	Ectomycorrhizae	Basidiomycota	Agaricomycetes	Boletales	Melanogastraceae	Melanogaster	1	9	0	13	0	0	0	0	0	0	0
39	Fibsp1	Fibulorhizoctonia sp.	Saprotroph	Basidiomycota	Agaricomycetes	Atheliales	Atheliaceae	Fibularhizoctonia	31	14	0	26	1	0	0	1	20	7	7
40	Pilcr1	Piloderma croceum	Ectomycorrhizae	Basidiomycota	Agaricomycetes	Atheliales	Atheliaceae	Piloderma	0	1	5	9	2	0	0	0	1	1	2
41	Plicr1	Plicaturopsis crispa	Wood decayer	Basidiomycota	Agaricomycetes	Amylocorticiales	Amylocorticiaceae	Plicaturopsis	8	8	0	5	0	0	7	2	1	0	4
42	Phchr2	Phanerochaete chrysosporium	Wood decayer	Basidiomycota	Agaricomycetes	Polyporales	Phanerochaetaceae	Phanerochaete	34	12	1	0	0	0	14	1	8	2	1
43	Phlbr1	Phlebia brevispora	Wood decayer	Basidiomycota	Agaricomycetes	Polyporales	Meruliaceae	Phlebia	24	9	0	6	1	0	11	1	4	3	1
44	PosplRSB12_1	Postia placenta	Wood decayer	Basidiomycota	Agaricomycetes	Polyporales	Dacryobolaceae	Postia	0	2	0	2	1	0	0	0	0	0	0
45	Neole1	Neolentinus lepideus	Wood decayer	Basidiomycota	Agaricomycetes	Gloeophyllales	Gloeophyllaceae	Neolentinus	0	4	0	3	1	0	0	0	0	2	0
46	Jaaar1	Jaapia argillacea	Wood decayer	Basidiomycota	Agaricomycetes	Jaapiales	Jaapiaceae	Jaapia	23	14	0	1	0	0	1	3	4	1	2
47	Punst1	Punctularia strigosozonata	Pathogen	Basidiomycota	Agaricomycetes	Corticiales	Punctulariaceae	Punctularia	20	11	0	12	0	0	11	1	4	1	2
48	Sisni1	Sistotremastrum niveocremeum	Wood decayer	Basidiomycota	Agaricomycetes	Trechisporales	Hydnodontaceae	Sistotremastrum	48	21	1	9	0	0	14	4	3	2	2
49	Hetan2	Heterobasidion annosum	Pathogen	Basidiomycota	Agaricomycetes	Russulales	Bondarzewiaceae	Heterobasidion	17	9	2	11	0	0	7	1	1	2	1
50	Lacqui1	Lactarius quietus	Ectomycorrhizae	Basidiomycota	Agaricomycetes	Russulales	Russulaceae	Lactarius	0	2	0	14	0	0	1	0	0	9	0
51	Lenvul1	Lentinellus vulpinus	Wood decayer	Basidiomycota	Agaricomycetes	Russulales	Auriscalpiaceae	Lentinellus	20	9	1	6	0	0	11	1	3	1	2
52	Ruseme1	Russula emetica	Ectomycorrhizae	Basidiomycota	Agaricomycetes	Russulales	Russulaceae	Russula	0	1	0	9	0	0	2	0	0	4	0
53	Rusoch1	Russula ochroleuca	Ectomycorrhizae	Basidiomycota	Agaricomycetes	Russulales	Russulaceae	Russula	0	2	0	10	0	0	2	0	0	7	0
54	Theter1	Thelephora terrestris	Ectomycorrhizae	Basidiomycota	Agaricomycetes	Thelephorales	Thelephoraceae	Thelephora	1	3	0	0	0	0	0	0	0	1	0
55	Thega1	Thelephora ganbajun	Ectomycorrhizae	Basidiomycota	Agaricomycetes	Thelephorales	Thelephoraceae	Thelephora	0	3	1	0	0	0	0	0	0	0	0
56	Ramac1	Ramaria rubella	Saprotroph	Basidiomycota	Agaricomycetes	Gomphales	Gomphaceae	Ramaria	16	6	5	9	0	0	13	2	3	2	4
57	Gaumor1_1	Gautieria morchelliformis	Ectomycorrhizae	Basidiomycota	Agaricomycetes	Gomphales	Gautieriaceae	Gautieria	3	1	0	10	0	0	25	1	1	2	0
58	Hyssto1	Hysterangium stoloniferum	Ectomycorrhizae	Basidiomycota	Agaricomycetes	Hysterangiales	Hysterangiaceae	Hysterangium	0	1	1	13	0	0	5	0	0	1	0
59	Sphst1	Sphaerobolus stellatus	Wood decayer	Basidiomycota	Agaricomycetes	Geastrales	Sphaerobolaceae	Sphaerobolus	45	34	2	14	0	0	41	4	8	2	5
60	Aurde3_1	Auricularia subglabra	Wood decayer	Basidiomycota	Agaricomycetes	Auriculariales	Auriculariaceae	Auricularia	44	16	2	0	0	3	15	2	6	3	4
61	Pirin1	Piriformospora indica	Endophyte	Basidiomycota	Agaricomycetes	Sebacinales	Serendipitaceae	Serendipita	60	22	0	1	0	0	0	2	1	2	9
62	Sebve1	Sebacina vermifera	Orchid mycorrhizae	Basidiomycota	Agaricomycetes	Sebacinales	Serendipitaceae	Serendipita	47	24	0	5	0	0	0	5	4	1	6
63	Hydru2	Hydnum rufescens	Ectomycorrhizae	Basidiomycota	Agaricomycetes	Cantharellales	Hydnaceae	Hydnum	1	2	4	0	1	0	0	0	1	0	0
64	Cananz1	Cantharellus anzutake	Ectomycorrhizae	Basidiomycota	Agaricomycetes	Cantharellales	Cantharellaceae	Cantharellus	1	7	0	7	1	0	0	0	1	3	0
65	ClaPMI390	Sistotrema sp.	Saprotroph	Basidiomycota	Agaricomycetes	Cantharellales	Clavulinaceae		49	18	0	0	1	0	0	2	4	3	2
66	Botbo1	Botryobasidium botryosum	Saprotroph	Basidiomycota	Agaricomycetes	Cantharellales	Botryobasidiaceae	Botryobasidium	27	31	3	0	1	0	0	2	7	0	2
67	Tulca1	Tulasnella calospora	Orchid mycorrhizae	Basidiomycota	Agaricomycetes	Cantharellales	Tulasnellaceae	Tulasnella	76	28	1	0	0	0	0	5	17	2	2
68	CerAGI	Ceratobasidium sp.	Orchid mycorrhizae	Basidiomycota	Agaricomycetes	Cantharellales	Ceratobasidiaceae	Ceratobasidium	50	27	10	6	0	0	0	6	12	4	3
69	Rhiso1	Rhizoctonia solani	Pathogen	Basidiomycota	Agaricomycetes	Cantharellales	Ceratobasidiaceae	Rhizoctonia	34	31	11	7	0	0	0	3	8	5	0
70	Treme1	Tremella mesenterica	Wood decayer	Basidiomycota	Tremellomycetes	Tremellales	Tremellaceae	Tremella	0	0	2	0	0	0	0	0	0	0	0
71	Dacsp1	Dacryopinax primogenitus	Wood decayer	Basidiomycota	Dacrymycetes	Dacrymycetales	Dacrymycetaceae	Dacryopinax	1	0	0	0	0	0	0	0	0	0	0
72	Walse1	Wallemia sebi	Saprotroph	Basidiomycota	Wallemiomycetes	Wallemiales		Wallemia	0	8	0	0	0	0	0	0	0	0	0
73	Chalo1	Chalara longipes	Saprotroph	Ascomycota	Leotiomycetes	Helotiales		Chalara	12	24	4	0	6	8	1	2	9	2	7
74	Melva1	Meliniomyces variabilis	Ericoid mycorrhizae	Ascomycota	Leotiomycetes	Helotiales	Helotiaceae	Meliniomyces	11	18	2	0	7	5	1	2	8	4	4
75	Melbi2	Meliniomyces bicolor	Ericoid mycorrhizae	Ascomycota	Leotiomycetes	Helotiales	Helotiaceae	Meliniomyces	10	3	2	0	4	10	1	1	3	2	4
76	Rhier1	Rhizoscyphus ericae	Ericoid mycorrhizae	Ascomycota	Leotiomycetes	Helotiales	Leotiaceae	Pezoloma	11	6	3	0	3	4	0	1	1	2	1
77	Acema1	Acephala macrosclerotiorum	Ectomycorrhizae	Ascomycota	Leotiomycetes	Helotiales		Acephala	17	12	3	0	7	8	0	1	3	2	3
78	Phisc1	Phialocephala scopiformis	Endophyte	Ascomycota	Leotiomycetes	Helotiales		Phialocephala	19	19	2	0	7	10	1	3	6	2	4
79	Ascsa1	Ascocoryne sarcoides	Endophyte	Ascomycota	Leotiomycetes	Helotiales	Helotiaceae	Ascocoryne	28	5	1	0	0	3	0	2	5	3	4
80	Glalo1	Glarea lozoyensis	Saprotroph	Ascomycota	Leotiomycetes	Helotiales	Helotiaceae	Glarea	12	22	2	0	1	5	4	3	5	1	9
81	Amore1	Amorphotheca resinae	Saprotroph	Ascomycota	Leotiomycetes		Myxotrichaceae	Amorphotheca	2	1	1	0	1	3	0	0	0	0	0
82	Oidma1	Oidiodendron maius	Ericoid mycorrhizae	Ascomycota	Leotiomycetes		Myxotrichaceae	Oidiodendron	30	8	0	0	1	10	0	2	5	2	4
83	Bissp1	Bisporella sp.	Saprotroph	Ascomycota	Leotiomycetes	Helotiales	Helotiaceae	Bisporella	20	24	2	0	0	7	3	2	2	1	8
84	Sclsc1	Sclerotinia sclerotiorum	Pathogen	Ascomycota	Leotiomycetes	Helotiales	Sclerotiniaceae	Sclerotinia	16	8	0	0	0	4	0	1	2	2	0
85	Botci1	Botrytis cinerea	Pathogen	Ascomycota	Leotiomycetes	Helotiales	Sclerotiniaceae	Botrytis	14	7	0	0	0	4	0	1	3	1	0
86	Maggr1	Magnaporthe grisea	Pathogen	Ascomycota	Sordariomycetes	Magnaporthales	Magnaporthaceae	Magnaporthe	17	18	3	0	1	5	1	2	3	1	8
87	Neucr_trp3_1	Neurospora crassa	Saprotroph	Ascomycota	Sordariomycetes	Sordariales	Sordariaceae	Neurospora	19	13	0	0	1	7	0	2	4	1	5
88	Trire2	Trichoderma reesei	Saprotroph	Ascomycota	Sordariomycetes	Hypocreales	Hypocreaceae	Trichoderma	13	2	3	0	0	0	0	1	1	1	2
89	Xylhyp1	Xylaria hypoxylon	Saprotroph	Ascomycota	Sordariomycetes	Xylariales	Xylariaceae	Xylaria	16	18	2	0	0	6	1	3	4	1	4
90	Cenge3	Cenococcum geophilum	Ectomycorrhizae	Ascomycota	Dothideomycetes		Gloniaceae	Cenococcum	3	5	0	0	0	5	1	1	1	2	1
91	Glost2	Glonium stellatum	Saprotroph	Ascomycota	Dothideomycetes		Gloniaceae	Glonium	13	16	1	0	1	13	5	2	3	3	5
92	Leppa1	Lepidopterella palustris	Saprotroph	Ascomycota	Dothideomycetes	Mytilinidiales	Argynnaceae	Lepidopterella	2	2	0	0	1	5	0	0	0	1	0
93	Stasp1	Stagonospora sp.	Pathogen	Ascomycota	Dothideomycetes	Pleosporales	Massarinaceae	Stagonospora	15	30	2	0	0	4	3	5	4	3	11
94	Altal1	Alternaria alternata	Pathogen	Ascomycota	Dothideomycetes	Pleosporales	Pleosporaceae	Alternaria	12	25	1	0	1	4	4	3	3	3	4
95	Aurpu_var_pul1	Aureobasidium pullulans	Saprotroph	Ascomycota	Dothideomycetes	Dothideales	Saccotheciaceae	Aureobasidium	4	4	1	0	1	4	2	0	1	3	2
96	Clafu1	Cladosporium fulvum	Pathogen	Ascomycota	Dothideomycetes	Capnodiales	Mycosphaerellaceae	Passalora	0	2	1	0	0	8	2	0	2	0	2
97	Aspcl1	Aspergillus clavatus	Saprotroph	Ascomycota	Eurotiomycetes	Eurotiales	Aspergillaceae	Aspergillus	13	7	2	0	2	0	0	2	3	0	5
98	Aspfl1	Aspergillus flavus	Pathogen	Ascomycota	Eurotiomycetes	Eurotiales	Aspergillaceae	Aspergillus	4	7	5	0	0	1	0	1	3	0	3
99	Artbe1	Arthroderma benhamiae	Pathogen	Ascomycota	Eurotiomycetes	Onygenales	Arthrodermataceae	Trichophyton	0	0	0	0	0	1	0	0	0	0	0
100	Usnflo1	Usnea florida	Endophyte	Ascomycota	Lecanoromycetes	Lecanorales	Parmeliaceae	Usnea	0	0	2	0	1	4	0	0	0	1	0
101	Xylhe1	Xylona heveae	Endophyte	Ascomycota	Xylonomycetes	Xylonomycetales	Xylonomycetaceae	Xylona	0	1	2	0	0	2	0	0	0	0	0
102	Tubma1	Tuber magnatum	Ectomycorrhizae	Ascomycota	Pezizomycetes	Pezizales	Tuberaceae	Tuber	0	1	0	0	1	2	0	2	0	0	0
103	Tubae1	Tuber aestivum	Ectomycorrhizae	Ascomycota	Pezizomycetes	Pezizales	Tuberaceae	Tuber	2	2	0	0	1	4	0	1	0	0	0
104	Tubme1v2	Tuber melanosporum	Ectomycorrhizae	Ascomycota	Pezizomycetes	Pezizales	Tuberaceae	Tuber	1	3	0	0	1	2	0	0	0	1	0
105	Tubbor1	Tuber borchii	Ectomycorrhizae	Ascomycota	Pezizomycetes	Pezizales	Tuberaceae	Tuber	1	3	0	0	1	2	0	0	0	0	0
106	Chove1	Choiromyces venosus	Ectomycorrhizae	Ascomycota	Pezizomycetes	Pezizales	Tuberaceae	Choiromyces	4	8	0	0	1	2	0	2	0	1	0
107	Morco1	Morchella importuna.C	Saprotroph	Ascomycota	Pezizomycetes	Pezizales	Morchellaceae	Morchella	16	22	0	0	0	1	0	3	2	1	2
108	Morimp1	Morchella importuna	Saprotroph	Ascomycota	Pezizomycetes	Pezizales	Morchellaceae	Morchella	16	19	0	0	0	2	0	3	2	1	2
109	Gyresc1	Gyromitra esculenta	Saprotroph	Ascomycota	Pezizomycetes	Pezizales	Discinaceae	Gyromitra	18	24	0	0	0	2	0	2	2	0	1
110	Calful1	Caloscypha fulgens	Saprotroph	Ascomycota	Pezizomycetes	Pezizales	Caloscyphaceae	Caloscypha	6	12	0	0	0	1	0	2	0	0	0
111	Wilmi1	Wilcoxina mikolae	Ectomycorrhizae	Ascomycota	Pezizomycetes	Pezizales	Pyronemataceae	Wilcoxina	2	2	0	0	0	2	1	2	0	0	0
112	Trihyb1	Trichophaea hybrida	Ectomycorrhizae	Ascomycota	Pezizomycetes	Pezizales	Pyronemataceae	Trichophaea	1	3	0	0	1	3	0	0	0	0	0
113	Pyrco1	Pyronema confluens	Saprotroph	Ascomycota	Pezizomycetes	Pezizales	Pyronemataceae	Pyronema	6	10	0	0	0	1	1	1	2	0	1
114	Sarco1	Sarcoscypha coccinea	Saprotroph	Ascomycota	Pezizomycetes	Pezizales	Sarcoscyphaceae	Sarcoscypha	14	18	1	0	0	2	0	1	2	2	1
115	Kalpfe1	Kalaharituber pfeilii	Ectomycorrhizae	Ascomycota	Pezizomycetes	Pezizales	Pezizaceae	Kalaharituber	8	7	1	0	0	0	0	0	1	1	0
116	Terbo2	Terfezia boudieri	Ectomycorrhizae	Ascomycota	Pezizomycetes	Pezizales	Pezizaceae	Terfezia	3	2	0	0	0	0	0	0	1	0	0
117	Tercla1	Terfezia claveryi	Ectomycorrhizae	Ascomycota	Pezizomycetes	Pezizales	Pezizaceae	Terfezia	2	2	0	0	0	1	0	0	1	0	0
118	Tirniv1	Tirmania nivea	Ectomycorrhizae	Ascomycota	Pezizomycetes	Pezizales	Pezizaceae	Tirmania	5	5	0	0	0	1	0	1	0	0	0
119	Ascim1	Ascobolus immersus	Saprotroph	Ascomycota	Pezizomycetes	Pezizales	Ascobolaceae	Ascobolus	38	29	1	0	0	2	0	4	5	0	8
120	Monha1	Monacrosporium haptotylum	Parasite	Ascomycota	Orbiliomycetes	Orbiliales	Orbiliaceae	Dactylellina	98	21	2	0	0	1	0	2	4	3	5
121	Artol1	Arthrobotrys oligospora	Parasite	Ascomycota	Orbiliomycetes	Orbiliales	Orbiliaceae	Arthrobotrys	100	22	0	0	0	0	0	2	5	4	6
122	SacceM3837_1	Saccharomyces cerevisiae	Yeast	Ascomycota	Saccharomycetes	Saccharomycetales	Saccharomycetaceae	Saccharomyces	0	0	0	0	1	0	0	0	0	0	0
123	Wican1	Wickerhamomyces anomalus	Yeast	Ascomycota	Saccharomycetes	Saccharomycetales	Phaffomycetaceae	Wickerhamomyces	0	0	0	0	0	0	0	0	0	0	0
124	Canta1	Candida tanzawaensis	Yeast	Ascomycota	Saccharomycetes	Saccharomycetales	Debaryomycetaceae		0	0	1	0	0	0	0	0	0	0	0
125	Tapde1_1	Taphrina deformans	Pathogen	Ascomycota	Taphrinomycetes	Taphrinales	Taphrinaceae	Taphrina	0	0	0	0	0	0	0	0	0	0	0
126	Gigro1	Gigaspora rosea	Arbuscular mycorrhizae	Mucoromycota	Glomeromycetes	Diversisporales	Gigasporaceae	Gigaspora	0	0	16	0	0	0	0	0	0	0	0
127	Rhice1_1	Rhizophagus cerebriforme	Arbuscular mycorrhizae	Mucoromycota	Glomeromycetes	Glomerales	Glomeraceae	Glomus	0	0	5	0	1	0	0	0	0	0	0
128	Rhidi1	Rhizophagus diaphanus	Arbuscular mycorrhizae	Mucoromycota	Glomeromycetes	Glomerales	Glomeraceae	Rhizophagus	0	0	3	0	0	0	0	0	0	0	0
129	Rhiir2_1	Rhizophagus irregularis	Arbuscular mycorrhizae	Mucoromycota	Glomeromycetes	Glomerales	Glomeraceae	Rhizophagus	0	0	5	0	0	0	0	0	0	0	0
130	Gloin1	Rhizophagus irregularis DAOM	Arbuscular mycorrhizae	Mucoromycota	Glomeromycetes	Glomerales	Glomeraceae	Rhizophagus	0	0	3	0	0	0	0	0	0	0	0
131	RhiirA1_1	Rhizophagus irregularis A1	Arbuscular mycorrhizae	Mucoromycota	Glomeromycetes	Glomerales	Glomeraceae	Rhizophagus	0	0	4	0	0	0	0	0	0	0	0
132	RhiirA4	Rhizophagus irregularis A4	Arbuscular mycorrhizae	Mucoromycota	Glomeromycetes	Glomerales	Glomeraceae	Rhizophagus	0	0	6	0	0	0	0	0	0	0	0
133	RhiirA5	Rhizophagus irregularis A5	Arbuscular mycorrhizae	Mucoromycota	Glomeromycetes	Glomerales	Glomeraceae	Rhizophagus	0	0	8	0	0	0	0	0	0	0	0
134	RhiirB3	Rhizophagus irregularis B3	Arbuscular mycorrhizae	Mucoromycota	Glomeromycetes	Glomerales	Glomeraceae	Rhizophagus	0	0	4	0	1	0	0	0	0	0	0
135	RhiirC2	Rhizophagus irregularis C2	Arbuscular mycorrhizae	Mucoromycota	Glomeromycetes	Glomerales	Glomeraceae	Rhizophagus	0	0	7	0	0	0	0	0	0	0	0
