# Supplementary material for: Large-scale genome sequencing of mycorrhizal fungi provides insights into the early evolution of symbiotic traits
Source: Nat Commun. 2020 Oct 12;11:5125. doi: 10.1038/s41467-020-18795-w (PMC7550596; doi:10.1038/s41467-020-18795-w)
Supplement: Supplementary file 21 — Source Data [file 41467_2020_18795_MOESM21_ESM.zip › Source Data/Source_Data_figure_5.xlsx]

## Sheet: Source_Data_file_5A
ProteinID	Acema	Altal	Amamu	Amarub	Amath	Amore	Armga	Artbe	Artol	Ascim	Ascsa	Aspcl	Aspfl	Aurde	Aurpu	Bissp	Boled	Boledp	Botbo	Botci	Calful	Cananz	Canta	Cenge	CerAGI	Chalo	Chove	ClaPMI390	Clafu	Conpu	Copci	Copmic	Corgl	Crula	Dacsp	Fibsp	Gaumor	Gigro	Glalo	Gloin	Glost	Gyman	Gyresc	Gyrli	Hebcy	Hetan	Hydru	Hypsu	Hyssto1
Acema1-680901	100.000	0	0	0	0	0	0	0	0	0	0	0	0	0	0	72.251	0	0	0	0	0	0	0	0	0	0	0	0	0	0	0	0	0	0	0	0	0	0	0	0	0	0	0	0	0	0	0	0	0
Acema1-749591	100.000	0	0	0	0	0	0	0	0	0	0	0	0	0	0	0	0	0	0	0	0	0	0	0	0	0	0	0	0	0	0	0	0	0	0	0	0	0	0	0	0	0	0	0	0	0	0	0	0
Acema1-783673	100.000	27.950	33.333	30.857	29.193	34.000	32.000	26.797	34.641	30.939	77.154	29.070	27.014	33.540	23.810	65.663	0	0	31.646	39.884	0	31.250	0	26.590	29.341	68.153	32.927	27.632	39.744	0	30.723	32.317	32.335	31.447	29.167	33.333	34.161	0	35.714	0	37.762	31.928	32.278	0	34.503	30.723	0	35.065	29.091
Acema1-801398	100.000	46.991	43.567	40.327	45.773	85.946	45.706	34.304	47.095	44.297	48.773	45.566	45.122	45.355	45.373	73.262	46.131	46.131	44.330	42.932	42.274	0	44.940	49.541	43.750	78.171	41.484	44.940	46.726	45.217	45.405	45.380	42.276	45.902	48.760	46.037	46.049	0	46.784	0	48.624	45.706	44.412	46.027	45.889	44.414	49.693	47.554	47.866
Acema1-715977	100.000	60.251	25.918	26.866	24.619	28.103	26.366	26.464	27.214	27.004	24.324	28.193	27.527	26.170	62.473	36.463	25.855	24.893	27.948	29.598	25.591	26.205	0	49.584	25.895	75.983	24.197	24.945	58.910	25.060	24.784	25.821	25.376	24.615	26.797	23.404	24.792	22.056	67.505	23.418	35.337	25.330	30.213	25.850	25.163	24.000	25.486	24.255	23.965
Acema1-733514	100.000	0	0	0	0	0	0	0	0	0	0	0	0	0	0	0	0	0	0	0	0	0	0	0	0	0	0	0	0	0	0	0	0	0	0	0	0	0	0	0	0	0	0	0	0	0	0	0	0
Acema1-737749	100.000	0	0	0	0	0	0	0	0	0	0	0	0	0	0	0	0	0	0	0	0	0	0	0	0	0	0	0	0	0	0	0	0	0	0	0	0	0	0	0	0	0	0	0	0	0	0	0	0
Acema1-749016	100.000	32.117	0	0	0	37.692	0	34.746	0	0	31.788	40.152	35.461	0	37.984	37.838	0	0	0	0	0	0	0	0	0	33.333	0	0	0	0	0	0	0	0	0	0	0	0	48.684	0	37.778	0	0	0	0	0	0	0	0
Acema1-673886	100.000	66.272	49.645	55.745	54.472	71.203	57.773	68.803	63.202	64.591	73.727	65.825	67.748	48.590	70.363	73.684	57.569	57.783	57.569	75.158	69.869	54.936	51.078	69.062	57.759	82.441	68.511	45.267	68.200	57.447	57.720	55.230	51.773	56.263	57.746	57.234	54.072	42.472	73.279	44.695	68.410	53.878	72.451	56.016	54.565	61.136	50.962	53.719	53.277
Acema1-777947	100.000	37.200	22.887	24.440	22.088	37.526	26.016	45.850	25.974	30.137	26.625	38.479	34.646	26.539	40.481	34.200	25.299	24.341	24.197	36.908	30.101	28.474	26.442	38.493	24.811	40.530	33.878	25.852	39.050	27.088	23.818	24.715	23.695	24.788	23.673	24.176	26.863	25.751	37.156	23.941	42.020	25.050	30.346	24.291	26.039	23.887	27.475	26.220	23.791
Acema1-683624	100.000	0	0	0	0	0	0	0	0	0	63.014	0	0	0	0	50.000	0	0	0	56.667	0	0	0	0	0	68.254	0	0	0	0	0	0	0	0	0	0	0	0	0	0	0	0	0	0	0	0	0	0	0
Acema1-675291	100.000	0	0	0	0	0	0	0	0	0	0	0	0	0	0	0	0	0	0	0	0	0	0	0	0	28.571	0	0	0	0	0	0	0	0	0	0	0	0	0	0	0	0	0	0	0	0	0	0	0
Acema1-709259	100.000	47.222	38.492	41.152	41.852	31.343	40.000	42.208	36.333	39.739	58.280	40.196	43.158	38.989	40.690	55.016	39.919	40.476	44.958	46.341	37.445	27.778	39.331	55.417	44.534	53.722	40.000	37.705	47.319	45.833	40.467	39.803	45.992	44.255	41.350	42.683	36.709	37.449	46.053	37.273	53.333	38.194	42.160	39.510	40.586	39.331	34.007	39.837	38.247
Acema1-556530	100.000	46.667	0	0	0	35.196	32.338	28.022	0	0	44.199	30.588	50.568	0	29.299	37.566	38.235	41.573	32.000	38.636	0	0	0	48.901	34.066	44.681	0	0	38.037	39.881	0	0	0	38.095	0	28.042	0	0	40.000	0	49.727	29.897	0	44.167	0	25.434	0	36.571	0
Acema1-597839	100.000	32.155	27.273	26.328	25.816	45.909	26.173	30.259	27.767	32.278	44.565	36.834	40.698	28.897	38.889	28.338	26.825	27.586	30.550	43.344	34.508	28.316	24.948	30.571	26.917	53.555	33.390	26.604	41.229	26.677	25.553	25.859	27.303	30.972	30.020	27.414	26.975	23.967	28.453	24.846	52.244	26.895	33.282	26.592	27.099	29.320	25.000	29.565	27.683
Acema1-777955	100.000	48.317	24.615	23.785	28.444	44.792	21.117	0	29.730	22.646	42.932	43.669	43.928	28.424	42.159	43.750	26.039	26.039	23.454	45.573	22.925	27.820	26.613	25.445	26.098	45.195	23.650	28.992	45.128	25.000	23.140	25.191	23.698	25.581	26.648	33.721	24.485	24.658	47.165	24.650	45.238	24.810	28.351	25.137	23.056	23.020	25.789	24.581	27.200
Acema1-731573	100.000	0	0	0	0	0	0	0	0	0	0	0	0	0	0	0	0	0	0	0	0	0	0	0	0	0	0	0	0	0	0	0	0	0	0	0	0	0	0	0	0	0	0	0	0	0	0	0	0
Acema1-769667	100.000	0	0	0	0	0	0	0	0	0	0	0	0	0	0	0	0	0	0	0	0	0	0	0	0	32.090	0	0	0	0	0	0	0	0	0	0	0	0	0	0	0	0	0	0	0	0	0	0	0
Acema1-644052	100.000	55.072	0	0	0	38.017	0	44.669	37.395	0	37.895	51.429	49.630	0	49.438	54.183	0	0	0	55.610	36.000	0	0	57.681	0	63.549	40.000	0	52.161	0	0	0	0	0	0	0	0	0	52.885	0	50.119	0	41.088	0	0	0	0	0	0
Acema1-716975	100.000	52.823	51.527	39.192	31.332	35.949	45.585	38.972	36.140	35.185	60.440	57.064	54.787	44.361	56.567	55.124	34.433	34.058	46.461	55.866	36.920	26.906	37.524	35.000	36.434	56.338	33.271	20.588	58.501	33.516	50.727	51.832	35.772	51.776	38.845	41.217	28.676	27.378	56.966	27.863	62.083	56.320	36.364	33.017	35.021	42.116	42.659	53.155	31.120
Acema1-619697	100.000	27.652	32.963	32.238	26.277	32.184	30.786	34.504	29.424	33.333	29.596	30.019	34.074	30.357	28.657	55.823	27.856	27.767	22.867	51.509	32.812	26.471	0	38.593	25.941	70.433	28.875	26.820	29.474	30.629	28.651	29.927	30.707	29.817	27.984	25.681	31.601	25.000	49.042	25.195	32.645	27.933	35.787	28.918	30.099	29.540	23.922	28.205	31.808
Acema1-776471	100.000	0	0	0	0	0	0	0	0	0	0	0	0	0	0	0	0	0	0	0	0	0	0	0	0	0	0	0	0	0	0	0	0	0	0	0	0	0	0	0	0	0	0	0	0	0	0	0	0
Acema1-662073	100.000	41.825	22.177	23.029	24.476	21.637	22.385	25.450	23.188	22.727	22.787	23.256	27.186	25.144	29.087	53.349	0	0	22.136	25.314	24.105	24.138	22.306	53.524	24.466	42.604	21.902	27.670	23.709	26.265	21.369	22.222	22.465	23.320	26.199	26.200	22.461	0	55.075	0	23.307	22.941	21.526	21.942	24.044	23.123	0	23.772	24.104
Acema1-803116	100.000	52.579	33.973	34.324	32.086	37.011	33.499	28.691	32.432	23.194	29.700	35.492	60.958	38.196	58.551	57.489	31.549	31.549	32.514	41.090	39.973	24.889	25.450	60.926	31.043	72.543	46.231	29.056	49.927	30.084	34.133	35.753	27.765	32.022	31.933	30.601	31.351	0	51.814	26.371	60.391	33.333	41.604	30.508	28.474	33.604	24.242	29.104	33.148
Acema1-752971	100.000	40.845	0	0	0	36.429	0	0	0	0	27.692	28.488	29.448	0	36.232	38.406	0	0	0	37.410	0	0	0	37.500	0	40.152	0	0	38.028	0	0	0	0	0	0	43.165	31.915	0	37.324	0	39.796	0	0	0	0	0	0	0	26.829
Acema1-673933	100.000	0	0	0	0	0	0	0	0	0	0	0	0	0	0	0	0	0	0	0	0	0	0	0	0	0	0	0	0	0	0	0	0	0	0	0	0	0	0	0	0	0	0	0	0	0	0	0	0
Acema1-715756	100.000	52.410	32.323	29.354	33.069	45.420	30.478	54.125	28.889	30.661	56.275	57.915	56.495	31.781	48.771	54.175	29.860	29.860	30.444	49.611	32.389	27.481	28.516	60.121	32.083	79.537	31.263	32.932	55.939	30.020	27.255	25.714	28.911	29.482	30.725	33.724	29.159	0	43.619	0	58.627	41.955	27.875	29.586	30.112	31.299	28.457	29.862	29.652
Acema1-683166	100.000	0	0	0	0	0	0	0	0	0	0	0	0	0	0	0	0	0	0	0	0	0	0	0	0	32.184	0	0	0	0	0	0	0	0	0	0	0	0	0	0	0	0	0	0	0	0	0	0	0
Acema1-747421	100.000	0	0	0	0	0	0	0	0	0	0	0	0	0	0	0	0	0	0	0	0	0	0	0	0	0	0	0	0	0	0	0	0	0	0	0	0	0	40.206	0	0	0	0	0	0	0	0	0	0
Acema1-769495	100.000	34.396	25.475	23.162	24.444	0	25.830	0	0	0	0	27.972	29.193	25.059	0	29.907	24.809	0	25.564	0	24.638	0	0	40.094	0	52.358	0	0	0	0	23.162	23.570	24.898	0	0	26.316	24.574	0	29.128	0	41.050	0	0	21.149	25.794	0	20.885	0	0
Acema1-761765	100.000	0	0	0	0	0	0	0	0	0	0	0	0	0	0	0	0	0	0	0	0	0	0	0	0	0	0	0	0	0	0	0	0	0	0	0	0	0	0	0	0	0	0	0	0	0	0	0	0
Acema1-604934	100.000	25.714	0	0	25.362	29.286	0	29.200	27.059	27.027	27.731	41.709	39.091	0	24.786	26.471	0	0	0	23.415	29.609	0	0	33.457	0	27.481	23.780	0	25.833	29.104	0	0	0	0	0	0	0	0	32.051	0	34.717	0	29.600	0	0	0	0	20.000	0
Acema1-754708	100.000	0	0	0	0	0	0	35.714	0	0	0	0	0	0	0	51.786	0	0	0	0	0	0	0	0	0	0	0	0	0	0	0	0	0	0	0	0	0	0	42.373	0	0	0	0	0	0	0	0	0	0
Acema1-652383	100.000	31.285	29.353	27.751	30.417	23.956	27.108	23.362	23.992	30.093	32.203	38.389	56.386	28.796	56.769	59.780	28.655	28.655	25.325	23.434	28.502	31.053	0	59.424	34.078	64.978	30.252	28.488	43.939	26.354	32.000	23.554	30.811	32.143	29.487	31.053	31.481	24.838	28.351	22.464	58.590	28.962	28.333	30.114	31.548	33.182	27.568	28.205	31.720
Acema1-729775	100.000	31.053	31.111	32.593	31.250	50.515	31.092	42.718	0	43.158	46.000	43.750	42.708	40.000	30.220	61.649	36.735	36.735	0	43.103	43.158	37.647	40.196	44.330	35.455	53.901	43.158	35.052	40.698	37.500	29.323	31.356	33.077	32.540	37.391	28.788	34.454	35.514	41.532	39.744	43.299	28.571	35.714	36.957	32.847	0	41.429	31.618	34.513
Acema1-682151	100.000	0	0	0	0	0	0	0	0	0	0	0	0	0	0	0	0	0	0	0	0	0	0	0	0	0	0	0	0	0	0	0	0	0	0	0	0	0	0	0	0	0	0	0	0	0	0	0	0
Acema1-154606	100.000	44.697	30.876	0	0	28.902	37.500	47.384	39.577	28.571	61.329	51.701	50.508	32.707	24.091	57.556	29.362	29.661	39.130	54.425	56.500	30.531	27.179	52.381	40.465	66.337	38.750	35.789	43.648	36.126	33.180	32.258	35.200	37.209	33.700	35.242	33.065	36.232	58.892	33.460	50.962	35.398	39.867	32.178	34.454	32.653	35.593	33.103	37.089
Acema1-755446	100.000	0	0	0	0	0	0	0	0	0	0	0	0	0	0	0	0	0	0	0	0	0	0	0	0	97.297	0	0	0	0	0	0	0	0	0	0	0	0	0	0	0	0	0	0	0	0	0	0	0
Acema1-167408	100.000	0	0	0	0	0	0	0	0	0	75.221	0	46.154	0	0	0	0	0	0	0	0	0	0	0	0	81.915	0	0	0	0	0	0	0	0	0	0	0	0	0	0	0	0	0	0	0	0	0	0	0
Acema1-708443	100.000	31.579	23.729	25.296	0	42.094	25.818	29.684	22.568	44.898	27.920	57.494	31.614	24.167	36.653	79.459	28.125	25.641	48.000	0	0	0	45.098	34.343	25.726	32.282	25.098	0	24.424	0	0	0	26.394	24.206	24.706	23.194	25.670	24.498	43.023	0	33.095	27.068	24.042	25.086	27.636	36.364	25.850	28.028	22.287
Acema1-759801	100.000	75.587	0	0	27.103	70.968	30.909	0	0	48.649	0	0	36.774	29.070	74.648	39.080	39.000	41.837	25.688	80.751	22.951	24.561	0	0	29.091	91.589	0	25.234	78.972	74.648	28.155	0	25.234	27.451	0	27.778	0	0	87.850	20.312	74.419	27.407	0	32.075	0	28.346	22.024	27.103	25.309
Acema1-602392	100.000	49.853	30.693	32.450	27.097	51.156	44.144	46.000	48.378	49.568	55.224	50.541	49.344	45.652	48.116	71.196	31.270	31.270	42.627	48.556	34.356	0	36.923	52.601	47.230	76.216	49.003	45.858	56.522	47.147	32.781	29.801	31.126	47.774	44.586	43.917	47.647	0	51.734	0	49.344	43.020	49.330	30.293	30.464	31.270	42.029	45.509	46.334
Acema1-752930	100.000	0	0	0	0	0	0	0	0	0	0	0	0	0	0	0	0	0	0	0	0	0	0	0	0	0	0	0	0	0	0	0	0	0	0	0	0	0	0	0	0	0	0	0	0	0	0	0	0
Acema1-716937	100.000	34.197	24.079	24.419	28.796	32.768	23.077	36.975	29.016	22.832	32.278	44.505	38.378	30.864	32.738	30.061	22.186	26.908	22.454	27.887	29.012	30.645	28.962	27.329	23.899	23.691	22.788	24.458	24.383	26.705	23.032	20.822	33.557	23.973	30.709	23.590	22.112	22.727	38.411	22.623	37.931	21.739	27.160	28.249	25.434	24.024	21.944	31.148	23.024
Acema1-763792	100.000	0	0	0	0	0	0	0	0	0	38.278	0	0	0	0	39.952	0	0	0	0	0	0	0	0	0	37.853	0	0	0	0	0	0	0	0	0	0	0	0	0	0	0	0	0	0	0	0	0	0	0
Acema1-736224	100.000	0	0	0	0	0	0	0	0	0	0	0	0	0	0	0	0	0	0	0	0	0	0	0	0	0	0	0	0	0	0	0	0	0	0	0	0	0	0	0	0	0	0	0	0	0	0	0	0
Acema1-545669	100.000	37.595	0	0	0	25.461	0	29.825	28.364	36.882	43.309	28.855	41.294	0	29.793	28.904	0	0	0	44.872	36.238	0	0	60.797	0	46.756	35.000	0	34.601	0	0	0	0	0	0	0	0	26.621	40.820	25.974	44.903	0	34.517	0	0	0	0	0	0
Acema1-661719	100.000	44.843	33.803	30.415	32.743	25.773	32.900	46.637	0	45.045	45.133	49.145	46.614	30.476	44.583	49.321	29.185	29.185	33.040	42.437	45.946	31.308	28.713	44.000	34.466	43.119	47.982	31.884	26.633	29.843	40.741	36.667	33.495	38.679	34.513	33.654	30.088	33.898	44.240	35.349	45.333	32.569	48.649	30.256	34.762	32.161	31.132	35.545	29.870
Acema1-744346	100.000	0	0	0	0	0	0	0	0	0	0	0	0	0	0	0	0	0	0	62.162	0	0	0	0	0	45.161	0	0	0	0	0	0	0	0	0	0	0	0	45.833	0	0	0	0	0	0	0	0	0	0
Acema1-755129	100.000	0	0	0	0	0	0	0	0	0	0	0	0	0	0	43.333	0	0	0	0	0	0	0	0	0	0	0	0	0	0	0	0	0	0	0	0	0	0	0	0	0	0	0	0	0	0	0	0	0
Acema1-793870	100.000	0	0	0	0	0	0	0	0	0	0	0	0	0	0	0	0	0	0	0	0	0	0	0	0	0	0	0	0	0	0	0	0	0	0	0	0	0	0	0	0	0	0	0	0	0	0	0	0
Acema1-780510	100.000	0	0	0	0	0	0	0	0	0	0	0	0	0	0	0	0	0	0	0	0	0	0	0	0	0	0	0	0	0	0	0	0	0	0	0	0	0	0	0	0	0	0	0	0	0	0	0	0
Acema1-681207	100.000	0	0	0	0	0	0	0	0	0	0	0	0	0	0	0	0	0	0	0	0	0	0	0	0	56.923	0	0	0	0	0	0	0	0	0	0	0	0	0	0	0	0	0	0	0	0	0	0	0
Acema1-735649	100.000	60.465	0	0	0	0	0	0	0	0	0	0	0	0	0	0	0	0	0	0	0	0	0	0	0	73.529	0	0	0	0	48.333	0	0	0	0	0	0	0	65.789	0	0	0	0	45.902	0	0	0	0	0
Acema1-605882	100.000	38.723	31.384	27.331	28.875	31.693	26.962	43.299	33.871	26.824	39.648	44.919	43.665	32.762	49.505	40.514	36.224	36.224	26.707	37.155	24.600	23.319	32.184	40.530	27.593	42.254	27.941	30.851	39.884	34.940	27.579	27.328	27.634	26.543	36.402	29.268	24.895	26.955	40.727	26.349	39.308	31.515	31.276	37.271	27.096	26.611	26.857	26.600	26.477
Acema1-812238	100.000	50.808	0	0	0	0	0	0	0	0	0	0	0	0	46.404	0	0	0	0	0	0	0	0	48.883	0	0	0	0	52.880	0	0	0	0	0	0	0	0	0	0	0	49.628	0	0	0	0	0	0	0	0
Acema1-437828	100.000	41.391	24.555	26.000	23.826	29.038	24.453	27.088	30.372	24.798	29.273	29.402	28.824	26.722	29.091	43.031	25.665	25.665	24.386	27.160	25.481	27.654	26.763	41.610	24.067	40.415	24.314	24.719	34.615	23.440	29.804	27.311	24.209	22.792	26.489	24.190	26.389	26.403	41.709	25.455	42.295	26.626	24.582	25.046	23.166	26.259	28.936	24.255	27.610
Acema1-677247	100.000	0	0	0	0	0	0	0	60.976	0	0	0	0	0	0	46.835	0	0	0	0	0	0	0	0	0	0	45.614	0	0	0	0	0	0	0	0	0	0	50.000	0	0	0	0	53.061	0	0	0	0	0	0
Acema1-602255	100.000	31.837	26.744	27.344	26.329	32.251	28.049	0	31.373	34.161	32.407	27.027	32.143	27.654	27.600	55.020	25.670	25.754	24.667	32.044	33.803	26.923	0	32.278	28.070	57.380	38.499	26.712	31.102	0	28.986	31.333	26.619	27.073	27.751	27.612	27.200	25.828	45.230	27.295	45.181	29.545	34.152	26.683	28.889	25.146	22.651	26.087	32.212
Acema1-793259	100.000	34.951	36.278	35.670	32.397	79.691	35.714	55.514	49.293	34.528	78.337	61.651	59.590	42.222	37.113	77.626	42.566	42.828	38.390	72.578	49.803	29.505	35.200	69.171	32.294	80.078	36.078	26.880	41.829	43.585	37.591	37.228	41.903	42.363	42.887	39.718	34.686	28.046	37.148	26.735	71.120	35.196	56.401	41.065	35.185	37.550	36.852	42.308	34.078
Acema1-673887	100.000	0	0	0	0	0	0	0	0	0	0	0	0	0	0	0	0	0	0	0	0	0	0	0	0	0	0	0	0	0	0	0	0	0	0	0	0	0	0	0	0	0	0	0	0	0	0	0	0
Acema1-697296	100.000	0	0	0	0	0	0	0	0	0	0	0	29.302	0	0	0	0	0	0	0	0	0	0	23.315	0	28.723	0	0	32.653	0	0	0	0	0	0	0	0	0	23.158	0	0	0	0	0	0	0	0	0	0
Acema1-672525	100.000	48.845	31.650	32.122	32.030	59.165	34.100	48.936	35.044	45.636	56.155	30.058	45.601	45.221	43.248	58.156	34.270	34.091	30.485	52.971	52.236	30.944	28.544	48.658	36.381	54.966	47.700	29.630	47.397	32.844	31.055	34.959	32.495	31.931	30.616	33.333	33.142	33.333	52.650	35.539	49.088	30.460	48.877	33.464	33.075	34.717	31.657	32.819	32.700
Acema1-779181	100.000	34.211	0	0	0	41.463	0	0	34.146	0	0	31.579	35.714	0	41.772	52.632	0	0	0	34.524	0	0	0	35.802	0	50.633	0	0	38.554	0	0	0	0	0	0	0	0	0	40.789	0	39.506	0	0	0	0	0	0	0	0
Acema1-747461	100.000	0	0	0	0	39.773	0	0	0	0	0	0	0	0	0	43.750	0	0	0	33.333	0	0	0	0	0	44.706	0	0	0	0	0	0	0	0	0	0	0	0	39.655	0	0	0	0	0	0	0	0	0	0
Acema1-703633	100.000	44.444	33.663	33.005	28.571	34.653	31.313	30.435	29.412	0	27.861	32.394	34.217	30.556	42.657	36.816	28.049	28.049	31.553	24.922	29.091	0	0	31.222	28.780	30.769	28.261	27.700	30.531	28.767	27.919	32.258	30.682	32.184	28.090	26.984	31.343	0	30.769	0	40.000	31.156	37.500	29.940	26.577	31.336	0	25.000	28.977
Acema1-736727	100.000	0	0	0	0	0	0	0	0	0	0	0	0	0	0	0	0	0	0	0	0	0	0	0	0	0	0	0	0	0	0	0	0	0	0	0	0	0	0	0	0	0	0	0	0	0	0	0	0
Acema1-744056	100.000	0	0	0	0	0	0	0	0	0	0	0	0	0	0	0	0	0	0	0	0	0	0	0	0	0	0	0	0	0	0	0	0	0	0	0	0	0	0	0	0	0	0	0	0	0	0	0	0
Acema1-748778	100.000	0	0	0	0	0	0	0	0	0	0	0	0	0	0	0	0	0	0	0	0	0	0	0	0	0	0	0	0	0	0	0	0	0	0	0	0	0	0	0	0	0	0	0	0	0	0	0	0
Acema1-703680	100.000	40.288	38.889	40.000	0	0	30.822	0	0	25.307	0	0	41.410	32.155	45.026	35.580	40.580	30.178	44.048	43.424	33.981	39.437	0	30.102	38.333	46.348	32.919	31.081	41.710	39.683	35.583	30.249	33.641	32.365	30.085	32.168	32.509	31.609	39.651	44.928	42.105	41.388	42.529	32.479	33.158	43.662	35.979	29.573	58.974
Acema1-537922	100.000	0	28.897	0	26.496	0	33.852	0	39.711	0	0	31.518	35.938	0	0	34.071	30.769	30.769	0	41.096	40.856	0	0	36.842	34.127	41.569	38.722	0	0	0	31.439	33.205	33.835	32.567	31.019	30.350	30.116	0	39.615	0	43.779	31.660	43.243	29.615	30.741	32.959	0	29.008	25.681
Acema1-747508	100.000	0	0	0	0	0	0	0	0	0	0	0	0	0	0	0	0	0	0	0	0	0	0	0	0	0	0	0	0	0	0	0	0	0	0	0	0	0	0	0	0	0	0	0	0	0	0	0	0
Acema1-808947	100.000	48.413	0	0	0	0	0	0	0	0	0	55.882	55.752	0	47.590	54.622	0	0	0	0	0	0	0	0	0	55.285	0	0	57.143	0	0	0	0	0	0	0	0	0	0	0	59.292	52.542	0	0	0	0	0	0	0
Acema1-748759	100.000	29.956	0	0	0	28.444	30.978	28.358	30.645	27.273	32.099	35.814	29.310	28.803	27.273	33.696	27.670	23.587	0	31.047	24.742	0	0	40.039	33.613	26.204	32.500	0	0	0	0	0	0	29.545	0	28.492	0	32.500	35.606	29.577	36.771	29.333	29.278	0	0	0	0	0	0
Acema1-779894	100.000	0	0	0	0	0	0	0	0	0	0	0	0	0	0	0	0	0	0	38.710	0	0	0	0	0	58.621	0	0	0	0	0	0	0	0	0	0	0	0	45.082	0	0	0	0	0	0	0	0	0	0
Acema1-746444	100.000	33.333	0	0	0	0	0	0	0	0	24.862	0	0	0	0	23.418	0	0	0	23.175	0	0	0	30.233	0	27.411	23.950	0	26.950	0	0	0	0	0	0	0	0	0	24.161	0	25.000	0	0	0	0	0	0	0	0
Acema1-754920	100.000	0	0	0	0	0	0	0	0	0	0	0	0	0	0	27.027	0	0	0	0	0	0	0	39.583	0	37.363	0	0	0	0	0	0	0	0	0	0	0	0	0	0	34.286	33.333	0	0	0	0	0	0	0
Acema1-812255	100.000	41.096	36.364	41.935	40.323	59.375	45.000	0	35.088	0	33.766	39.655	38.235	41.818	37.097	37.879	35.616	35.616	34.118	33.333	36.111	0	0	40.000	35.938	43.396	0	0	40.909	36.842	46.667	41.667	46.667	44.444	50.000	41.667	40.000	36.842	33.333	0	38.182	44.262	0	45.455	46.875	41.270	0	35.938	0
Acema1-808927	100.000	35.065	0	0	0	0	0	0	0	0	0	0	0	0	0	0	0	0	0	0	0	0	0	0	0	52.632	0	0	56.250	0	0	0	0	0	0	0	0	0	45.833	0	0	0	0	0	0	0	0	0	0
Acema1-693491	100.000	0	0	0	0	0	0	0	0	0	29.398	0	0	0	0	58.784	0	0	0	0	0	0	0	53.378	0	75.551	0	0	0	0	0	0	0	0	0	0	0	0	0	0	51.770	0	0	0	0	0	0	0	0
Acema1-737945	100.000	39.683	0	0	0	28.571	0	0	0	0	35.294	0	0	0	0	34.416	0	0	0	27.950	0	0	0	0	0	35.000	0	0	0	0	0	0	0	0	0	0	0	0	31.579	0	0	0	0	0	0	0	0	0	0
Acema1-754613	100.000	0	0	0	0	0	0	0	0	0	0	0	0	0	0	0	0	0	0	0	0	0	0	0	0	0	0	0	0	0	0	0	0	0	0	0	0	0	0	0	0	0	0	0	0	0	0	0	0
Acema1-578831	100.000	61.069	34.623	38.057	28.571	74.576	25.641	0	56.178	56.023	0	53.935	57.087	42.442	61.321	57.471	44.423	44.423	0	74.060	55.028	40.848	0	64.547	44.722	81.836	60.653	0	58.126	0	41.276	43.048	41.683	41.121	0	0	0	33.136	75.287	36.842	64.639	36.145	60.501	41.223	42.722	41.856	41.188	26.316	0
Acema1-739984	100.000	0	0	0	0	0	0	0	0	0	0	0	0	0	0	0	0	0	0	0	0	0	0	0	0	0	0	0	0	0	0	0	0	0	0	0	0	0	0	0	0	0	0	0	0	0	0	0	0
Acema1-799730	100.000	39.726	46.154	0	49.057	57.895	0	0	0	57.143	63.158	49.091	0	0	0	63.158	0	0	0	0	0	0	0	49.153	0	75.439	0	54.717	0	0	48.214	40.351	0	50.877	0	47.619	49.153	0	63.158	0	54.386	59.649	0	0	0	0	0	0	0
Acema1-104902	100.000	25.822	24.277	23.664	23.881	0	23.615	69.674	0	25.941	74.314	24.599	56.391	27.723	25.110	78.856	24.880	24.390	25.000	25.824	0	27.885	0	26.368	22.289	83.541	28.049	23.188	21.591	29.412	30.097	23.932	30.435	25.444	25.153	22.222	31.183	21.530	66.085	0	26.512	25.000	24.691	34.951	27.679	25.888	23.810	22.404	31.731
Acema1-659197	100.000	32.510	0	0	0	0	0	24.066	26.909	0	29.572	28.111	29.150	0	25.523	33.745	0	0	0	29.771	0	0	0	30.894	0	46.091	0	0	27.064	29.268	0	0	0	0	30.292	0	0	0	32.271	0	30.924	31.897	0	0	0	0	0	0	0
Acema1-401187	100.000	0	0	0	0	0	0	0	0	0	0	0	0	0	0	0	0	0	0	0	0	0	0	0	0	0	0	0	0	0	0	0	0	0	0	0	0	0	0	0	0	0	0	0	0	0	0	0	0
Acema1-786199	100.000	0	0	0	33.086	0	32.953	0	0	0	0	35.410	41.436	32.515	0	44.749	0	0	0	0	0	0	0	36.336	30.501	0	0	33.486	34.868	32.175	0	0	0	33.134	0	31.378	32.596	0	45.482	0	37.519	33.383	45.166	0	0	34.242	0	32.824	0
Acema1-685261	100.000	0	0	0	0	0	0	0	0	0	0	0	0	0	0	0	0	0	0	0	0	0	0	0	0	0	0	0	0	0	0	0	0	0	0	0	0	0	0	0	0	0	0	0	0	0	0	0	0
Acema1-724229	100.000	0	0	0	0	0	0	0	26.471	0	0	0	0	0	34.104	0	0	0	0	0	0	0	0	0	0	0	0	0	0	0	0	0	0	0	0	22.647	0	0	0	0	30.693	0	0	0	0	0	0	0	0
Acema1-804316	100.000	0	0	0	0	40.449	0	0	0	0	38.824	0	0	0	0	39.773	0	0	0	0	40.278	0	0	0	0	46.939	0	0	0	0	0	0	0	0	0	0	0	0	32.653	0	0	0	0	0	0	0	0	0	0
Acema1-680151	100.000	0	0	0	0	0	0	0	0	0	0	0	0	0	0	0	0	0	0	0	0	0	0	0	0	0	0	0	0	0	0	0	0	0	0	0	0	0	0	0	0	0	0	0	0	0	0	0	0
Acema1-799875	100.000	26.736	0	0	0	27.491	0	27.372	25.000	26.568	50.943	25.468	25.301	0	27.925	49.655	0	0	0	26.877	25.170	0	0	27.881	0	60.635	27.675	0	27.941	0	0	0	0	0	0	0	0	0	46.689	0	29.412	0	26.259	0	0	0	0	20.853	0
Acema1-728706	100.000	56.307	33.391	33.953	28.676	47.818	40.860	36.768	31.404	39.929	23.965	60.739	63.370	42.376	51.675	63.273	31.616	31.616	31.485	51.509	43.400	27.083	0	46.448	32.753	45.841	35.889	50.847	42.000	33.221	36.757	35.325	33.507	43.040	26.617	31.964	35.567	24.229	62.218	30.374	46.029	58.621	49.278	31.153	31.488	30.258	31.222	32.313	33.746
Acema1-741746	100.000	0	0	0	0	0	0	0	0	0	0	0	0	0	0	0	0	0	0	0	0	0	0	0	0	0	0	0	0	0	0	0	0	0	0	0	0	0	0	0	0	0	0	0	0	0	0	0	0
Acema1-751117	100.000	0	0	0	0	0	0	0	0	0	32.432	0	0	0	0	0	0	0	0	31.034	0	0	0	0	0	26.316	0	0	30.588	0	0	0	0	0	0	0	0	0	0	0	0	0	0	0	0	0	0	0	0
Acema1-694662	100.000	0	0	0	0	0	0	0	0	0	0	0	0	0	0	38.251	0	0	0	0	0	0	0	0	0	0	0	0	0	0	0	0	0	0	0	0	0	0	0	0	0	0	0	0	0	0	0	0	0
Acema1-754204	100.000	33.513	0	0	0	62.234	0	32.246	32.021	38.144	51.966	32.977	33.267	0	35.943	56.281	0	0	32.961	46.472	29.947	0	0	38.182	48.077	60.963	33.275	27.948	32.613	0	0	0	0	0	32.584	0	0	26.506	55.080	33.775	39.591	0	30.973	0	0	0	0	0	0
Acema1-811811	100.000	0	0	0	0	0	0	0	0	0	0	0	0	0	0	36.607	0	0	0	0	0	0	0	0	0	0	0	0	0	0	0	0	0	0	0	0	0	0	0	0	0	0	0	0	0	0	0	0	0
Acema1-714932	100.000	31.985	30.931	28.274	27.545	38.320	42.784	34.190	23.823	24.749	32.172	46.210	45.897	30.388	65.985	38.411	30.882	30.882	32.787	37.553	26.115	30.425	23.622	25.000	32.176	32.817	27.794	28.261	44.205	29.194	25.282	29.439	26.518	30.508	43.041	30.524	48.571	31.210	32.908	29.022	26.480	38.095	26.183	27.964	31.116	38.298	30.804	29.286	49.482
Acema1-752108	100.000	0	0	0	0	0	0	0	0	0	0	0	0	0	0	0	0	0	0	0	0	0	0	0	0	0	0	0	0	0	0	0	0	0	0	0	0	0	0	0	0	0	0	0	0	0	0	0	0
Acema1-676894	100.000	0	0	0	0	0	0	0	0	0	0	0	0	0	0	0	0	0	0	0	0	0	0	0	0	0	0	0	0	0	0	0	0	0	0	0	0	0	0	0	0	0	0	0	0	0	0	0	0
Acema1-783167	100.000	0	0	0	0	0	0	0	0	0	0	0	0	0	0	0	0	0	0	0	0	0	0	0	0	93.000	0	0	0	0	0	0	0	0	0	0	0	0	0	0	0	0	0	0	0	0	0	0	0
Acema1-780148	100.000	40.000	0	0	0	0	0	35.821	0	0	50.000	33.178	37.945	30.612	27.636	50.427	0	0	24.828	30.472	0	0	0	29.902	0	45.693	0	0	37.000	0	0	0	0	0	37.143	0	0	0	32.636	0	29.075	0	0	0	0	0	0	0	32.143
Acema1-808928	100.000	31.053	0	0	0	0	0	0	0	0	39.286	28.966	0	0	0	36.264	0	0	40.678	0	30.588	0	0	31.933	0	28.700	27.049	0	30.769	0	0	0	0	0	0	0	0	0	33.835	40.476	33.000	0	0	0	0	0	0	0	39.623
Acema1-564472	100.000	38.276	0	0	0	35.401	33.692	25.339	0	0	39.493	30.686	31.959	0	0	40.845	31.317	34.629	30.824	39.649	0	0	0	35.811	0	42.123	0	0	35.357	35.088	0	0	0	29.167	0	26.596	0	0	41.791	0	38.246	31.560	0	29.965	0	0	0	31.525	0
Acema1-690716	100.000	29.167	28.638	32.367	33.790	47.847	30.319	29.448	32.903	31.481	31.481	42.922	44.292	30.612	45.455	30.464	29.310	27.586	32.237	33.333	29.870	29.268	0	44.550	34.694	45.238	29.605	28.302	43.891	33.333	31.507	31.677	27.211	34.839	36.866	45.495	30.460	0	44.393	0	44.390	28.659	27.950	33.333	27.211	29.646	28.387	32.020	32.407
Acema1-778447	100.000	0	0	0	0	0	0	0	0	0	0	0	0	0	0	0	0	0	0	0	0	0	0	0	0	0	0	0	0	0	0	0	0	0	0	0	0	0	0	0	0	0	0	0	0	0	0	0	0
Acema1-699444	100.000	0	0	0	0	0	0	0	0	0	0	0	0	0	0	0	0	0	0	0	0	0	0	0	0	0	0	0	0	0	0	0	0	0	0	0	0	0	0	0	0	0	0	0	0	0	0	0	0
Acema1-744335	100.000	0	0	0	0	0	0	0	0	0	0	0	0	0	0	0	0	0	0	0	0	0	0	0	0	40.212	0	0	0	0	0	0	0	0	0	0	0	0	0	0	0	0	0	0	0	0	0	0	0
Acema1-679507	100.000	56.422	0	0	0	67.411	37.850	0	31.217	0	77.273	34.500	38.732	0	54.884	71.171	0	0	0	40.826	0	0	0	56.221	0	81.900	0	0	48.661	0	34.579	34.286	0	0	0	0	0	0	75.336	0	46.047	0	27.451	0	0	0	0	34.975	0
Acema1-699691	100.000	33.223	34.094	32.109	36.975	24.579	33.450	48.761	54.340	25.597	24.340	24.217	35.656	33.540	28.049	24.332	34.895	34.895	34.150	24.828	44.356	29.289	30.592	35.737	33.449	26.861	29.044	35.201	25.092	32.540	34.532	34.186	30.303	34.901	35.601	33.286	33.600	36.041	25.338	38.230	25.697	34.309	32.500	33.479	32.773	34.848	34.577	35.043	31.092
Acema1-711177	100.000	34.948	0	0	39.394	27.165	37.160	0	30.303	20.205	48.547	55.556	79.091	0	50.000	70.122	0	0	0	57.927	27.273	0	0	26.800	0	47.305	22.764	0	64.955	0	25.784	22.662	40.594	40.964	0	0	37.690	27.703	41.637	0	40.950	41.892	25.670	0	23.438	0	0	38.323	36.418
Acema1-777843	100.000	26.515	0	0	0	0	29.371	0	28.488	33.099	34.328	38.849	31.148	36.585	0	35.484	31.293	31.293	0	37.671	35.211	0	0	38.095	30.282	36.364	39.200	0	0	0	0	0	0	32.353	0	29.078	0	0	33.103	0	39.506	32.704	40.523	0	0	0	0	0	0
Acema1-332902	100.000	0	0	0	0	0	0	0	0	0	0	0	0	0	0	0	0	0	0	0	0	0	0	0	0	0	0	0	0	0	0	0	0	0	0	0	0	0	0	0	0	0	0	0	0	0	0	0	0
Acema1-739691	100.000	30.645	0	0	0	0	0	0	34.259	0	33.811	35.772	0	0	32.026	38.739	0	0	0	35.433	0	0	0	27.586	0	37.931	0	0	39.474	0	0	0	0	0	0	0	0	0	29.917	0	37.815	0	0	0	0	0	0	0	0
Acema1-178376	100.000	0	0	0	0	0	0	0	0	0	0	0	0	0	0	0	0	0	0	0	0	0	0	0	0	0	0	0	0	0	0	0	0	0	0	0	0	0	0	0	0	0	0	0	0	0	0	0	0
Acema1-752738	100.000	0	0	0	0	0	0	0	0	0	0	0	0	0	0	0	0	0	0	0	0	0	0	0	0	28.270	0	0	0	0	0	0	0	0	0	0	0	0	0	0	0	0	0	0	0	0	0	0	0
Acema1-638027	100.000	37.186	33.663	33.498	31.100	0	32.870	31.081	28.230	30.374	35.841	0	39.252	32.367	34.314	30.165	27.317	27.317	28.704	33.333	0	26.500	0	36.410	27.461	34.034	39.713	31.000	37.755	32.692	31.472	26.636	33.981	30.392	30.542	31.527	30.570	0	30.712	0	37.949	32.479	37.681	34.259	29.952	29.808	31.414	32.039	31.527
Acema1-796424	100.000	39.268	37.978	36.900	37.939	67.982	35.340	33.800	58.333	0	26.630	41.763	38.739	36.996	40.275	50.217	39.950	39.950	38.791	39.269	46.651	26.496	21.705	59.251	38.161	54.845	34.873	28.224	38.084	36.961	35.909	40.943	29.235	37.717	38.320	37.557	38.229	0	38.313	23.026	36.446	38.215	33.261	38.041	27.649	38.117	0	28.645	38.876
Acema1-800759	100.000	44.591	27.293	28.750	28.536	67.839	30.151	23.698	49.864	27.387	65.570	25.879	56.784	34.762	27.792	67.095	28.302	28.302	37.302	61.616	52.394	28.788	25.000	28.389	27.907	76.904	52.520	34.860	27.500	29.194	27.696	29.199	28.348	29.333	32.090	30.612	30.233	29.870	54.427	0	57.179	29.870	55.968	29.241	31.695	28.922	28.926	28.700	29.820
Acema1-811904	100.000	46.759	0	0	0	0	0	0	0	0	50.973	53.030	56.561	0	0	56.872	0	0	0	61.187	0	0	0	0	0	54.582	0	0	47.393	0	0	0	0	0	0	0	0	0	54.839	0	0	0	0	0	0	0	0	0	0
Acema1-675776	100.000	32.670	28.338	29.661	31.871	30.141	32.764	31.752	31.233	31.507	78.510	33.058	34.943	32.410	34.551	70.470	28.883	28.883	33.799	30.398	31.356	32.326	30.141	45.714	34.831	84.302	32.000	31.615	37.069	31.667	32.337	32.782	30.312	29.722	33.784	35.047	30.532	0	77.391	0	46.000	32.500	31.412	32.320	33.333	30.682	32.286	33.654	31.436
Acema1-601323	100.000	27.754	31.373	64.482	30.155	66.390	29.861	25.870	32.043	26.978	66.034	29.175	30.283	30.398	28.400	28.924	31.601	31.393	30.544	25.407	29.837	32.033	27.473	74.788	31.193	82.377	29.817	64.331	28.870	31.643	30.435	30.176	30.856	27.054	67.241	31.846	27.731	32.391	29.587	30.047	74.894	74.171	28.605	31.455	29.138	31.553	65.121	29.825	29.237
Acema1-727136	100.000	37.692	28.244	0	30.233	33.835	31.008	0	0	0	29.508	34.000	29.310	33.735	37.255	35.088	0	0	0	42.105	32.847	36.145	0	41.000	28.302	44.928	33.684	0	33.333	0	0	0	0	0	0	0	0	0	34.783	0	35.385	0	29.762	0	0	0	0	0	0
Acema1-739158	100.000	0	0	0	0	0	0	0	0	0	0	0	0	0	0	0	0	0	0	0	0	0	0	0	0	0	0	0	0	0	0	0	0	0	0	0	0	0	0	0	0	0	0	0	0	0	0	0	0
Acema1-589984	100.000	58.594	36.111	35.729	34.066	58.935	24.500	0	58.434	57.225	0	60.792	60.400	42.455	53.065	75.764	41.165	41.165	22.064	59.245	55.621	41.765	0	59.642	42.549	79.268	61.829	22.330	50.870	20.197	41.245	41.373	43.145	43.195	0	0	0	34.565	75.400	37.017	62.722	38.411	63.618	45.041	43.281	43.625	45.070	0	29.358
Acema1-323408	100.000	0	0	0	0	0	0	0	0	0	0	0	0	0	0	0	0	0	0	0	0	0	0	0	0	52.672	0	0	0	0	0	0	0	0	0	0	0	0	0	0	0	0	0	0	0	0	0	0	0
Acema1-792379	100.000	46.964	23.841	21.667	30.233	34.291	23.545	33.708	33.157	34.239	31.041	35.060	32.919	32.364	31.927	47.037	21.218	21.190	25.000	30.435	31.261	21.457	25.362	33.519	22.835	79.204	32.353	25.102	32.530	29.234	22.059	24.490	27.405	31.550	34.783	26.993	30.769	25.902	31.239	25.215	34.815	24.717	33.028	27.444	22.624	29.779	22.509	29.845	24.798
Acema1-740957	100.000	0	0	0	0	0	0	0	0	0	0	0	0	0	0	0	0	0	0	0	0	0	0	0	0	0	0	0	0	0	0	0	0	0	0	0	0	0	0	0	0	0	0	0	0	0	0	0	0
Acema1-744659	100.000	0	0	0	0	0	0	0	0	0	0	0	0	0	0	0	0	0	0	0	0	0	0	0	0	0	0	0	0	0	0	0	0	0	0	0	0	0	0	0	0	0	0	0	0	0	0	0	0
Acema1-700021	100.000	73.779	47.036	45.849	25.182	87.433	24.847	27.037	69.908	63.250	76.851	68.802	67.790	51.765	74.840	88.136	53.601	53.601	0	77.353	64.706	53.853	0	74.771	53.637	90.476	65.027	0	74.235	0	51.020	52.119	54.464	53.405	23.729	0	53.082	50.097	86.559	49.587	75.463	0	65.995	48.148	54.945	51.192	51.684	49.449	29.918
Acema1-718229	100.000	26.749	46.269	47.751	28.010	23.453	27.671	25.953	26.709	27.027	26.718	27.354	26.082	27.390	26.950	25.130	41.391	41.501	28.397	25.081	27.448	29.103	29.663	63.532	27.573	27.134	28.373	27.321	27.419	28.408	28.760	28.647	27.627	27.503	28.995	26.629	42.778	41.796	25.256	42.193	63.417	27.237	27.376	42.714	45.201	28.208	41.256	28.068	27.031
Acema1-724785	100.000	43.692	0	0	0	0	0	0	0	0	0	0	0	0	37.371	0	0	0	0	0	0	0	0	39.467	0	0	0	0	0	0	0	0	0	0	0	0	0	0	0	0	0	0	0	0	0	0	0	0	0
Acema1-729200	100.000	31.481	32.165	32.657	32.857	32.325	35.174	32.587	33.723	31.906	33.523	32.115	31.939	32.207	32.943	33.333	31.384	31.384	31.799	33.459	33.118	30.658	32.577	32.193	36.798	34.095	36.498	31.002	32.549	31.148	33.266	32.115	31.772	31.772	32.298	31.352	34.205	28.660	32.233	30.123	34.016	31.977	36.287	32.064	32.231	33.671	30.539	30.769	32.994
Acema1-803970	100.000	0	0	0	0	0	0	0	0	0	38.462	0	0	0	0	0	0	0	0	0	0	0	0	0	0	42.683	0	0	0	0	0	0	0	0	0	0	0	0	0	0	0	0	0	0	0	0	0	0	0
Acema1-635707	100.000	51.411	34.273	32.563	32.106	49.278	37.442	48.682	39.881	40.381	43.426	49.793	50.976	34.240	42.650	47.193	34.188	33.554	35.111	52.834	42.659	35.671	44.658	52.130	33.183	80.408	45.745	35.845	44.533	35.065	32.871	32.341	35.220	32.462	34.043	32.347	35.065	29.274	43.976	27.619	52.333	35.135	43.737	35.230	34.043	34.873	33.476	35.512	34.624
Acema1-736137	100.000	0	0	0	0	28.058	32.609	0	0	0	0	0	0	0	0	36.145	0	0	33.333	0	0	0	0	32.143	0	0	28.049	0	0	0	0	0	0	0	0	0	0	0	0	0	37.662	0	0	0	0	0	0	0	0
Acema1-645117	100.000	67.193	29.811	32.830	30.848	79.484	32.391	51.867	59.976	55.743	71.493	62.162	61.639	43.494	65.646	76.734	44.530	44.530	31.250	73.841	52.753	42.396	30.435	68.601	46.659	80.556	57.811	24.169	67.200	47.565	47.759	45.814	46.682	44.934	28.968	30.946	28.682	42.235	77.212	44.622	68.686	36.927	57.848	44.239	41.479	44.394	42.985	31.105	30.620
Acema1-749457	100.000	0	0	0	0	0	0	0	0	0	0	0	0	0	0	0	0	0	0	0	0	0	0	0	0	0	0	0	0	0	0	0	0	0	0	25.517	0	0	0	0	0	0	0	0	0	0	0	0	0
Acema1-740273	100.000	0	0	0	0	0	0	36.232	31.111	0	0	31.884	37.795	0	0	36.000	0	0	0	26.496	0	0	0	0	0	51.872	0	0	0	0	0	0	0	0	0	0	0	0	30.769	0	0	0	0	0	0	0	0	0	28.455
Acema1-586231	100.000	0	0	0	0	0	0	0	0	31.148	0	0	0	0	0	37.662	0	0	29.070	0	33.333	0	0	55.705	29.771	35.135	33.152	0	0	30.556	0	33.333	0	0	0	32.292	0	0	33.505	35.443	0	30.108	23.718	37.143	0	32.778	0	0	0
Acema1-701910	100.000	38.835	24.903	25.000	28.205	63.669	25.912	45.486	24.906	24.910	86.620	42.123	25.000	27.869	27.273	41.975	26.136	26.136	23.656	24.528	24.014	24.820	27.734	52.330	26.515	61.538	24.621	29.240	26.829	26.592	25.379	25.000	28.205	25.758	27.149	25.000	24.468	25.379	56.436	24.167	26.429	25.177	25.000	25.271	25.843	26.538	24.528	28.058	26.316
Acema1-365093	100.000	0	0	0	0	0	0	0	0	0	35.484	0	0	0	0	28.395	0	0	0	0	0	0	0	0	0	39.623	0	0	0	0	0	0	0	0	0	0	0	0	40.000	0	0	0	0	0	0	0	0	0	0
Acema1-586804	100.000	42.940	32.500	30.786	29.389	42.620	34.152	40.734	38.742	37.303	41.267	41.548	43.125	31.364	37.702	41.829	31.361	32.314	31.209	43.187	35.671	30.485	37.959	42.829	36.073	56.250	38.716	29.297	41.667	33.636	31.839	30.784	31.579	31.337	25.114	32.477	28.902	29.314	41.520	28.671	41.426	30.162	38.494	30.099	28.901	32.805	29.399	31.746	32.084
Acema1-702820	100.000	22.524	0	0	0	28.044	24.672	0	27.701	23.845	29.203	27.638	29.493	0	23.829	60.761	0	0	0	0	37.886	24.354	0	61.728	26.603	27.725	27.095	0	23.319	0	23.106	25.373	0	0	0	23.826	0	0	24.513	28.235	26.446	0	23.891	0	26.259	0	0	0	0
Acema1-745605	100.000	0	0	0	0	0	0	0	0	0	30.709	0	0	0	0	0	0	0	0	0	0	0	0	0	0	0	0	0	0	0	0	0	0	0	0	0	0	0	34.177	0	0	0	0	0	0	0	0	0	0
Acema1-783739	100.000	37.705	40.777	34.184	31.414	29.082	35.079	30.729	27.411	26.872	25.000	36.111	39.655	36.649	26.316	28.244	40.777	40.777	33.163	25.000	35.802	24.590	24.091	25.210	36.290	25.974	32.099	36.800	28.502	32.984	43.158	32.275	35.602	35.079	30.317	30.085	35.079	32.886	28.326	29.577	34.259	30.366	27.731	33.508	34.375	33.508	36.126	32.461	35.417
Acema1-746294	100.000	65.185	26.190	25.141	26.240	75.904	27.753	67.712	60.095	27.200	72.564	67.018	69.797	24.780	68.819	68.923	27.202	29.330	26.604	69.023	25.704	54.676	26.991	70.223	26.376	74.926	27.860	53.971	65.446	28.758	23.992	26.810	27.621	28.989	26.834	27.289	26.779	26.679	72.334	25.388	66.161	30.093	27.574	26.523	27.921	27.565	25.192	27.392	27.079
Acema1-636424	100.000	31.071	0	0	0	29.799	34.694	26.629	24.044	30.579	31.642	26.869	32.571	0	38.060	32.733	0	0	0	31.786	0	0	0	29.091	0	33.020	25.934	0	28.333	36.047	28.221	31.624	0	0	0	0	0	0	27.912	0	29.939	38.462	32.394	24.917	0	0	0	24.766	0
Acema1-679509	100.000	75.000	0	0	0	73.034	0	0	0	0	93.548	0	50.000	0	70.370	69.231	0	0	0	0	0	0	0	68.966	0	90.909	0	0	60.526	0	0	0	0	50.000	0	27.586	0	0	90.000	0	57.576	33.784	0	0	0	0	0	0	0
Acema1-665639	100.000	35.903	48.031	42.857	46.853	50.689	49.194	36.678	33.800	38.514	43.002	32.791	35.766	46.809	36.504	40.812	43.030	36.032	39.024	55.435	37.209	58.333	40.373	40.798	44.882	40.415	35.948	55.000	41.640	0	44.586	39.429	42.331	54.545	38.798	42.038	40.000	35.648	41.961	38.426	41.162	54.651	38.126	41.520	44.526	32.420	38.496	64.516	33.740
Acema1-557058	100.000	40.678	58.333	43.210	0	46.154	0	38.462	46.296	39.623	42.105	49.020	38.462	38.889	44.615	43.396	0	0	0	39.062	41.791	0	0	42.188	0	48.077	41.538	0	42.105	0	0	0	47.458	43.077	0	43.077	42.373	0	44.231	0	52.308	46.875	38.462	0	44.828	41.818	0	42.857	35.385
Acema1-811066	100.000	53.287	39.527	38.112	37.458	70.035	35.932	55.903	49.485	48.571	71.777	57.143	55.052	35.526	53.793	68.990	41.812	42.857	34.343	61.458	48.299	39.194	37.417	61.512	36.545	68.641	48.485	40.068	54.209	36.455	37.931	39.510	37.153	38.176	38.811	37.966	35.294	35.664	67.596	38.194	59.794	36.364	49.653	38.776	36.066	36.486	37.282	38.796	35.986
Acema1-693134	100.000	0	0	0	0	0	0	0	0	0	0	0	0	0	0	50.000	0	0	0	0	0	0	0	0	0	0	0	0	31.507	0	0	0	0	0	0	0	0	0	48.544	0	0	0	0	0	0	0	0	0	0
Acema1-803114	100.000	30.495	24.319	25.591	29.375	30.648	25.855	27.615	27.600	27.923	30.419	29.804	53.707	29.705	57.615	60.507	23.821	23.821	27.466	28.431	27.698	21.459	26.531	60.634	25.556	76.648	29.188	24.395	28.030	28.008	24.109	23.551	26.772	26.488	30.435	45.996	27.473	25.641	33.136	23.464	60.297	25.344	28.051	28.952	24.905	27.068	25.290	27.898	24.314
Acema1-731441	100.000	47.351	32.787	37.109	31.497	66.392	37.234	32.194	32.083	36.403	32.567	44.925	45.105	28.118	50.984	29.878	36.419	36.419	27.647	64.980	31.144	34.607	0	47.195	33.169	49.091	31.278	34.639	46.875	37.965	34.570	36.204	31.981	34.503	29.915	38.509	30.804	0	31.463	28.682	46.468	33.022	33.542	37.474	31.961	29.957	29.247	30.769	30.416
Acema1-626280	100.000	41.720	31.106	33.400	34.454	41.228	35.870	36.420	35.095	33.125	39.785	40.164	35.305	32.604	43.348	39.565	33.333	33.333	33.333	38.480	34.615	32.096	30.753	37.053	32.618	41.141	35.870	32.839	29.897	32.083	32.543	31.287	32.104	32.364	33.600	31.969	30.966	28.980	70.954	30.435	49.342	33.202	37.336	30.591	31.200	32.914	32.143	29.600	32.411
Acema1-739987	100.000	0	0	0	0	0	0	0	0	0	0	0	0	0	0	0	0	0	0	0	0	0	0	0	0	0	0	0	0	0	0	0	0	0	0	0	0	0	0	0	0	0	0	0	0	0	0	0	0
Acema1-749067	100.000	0	0	0	0	0	0	0	0	0	0	0	0	0	0	28.824	0	0	0	0	0	0	0	0	0	0	0	0	0	0	0	0	0	0	0	0	0	0	0	0	0	0	0	0	0	0	0	0	0
Acema1-789295	100.000	0	0	0	0	0	0	0	0	0	0	0	0	0	0	0	0	0	0	0	0	0	0	0	0	0	0	0	0	0	0	0	0	0	0	0	0	0	0	0	0	0	0	0	0	0	0	0	0
Acema1-754768	100.000	0	0	0	0	0	0	0	0	0	0	0	0	0	0	0	0	0	0	0	0	0	0	0	0	0	0	0	0	0	0	0	0	0	0	0	0	0	0	0	0	0	0	0	0	0	0	0	0
Acema1-238264	100.000	38.971	0	0	0	0	0	0	0	0	0	0	0	0	0	0	0	0	0	0	0	0	0	0	0	74.436	0	0	36.306	0	0	0	0	0	0	0	0	0	0	0	0	0	0	0	0	0	0	0	0
Acema1-694001	100.000	38.018	38.235	39.500	0	26.047	37.681	27.389	38.041	23.618	24.064	0	34.591	0	24.873	32.124	0	0	28.873	23.451	57.500	0	0	32.990	0	50.820	62.903	0	34.430	0	0	0	0	38.626	0	0	0	0	30.693	0	32.787	0	29.268	0	0	22.778	0	0	0
Acema1-750406	100.000	49.567	32.468	29.333	27.094	30.427	29.496	32.463	30.597	64.449	29.264	33.453	33.333	41.257	52.888	32.762	44.186	44.090	30.869	50.538	32.510	26.727	29.207	31.783	34.004	30.427	32.824	30.906	52.060	28.780	28.107	30.426	30.291	28.991	46.911	50.877	29.490	27.778	67.050	24.462	31.783	30.978	27.536	30.742	29.443	30.577	29.287	28.927	30.978
Acema1-680838	100.000	0	0	0	0	0	0	0	0	0	0	0	0	0	0	0	0	0	0	0	0	0	0	0	0	0	0	0	0	0	0	0	0	0	0	0	0	0	0	0	0	0	0	0	0	0	0	0	0
Acema1-753262	100.000	50.000	0	0	0	0	0	0	45.902	0	46.667	0	0	0	54.839	52.381	0	0	41.379	45.000	0	0	0	51.613	0	55.556	48.333	0	0	0	0	0	0	0	0	0	0	0	66.667	0	0	0	53.191	0	0	0	0	42.373	0
Acema1-743429	100.000	42.282	27.072	25.131	27.517	27.044	36.538	24.277	39.735	31.250	24.841	40.816	43.396	36.196	33.333	57.419	29.060	29.915	28.025	31.126	31.579	34.783	25.150	45.342	30.723	56.250	29.319	30.000	39.744	29.730	28.488	29.333	29.299	31.579	28.205	31.522	31.492	32.308	43.038	30.400	50.633	31.481	41.615	32.800	30.303	26.027	30.000	26.633	31.210
Acema1-753689	100.000	27.374	0	0	0	0	0	0	0	0	0	0	0	0	0	27.876	0	0	0	31.532	0	0	0	0	0	31.667	0	0	38.028	0	0	0	0	0	0	0	0	0	32.500	0	29.710	0	0	0	0	0	0	0	0
Acema1-600880	100.000	42.314	30.515	31.332	31.092	37.311	33.068	36.145	31.695	38.336	37.651	29.307	36.204	43.110	43.238	62.779	30.920	31.450	29.577	44.097	40.747	31.349	30.567	45.310	31.513	64.799	41.637	28.053	42.882	29.924	29.851	31.689	31.089	33.270	28.440	28.927	33.206	32.525	43.772	30.000	46.713	31.211	41.434	31.801	30.898	31.579	29.490	29.710	33.069
Acema1-780519	100.000	27.002	0	31.587	0	25.909	28.235	0	26.558	27.596	26.110	22.185	0	0	0	30.303	0	0	31.405	0	0	0	0	26.147	0	25.599	29.796	0	27.385	0	0	0	0	0	0	0	0	0	28.685	0	28.438	0	0	0	0	29.255	0	0	0
Acema1-308159	100.000	0	0	0	0	35.955	0	0	0	0	34.211	0	0	0	0	44.330	0	0	0	38.017	0	0	0	0	0	0	0	0	0	0	0	0	0	0	0	0	0	0	33.728	0	0	0	0	0	0	0	0	0	0
Acema1-755165	100.000	0	0	0	0	0	0	0	0	0	0	0	0	0	0	0	0	0	0	0	0	0	0	0	0	0	0	0	0	0	0	0	0	0	0	0	0	0	0	0	0	0	0	0	0	0	0	0	0
Acema1-809365	100.000	45.794	0	0	0	0	0	0	28.571	32.710	0	0	38.235	0	38.168	38.710	0	0	0	39.362	0	0	0	40.187	0	33.621	0	0	33.696	0	0	0	0	0	0	0	0	0	35.632	0	37.615	0	0	0	0	0	0	0	0
Acema1-651041	100.000	47.205	0	0	0	31.378	0	31.834	30.159	32.540	29.261	31.313	47.078	0	28.963	44.134	0	0	0	27.746	32.143	0	0	43.224	0	49.474	28.528	0	31.338	0	0	0	0	0	0	0	0	0	32.086	0	43.552	0	30.971	0	0	0	0	27.246	0
Acema1-719066	100.000	48.239	39.655	41.281	43.416	46.831	45.552	46.479	47.183	45.423	48.239	47.535	47.887	44.128	45.070	48.057	45.907	44.484	46.043	46.831	45.775	41.637	40.357	45.230	41.637	46.831	47.887	41.637	44.366	44.484	46.939	42.806	43.682	45.149	44.280	39.858	42.349	36.749	47.887	37.943	45.423	44.484	48.239	44.128	45.896	45.926	41.637	44.030	42.069
Acema1-762792	100.000	0	0	0	0	31.746	0	0	0	0	0	0	0	0	0	70.909	0	0	0	0	0	0	0	0	0	0	0	0	0	0	0	0	0	0	0	0	0	0	0	0	0	0	0	0	0	0	0	0	0
Acema1-807098	100.000	26.163	0	0	0	43.103	0	25.620	28.571	0	24.390	0	0	0	31.606	34.302	0	0	0	23.144	0	0	0	29.032	0	41.176	0	0	30.508	0	0	0	0	0	0	0	0	0	26.415	0	22.709	0	0	0	0	0	0	0	0
Acema1-748590	100.000	0	0	0	0	0	0	0	0	0	0	0	0	0	0	0	0	0	0	0	0	0	0	0	0	0	0	0	0	0	0	0	0	0	0	0	0	0	0	0	0	0	0	0	0	0	0	0	0
Acema1-689256	100.000	0	40.254	41.044	42.816	56.966	42.734	0	45.156	0	0	44.618	44.206	42.713	46.910	55.916	0	29.548	46.444	40.197	0	42.291	0	46.505	42.151	51.515	0	45.075	0	37.032	41.679	42.550	41.913	43.966	0	44.429	42.128	33.400	0	0	47.534	41.059	0	43.678	42.672	41.477	42.331	45.036	40.426
Acema1-678870	100.000	42.512	0	0	0	0	42.396	31.061	30.952	0	44.118	30.534	39.662	36.530	37.838	36.429	0	0	36.607	45.455	28.671	0	0	0	37.131	69.484	28.070	41.420	0	37.500	36.444	35.398	34.802	38.028	39.269	37.559	0	34.395	35.196	38.554	57.870	39.623	32.168	0	0	39.352	0	39.437	35.610
Acema1-167320	100.000	41.379	0	20.398	0	0	23.183	0	0	0	35.294	31.707	43.077	0	31.962	29.101	0	0	0	51.923	0	0	0	37.349	0	41.608	0	0	39.362	0	0	0	0	0	0	0	0	0	36.520	0	43.103	0	0	0	0	0	0	0	0
Acema1-621304	100.000	59.055	38.767	40.166	41.163	35.714	39.917	54.405	54.583	33.194	35.758	55.187	56.549	58.108	63.489	72.822	36.937	36.937	41.909	34.658	44.283	32.599	32.444	37.647	40.764	72.553	44.536	34.286	61.047	35.068	40.125	41.580	41.256	40.541	35.227	32.391	44.671	34.644	76.778	34.651	59.483	38.235	46.998	35.546	39.337	35.308	34.440	41.336	44.956
Acema1-672056	100.000	43.243	21.525	20.748	20.543	40.422	34.558	41.304	45.238	31.915	39.461	40.779	40.705	34.378	40.501	41.775	20.260	20.260	20.342	41.444	35.833	0	19.952	34.252	38.642	75.678	42.640	36.694	41.234	19.120	31.540	33.136	20.575	33.567	36.310	35.365	33.208	23.756	40.905	24.706	43.673	34.168	43.324	20.269	20.152	20.362	24.286	35.813	32.852
Acema1-809093	100.000	55.238	0	0	0	0	0	0	36.000	0	0	40.240	33.815	0	37.190	49.524	0	0	0	48.113	0	0	0	0	0	62.500	0	0	0	0	0	0	0	0	0	0	0	0	50.000	0	55.357	0	0	0	0	0	0	0	0
Acema1-731650	100.000	31.679	0	0	0	29.070	0	32.622	26.184	25.566	23.824	25.439	25.507	0	35.252	41.351	0	0	0	45.517	26.774	0	0	37.037	0	41.176	27.113	0	33.453	0	0	0	0	0	0	0	0	0	23.876	0	38.218	0	25.625	0	0	0	0	22.222	0
Acema1-607100	100.000	40.625	23.757	24.873	0	50.633	27.500	42.614	35.119	41.401	49.682	43.671	39.474	25.683	39.459	44.444	24.865	24.590	24.227	46.471	36.774	29.861	0	43.558	27.869	52.439	36.709	26.471	44.785	25.946	0	26.897	44.231	27.143	26.506	0	24.161	30.435	50.968	30.435	44.172	29.032	36.478	0	25.352	25.000	0	23.837	26.797
Acema1-691891	100.000	0	0	0	0	39.444	0	0	0	0	0	0	0	0	0	28.916	0	0	0	0	0	0	0	0	0	0	0	0	0	0	0	0	0	0	0	0	0	0	0	0	0	0	0	0	0	0	0	0	0
Acema1-696255	100.000	0	0	0	0	0	0	0	0	0	0	0	0	0	0	0	0	0	0	0	0	0	0	0	0	0	0	0	0	0	0	0	0	0	0	0	0	0	0	0	0	0	0	0	0	0	0	0	0
Acema1-708746	100.000	40.220	21.902	22.526	0	26.692	21.429	39.180	23.037	31.250	51.667	46.060	45.148	22.411	23.133	41.791	0	0	24.092	37.768	20.947	23.474	28.829	27.473	24.047	50.941	20.725	24.340	24.771	36.364	0	23.697	21.550	20.952	21.652	22.847	20.702	0	43.769	0	53.510	22.201	20.290	26.829	22.488	0	22.948	20.495	0
Acema1-721996	100.000	0	0	0	0	26.923	0	0	0	0	23.047	0	0	0	0	26.946	0	0	0	24.318	0	0	0	0	0	25.964	0	0	0	0	0	0	0	0	0	0	0	0	0	0	0	0	0	0	0	0	0	0	0
Acema1-748472	100.000	48.758	0	0	0	0	0	48.523	0	0	0	46.792	50.840	0	43.388	51.915	0	0	0	0	0	0	0	42.194	0	59.631	0	0	35.826	0	0	0	0	0	0	0	0	0	0	0	50.392	0	0	0	0	0	0	0	0
Acema1-775793	100.000	37.500	0	0	0	0	0	0	0	29.310	37.500	0	0	0	34.066	28.082	0	0	36.364	42.222	35.833	36.111	0	40.708	0	0	0	34.940	33.036	0	0	0	0	0	0	0	0	0	36.913	0	46.429	0	33.813	0	0	0	0	0	0
Acema1-308153	100.000	0	0	0	0	54.472	0	0	0	0	36.620	0	0	0	0	53.968	0	0	0	0	0	0	0	0	0	0	0	0	0	0	0	0	0	0	0	0	0	0	40.506	0	0	0	0	0	0	0	0	0	0
Acema1-651401	100.000	30.297	26.841	27.066	25.662	30.512	26.843	29.980	27.833	29.079	29.636	29.670	50.302	28.312	54.269	50.564	25.662	24.417	26.316	30.380	31.663	20.935	26.064	54.917	24.091	52.751	29.038	26.371	29.457	30.952	25.287	28.041	27.146	28.489	32.264	46.498	28.431	25.562	31.285	27.972	54.376	25.192	28.142	27.444	27.216	27.621	25.358	27.879	25.826
Acema1-754378	100.000	48.026	24.643	26.667	25.150	58.333	48.173	24.444	49.007	50.658	60.417	62.500	80.000	48.845	75.000	64.516	42.667	43.333	27.740	58.333	51.211	25.000	50.000	47.651	48.026	75.676	46.844	48.311	72.973	42.667	48.065	48.161	45.819	50.831	75.862	49.180	49.660	25.161	63.036	25.524	68.966	45.485	50.495	50.165	48.173	49.834	46.128	47.176	48.026
Acema1-665705	100.000	63.542	40.964	38.554	35.714	33.766	40.964	40.449	0	39.785	0	46.429	41.860	40.964	44.828	50.526	0	0	0	0	48.544	39.759	32.110	56.842	42.373	67.273	47.917	42.169	48.810	36.145	37.349	36.145	34.940	39.759	43.103	44.578	36.111	0	61.111	0	61.053	44.578	52.083	40.244	0	38.554	41.892	38.554	0
Acema1-603606	100.000	25.581	0	0	0	28.919	0	35.154	23.664	24.024	22.222	25.683	30.184	0	28.493	48.608	0	0	0	40.000	28.235	0	0	35.635	0	59.155	25.597	0	29.474	0	0	0	0	0	0	0	0	0	26.801	0	37.500	0	25.773	0	0	0	0	21.338	0
Acema1-735784	100.000	0	0	0	0	0	0	0	0	0	0	0	0	0	0	0	0	0	0	0	0	0	0	0	0	31.343	0	0	0	0	0	0	0	0	0	0	0	0	0	0	26.357	0	0	0	0	0	0	0	0
Acema1-743465	100.000	0	0	0	0	75.676	0	0	0	0	90.541	0	0	0	0	0	0	0	0	53.333	0	0	0	42.105	0	89.189	0	0	0	0	0	0	0	0	0	0	0	0	0	0	42.105	58.108	0	0	0	0	0	0	0
Acema1-86301	100.000	68.493	51.418	56.701	55.984	55.126	52.363	48.008	56.167	58.691	80.605	62.825	66.145	46.169	66.294	80.812	47.431	47.431	54.658	74.122	64.865	50.095	51.587	71.624	51.509	86.245	60.259	51.075	69.908	40.241	55.487	54.752	54.004	56.495	51.411	52.556	53.321	35.782	78.839	35.787	71.765	53.045	63.439	47.723	54.772	53.672	50.501	49.067	55.400
Acema1-31412	100.000	25.127	0	0	0	26.000	0	18.701	23.734	26.075	26.552	22.691	25.485	0	23.387	55.243	0	0	0	25.745	22.050	0	0	39.003	0	25.279	22.312	0	22.759	0	0	0	0	0	0	0	0	0	23.964	0	40.841	0	24.590	0	0	0	0	30.607	0
Acema1-809441	100.000	0	0	0	0	0	0	0	0	0	0	0	0	0	0	0	0	0	0	0	0	0	0	0	0	0	0	0	0	0	0	0	0	0	0	0	0	0	0	0	0	0	0	0	0	0	0	0	0
Acema1-806437	100.000	0	0	0	0	0	0	0	0	0	0	0	0	0	0	0	0	0	0	0	0	0	0	0	0	0	0	0	0	0	0	0	0	0	0	0	0	0	0	0	0	0	0	0	0	0	0	0	0
Acema1-602267	100.000	32.731	0	0	0	0	47.179	0	39.914	52.229	31.414	28.713	24.265	0	31.765	60.175	0	0	0	37.536	0	0	0	29.630	0	35.443	49.515	0	27.740	0	0	42.609	0	43.689	0	42.157	0	0	39.028	0	29.263	41.860	47.644	0	0	0	0	45.024	0
Acema1-625054	100.000	54.023	0	0	48.699	0	49.550	0	48.780	54.378	73.333	53.333	53.782	62.500	54.622	71.020	0	0	0	66.387	30.126	40.367	0	57.678	44.749	75.771	42.276	55.200	53.182	0	40.693	37.500	0	52.500	0	47.131	0	0	72.358	0	61.004	50.246	42.149	0	40.099	50.862	35.798	52.402	0
Acema1-600936	100.000	30.612	23.345	25.000	0	31.563	25.948	30.556	26.433	26.518	32.209	30.523	35.474	28.060	33.438	59.763	28.146	27.852	24.090	31.579	29.022	0	0	31.638	0	36.308	28.897	0	29.321	27.758	24.157	0	26.642	25.833	24.422	27.042	26.346	25.000	32.070	0	31.563	24.752	28.213	30.496	27.019	24.384	0	26.531	23.373
Acema1-708903	100.000	72.727	48.988	47.347	51.101	86.585	45.455	72.016	62.963	68.067	89.300	72.764	72.358	50.407	68.571	86.585	50.417	50.833	46.988	84.146	53.371	42.169	57.328	74.286	52.404	93.089	66.260	51.562	73.140	47.773	49.798	50.813	51.887	47.899	48.696	48.374	47.222	44.915	73.577	33.333	73.967	45.740	74.890	47.500	46.835	49.367	37.600	45.798	46.610
Acema1-667463	100.000	38.400	0	0	52.660	0	54.726	53.922	40.909	41.393	76.395	36.986	38.164	0	35.238	76.471	0	0	39.706	37.452	52.500	0	0	0	46.500	79.310	58.500	39.303	37.097	0	53.738	60.101	0	53.000	44.390	51.777	0	0	65.370	0	36.122	38.144	59.024	0	51.163	54.680	0	53.812	0
Acema1-744970	100.000	0	0	0	0	0	0	0	0	0	0	0	0	0	0	0	0	0	0	0	0	0	0	0	0	24.224	0	0	0	0	0	0	0	0	0	0	0	0	0	0	0	0	0	0	0	0	0	0	0
Acema1-711650	100.000	78.288	50.679	0	64.108	86.848	59.050	47.704	75.584	40.000	45.946	82.536	82.700	63.348	79.193	69.658	0	0	0	47.847	76.793	0	0	70.061	65.033	86.848	45.055	0	46.833	0	53.879	61.765	65.419	63.496	65.772	0	0	53.708	83.229	51.230	82.636	60.352	47.706	0	64.444	64.318	0	64.459	56.608
Acema1-677370	100.000	38.561	30.357	28.862	40.481	39.706	37.563	39.817	40.459	23.904	33.394	46.099	54.144	39.709	38.603	64.425	35.714	35.540	25.586	36.909	48.404	27.374	28.838	67.161	33.402	72.243	50.800	29.299	42.857	36.116	29.810	27.216	39.130	38.419	39.750	31.526	38.031	29.646	38.930	0	66.667	38.667	47.741	30.126	38.968	39.497	30.556	41.989	29.873
Acema1-246377	100.000	0	0	0	0	0	0	0	0	0	0	0	0	0	0	0	0	0	0	0	0	0	0	0	0	0	0	0	0	0	0	0	0	0	0	0	0	0	0	0	0	0	0	0	0	0	0	0	0
Acema1-680412	100.000	69.231	45.732	45.652	46.484	73.092	43.269	31.481	38.728	40.661	76.336	40.310	67.780	46.465	65.201	39.516	45.545	45.545	49.109	68.451	41.483	45.283	33.464	62.970	38.672	85.234	41.650	45.594	41.582	47.510	45.351	44.336	48.290	46.154	46.573	46.243	51.429	34.463	43.816	38.788	71.881	47.222	40.310	45.261	45.068	45.279	47.868	45.192	44.882
Acema1-672059	100.000	38.754	21.918	21.749	20.179	39.482	31.861	37.199	44.651	31.411	39.024	38.356	36.930	30.864	39.422	39.422	19.027	19.027	21.847	39.726	34.823	0	20.309	30.144	34.253	77.795	38.073	31.002	40.419	22.633	26.029	30.109	21.634	30.215	30.682	30.781	34.360	25.325	41.033	26.509	39.574	28.308	39.231	20.628	19.868	20.554	20.137	29.257	33.167
Acema1-717581	100.000	54.401	33.054	32.939	35.616	49.915	40.000	27.045	34.477	37.902	28.499	41.579	56.826	38.127	54.174	50.505	31.940	30.640	39.483	59.322	31.466	41.652	0	52.151	41.315	32.903	31.250	39.658	36.489	33.167	41.254	42.414	41.897	41.419	32.609	41.267	35.255	26.359	35.033	25.041	52.151	36.606	34.528	30.000	40.517	39.243	37.997	41.824	35.063
Acema1-575639	100.000	36.760	33.051	33.333	31.683	39.228	30.435	35.362	29.483	31.111	35.826	33.984	36.585	30.802	34.824	36.760	30.034	30.272	34.783	34.591	28.163	33.750	0	35.629	29.661	35.185	32.734	32.900	35.328	30.738	37.083	32.328	31.535	30.769	32.381	30.041	28.216	32.510	36.859	29.362	36.364	33.333	33.538	33.670	29.801	30.827	34.310	27.476	30.380
Acema1-736170	100.000	0	0	0	0	0	0	0	0	0	0	0	0	0	0	0	0	0	0	0	0	0	0	0	0	0	0	0	0	0	0	0	0	0	0	0	0	0	0	0	0	0	0	0	0	0	0	0	0
Acema1-787734	100.000	25.890	0	0	0	28.655	0	0	25.668	29.333	23.380	0	0	0	24.590	0	0	0	26.768	27.442	24.757	0	0	25.000	24.390	33.249	0	0	24.747	0	0	0	0	0	38.571	0	0	0	22.879	0	28.571	0	21.628	0	0	0	0	0	0
Acema1-805710	100.000	50.546	0	0	0	43.189	0	27.487	33.219	30.830	32.979	30.671	40.741	0	43.978	40.194	0	0	0	28.829	29.080	0	0	33.803	0	61.722	27.759	0	37.883	0	0	0	0	0	0	0	0	0	48.499	0	40.758	0	31.599	0	0	0	0	24.407	0
Acema1-748599	100.000	0	0	0	0	0	0	0	0	0	0	0	0	0	0	0	0	0	0	0	0	0	0	0	0	0	0	0	0	0	0	0	0	0	0	0	0	0	0	0	0	0	0	0	0	0	0	0	0
Acema1-787696	100.000	46.653	0	0	0	81.262	0	0	0	0	83.269	72.611	75.783	0	78.170	82.318	0	0	0	46.639	0	0	44.563	33.898	0	80.550	0	0	46.996	0	0	0	0	0	0	48.101	0	0	85.325	0	77.754	0	0	0	0	0	0	0	0
Acema1-705642	100.000	47.811	0	0	0	27.551	0	47.101	34.582	26.198	25.623	33.952	46.448	0	29.719	70.876	0	0	0	27.036	27.566	0	0	32.114	0	75.124	33.818	0	32.759	0	0	0	0	0	0	0	0	0	33.429	0	29.275	0	33.962	0	0	0	0	23.077	0
Acema1-722168	100.000	63.009	32.110	29.326	29.429	74.740	29.255	34.940	32.727	32.804	74.609	54.696	55.292	34.122	36.967	57.331	30.159	30.159	36.334	79.469	51.607	35.575	0	57.143	31.214	77.138	25.229	25.683	33.397	31.940	27.057	30.876	28.251	27.915	25.943	31.130	25.225	32.292	76.418	27.358	62.612	37.838	26.977	29.464	28.998	36.765	32.084	31.383	28.198
Acema1-552233	100.000	47.241	0	25.610	26.515	38.246	30.667	44.444	26.733	0	41.640	46.181	47.222	26.899	49.660	37.011	25.984	0	25.566	36.986	0	32.258	0	47.603	31.716	46.939	27.778	25.000	35.192	0	27.402	25.448	28.223	27.076	28.218	28.906	27.304	29.630	42.188	31.364	47.586	28.980	0	27.365	28.689	31.405	28.188	28.251	31.174
Acema1-731352	100.000	0	0	0	0	0	0	0	0	0	0	0	0	0	0	52.376	0	0	0	0	0	0	0	29.582	0	24.783	0	0	0	0	0	0	0	0	0	0	0	0	0	0	27.746	0	0	0	0	0	0	0	0
Acema1-336223	100.000	0	0	0	0	0	0	0	0	0	0	0	0	0	0	0	0	0	0	0	0	0	0	0	0	0	0	0	0	0	0	0	0	0	0	0	0	0	0	0	0	0	0	0	0	0	0	0	0
Acema1-681375	100.000	43.478	32.271	33.068	34.127	39.313	33.704	28.629	40.154	44.015	40.541	33.462	56.420	30.709	42.085	42.802	30.620	30.855	33.068	34.783	33.203	31.818	29.658	38.132	30.315	48.062	35.060	35.409	42.578	30.739	29.688	32.812	34.524	33.074	33.984	32.669	33.463	29.528	35.409	28.287	40.856	33.465	32.806	29.368	33.465	34.363	27.953	33.992	31.048
Acema1-219278	100.000	46.441	30.137	32.288	29.923	66.284	31.139	47.892	44.260	41.014	65.636	48.136	47.422	28.539	47.273	63.501	30.182	29.888	32.656	46.667	32.727	28.941	31.579	47.430	28.396	72.633	44.812	29.739	50.169	29.966	27.483	28.397	27.874	28.004	27.358	29.193	29.579	29.965	67.417	30.131	46.163	27.944	43.779	29.263	28.037	29.412	29.459	26.749	29.124
Acema1-629873	100.000	47.594	0	27.679	31.620	25.344	34.828	48.402	51.542	0	48.387	53.149	50.689	32.961	45.699	85.427	27.979	34.111	34.577	50.622	26.129	24.286	25.594	53.521	34.442	84.010	24.566	43.014	27.160	35.248	31.347	33.421	32.746	34.286	35.279	41.667	35.770	0	55.228	0	53.314	31.959	24.876	34.031	32.678	33.673	24.282	33.062	32.984
Acema1-686973	100.000	60.839	47.433	46.970	46.589	75.345	51.667	64.496	58.197	23.234	74.517	63.732	61.777	45.652	61.133	73.643	50.763	50.763	49.687	75.359	60.000	48.478	53.049	63.257	48.842	81.369	37.611	49.895	61.589	48.980	49.234	34.454	49.142	49.345	46.170	48.093	49.002	25.160	78.093	24.667	62.834	49.378	60.549	50.313	49.123	50.972	48.225	49.257	47.461
Acema1-668864	100.000	62.195	33.131	29.231	29.268	69.207	52.836	37.190	32.471	48.563	45.260	63.526	61.212	30.982	62.883	67.470	59.146	59.451	29.846	59.639	52.469	34.404	31.356	62.840	31.988	80.363	30.247	31.339	59.036	56.839	30.650	30.499	33.136	31.077	31.437	58.182	29.412	36.556	76.435	24.916	61.631	56.000	33.837	58.125	33.125	29.664	24.232	35.928	28.526
Acema1-554664	100.000	40.179	50.000	35.333	40.260	47.727	31.776	32.407	58.333	33.684	29.487	39.640	37.500	36.066	50.000	41.758	45.455	0	31.858	46.250	48.182	0	32.967	50.943	43.103	49.351	34.483	0	33.628	37.778	37.975	35.955	53.333	51.402	35.955	45.000	57.009	36.264	31.776	36.620	50.649	51.111	53.846	39.252	35.870	36.893	0	42.593	43.836
Acema1-810765	100.000	23.140	0	0	0	0	0	0	25.385	0	26.087	27.344	30.357	0	0	24.335	0	0	0	23.333	0	0	0	26.316	0	26.154	0	0	0	0	0	0	0	0	0	0	0	0	24.123	0	25.385	0	0	0	0	0	0	0	0
Acema1-742019	100.000	32.317	40.187	37.405	35.484	37.190	38.182	33.471	39.713	0	51.852	29.612	28.340	28.436	32.735	35.458	43.243	43.243	28.311	0	34.081	37.500	0	38.249	40.351	52.479	36.000	27.679	39.044	38.636	40.164	0	35.484	39.604	42.391	32.000	0	0	0	0	46.729	39.423	31.390	37.234	33.858	40.698	38.168	43.478	30.516
Acema1-718027	100.000	32.895	24.390	24.931	25.387	28.382	24.866	39.733	24.798	26.500	32.300	33.875	33.741	30.303	31.854	36.842	25.310	24.031	24.931	33.240	26.284	0	0	30.583	0	65.594	27.532	0	30.504	23.000	23.308	23.352	26.016	26.667	23.671	23.280	25.798	24.745	39.155	0	33.943	26.276	27.586	23.650	26.216	20.460	0	25.066	23.797
Acema1-323407	100.000	0	0	0	0	0	0	0	0	0	32.432	0	0	0	0	35.897	0	0	0	0	0	0	0	0	0	28.571	0	0	0	0	0	0	0	0	0	0	0	0	35.443	0	0	0	0	0	0	0	0	0	0
Acema1-321101	100.000	0	0	0	0	0	0	0	0	0	0	0	0	0	0	0	0	0	0	0	0	0	0	0	0	0	0	0	0	0	0	0	0	0	0	0	0	0	0	0	0	0	0	0	0	0	0	0	0
Acema1-152356	100.000	0	0	0	0	0	0	0	0	0	0	0	0	0	0	0	0	0	0	0	0	0	0	0	0	39.109	0	0	0	0	0	0	0	0	0	0	0	0	0	0	0	0	0	0	0	0	0	0	0
Acema1-710247	100.000	45.124	30.297	30.851	33.270	52.362	31.653	45.029	28.876	33.396	45.524	44.933	48.375	31.174	50.308	50.612	30.992	30.577	33.267	78.049	33.654	28.317	31.836	49.165	36.701	67.477	35.031	36.238	44.821	32.308	25.852	29.604	33.725	33.943	32.056	34.943	29.468	0	49.518	0	47.471	42.690	32.375	30.478	28.736	29.679	30.268	31.423	30.469
Acema1-750842	100.000	29.279	0	0	29.891	36.634	31.527	31.579	29.255	0	45.794	29.412	29.187	28.272	39.000	34.343	27.230	0	31.188	43.636	0	0	0	39.423	27.228	55.072	27.358	23.871	33.500	30.542	26.230	26.897	29.348	29.570	0	35.644	0	0	42.500	0	36.444	30.526	31.863	0	28.723	0	0	33.173	0
Acema1-729965	100.000	30.279	27.129	27.491	32.704	35.802	35.025	25.248	33.434	28.902	73.184	23.077	24.723	32.571	25.625	69.288	36.041	36.041	27.987	38.798	34.653	34.946	35.802	29.044	31.579	69.606	34.969	26.027	37.188	34.722	33.505	33.673	27.667	34.225	29.293	36.500	37.500	28.455	38.170	28.947	37.812	34.762	36.196	36.458	32.154	40.933	29.665	31.102	30.196
Acema1-681376	100.000	33.582	0	0	0	0	0	0	0	0	0	0	35.714	30.769	32.787	32.800	0	0	0	0	0	0	0	0	0	31.875	0	0	0	0	34.884	0	0	0	0	0	0	0	35.246	0	0	0	44.444	0	0	0	0	0	0
Acema1-776510	100.000	33.621	35.455	33.198	33.962	34.667	32.661	40.107	37.931	32.881	55.435	29.344	32.000	33.043	32.946	32.353	34.468	34.468	31.963	56.643	37.681	30.385	34.807	35.567	31.222	63.504	36.777	28.175	33.953	36.199	36.264	34.034	34.307	35.547	36.170	35.294	35.983	36.170	35.537	35.018	36.752	31.930	34.634	33.043	32.342	32.014	30.682	32.046	36.402
Acema1-650581	100.000	27.371	0	0	0	27.815	0	27.838	27.969	23.482	26.567	27.934	31.138	0	32.754	34.848	0	0	0	32.292	22.993	0	0	35.359	0	68.215	22.642	0	30.542	0	0	0	0	0	0	0	0	0	25.856	0	37.905	0	23.711	0	0	0	0	0	0
Acema1-663486	100.000	61.012	35.220	36.977	31.731	79.076	46.386	56.044	56.983	58.960	61.176	59.239	59.151	44.172	60.947	77.596	35.220	35.220	45.576	73.171	36.615	0	34.743	62.985	47.268	82.385	50.578	47.198	65.476	46.108	33.531	34.405	34.202	49.401	43.034	47.024	47.305	0	77.446	0	58.713	50.149	58.892	34.591	35.535	36.129	40.401	46.291	47.305
Acema1-470241	100.000	86.792	0	0	0	0	0	0	74.000	58.000	65.323	57.692	0	0	56.757	77.778	0	0	0	51.887	75.556	0	0	0	0	72.800	73.585	0	42.149	0	0	0	0	0	0	0	0	0	69.828	0	80.769	0	78.000	0	0	0	0	0	0
Acema1-654375	100.000	35.364	24.146	23.732	25.193	34.851	26.837	26.859	25.904	21.138	36.317	31.040	35.727	21.942	33.996	37.479	25.837	25.962	25.407	35.570	25.770	31.441	25.087	37.393	26.464	40.571	28.488	25.461	38.407	24.033	23.663	27.491	27.859	25.280	26.139	23.764	25.250	26.195	36.565	26.289	37.128	27.108	26.316	26.367	23.235	26.441	23.935	22.736	27.273
Acema1-674907	100.000	32.887	30.550	30.505	30.182	31.387	30.680	32.519	33.205	32.156	31.963	32.150	30.092	30.512	32.844	31.868	28.785	28.785	31.144	32.477	30.297	29.575	25.000	60.250	30.700	30.620	31.081	29.771	30.109	30.411	28.285	29.545	30.090	30.125	30.495	29.710	30.309	31.970	31.760	32.784	58.070	31.530	31.528	27.407	29.103	30.132	30.709	27.257	31.017
Acema1-602448	100.000	39.406	32.128	32.181	33.693	70.683	37.081	44.074	33.204	0	76.697	36.312	40.720	34.232	38.783	34.442	37.689	37.689	32.342	54.701	0	31.727	34.141	68.762	32.806	80.769	0	38.330	35.701	36.381	32.544	31.983	31.944	38.278	42.194	40.710	38.608	0	69.963	0	69.714	41.474	0	38.540	32.258	38.447	33.991	39.615	36.084
Acema1-682839	100.000	0	0	0	0	0	0	0	0	0	0	0	0	0	0	0	0	0	0	0	0	0	0	0	0	0	0	0	0	0	0	0	0	0	0	0	0	0	0	0	0	0	0	0	0	0	0	0	0
Acema1-666807	100.000	0	0	0	0	0	0	0	0	0	0	0	0	0	0	31.429	0	0	0	52.273	0	0	0	0	0	69.403	0	0	0	0	0	0	0	0	0	0	0	0	0	0	0	0	0	0	0	0	0	0	0
Acema1-656670	100.000	69.868	28.819	28.472	29.167	32.753	27.817	30.851	26.712	30.696	28.525	29.078	30.496	28.188	75.421	87.086	27.698	27.740	32.986	29.066	29.758	28.667	26.280	80.471	30.000	82.274	26.552	29.225	64.430	28.966	30.537	30.104	29.066	29.066	27.368	28.620	28.125	27.891	88.294	31.579	81.481	30.208	29.514	27.083	30.450	31.034	29.210	29.066	30.903
Acema1-735762	100.000	39.024	23.220	0	0	63.000	24.581	38.770	40.920	31.616	63.279	33.643	38.760	25.220	41.799	38.017	0	0	22.459	49.870	33.025	0	0	47.771	25.176	64.384	36.785	0	40.116	26.519	24.862	26.271	0	23.560	26.197	28.804	21.958	20.331	62.802	24.390	37.991	24.207	36.438	0	0	28.022	0	0	24.928
Acema1-670645	100.000	43.016	36.247	36.461	39.286	42.857	38.217	32.543	41.575	33.191	47.712	39.121	46.841	34.658	42.266	45.098	37.687	37.687	34.802	39.602	34.052	27.897	34.641	43.355	38.758	60.262	39.693	37.660	38.816	37.473	31.760	38.655	39.323	37.716	35.746	35.881	36.344	25.721	43.736	26.700	44.009	35.729	34.542	36.235	37.821	35.560	29.067	38.347	32.623
Acema1-682484	100.000	0	0	0	0	0	0	0	0	0	0	0	0	0	0	0	0	0	0	0	0	0	0	0	0	0	0	0	0	0	0	0	0	0	0	0	0	0	0	0	0	0	0	0	0	0	0	0	0
Acema1-647761	100.000	31.879	28.931	28.571	30.072	35.465	31.737	32.059	30.882	35.117	35.838	29.651	31.195	35.294	34.667	68.452	28.451	28.451	33.220	33.724	30.994	29.499	33.223	54.000	34.483	69.345	40.294	30.060	32.013	32.143	31.310	31.492	30.966	28.198	30.499	31.884	31.487	0	68.546	0	53.409	31.686	36.337	29.855	31.475	32.394	30.508	33.427	34.459
Acema1-556224	100.000	32.653	36.842	0	39.683	38.462	0	41.667	33.708	0	37.079	0	37.079	34.444	33.696	40.449	0	0	0	35.052	34.409	30.851	0	37.778	0	37.778	38.710	32.609	33.708	0	31.183	38.202	32.558	33.696	0	35.955	0	36.145	37.079	38.889	36.782	0	35.484	0	29.787	36.765	0	38.983	0
Acema1-644529	100.000	72.711	56.716	58.788	56.030	79.574	59.188	34.483	63.192	68.000	74.092	65.341	64.401	54.827	69.669	80.071	35.429	35.619	38.627	77.372	60.137	36.719	50.085	75.887	56.624	76.572	30.539	54.674	64.831	54.054	0	60.433	37.698	54.775	36.723	54.332	36.617	0	76.555	0	75.912	53.663	70.040	56.863	56.130	57.116	58.261	57.196	54.982
Acema1-592013	100.000	69.734	22.314	28.302	29.630	80.404	29.358	66.105	26.891	25.957	80.606	59.175	63.147	44.752	68.672	82.573	23.873	26.611	23.326	80.847	53.796	22.460	26.217	40.678	26.636	86.667	23.077	38.697	69.325	40.741	32.432	39.858	24.603	45.989	43.534	36.574	26.316	25.907	82.389	0	70.772	58.353	61.270	46.667	24.798	45.380	26.178	37.786	27.668
Acema1-647819	100.000	35.526	0	0	0	40.836	0	26.587	46.552	29.552	63.462	34.393	30.882	0	0	41.026	0	0	0	41.245	33.475	0	0	30.303	0	30.890	32.923	0	0	0	0	0	0	0	0	0	0	0	39.799	0	31.498	0	32.416	0	0	0	0	0	0
Acema1-77614	100.000	0	0	0	0	0	0	0	0	0	0	0	0	0	0	0	0	0	0	0	0	0	0	0	0	0	0	0	0	0	0	0	0	0	0	0	0	0	0	0	0	0	0	0	0	0	0	0	0
Acema1-505167	100.000	43.757	31.671	30.401	32.653	46.286	32.091	51.418	45.819	46.575	77.299	51.969	51.242	31.264	53.348	70.418	31.264	31.000	30.066	71.596	34.875	30.026	36.532	54.408	31.138	79.540	46.959	31.324	52.560	29.505	27.623	30.189	30.605	27.760	29.278	32.258	31.180	29.454	74.539	29.499	53.760	29.799	48.161	30.405	28.704	30.653	28.722	27.356	32.653
Acema1-91253	100.000	42.000	0	0	0	44.444	0	0	37.500	0	0	0	41.818	0	46.939	0	0	0	0	45.652	48.889	0	0	41.176	0	49.682	42.593	0	40.000	0	0	0	0	0	0	0	0	0	0	0	41.176	0	0	0	0	0	0	0	0
Acema1-672743	100.000	35.314	43.447	38.803	41.312	69.474	44.065	36.755	45.730	0	73.764	38.284	38.529	42.483	37.861	43.281	39.531	39.363	43.719	65.870	41.930	39.330	0	39.726	43.546	72.321	43.339	48.073	37.396	39.693	37.152	40.526	40.917	43.794	43.080	42.687	39.572	0	61.121	0	39.451	44.891	41.438	38.644	44.092	44.328	40.248	43.110	42.150
Acema1-487189	100.000	0	0	0	0	0	0	0	0	0	0	0	0	0	0	0	0	0	0	0	0	0	0	0	0	0	0	0	0	0	0	0	0	0	0	0	0	0	0	0	0	0	0	0	0	0	0	0	0
Acema1-704287	100.000	43.659	21.627	24.578	28.238	40.835	22.599	27.049	25.933	28.598	40.000	25.933	43.894	28.840	40.328	41.786	24.184	23.269	22.954	28.030	27.486	23.715	28.219	47.576	25.787	70.201	25.516	23.946	41.607	28.164	22.403	23.450	25.891	26.415	29.159	28.681	25.919	28.384	58.528	26.009	41.593	25.275	25.818	26.325	24.125	26.460	22.309	24.423	23.063
Acema1-730994	100.000	30.435	34.228	31.799	27.907	24.925	29.568	27.869	27.000	30.435	28.743	29.123	29.054	30.769	27.174	29.653	30.488	26.722	29.365	24.615	28.667	30.717	0	30.108	30.392	27.778	25.890	27.575	38.746	29.392	26.032	26.582	28.333	29.538	27.053	24.788	27.930	0	24.776	25.424	27.548	32.394	27.362	26.286	30.400	28.333	32.549	31.469	30.189
Acema1-749048	100.000	0	0	0	0	0	0	0	0	0	0	0	0	0	0	0	0	0	0	0	0	0	0	0	0	0	0	0	0	0	0	0	0	0	0	0	0	0	0	0	0	0	0	0	0	0	0	0	0
Acema1-676221	100.000	60.227	0	37.391	41.270	53.846	53.425	0	42.500	0	64.336	63.014	0	34.646	0	56.410	0	0	46.053	46.897	0	0	0	60.839	56.410	70.139	0	43.262	0	42.405	55.128	53.333	40.602	54.795	0	46.392	52.055	0	45.455	0	59.441	42.177	0	0	38.194	48.760	0	61.224	0
Acema1-133113	100.000	37.112	24.606	23.225	25.000	45.849	21.622	35.543	33.270	31.557	43.100	39.518	38.761	24.051	39.595	68.859	24.752	24.950	24.900	39.821	32.852	27.314	23.276	66.352	24.288	79.006	33.902	25.182	38.889	23.930	24.213	23.769	23.485	21.388	25.506	24.145	25.000	23.760	42.164	0	65.378	25.253	34.206	22.605	25.290	23.921	23.933	23.156	25.850
Acema1-675298	100.000	58.763	35.613	33.333	35.310	77.852	35.401	37.401	51.069	40.957	79.684	58.481	58.571	36.798	59.864	74.773	31.959	32.124	33.588	40.456	39.189	31.806	42.708	61.190	35.696	77.221	40.642	35.083	63.255	40.404	36.243	35.185	36.598	36.053	34.819	35.248	37.604	37.500	73.243	0	60.731	37.069	39.303	36.842	34.439	36.979	35.854	37.190	37.261
Acema1-808925	100.000	31.315	27.816	28.422	27.729	37.972	30.679	29.047	30.813	35.247	32.907	33.733	28.501	25.613	29.338	32.893	25.820	25.413	28.017	33.585	30.483	22.321	27.018	30.938	29.500	32.885	29.677	29.008	32.437	24.664	29.114	26.062	22.476	30.282	23.789	30.029	31.481	27.245	33.207	30.412	34.148	29.008	26.346	23.043	29.769	29.019	27.313	29.854	25.215
Acema1-597883	100.000	39.474	0	0	0	41.791	0	29.918	29.098	27.165	64.684	37.970	40.074	0	34.586	41.971	0	0	0	38.662	28.195	0	0	37.594	0	44.610	27.941	0	42.322	0	0	0	0	0	0	0	0	0	45.353	0	38.346	0	29.057	0	0	0	0	26.754	0
Acema1-602351	100.000	21.670	0	0	0	54.386	0	0	0	0	25.381	0	0	46.085	0	24.944	0	0	0	0	0	0	0	22.819	21.250	48.936	0	0	0	0	0	0	0	0	48.315	0	0	0	20.130	0	49.738	52.954	23.414	0	0	0	0	0	0
Acema1-184966	100.000	0	0	0	0	0	0	0	0	0	0	0	0	0	28.330	0	0	0	0	0	0	0	0	28.285	24.434	29.828	0	0	0	26.366	0	0	20.044	24.153	0	0	0	0	0	0	0	0	0	0	19.101	0	0	21.770	0
Acema1-736455	100.000	35.656	37.137	36.187	39.232	75.287	38.526	29.979	60.542	0	85.905	62.235	64.370	36.875	60.845	36.157	37.476	37.476	32.959	72.414	0	36.345	44.597	67.871	37.500	84.601	0	40.116	60.284	38.848	38.302	37.778	37.548	39.698	43.954	70.135	47.158	0	80.156	0	68.421	50.106	0	38.131	35.603	41.057	35.135	40.421	43.269
Acema1-710000	100.000	68.649	49.843	43.048	36.446	75.000	41.047	31.546	53.368	56.122	35.032	67.486	65.132	44.828	61.578	76.757	46.448	46.721	35.045	75.526	66.667	0	36.991	68.146	43.425	73.000	63.661	44.923	36.335	44.751	42.623	44.384	42.350	46.250	46.474	45.566	42.896	0	37.003	0	68.930	45.556	61.340	45.753	48.125	43.407	42.978	46.562	43.014
Acema1-804259	100.000	0	0	0	0	0	0	0	0	0	0	0	0	0	0	0	0	0	0	0	0	0	0	0	0	0	0	0	0	0	0	0	0	0	0	0	0	0	0	0	0	0	0	0	0	0	0	0	0
Acema1-641960	100.000	78.351	66.258	66.564	66.564	89.514	66.768	73.146	71.733	68.072	91.049	76.826	84.028	64.848	82.864	88.372	65.957	65.957	64.742	86.902	69.605	64.970	64.742	82.864	65.152	93.350	70.393	65.350	81.586	65.244	69.301	63.497	66.564	67.485	66.163	67.278	64.438	61.398	88.235	64.939	82.097	68.085	65.625	67.477	63.006	65.046	62.805	66.564	64.072
Acema1-482614	100.000	64.345	38.127	37.542	34.551	51.445	55.625	46.084	49.847	52.212	51.343	52.096	65.352	52.258	66.269	64.118	40.532	40.532	52.770	59.385	40.432	0	37.647	51.039	58.790	82.778	54.722	56.269	49.046	55.247	38.333	38.869	36.879	58.841	51.342	56.364	55.152	0	51.488	0	49.853	51.506	62.463	39.203	38.796	39.667	52.239	53.067	55.758
Acema1-699308	100.000	25.075	25.175	25.253	27.397	27.597	25.210	25.794	23.102	24.207	60.029	33.249	27.010	24.180	29.700	26.442	0	0	24.733	31.119	33.645	26.829	59.375	33.196	23.529	56.609	34.066	27.972	35.526	24.920	28.326	28.216	28.636	28.099	22.087	25.402	23.962	23.465	20.789	0	37.662	25.067	37.179	0	29.508	27.572	25.472	22.107	26.266
Acema1-810969	100.000	31.098	26.190	27.902	29.550	30.579	28.717	30.120	26.113	28.163	30.677	30.608	35.533	27.525	30.986	45.607	25.094	26.104	35.152	34.091	29.331	26.772	40.862	32.712	29.555	32.596	31.288	31.377	31.111	26.946	23.450	28.406	28.942	27.184	25.800	34.940	25.692	0	32.787	0	32.640	28.544	29.923	27.746	27.755	28.721	28.306	27.701	27.049
Acema1-664836	100.000	0	0	0	0	0	0	45.745	0	0	25.703	44.718	29.225	0	28.696	46.629	0	0	0	43.945	0	0	0	0	0	27.341	0	0	28.758	0	0	0	0	0	0	0	0	0	27.755	0	27.861	0	0	0	0	0	0	0	0
Acema1-795828	100.000	42.857	0	0	0	62.893	50.654	44.828	0	26.619	29.583	44.516	65.946	44.828	42.722	41.883	33.333	33.333	29.464	43.175	44.695	0	0	43.042	28.863	45.741	26.140	29.524	40.190	30.723	0	0	0	0	29.102	24.064	48.185	0	41.534	0	42.157	39.431	27.389	32.308	0	50.000	30.094	0	49.000
Acema1-110846	100.000	41.728	0	0	0	72.112	0	44.904	36.324	34.974	62.273	40.418	38.075	0	36.435	65.574	0	0	46.269	48.708	36.620	0	47.059	47.826	33.028	78.244	37.527	0	37.246	0	0	0	0	0	0	50.000	0	40.909	66.314	0	48.282	0	37.698	0	0	0	0	0	0
Acema1-731283	100.000	69.038	61.872	59.310	64.000	83.507	59.109	54.279	76.498	72.629	85.805	76.582	73.118	61.538	65.432	74.262	59.913	59.695	67.133	56.757	75.885	60.360	53.241	72.414	60.684	89.322	74.630	64.583	68.050	61.146	57.551	59.708	65.012	59.368	63.551	63.294	61.255	56.979	75.574	58.621	71.767	60.091	76.458	63.981	62.719	60.954	57.863	62.648	63.357
Acema1-689776	100.000	0	0	0	0	34.677	0	44.595	0	0	0	35.088	52.727	0	43.636	0	0	0	0	0	0	0	0	0	0	46.281	0	0	0	0	0	0	0	0	0	0	39.130	0	0	0	41.667	0	40.217	0	0	0	0	0	0
Acema1-754283	100.000	0	0	0	0	0	0	0	0	0	0	0	0	0	0	0	0	0	0	0	0	0	0	0	0	0	0	0	0	0	0	0	0	0	0	0	0	0	0	0	0	0	0	0	0	0	0	0	0
Acema1-744951	100.000	0	0	0	0	0	0	0	0	0	0	0	0	0	0	0	0	0	0	0	0	0	0	0	0	0	0	0	0	0	0	0	0	0	0	0	0	0	0	0	0	0	0	0	0	0	0	0	0
Acema1-593918	100.000	38.061	21.225	24.277	34.174	44.585	25.237	33.455	36.101	37.343	32.862	33.622	39.020	39.427	31.720	44.505	23.819	24.266	25.560	35.135	36.166	22.222	28.242	44.123	23.962	81.115	34.746	25.437	34.806	41.082	24.219	23.699	33.212	35.401	40.497	26.326	36.066	21.212	35.915	22.200	43.580	26.707	34.526	28.024	26.337	36.248	23.408	33.010	23.901
Acema1-734626	100.000	61.480	36.581	36.331	40.262	50.452	40.149	55.866	42.176	41.293	41.917	55.515	54.332	39.205	56.577	73.214	37.996	37.996	39.785	57.407	38.026	38.214	41.590	63.258	43.787	81.867	43.633	39.464	37.273	38.645	39.105	39.587	38.817	38.798	40.678	41.499	38.610	0	79.533	0	60.901	75.292	43.447	38.716	40.037	38.262	40.234	40.147	39.721
Acema1-681513	100.000	39.248	29.099	26.562	26.394	26.016	28.603	22.849	27.477	21.769	38.224	23.118	26.271	22.881	40.882	38.430	28.889	29.111	32.906	23.358	20.267	34.545	0	28.462	32.272	34.071	26.383	29.545	37.255	30.531	30.330	29.873	29.598	32.096	28.514	30.369	28.802	27.511	38.748	22.601	21.030	28.233	21.300	28.355	27.326	31.466	29.752	33.262	25.948
Acema1-674534	100.000	60.106	36.747	0	35.057	35.802	33.880	39.412	47.399	0	50.888	42.286	64.607	37.209	64.286	58.757	0	0	32.278	58.427	0	35.465	0	62.147	30.909	68.715	45.000	34.810	56.849	0	0	0	36.905	35.393	34.000	37.356	35.099	0	52.850	0	61.850	0	0	0	0	35.795	30.675	37.714	49.180
Acema1-406074	100.000	0	0	0	0	44.068	0	0	0	0	41.304	0	0	0	0	26.829	0	0	0	29.670	0	0	0	0	0	36.207	0	0	0	0	0	0	0	0	0	0	0	0	40.678	0	0	0	0	0	0	0	0	0	0
Acema1-810966	100.000	0	0	0	0	0	0	32.982	0	0	26.432	25.623	44.407	0	30.690	34.884	0	0	0	24.832	0	0	0	0	0	50.000	0	0	0	0	0	0	0	0	0	0	0	0	29.586	0	35.821	0	0	0	0	0	0	0	0
Acema1-698708	100.000	31.176	29.297	0	27.778	0	0	29.249	38.400	25.108	69.205	35.047	35.433	26.829	29.870	65.584	26.812	0	35.531	57.055	29.480	30.851	25.000	38.431	35.593	35.556	34.717	27.919	31.765	25.926	0	0	26.829	0	26.482	26.022	28.421	29.020	36.066	28.448	40.230	0	39.004	30.256	28.324	28.655	25.856	0	0
Acema1-108747	100.000	23.333	46.026	42.857	44.991	69.686	0	24.561	22.472	24.933	47.185	40.984	22.397	44.869	53.456	22.727	52.757	53.125	23.108	67.736	25.000	0	47.666	45.210	0	49.749	0	46.029	36.066	46.749	0	0	46.898	46.239	45.677	43.419	48.276	0	46.801	0	45.333	46.275	24.215	49.120	0	23.077	0	47.477	46.379
Acema1-690731	100.000	42.123	42.308	41.379	40.210	85.366	38.144	36.283	38.158	33.621	86.411	73.356	68.881	42.907	44.138	86.760	40.136	40.476	42.517	83.566	0	41.638	36.036	43.060	42.282	88.850	31.387	41.722	39.446	32.292	39.721	35.443	40.550	41.724	41.608	40.418	40.214	44.043	84.669	47.653	43.060	39.860	34.513	36.770	42.123	40.559	39.583	38.542	38.380
Acema1-747204	100.000	28.653	31.077	32.581	32.710	0	55.927	0	34.589	35.146	30.168	0	62.013	30.091	34.122	54.242	0	0	0	59.538	36.400	37.805	0	31.105	38.869	33.811	30.240	31.871	43.243	0	38.211	37.190	37.097	38.430	37.143	34.016	0	0	29.970	0	34.018	33.333	32.368	0	36.290	37.768	32.581	36.626	0
Acema1-673518	100.000	31.854	23.101	23.894	25.697	56.992	26.619	25.763	37.566	33.989	43.501	26.774	27.859	30.846	26.934	51.852	0	0	0	53.356	35.294	25.704	28.763	32.895	26.122	65.287	31.117	24.919	32.533	0	26.587	27.559	23.024	27.219	29.185	25.692	22.316	25.749	55.182	26.685	32.133	26.860	34.358	23.106	25.000	23.904	0	22.866	25.957
Acema1-670651	100.000	52.941	36.864	0	44.059	37.500	43.460	0	0	0	60.177	53.810	54.464	42.373	50.394	39.175	45.045	45.495	0	49.367	0	0	30.769	0	45.226	74.922	0	0	42.629	48.750	0	0	42.574	45.413	0	46.000	39.662	0	38.647	0	54.505	43.534	0	43.697	45.833	39.231	0	43.265	38.866
Acema1-748499	100.000	0	0	0	0	0	0	0	0	0	0	0	0	0	0	0	0	0	0	0	0	0	0	0	0	0	0	0	0	0	0	0	0	0	0	0	0	0	0	0	0	0	0	0	0	0	0	0	0
Acema1-678431	100.000	64.643	41.026	41.915	43.601	81.455	40.568	53.888	53.476	50.638	76.460	62.655	62.432	40.813	64.791	80.893	39.442	39.024	38.413	77.321	59.818	39.649	46.597	67.972	40.789	83.871	57.770	37.480	60.622	35.207	40.288	42.373	50.980	40.000	45.819	39.303	38.788	33.270	77.622	33.394	73.026	33.277	60.219	39.526	37.480	42.589	38.291	40.587	33.948
Acema1-803965	100.000	0	0	0	0	39.785	0	0	0	0	32.024	0	0	0	0	33.929	0	0	0	38.356	0	0	0	0	0	39.300	0	0	0	0	0	0	0	0	0	0	0	0	31.405	0	0	0	0	0	0	0	0	0	0
Acema1-755110	100.000	32.515	28.269	28.901	30.725	31.014	32.331	28.829	30.705	33.140	31.141	31.332	31.391	31.936	31.670	32.311	29.608	30.000	29.724	30.567	37.143	28.355	30.021	30.871	39.105	66.541	32.186	29.264	32.879	30.586	29.524	32.203	29.623	30.114	32.924	30.268	34.325	30.593	33.835	30.994	58.175	31.791	36.502	31.429	30.909	31.124	29.554	33.198	31.124
Acema1-727652	100.000	25.287	30.000	22.903	30.328	25.186	26.557	33.333	35.196	28.723	37.500	27.570	0	24.627	29.514	59.490	24.735	24.561	28.736	24.744	0	29.020	0	25.606	0	48.905	0	28.571	0	23.755	26.523	27.306	27.386	28.188	0	29.433	0	0	26.998	0	34.459	37.838	23.183	0	30.986	24.662	0	28.571	26.506
Acema1-797647	100.000	0	0	0	0	35.473	0	0	0	0	40.532	0	0	0	0	31.448	0	0	0	25.589	0	0	0	0	0	44.199	0	0	0	0	0	0	0	0	0	0	0	0	36.116	0	0	0	0	0	0	0	0	0	0
Acema1-626240	100.000	51.799	47.101	52.542	45.126	62.848	45.089	38.112	42.199	32.489	73.418	52.366	62.642	51.556	42.199	61.585	50.526	49.474	51.590	72.438	42.525	48.305	0	58.199	42.652	69.811	47.387	0	42.268	53.047	45.818	44.689	46.414	46.127	42.857	52.143	47.101	0	46.316	0	56.296	47.368	43.509	50.890	48.511	53.957	0	45.907	45.139
Acema1-803880	100.000	32.653	41.635	40.472	40.217	68.217	41.541	51.079	60.773	29.532	69.091	57.564	55.126	32.294	31.014	68.132	41.326	41.326	42.701	33.755	29.666	42.222	44.681	71.839	41.996	93.961	25.977	33.932	32.470	42.669	32.276	42.026	42.495	43.071	39.286	35.496	46.041	0	69.526	0	71.839	40.688	30.986	41.635	44.358	42.418	45.698	43.396	44.737
Acema1-184971	100.000	27.083	0	0	0	30.303	0	30.667	27.820	29.851	27.108	29.323	39.286	0	0	25.352	0	0	0	30.657	27.907	0	0	29.146	0	32.576	32.520	0	27.174	0	0	0	0	0	0	0	0	0	25.000	0	30.539	29.008	31.579	0	0	0	0	0	32.061
Acema1-695110	100.000	30.547	31.339	28.841	30.827	34.734	32.086	32.099	33.913	33.913	39.490	30.636	30.973	33.333	27.578	38.323	34.557	34.557	32.277	28.611	31.701	30.623	0	0	31.421	30.028	31.217	31.024	33.533	32.194	34.188	32.764	33.426	31.755	28.022	32.976	33.693	0	0	0	30.311	33.430	31.092	36.667	30.667	34.195	32.378	30.933	33.515
Acema1-785565	100.000	0	0	0	0	0	0	0	0	0	0	0	0	0	0	0	0	0	0	0	0	0	0	0	0	0	0	0	0	0	0	0	0	0	0	0	0	0	0	0	0	0	0	0	0	0	0	0	0
Acema1-746576	100.000	37.143	44.231	0	0	31.977	0	30.290	0	0	0	30.093	34.078	0	27.778	35.656	0	0	30.488	34.956	30.114	0	0	36.527	29.843	31.950	36.872	0	35.429	0	0	32.075	0	27.374	27.778	37.021	0	0	27.429	30.890	33.168	33.043	34.066	0	0	32.487	0	0	0
Acema1-709455	100.000	33.498	0	0	0	27.419	0	0	37.722	0	0	45.848	40.502	0	27.431	57.655	0	0	0	28.929	0	0	0	0	0	41.877	0	0	39.080	0	0	0	0	0	0	0	0	0	38.947	0	58.095	0	31.633	0	0	0	0	0	0
Acema1-365048	100.000	0	0	0	0	0	0	0	0	0	0	0	0	0	0	27.624	0	0	0	0	0	0	0	0	0	0	0	0	0	0	0	0	0	0	0	0	0	0	0	0	0	0	0	0	0	0	0	0	0
Acema1-680097	100.000	40.000	41.688	40.933	0	27.219	41.282	28.242	33.766	32.927	42.750	43.182	42.462	0	39.305	42.506	0	0	41.688	26.667	38.235	0	0	43.171	0	42.714	39.637	0	39.798	0	39.096	42.636	40.250	43.188	0	40.955	0	0	42.750	0	59.952	42.614	43.377	0	43.077	40.399	0	44.072	0
Acema1-605269	100.000	53.947	63.755	68.559	40.078	41.485	41.085	42.478	0	0	68.860	40.708	41.748	38.400	42.152	41.593	43.265	43.265	36.823	38.356	34.231	42.857	40.426	64.103	36.594	68.085	35.912	37.407	57.080	40.000	38.115	38.783	38.931	39.431	36.782	38.053	40.086	51.196	41.991	40.090	63.675	41.767	36.957	38.261	38.911	39.600	36.328	39.544	39.231
Acema1-676451	100.000	68.037	45.636	46.615	28.102	64.528	26.608	28.674	61.468	59.061	61.978	63.543	64.739	50.234	68.324	63.781	49.208	49.208	24.727	61.378	63.301	50.698	0	69.146	50.860	65.110	60.581	0	67.704	27.547	47.989	49.121	50.791	51.316	27.660	24.254	50.092	50.930	65.407	51.910	69.513	24.815	61.364	44.353	51.389	49.908	47.594	50.916	30.909
Acema1-598594	100.000	33.790	30.769	29.268	30.872	69.430	32.593	28.517	0	27.074	76.842	41.885	29.386	30.814	37.968	56.545	23.448	24.444	33.161	54.301	33.939	0	0	0	0	82.812	0	30.588	41.237	29.825	31.707	34.437	0	32.867	31.138	31.953	0	0	65.641	0	42.135	31.056	0	26.190	34.667	33.140	0	33.557	30.675
Acema1-617929	100.000	39.379	45.455	46.980	47.031	35.872	50.704	36.683	38.771	0	35.421	40.686	41.320	43.699	67.728	42.365	47.005	47.696	49.657	82.192	42.714	50.108	0	40.394	50.612	91.195	41.103	24.756	68.530	48.874	0	0	45.805	47.204	43.871	51.238	41.687	0	40.100	0	41.626	56.196	41.849	46.018	46.374	50.000	43.478	44.989	40.181
Acema1-756161	100.000	49.240	36.862	36.810	35.130	73.535	46.667	32.752	48.052	33.462	77.622	43.173	40.110	48.156	63.540	76.316	45.889	46.080	47.656	79.036	33.843	44.618	29.435	43.969	51.056	78.609	35.143	45.657	45.525	44.917	0	46.768	48.000	48.659	46.494	45.627	51.705	0	77.915	0	48.413	46.257	33.764	46.318	46.970	45.652	39.155	48.162	49.814
Acema1-589255	100.000	29.797	21.853	25.610	22.500	51.351	22.482	24.551	29.705	22.063	27.045	25.500	25.776	26.411	31.096	56.009	24.362	21.911	26.840	25.680	22.983	24.113	24.286	31.166	24.924	72.680	24.609	25.495	39.636	27.329	24.372	24.922	24.615	26.433	30.206	22.633	24.595	24.281	69.841	24.092	26.608	27.331	23.851	23.278	23.795	23.188	26.154	23.647	27.430
Acema1-487185	100.000	36.970	32.031	30.573	0	26.744	30.247	30.723	32.738	36.449	39.130	30.864	34.568	0	33.951	38.994	32.500	35.220	0	31.937	38.509	0	0	39.877	0	35.385	35.329	31.852	0	0	0	29.944	32.020	0	0	33.548	37.975	0	30.303	0	36.250	37.500	60.294	33.962	0	34.409	0	28.395	37.356
Acema1-744701	100.000	0	0	0	0	0	0	0	0	0	0	0	0	0	0	0	0	0	0	0	0	0	0	0	0	0	0	0	0	0	0	0	0	0	0	0	0	0	0	0	0	0	0	0	0	0	0	0	0
Acema1-713677	100.000	42.899	31.250	36.604	37.795	36.322	30.303	34.135	37.795	32.409	35.731	41.847	42.206	33.594	33.750	35.417	37.600	37.600	28.481	34.615	36.434	39.394	36.842	47.776	32.914	47.504	30.620	38.583	32.874	27.011	31.250	31.250	29.104	34.375	41.353	37.795	41.732	37.037	49.485	38.462	47.556	40.154	27.317	38.400	37.795	38.400	34.637	31.250	41.732
Acema1-811247	100.000	0	0	0	0	0	0	0	0	0	0	0	0	0	0	0	0	0	0	0	0	0	0	0	0	74.286	0	0	0	0	0	0	0	0	0	0	0	0	34.375	0	0	0	0	0	0	0	0	0	0
Acema1-773212	100.000	0	0	0	0	27.650	0	0	0	0	0	0	0	0	0	26.131	0	0	0	30.556	0	0	0	65.517	0	25.743	0	0	0	0	0	0	0	0	0	0	0	0	0	0	0	0	0	0	0	0	0	0	0
Acema1-720894	100.000	50.562	45.000	0	33.721	38.636	32.911	35.754	40.884	0	40.206	43.103	52.597	36.813	45.055	54.190	0	0	32.704	55.556	0	38.596	0	49.724	33.758	72.832	44.505	29.891	54.487	0	0	0	33.540	37.430	32.955	34.673	45.690	0	55.000	0	51.366	0	0	0	0	34.545	33.679	33.962	55.056
Acema1-730471	100.000	0	0	0	0	0	0	0	0	0	0	0	0	0	0	83.105	0	0	0	0	0	0	0	0	0	0	0	0	0	0	0	0	0	0	0	0	0	0	0	0	0	0	0	0	0	0	0	0	0
Acema1-220175	100.000	31.919	33.405	32.359	32.506	35.714	33.259	30.856	33.839	0	32.329	32.468	34.335	32.967	33.909	32.054	36.543	36.543	31.873	31.164	0	33.111	29.960	33.006	32.278	31.801	0	34.449	28.715	31.792	31.458	34.459	32.558	33.991	34.170	35.202	36.591	0	34.029	0	32.535	32.101	0	32.054	32.432	33.700	33.621	32.661	33.400
Acema1-589198	100.000	50.620	0	0	0	65.474	0	60.222	26.078	0	60.000	29.247	60.677	0	53.448	56.133	0	0	0	62.667	0	0	0	26.606	0	63.158	0	0	53.580	0	0	0	0	0	0	0	0	0	59.448	0	25.110	0	0	0	0	0	0	0	0
Acema1-679510	100.000	0	0	0	0	41.176	0	0	60.000	0	37.097	0	0	0	0	34.091	0	0	0	0	0	0	0	0	0	41.016	0	0	0	0	0	0	0	61.290	0	0	0	0	38.136	0	0	48.718	0	0	0	0	0	0	0
Acema1-660052	100.000	39.377	36.336	30.968	37.838	76.408	47.802	26.496	40.214	26.616	76.215	28.571	43.817	46.631	52.199	47.042	36.872	36.202	29.787	74.933	30.488	35.593	41.265	28.866	27.726	77.005	30.928	24.316	48.000	39.339	31.985	25.075	36.418	37.057	47.978	44.345	35.215	30.182	79.040	31.183	31.095	49.701	32.639	36.826	36.808	49.326	34.462	36.254	38.147
Acema1-676527	100.000	56.522	42.157	46.429	0	68.033	46.000	44.186	55.340	0	64.000	53.333	49.123	44.444	61.165	71.429	44.086	44.086	46.809	58.537	0	35.000	54.783	58.537	42.553	76.000	49.167	43.878	0	52.632	0	42.056	51.807	46.479	46.512	43.158	60.294	46.591	69.767	0	63.158	51.316	0	41.892	49.275	45.918	46.429	44.000	47.059
Acema1-606692	100.000	51.763	25.933	26.000	28.767	39.208	29.762	41.296	27.918	28.455	40.824	62.729	51.789	28.773	55.624	53.596	25.095	25.285	30.952	38.235	27.490	25.971	28.231	51.646	28.099	81.594	28.625	29.174	54.198	27.953	24.655	24.558	25.775	27.875	28.039	27.256	27.342	25.311	41.021	0	54.735	40.862	26.266	27.701	26.430	28.429	27.345	27.186	29.447
Acema1-807817	100.000	34.783	0	0	0	0	0	0	30.833	0	27.830	0	0	0	28.906	34.459	0	0	0	33.735	0	0	0	32.877	0	47.150	0	0	32.895	0	0	0	0	0	0	0	0	0	31.905	0	30.736	0	37.143	0	0	0	0	0	0
Acema1-660051	100.000	38.689	31.463	26.940	34.573	41.393	37.500	27.460	28.696	27.073	63.200	37.298	38.429	41.438	65.667	38.767	34.694	34.694	32.743	63.800	32.016	25.758	30.063	31.887	32.230	39.600	27.381	32.613	39.216	34.519	30.769	29.562	32.823	36.543	36.595	35.408	35.269	35.498	60.721	32.479	37.342	38.622	32.700	33.191	35.560	36.585	35.116	33.405	33.548
Acema1-228277	100.000	36.129	50.847	50.847	34.483	51.695	49.153	47.059	42.353	58.824	63.855	42.574	41.176	50.820	35.185	45.098	51.724	51.724	50.000	46.602	44.660	42.647	60.714	49.038	40.952	48.876	44.660	49.153	0	53.571	50.847	47.945	41.026	49.153	48.485	40.426	57.627	38.519	40.206	60.345	46.602	30.049	42.718	40.566	54.237	49.153	45.763	33.766	41.379
Acema1-290336	100.000	0	0	0	0	31.169	0	0	0	0	26.087	0	0	0	0	27.708	0	0	0	28.900	0	0	0	24.409	0	29.167	0	0	0	0	0	0	0	0	0	0	0	0	27.446	0	24.696	0	22.924	0	0	0	0	0	0
Acema1-674260	100.000	49.367	39.271	44.712	45.923	74.043	41.176	42.105	0	0	68.936	48.276	53.112	41.909	51.477	69.068	0	0	37.143	53.061	55.932	0	42.609	57.872	28.346	77.447	0	0	48.945	25.316	0	0	0	0	0	41.803	39.516	0	62.397	0	57.563	56.780	55.745	0	0	0	39.496	0	41.079
Acema1-719077	100.000	36.994	33.048	30.387	33.046	33.423	34.959	33.202	30.294	35.714	35.817	33.837	36.494	33.894	38.636	37.124	34.626	34.626	37.216	36.792	30.286	28.532	28.492	36.438	36.280	43.768	32.653	33.333	32.857	37.391	32.676	31.933	32.768	33.731	35.613	33.994	34.167	34.734	44.282	35.484	37.853	32.353	33.140	35.043	32.938	31.897	30.362	31.014	33.542
Acema1-743287	100.000	0	0	0	0	0	0	0	0	0	0	0	0	0	0	0	0	0	0	0	0	0	0	0	0	0	0	0	0	0	0	0	0	0	0	0	0	0	0	0	0	0	0	0	0	0	0	0	0
Acema1-697947	100.000	0	0	0	0	0	0	0	0	0	0	0	0	0	0	0	0	0	0	0	0	0	0	0	0	0	0	0	0	0	0	0	0	0	0	0	0	0	0	0	0	0	0	0	0	0	0	0	0
Acema1-744560	100.000	0	0	0	0	0	0	0	0	0	0	0	0	0	0	0	0	0	0	0	0	0	0	0	0	0	0	0	0	0	0	0	0	0	0	0	0	0	0	0	0	0	0	0	0	0	0	0	0
Acema1-312437	100.000	42.469	34.047	34.211	32.640	43.319	36.044	38.593	36.515	35.630	41.929	44.378	41.910	34.034	41.909	41.915	35.887	35.960	32.854	37.174	36.229	33.400	31.602	38.703	33.470	71.633	35.614	33.267	40.501	34.581	33.006	34.180	33.265	32.177	33.610	34.257	35.232	27.470	37.310	29.637	41.901	34.047	37.826	33.663	33.013	34.012	30.061	33.526	33.078
Acema1-650611	100.000	60.345	0	0	0	59.211	0	0	0	0	73.611	47.059	0	0	55.385	78.571	0	0	0	45.614	0	0	0	56.667	0	73.171	0	0	52.778	0	0	0	0	0	0	0	0	0	76.471	0	0	0	0	0	0	0	0	0	0
Acema1-672356	100.000	51.136	37.333	0	0	52.459	0	35.537	41.353	0	57.143	39.655	35.833	32.258	52.326	58.036	0	0	33.333	44.828	0	35.484	0	50.467	33.333	56.667	34.091	31.776	46.341	0	0	0	0	34.286	0	0	0	0	59.231	0	53.271	34.375	30.405	0	0	0	0	0	0
Acema1-599751	100.000	56.055	37.431	36.511	47.750	54.913	48.405	54.767	59.339	55.899	62.624	52.805	56.301	39.286	62.741	62.840	37.085	36.900	38.294	57.200	54.028	36.416	56.653	61.736	44.549	77.656	56.944	55.076	54.970	37.636	47.706	47.794	37.970	46.939	42.430	43.407	37.263	24.309	75.646	0	60.317	46.154	56.607	36.654	47.575	37.665	53.002	47.778	37.064
Acema1-770872	100.000	53.340	28.016	27.049	27.356	74.857	45.056	71.670	52.925	27.327	71.857	53.495	51.129	46.927	53.296	39.130	27.048	27.048	47.774	46.182	54.357	25.328	27.888	55.019	44.930	78.933	29.431	25.316	41.752	26.444	27.896	27.495	28.964	26.292	46.642	45.345	45.539	32.088	68.839	26.374	55.948	44.455	56.877	25.802	26.646	45.041	24.094	27.189	44.218
Acema1-713383	100.000	42.720	32.847	34.442	33.723	49.499	33.462	48.399	34.064	36.196	54.630	48.659	47.532	44.636	51.423	46.741	35.845	35.438	36.970	40.777	39.376	38.166	30.108	52.465	32.677	65.465	37.432	34.980	37.189	33.868	34.204	36.364	35.842	36.134	35.039	36.196	34.585	30.827	42.424	30.238	54.297	33.878	36.189	33.017	29.512	34.538	27.758	33.333	36.220
Acema1-809710	100.000	0	0	0	0	0	0	0	0	0	0	0	0	0	0	0	0	0	0	0	0	0	0	0	0	0	0	0	0	0	0	0	0	0	0	0	0	0	0	0	0	0	30.328	0	0	0	0	0	0
Acema1-704475	100.000	25.893	0	0	0	22.695	23.967	26.538	25.581	27.675	38.906	24.815	28.788	37.156	23.552	38.788	26.000	24.400	31.356	43.131	27.715	29.326	0	44.512	24.701	45.104	26.641	29.738	39.516	28.324	29.619	21.646	0	26.490	36.095	25.978	28.458	24.910	40.179	26.911	43.750	31.778	47.605	27.717	0	29.769	29.738	0	0
Acema1-52288	100.000	0	0	0	0	0	0	0	0	0	0	0	0	0	0	0	0	0	0	0	0	0	0	0	0	0	0	0	0	0	0	0	0	0	0	0	0	0	0	0	0	0	0	0	0	0	0	0	0
Acema1-602789	100.000	41.791	0	0	0	0	48.485	0	39.344	0	42.857	52.174	50.000	46.377	47.619	51.471	0	0	0	53.731	0	0	0	0	46.875	47.826	0	40.000	43.284	0	0	0	0	40.541	0	0	0	0	46.154	0	51.515	44.776	0	0	0	0	0	0	0
Acema1-703878	100.000	66.211	34.809	33.468	35.590	70.183	36.660	58.480	69.667	28.854	65.815	69.155	55.040	49.600	67.131	67.515	34.756	34.200	35.078	66.929	31.311	35.787	46.863	93.642	33.969	91.715	27.022	54.675	64.567	35.714	30.888	33.400	34.747	34.286	63.938	70.916	33.075	0	68.750	0	69.522	34.930	31.287	37.992	35.756	37.126	38.000	37.126	37.067
Acema1-698340	100.000	0	0	0	0	0	0	0	0	0	0	0	0	0	0	0	0	0	0	0	0	0	0	0	0	0	0	0	0	0	0	0	0	0	0	0	0	0	0	0	0	0	0	0	0	0	0	0	0
Acema1-582361	100.000	79.181	64.452	62.126	62.914	89.320	65.854	74.751	77.888	76.510	87.540	76.393	77.888	63.194	81.818	82.958	61.649	64.452	64.931	85.621	77.617	64.605	72.459	72.819	64.452	90.939	79.868	66.551	77.333	63.763	65.116	63.576	63.576	65.563	63.322	66.113	63.066	61.386	87.296	67.886	80.667	64.452	79.085	67.247	63.907	64.111	63.787	62.583	64.120
Acema1-154968	100.000	0	0	0	0	0	0	0	0	0	0	0	0	0	0	0	0	0	0	0	0	0	0	0	0	0	0	0	0	0	0	0	0	0	0	0	0	0	0	0	0	0	0	0	0	0	0	0	0
Acema1-810691	100.000	72.552	45.359	45.802	0	73.392	41.864	28.025	58.963	71.935	86.558	64.118	60.704	46.308	68.610	76.934	42.492	42.302	44.575	86.721	60.776	41.258	55.970	75.158	44.105	88.542	73.094	45.537	69.107	44.139	43.313	43.511	45.649	44.083	45.353	42.899	44.833	58.898	81.339	61.560	75.316	47.788	71.492	43.731	45.359	43.548	40.801	45.038	42.236
Acema1-682439	100.000	61.217	25.597	0	0	0	80.150	29.787	0	46.565	0	72.761	69.962	0	59.041	0	0	0	0	59.004	0	0	0	34.066	0	31.164	31.227	0	30.612	0	31.475	30.690	0	0	28.148	0	0	0	52.817	0	32.616	0	0	0	25.564	0	0	0	0
Acema1-639130	100.000	33.180	26.363	25.660	24.388	30.946	28.612	33.458	25.063	0	32.815	34.169	33.302	26.564	32.495	32.105	26.561	27.753	29.833	32.285	26.196	24.912	23.881	30.551	27.310	32.383	26.904	26.758	31.913	28.373	30.428	26.455	28.507	28.597	28.252	27.857	27.236	25.342	33.333	24.923	34.451	28.610	28.004	27.602	27.611	26.411	28.086	26.862	28.934
Acema1-553569	100.000	45.513	36.364	38.352	0	44.695	37.715	0	40.939	47.258	43.408	42.743	39.200	40.630	87.459	45.089	38.162	38.318	35.404	43.729	41.501	32.520	40.832	45.904	36.858	43.891	45.527	35.257	43.548	38.321	37.754	37.107	39.968	38.462	38.250	71.664	42.254	47.265	42.923	48.324	46.758	37.420	47.284	37.288	38.305	37.519	32.967	37.579	34.647
Acema1-298064	100.000	0	53.933	0	0	0	30.594	0	50.000	0	0	0	0	0	0	42.222	0	0	0	41.818	0	0	0	0	0	0	0	0	0	0	0	0	55.769	60.563	0	0	0	0	0	0	0	41.538	0	0	0	0	0	0	48.148
Acema1-679506	100.000	38.043	0	0	0	0	0	0	36.709	0	0	39.759	40.964	0	35.938	65.625	0	0	0	45.783	0	0	0	0	0	65.517	0	0	44.000	0	0	0	0	0	0	0	0	0	59.551	0	45.122	0	0	0	0	0	0	0	0
Acema1-630951	100.000	38.539	31.978	31.250	32.240	42.788	31.217	23.913	28.571	0	30.769	43.026	43.478	35.657	33.514	51.914	31.172	31.172	29.839	41.452	32.990	0	0	37.333	29.380	40.931	37.760	25.942	35.526	30.471	30.607	32.258	27.394	32.791	30.660	30.077	31.053	0	38.626	38.356	38.462	30.446	37.280	30.748	24.235	30.890	0	27.273	31.367
Acema1-790958	100.000	63.550	57.656	58.111	58.857	65.965	61.620	64.375	61.977	68.063	69.284	63.509	61.235	60.211	62.963	68.118	57.238	57.238	60.494	64.572	0	57.391	61.698	62.888	61.620	67.730	68.750	61.597	60.453	61.821	59.760	60.387	57.570	58.716	61.552	63.186	58.834	61.268	66.603	60.558	63.403	60.563	66.790	59.445	56.874	60.653	63.316	57.262	61.336
Acema1-714449	100.000	39.669	0	0	0	45.417	0	0	48.093	29.436	44.167	0	0	0	34.949	35.579	0	0	0	38.987	35.818	0	0	37.317	0	51.941	47.854	0	0	0	39.574	0	0	0	0	0	0	0	55.984	0	44.374	0	41.580	0	0	0	0	0	0
Acema1-753402	100.000	46.809	0	0	0	0	0	0	0	0	0	0	0	0	0	46.939	0	0	0	0	0	0	0	47.826	0	48.936	0	0	43.636	0	0	0	0	0	0	0	0	0	43.478	0	41.667	0	0	0	0	0	0	0	0
Acema1-675207	100.000	0	0	0	0	75.676	0	0	41.573	0	57.223	0	0	0	42.085	53.636	0	0	0	46.373	46.512	0	0	0	0	52.190	50.562	0	0	0	0	0	0	0	0	0	0	0	46.303	0	63.636	0	42.254	0	0	0	0	0	0
Acema1-712248	100.000	61.337	29.371	31.560	28.344	31.068	31.429	24.779	29.934	29.217	29.870	29.412	31.546	35.000	52.924	32.476	31.392	30.844	32.500	65.000	35.783	23.929	27.273	60.000	50.453	74.000	34.641	27.303	56.229	34.921	25.974	29.573	31.878	32.698	31.915	33.951	29.129	32.797	62.682	34.796	62.281	36.466	39.103	33.772	32.399	28.846	30.824	32.063	28.440
Acema1-577015	100.000	34.328	32.909	31.754	34.301	30.551	34.793	33.152	42.557	32.653	46.995	34.449	33.635	32.046	38.587	51.163	33.078	34.868	32.117	44.846	32.841	31.776	28.315	37.566	31.034	50.704	32.545	32.234	32.734	29.930	28.180	32.591	31.387	34.615	31.169	33.120	33.586	26.040	46.369	28.105	33.396	34.146	33.273	32.916	32.996	35.152	29.740	33.087	34.470
Acema1-680141	100.000	23.173	23.684	36.660	37.347	35.244	37.474	32.990	33.333	22.991	25.979	30.237	34.731	32.331	37.605	35.271	34.823	34.637	23.408	26.233	23.092	23.724	21.361	53.815	35.577	74.291	37.004	36.786	26.046	32.008	32.900	23.480	37.342	36.207	35.497	26.210	34.186	22.068	26.923	22.687	54.883	38.186	25.800	35.532	38.784	33.459	37.787	37.570	36.100
Acema1-725504	100.000	42.407	29.123	29.340	29.815	32.772	32.472	27.899	28.938	30.580	27.647	29.485	31.834	29.401	29.674	30.104	28.333	29.783	31.173	30.836	31.681	23.725	0	42.557	31.550	74.159	28.250	35.593	29.118	29.298	28.782	31.729	27.634	31.597	37.500	31.643	28.476	22.440	31.273	25.485	41.913	33.698	29.617	27.730	30.627	31.332	28.235	29.282	30.839
Acema1-717444	100.000	0	0	0	0	59.259	0	0	0	0	58.160	42.398	0	0	41.716	47.953	0	0	0	47.244	0	0	0	44.785	0	56.535	0	0	0	0	0	0	0	0	0	0	0	0	50.442	0	0	0	0	30.137	0	0	0	0	0
Acema1-809443	100.000	42.518	23.048	23.020	30.792	33.149	23.800	33.515	34.712	31.703	34.099	33.217	30.826	32.727	33.211	38.165	23.047	22.852	22.614	31.876	33.275	23.848	24.558	33.333	22.682	80.874	33.904	23.551	33.625	27.701	20.971	24.303	30.726	33.702	33.929	25.257	32.721	26.165	33.275	27.014	33.704	25.692	34.991	29.522	24.187	30.727	23.333	29.505	21.181
Acema1-670093	100.000	0	0	0	0	0	0	0	0	0	0	0	0	0	0	0	0	0	0	0	0	0	0	0	0	0	0	0	0	0	0	0	0	0	0	0	0	0	0	0	0	0	0	0	0	0	0	0	0
Acema1-497740	100.000	0	0	0	0	0	0	0	0	0	0	0	0	0	0	0	0	0	0	0	0	0	0	0	0	0	0	0	0	0	0	0	0	0	0	0	0	0	0	0	0	0	0	0	0	0	0	0	0
Acema1-786051	100.000	46.832	34.426	36.111	33.195	0	39.883	0	43.353	41.038	51.445	46.154	48.368	25.826	49.167	47.009	0	0	0	52.436	36.932	31.385	0	42.442	30.070	52.299	43.889	31.977	42.900	0	33.645	38.596	33.058	31.984	35.857	35.294	0	0	40.882	0	60.870	40.693	50.729	0	34.298	40.465	38.426	43.314	0
Acema1-798820	100.000	34.848	34.454	34.454	36.134	47.904	32.773	0	29.921	0	45.238	24.432	28.977	29.545	51.515	30.400	28.462	28.462	33.846	45.833	35.537	31.538	32.800	32.061	32.308	47.305	0	35.115	34.127	32.773	0	32.500	30.769	33.333	49.630	28.682	34.677	0	31.746	0	35.156	29.457	27.434	30.769	34.615	34.454	31.538	33.333	37.500
Acema1-656519	100.000	64.301	47.765	46.205	49.415	78.526	49.769	60.881	64.070	61.982	68.675	62.241	73.950	44.148	73.980	75.967	47.465	47.696	48.837	77.347	65.127	47.796	54.106	70.339	50.805	83.707	69.794	46.606	63.804	48.478	48.718	46.682	49.184	48.853	45.011	49.180	45.393	52.817	79.430	56.490	72.009	46.833	60.970	47.356	47.971	47.465	48.276	50.971	45.176
Acema1-705476	100.000	26.782	23.625	36.515	35.028	42.202	36.611	38.986	66.538	25.558	25.904	33.465	41.788	34.167	45.868	49.385	33.462	33.269	24.081	27.570	24.260	23.821	23.168	36.600	38.168	41.538	37.527	41.736	26.360	30.740	31.138	25.417	35.878	34.884	43.825	24.158	36.226	21.007	27.328	23.696	61.950	36.900	25.094	34.127	36.765	34.269	41.502	35.441	37.143
Acema1-618175	100.000	67.949	35.791	36.710	36.266	84.173	35.392	50.499	50.371	50.873	87.126	71.457	71.168	58.569	70.049	80.220	35.976	35.976	36.278	80.765	50.763	56.539	49.781	71.457	35.976	86.214	50.378	59.026	72.167	59.179	34.988	35.900	36.396	35.858	36.450	58.006	36.898	38.631	81.791	38.480	73.353	34.793	50.866	36.493	36.514	57.042	35.689	36.038	58.789
Acema1-94716	100.000	0	0	0	0	0	0	0	0	0	0	0	0	0	0	0	0	0	0	0	0	0	0	0	0	40.278	0	0	0	0	0	0	0	0	0	0	0	0	0	0	0	0	0	0	0	0	0	0	0
Acema1-417759	100.000	29.053	26.977	25.098	34.058	43.333	26.261	25.751	26.058	26.369	33.333	26.737	30.600	39.746	27.893	36.694	27.254	26.939	24.953	37.232	26.652	22.850	22.642	44.711	25.963	68.093	24.646	25.482	29.424	28.166	26.786	25.263	37.692	37.148	26.593	27.733	37.344	25.641	36.907	23.291	45.325	36.660	25.151	25.882	26.163	25.971	27.133	36.914	25.651
Acema1-644038	100.000	34.366	30.518	29.006	30.252	34.807	31.445	30.707	27.747	25.000	45.902	37.360	42.894	32.425	43.421	47.989	29.521	29.521	32.337	43.351	30.252	27.468	26.479	35.342	41.758	35.561	31.635	31.944	35.180	30.000	29.859	30.670	28.342	33.148	32.231	34.294	32.394	29.211	38.462	28.571	34.521	29.765	31.956	31.383	30.159	32.277	34.048	28.689	28.232
Acema1-467801	100.000	36.482	36.047	30.526	29.893	56.512	31.694	35.290	30.939	26.608	54.506	37.091	34.565	31.667	35.494	52.212	29.074	29.237	25.136	47.080	40.336	23.446	36.111	38.312	28.710	69.036	47.126	24.631	35.155	29.732	45.055	35.955	30.535	32.826	33.010	36.084	35.000	27.841	45.736	28.131	37.341	34.535	47.126	30.374	29.967	30.208	24.517	38.519	24.542
Acema1-725905	100.000	61.736	29.374	32.099	36.531	42.331	34.783	40.336	30.561	33.984	33.832	41.892	57.744	40.688	58.717	33.068	36.289	35.464	30.482	53.877	41.923	28.846	37.526	42.387	36.075	43.361	32.186	28.958	56.763	36.066	30.443	27.447	35.000	35.524	37.006	39.076	35.967	28.544	81.696	31.290	41.865	33.400	33.000	36.082	31.612	37.395	29.581	32.164	32.471
Acema1-699803	100.000	0	0	0	0	0	0	0	0	0	0	0	0	0	0	0	0	0	0	0	0	0	0	0	0	0	0	0	0	0	0	0	0	0	0	0	0	0	0	0	0	0	0	0	0	0	0	0	0
Acema1-807407	100.000	24.607	24.444	26.316	23.858	27.358	29.064	34.783	31.787	28.571	28.873	25.122	29.279	32.779	24.781	30.047	21.636	21.636	24.009	27.209	24.194	0	0	30.822	0	31.910	26.750	0	38.679	27.907	23.929	25.182	21.235	25.513	25.517	27.553	24.416	25.074	32.668	0	36.534	26.077	25.799	29.134	23.744	24.935	0	27.103	25.063
Acema1-610185	100.000	57.005	31.098	29.419	30.227	56.517	31.117	45.738	51.225	47.363	66.595	49.241	52.428	32.638	58.435	61.804	30.723	30.408	30.569	55.720	56.485	30.023	0	54.574	31.373	69.829	54.374	32.857	57.900	30.208	30.023	32.078	29.405	30.329	32.147	31.818	28.730	26.009	65.010	25.185	58.431	28.571	55.670	29.818	30.260	31.824	32.867	31.367	30.299
Acema1-744559	100.000	0	0	0	0	0	0	0	0	0	0	0	0	0	0	0	0	0	0	0	0	0	0	0	0	0	0	0	0	0	0	0	0	0	0	0	0	0	0	0	0	0	0	0	0	0	0	0	0
Acema1-724373	100.000	0	0	0	0	0	0	0	0	0	0	0	0	0	0	0	0	0	0	0	0	0	0	0	0	0	0	0	0	0	0	0	0	0	0	0	0	0	0	0	0	0	0	0	0	0	0	0	0
Acema1-695686	100.000	0	0	0	0	0	0	0	0	0	0	0	0	0	0	36.145	0	0	0	0	0	0	0	0	0	0	0	0	0	0	0	0	0	0	0	0	0	0	0	0	0	0	0	0	0	0	0	0	0
Acema1-705800	100.000	52.988	25.855	26.337	26.501	70.896	60.381	25.442	53.119	51.874	80.912	59.498	67.652	57.045	53.242	78.333	51.394	53.273	26.304	38.431	49.049	27.115	46.109	68.657	55.226	81.250	50.267	53.965	61.993	52.863	51.007	55.052	55.130	58.875	55.166	57.618	59.693	27.098	77.852	24.160	52.539	54.145	54.102	60.425	56.415	59.542	49.442	56.007	59.309
Acema1-622316	100.000	53.957	0	0	0	0	0	0	59.864	0	0	65.269	73.636	0	51.825	41.935	0	0	0	64.596	0	0	0	41.667	0	71.257	0	0	61.940	0	0	0	0	0	0	0	0	0	70.701	0	54.412	0	0	0	0	0	0	0	0
Acema1-713793	100.000	50.502	0	0	0	51.585	0	0	0	48.387	47.386	0	0	0	58.065	45.078	0	0	0	52.000	44.118	0	34.109	42.857	0	54.639	35.036	0	40.580	0	0	0	0	0	0	0	0	0	45.600	0	46.356	0	40.441	0	0	0	0	0	0
Acema1-753292	100.000	76.316	0	0	0	0	59.091	0	0	60.465	67.442	0	0	0	0	0	0	0	81.250	73.684	0	0	0	0	0	0	0	0	59.322	0	0	0	0	0	0	58.491	0	0	0	0	0	0	58.065	0	0	0	0	0	0
Acema1-806272	100.000	46.341	0	0	0	33.333	0	0	0	26.271	0	0	0	0	0	0	0	0	0	0	0	0	0	29.688	0	33.987	35.526	0	0	0	0	0	0	0	0	0	0	0	29.462	37.500	0	31.633	22.549	0	0	0	0	0	0
Acema1-615968	100.000	68.881	53.165	53.484	50.370	73.569	51.332	0	65.291	63.248	76.007	64.336	64.374	51.532	68.276	79.718	50.542	50.542	50.877	64.045	67.742	0	59.397	70.495	51.536	77.568	60.678	48.185	71.800	49.667	50.680	52.479	52.381	52.931	49.561	51.583	48.932	0	73.187	0	70.492	49.228	68.916	51.730	53.357	51.537	47.513	52.500	0
Acema1-670704	100.000	36.885	48.974	49.865	50.518	84.881	51.538	0	61.685	0	85.676	61.453	66.667	51.671	65.775	84.615	50.129	47.545	53.766	85.638	0	58.366	43.590	66.573	53.333	83.598	0	52.956	60.897	52.699	52.713	47.654	50.769	47.554	52.296	50.773	50.643	0	81.963	0	66.384	50.670	0	50.129	50.386	0	58.033	52.196	52.304
Acema1-713105	100.000	29.435	28.767	28.918	30.201	28.690	30.134	27.680	28.222	29.724	27.823	26.938	38.983	30.131	39.203	65.144	30.269	29.540	29.598	37.444	28.698	27.640	27.027	28.049	31.860	66.990	30.385	28.097	40.521	30.717	29.977	31.121	28.442	28.571	27.299	30.556	30.870	30.841	36.245	33.498	28.715	41.274	27.178	30.159	30.856	30.716	28.814	28.868	31.180
Acema1-806524	100.000	0	0	0	0	31.801	0	0	0	0	33.333	0	0	0	0	44.156	0	0	0	26.288	0	0	0	0	0	39.286	0	0	0	0	0	0	0	0	0	0	0	0	31.405	0	0	0	0	0	0	0	0	0	0
Acema1-201688	100.000	63.021	40.556	40.000	39.344	83.333	40.223	61.780	57.377	55.866	82.065	70.879	72.678	37.288	67.196	78.125	40.719	40.719	43.103	80.214	55.556	28.655	47.368	69.841	39.306	82.778	58.791	39.344	61.290	43.114	39.888	40.223	42.135	40.331	40.556	36.686	39.412	49.708	83.333	46.471	69.519	37.705	57.527	41.916	41.899	41.916	39.891	41.209	39.412
Acema1-671103	100.000	75.281	61.235	56.841	56.313	87.763	59.446	79.548	70.077	71.447	87.611	77.075	77.606	57.908	73.827	82.900	57.711	56.631	59.320	80.629	71.910	54.115	63.682	77.411	60.914	90.235	73.384	57.635	73.091	58.915	58.073	56.015	60.155	60.075	59.103	58.772	59.166	58.625	83.600	58.693	76.806	59.316	74.083	56.880	59.144	54.775	59.873	58.677	57.538
Acema1-739889	100.000	27.134	0	0	0	0	0	0	0	32.857	0	0	25.000	0	0	32.117	0	0	0	0	0	0	0	42.727	0	33.929	0	0	0	0	0	0	0	0	0	0	0	0	25.767	0	33.962	0	0	0	0	0	0	0	0
Acema1-599199	100.000	44.292	0	0	39.524	44.244	42.206	48.028	36.364	42.857	41.686	47.685	49.306	40.441	46.275	86.052	38.164	39.268	29.592	43.880	46.507	30.769	36.667	48.961	30.513	83.529	45.714	31.538	46.050	41.805	43.382	41.727	40.698	41.805	32.719	38.902	42.260	30.166	68.704	29.817	47.368	42.466	47.380	37.868	40.995	37.321	31.651	41.705	40.098
Acema1-674112	100.000	28.873	0	0	0	0	0	0	0	0	0	0	0	0	33.951	0	0	0	0	28.022	0	0	0	0	0	0	0	0	35.135	0	0	0	0	0	0	0	0	0	34.821	0	0	0	0	0	0	0	0	0	0
Acema1-708334	100.000	30.416	29.750	23.641	28.217	32.143	29.452	25.076	24.945	21.163	27.191	64.189	59.850	32.446	31.011	32.080	26.649	26.649	27.727	29.978	26.281	23.113	27.549	28.118	30.734	34.689	24.201	30.861	30.921	29.099	23.864	25.298	26.503	29.371	31.116	27.650	28.381	22.772	30.465	29.333	32.339	29.156	29.412	28.241	28.918	28.412	27.660	27.314	28.924
Acema1-777183	100.000	46.640	39.655	37.154	39.419	39.167	0	31.048	44.444	0	47.534	0	0	24.878	46.341	78.000	0	21.495	0	52.653	0	0	0	45.455	34.524	38.739	40.551	34.667	41.767	0	31.731	37.288	0	37.795	26.267	0	0	0	44.882	0	43.825	24.519	0	25.000	38.839	0	35.233	30.645	0
Acema1-779992	100.000	0	0	0	0	0	0	0	0	25.676	32.479	0	0	0	0	39.759	0	0	0	0	25.093	0	0	32.635	0	27.687	29.191	0	0	0	0	0	0	0	0	0	0	0	0	0	40.493	0	26.465	0	0	0	0	0	0
Acema1-692522	100.000	0	0	0	0	0	0	0	0	0	0	0	0	0	0	35.032	0	0	0	32.231	0	0	0	0	0	31.613	0	0	0	0	0	0	0	0	0	0	0	0	0	0	0	0	0	0	0	0	0	0	0
Acema1-808206	100.000	0	0	0	0	30.263	0	0	0	0	0	0	0	0	0	31.579	0	0	0	33.766	0	0	0	0	0	30.742	0	0	0	0	0	0	0	0	0	0	0	0	30.189	0	0	0	0	0	0	0	0	0	0
Acema1-748962	100.000	0	0	0	0	0	0	0	0	0	0	0	0	0	0	0	0	0	0	0	0	0	0	0	0	0	0	0	0	0	0	0	0	0	0	0	0	0	0	0	0	0	0	0	0	0	0	0	0
Acema1-309778	100.000	28.767	0	0	0	0	0	0	0	0	55.396	0	0	0	0	33.094	0	0	0	34.483	0	0	0	33.333	0	31.655	0	0	0	0	0	0	0	0	0	0	0	0	25.828	0	32.576	0	0	0	0	0	0	0	0
Acema1-726423	100.000	0	0	0	0	0	50.746	26.961	0	0	34.167	0	0	0	0	0	0	0	0	0	0	0	0	0	0	34.448	0	0	0	0	0	0	0	0	0	0	0	0	27.320	0	39.286	0	0	0	0	0	0	0	0
Acema1-720354	100.000	0	0	0	0	56.452	0	0	0	0	0	0	0	0	0	51.613	0	0	0	49.180	0	0	0	0	0	50.000	0	0	0	0	0	0	0	0	0	0	0	0	0	0	0	0	0	0	0	0	0	0	0
Acema1-406025	100.000	23.834	0	0	0	26.866	0	21.239	21.525	22.959	24.775	0	0	0	0	42.857	0	0	0	24.686	25.500	0	0	24.434	0	72.316	0	0	0	0	0	0	0	0	0	0	0	0	29.412	0	21.990	0	20.179	0	0	0	0	0	0
Acema1-798359	100.000	30.303	33.088	35.252	32.234	73.432	33.456	33.585	45.172	28.030	36.237	34.686	33.333	43.019	63.345	75.893	33.824	33.824	41.264	75.926	29.057	22.267	29.167	29.278	27.737	85.609	30.337	24.779	60.140	32.103	31.522	29.455	31.250	32.353	45.556	31.250	31.481	25.000	75.646	24.506	70.652	32.353	37.132	32.601	31.179	36.029	0	33.333	33.456
Acema1-670952	100.000	36.275	30.981	34.004	33.579	30.351	33.573	58.092	38.235	63.265	51.186	38.000	25.551	33.153	40.693	38.462	34.601	34.420	36.449	65.442	60.075	32.472	0	44.255	34.596	49.770	38.742	33.032	33.831	33.818	34.381	32.911	34.239	32.526	35.101	32.358	35.065	37.072	53.061	38.078	64.278	33.270	59.193	35.072	32.860	34.254	32.275	35.000	34.031
Acema1-673556	100.000	57.807	25.994	23.678	25.510	76.404	24.882	58.101	56.261	57.306	75.835	54.423	78.981	24.260	53.883	77.244	27.523	27.893	26.220	73.429	59.240	25.169	23.218	55.235	24.711	82.315	56.678	24.308	53.981	25.720	25.173	25.836	25.680	24.465	25.617	25.076	25.994	29.400	77.368	30.769	54.917	24.919	56.849	25.688	24.847	26.667	25.697	25.688	25.470
Acema1-708525	100.000	63.989	50.997	44.984	51.039	66.862	52.394	30.592	63.429	60.858	78.947	64.438	64.134	54.348	57.407	72.414	52.134	52.134	54.574	64.526	43.425	0	54.328	65.103	51.632	79.093	46.296	50.445	61.834	52.695	55.625	48.601	50.700	52.632	53.279	53.106	52.188	0	75.434	0	61.230	49.296	44.582	53.583	48.354	55.937	52.941	52.825	54.062
Acema1-714946	100.000	37.708	36.775	33.793	38.580	38.061	38.506	34.539	36.920	37.991	68.142	61.131	59.653	38.679	60.144	49.711	40.270	40.270	29.412	63.462	30.169	30.396	32.714	63.063	39.655	68.041	35.815	29.032	57.951	39.962	38.043	24.843	37.989	37.636	38.837	39.205	64.022	26.360	64.348	29.003	63.652	56.150	38.132	40.797	36.641	39.326	28.643	37.931	41.199
Acema1-750729	100.000	0	0	0	0	0	0	0	43.939	0	0	0	0	0	0	0	0	0	0	0	0	0	0	0	0	32.609	0	0	34.409	0	0	0	0	0	0	0	0	0	0	0	0	0	0	0	0	0	0	0	0
Acema1-619765	100.000	30.667	30.455	34.328	29.412	33.594	28.117	47.575	31.075	45.890	31.221	31.609	40.722	31.332	26.774	46.714	27.273	27.557	24.631	29.245	27.841	0	0	44.474	0	34.101	25.990	0	37.696	32.644	28.528	26.748	30.599	28.684	25.996	31.616	27.778	27.796	51.376	0	41.080	29.341	26.992	34.742	30.435	26.154	0	27.614	26.866
Acema1-700501	100.000	39.669	33.333	33.645	34.579	76.754	34.568	40.934	47.887	42.714	77.053	44.291	44.793	24.841	39.912	72.405	32.000	32.000	26.111	61.097	55.271	31.081	21.613	45.854	29.154	87.519	52.349	31.696	45.056	33.784	34.135	30.864	32.432	32.530	28.529	35.938	30.645	26.108	74.457	30.729	48.555	29.885	52.926	32.000	29.762	30.000	34.375	33.028	32.500
Acema1-806791	100.000	45.387	40.506	37.600	39.918	68.276	42.975	44.014	41.418	46.939	47.566	44.689	44.403	45.935	54.412	47.970	38.843	35.745	47.347	41.197	44.912	45.161	32.773	40.741	47.934	76.573	30.833	40.574	55.603	43.443	39.256	40.083	40.909	44.262	42.066	42.510	43.200	24.569	64.158	41.245	45.985	40.408	47.148	46.043	39.044	41.909	40.959	40.574	44.758
Acema1-714244	100.000	44.075	27.364	26.210	28.283	28.958	29.774	27.992	31.845	27.607	27.308	28.310	30.769	27.383	38.285	39.959	27.835	27.835	28.516	28.383	30.867	25.577	28.880	39.834	26.796	82.549	30.508	26.316	30.137	28.481	28.178	26.253	26.945	27.350	39.848	28.053	29.684	26.763	38.538	27.061	40.347	28.352	30.550	28.370	26.096	26.538	25.331	27.451	27.092
Acema1-755012	100.000	42.520	0	0	28.744	0	0	0	37.798	35.028	47.368	0	0	42.330	0	45.545	0	0	37.288	0	0	0	0	36.486	35.385	47.784	33.795	0	33.521	0	41.916	35.812	0	37.649	0	0	0	0	42.209	0	45.743	0	39.255	0	0	0	0	29.574	32.464
Acema1-675488	100.000	51.220	68.750	66.667	61.364	0	75.000	0	0	0	53.571	60.000	74.074	63.889	65.625	71.875	68.966	60.606	56.667	75.676	0	0	0	71.875	54.286	59.551	64.286	60.714	63.889	0	71.875	0	79.310	74.074	0	85.185	47.222	0	55.932	0	65.000	62.162	68.421	68.966	65.517	54.839	0	77.778	0
Acema1-687986	100.000	65.505	49.365	53.510	53.586	64.621	53.091	34.074	35.662	68.934	72.661	75.556	38.214	54.312	74.826	85.540	54.323	48.872	54.253	81.387	71.780	50.847	57.706	74.346	54.190	88.488	70.055	52.398	71.030	50.180	36.313	32.216	53.131	55.388	53.631	52.273	49.107	53.346	86.473	53.172	73.997	52.390	72.578	53.977	54.167	54.924	54.461	50.785	51.887
Acema1-679770	100.000	25.581	29.474	28.182	28.859	39.106	30.247	26.943	25.269	29.560	38.251	35.294	33.333	28.477	33.702	35.912	30.061	29.448	47.917	27.703	30.882	26.506	0	52.308	25.000	53.646	29.518	26.154	24.194	48.980	26.087	28.834	29.697	32.515	26.786	33.690	28.834	0	28.378	28.082	52.041	38.587	25.170	29.448	29.448	26.582	32.710	28.144	30.189
Acema1-804878	100.000	0	0	0	0	0	0	0	0	0	0	0	0	0	0	0	0	0	0	0	0	0	0	0	0	0	0	0	0	0	0	0	0	0	0	0	0	0	0	0	0	0	0	0	0	0	0	0	0
Acema1-777983	100.000	30.769	36.364	35.052	30.435	26.471	28.019	0	26.765	27.473	30.603	0	0	27.528	0	29.181	0	0	27.273	27.888	0	33.071	0	32.090	0	27.174	28.723	0	27.935	0	29.851	27.723	34.211	31.737	27.211	26.295	34.483	0	34.524	0	27.465	25.862	29.787	0	28.829	40.580	27.273	28.505	30.198
Acema1-778087	100.000	37.401	33.333	31.410	33.333	43.284	35.347	29.446	28.425	30.612	30.857	43.333	42.529	30.220	36.616	27.326	30.240	29.940	30.693	50.141	34.646	28.395	33.333	25.641	27.803	70.029	25.887	28.804	37.752	32.615	37.049	26.846	32.792	35.161	39.879	32.911	32.768	26.006	29.282	28.146	32.558	35.065	27.305	33.435	32.402	34.628	27.317	34.663	33.333
Acema1-553111	100.000	33.591	0	0	0	33.871	26.923	28.111	0	0	28.571	29.545	31.987	0	0	30.769	26.101	29.560	26.974	29.225	0	0	0	32.746	0	29.306	0	0	28.205	26.710	0	0	0	29.043	0	26.038	0	0	33.333	0	32.472	27.331	0	28.115	0	0	0	26.625	0
Acema1-605015	100.000	36.709	25.135	25.800	34.384	74.364	25.355	30.687	35.584	38.949	34.211	33.275	50.591	36.757	32.182	72.777	23.384	23.327	27.413	35.036	37.316	24.670	28.699	67.518	23.774	74.270	32.712	27.291	34.912	40.358	23.293	25.657	34.559	35.860	39.279	27.879	33.871	28.571	32.807	22.350	68.431	25.385	32.855	29.694	23.800	33.948	25.285	33.597	25.314
Acema1-427286	100.000	81.250	66.431	65.371	67.544	90.592	66.957	78.322	80.175	66.862	92.334	79.756	80.070	69.739	80.243	90.244	65.565	62.783	66.609	89.529	80.877	65.739	55.088	82.927	68.870	93.206	81.228	68.174	81.739	65.391	70.435	68.696	66.087	71.130	68.870	68.174	67.938	69.002	90.592	70.671	82.927	66.087	80.702	67.845	66.784	68.870	69.565	67.304	69.497
Acema1-689637	100.000	52.167	51.389	48.636	48.869	77.391	49.545	52.487	0	41.207	71.380	56.706	57.414	48.485	53.659	74.261	50.246	50.246	52.217	71.945	53.623	50.000	37.458	54.058	50.000	82.807	52.500	51.707	50.495	51.515	48.352	52.525	49.772	47.845	47.442	49.020	52.709	52.913	77.015	54.106	53.084	48.223	54.424	50.246	51.142	46.725	42.578	52.020	49.758
Acema1-579588	100.000	53.200	59.053	58.167	59.917	85.098	59.562	75.427	57.260	73.292	82.157	52.008	77.126	60.510	54.675	89.020	56.017	56.224	61.864	87.819	75.579	42.975	62.994	67.635	59.592	88.824	35.944	58.836	54.192	59.459	57.841	60.455	59.082	58.350	57.927	58.233	58.542	0	90.588	0	67.409	59.681	72.557	56.920	60.825	55.400	55.702	60.246	61.311
Acema1-658797	100.000	54.104	26.527	30.137	40.971	82.863	40.678	30.769	35.000	38.316	39.312	36.416	55.731	36.364	53.649	86.434	41.243	41.556	42.402	38.508	55.218	29.193	40.146	40.381	41.440	89.286	39.658	43.295	40.650	41.651	29.207	42.857	40.864	38.787	45.895	41.243	43.071	32.169	39.848	36.538	74.379	30.392	40.377	40.396	40.848	40.741	31.006	40.577	43.289
Acema1-668894	100.000	54.344	42.276	44.976	37.124	72.177	44.498	45.769	29.887	39.216	72.102	42.259	41.361	0	49.452	65.110	37.919	37.829	38.395	65.817	48.566	36.254	39.169	51.223	41.048	76.509	46.927	41.870	0	36.599	33.716	37.333	39.073	39.103	0	40.667	44.749	44.565	79.615	37.574	50.572	37.612	49.149	44.199	40.667	45.498	36.986	0	37.255
Acema1-47337	100.000	27.108	0	0	0	55.072	0	0	49.065	28.169	47.032	52.941	50.455	46.237	56.195	25.887	40.625	40.625	56.548	54.286	58.296	0	0	48.996	0	51.598	28.000	48.677	45.327	49.080	0	0	0	0	45.789	46.640	47.059	0	65.410	0	55.760	47.755	25.414	49.102	0	0	0	0	48.603
Acema1-801018	100.000	58.017	44.350	43.443	43.648	57.895	44.057	50.851	53.958	48.401	56.809	52.766	55.394	43.187	65.823	59.236	42.116	42.324	43.933	56.144	47.579	40.113	47.689	50.214	41.213	81.172	42.571	43.844	39.501	44.398	43.167	44.820	44.877	44.681	41.807	43.562	43.724	0	58.996	0	59.072	43.648	47.357	44.191	42.946	43.424	41.126	43.943	44.915
Acema1-289752	100.000	41.538	0	42.857	0	44.889	0	0	44.643	0	0	61.429	55.556	0	41.808	65.000	0	0	0	49.398	0	0	0	37.640	0	61.364	31.298	0	45.783	0	0	0	0	36.923	0	0	0	0	65.574	0	38.750	0	32.979	0	0	0	0	0	0
Acema1-768523	100.000	0	0	0	0	33.333	0	0	0	30.000	28.947	0	27.381	27.734	34.940	30.153	0	0	0	0	0	0	0	0	0	47.012	0	0	26.587	40.566	0	0	0	0	0	32.447	0	0	31.646	0	0	0	23.276	0	0	0	0	0	0
Acema1-624079	100.000	50.725	44.238	41.065	45.652	48.921	42.066	50.368	46.043	37.327	47.791	50.735	50.000	42.910	52.574	50.175	39.785	39.785	44.404	46.886	46.403	33.452	27.473	78.868	43.463	49.632	50.719	45.070	57.407	43.321	45.556	43.617	42.652	44.403	34.733	44.526	44.444	34.524	49.446	43.369	82.803	46.377	44.322	37.226	42.701	45.357	41.353	41.606	46.154
Acema1-654929	100.000	51.205	28.764	27.848	27.966	37.901	29.284	31.857	34.000	32.439	29.375	39.706	37.302	28.875	36.699	38.627	30.426	30.426	29.476	37.945	35.347	29.065	23.370	43.340	29.876	35.318	34.884	28.902	32.193	29.375	27.579	30.549	29.978	29.322	29.004	28.364	26.652	28.369	33.929	31.188	55.599	30.149	36.140	28.964	30.242	30.021	33.437	29.191	27.607
Acema1-800687	100.000	21.364	0	0	0	30.493	0	0	0	0	0	0	0	0	25.943	27.317	0	0	0	36.145	0	0	0	25.641	0	33.721	0	0	22.897	0	0	0	0	0	0	0	0	0	30.380	0	31.285	0	0	0	0	0	0	0	0
Acema1-582696	100.000	0	0	0	0	66.940	0	0	0	0	86.811	0	70.505	0	0	0	0	0	0	71.087	0	0	0	0	0	0	0	0	0	0	0	0	0	0	0	0	0	0	0	0	0	0	0	0	0	0	0	0	0
Acema1-680356	100.000	71.429	0	0	0	0	0	0	0	0	0	0	0	0	0	47.619	0	0	0	58.462	0	0	0	0	0	81.250	0	0	57.812	0	0	0	0	0	0	0	0	0	0	0	70.312	0	0	0	0	0	0	0	0
Acema1-735404	100.000	0	0	0	0	0	0	0	0	0	59.259	0	0	0	0	0	0	0	0	0	0	0	0	0	0	0	0	0	0	0	0	0	0	0	0	0	0	0	0	0	0	0	0	0	0	0	0	0	0
Acema1-586940	100.000	61.232	45.216	47.211	46.828	75.422	46.422	72.115	62.042	48.431	82.255	71.212	70.093	60.073	65.530	78.850	64.469	64.469	64.338	76.852	50.593	45.155	45.833	72.860	48.263	90.221	48.321	47.473	62.247	36.481	47.145	48.932	61.754	48.748	60.861	45.703	48.532	33.886	74.088	32.649	73.588	56.318	48.649	66.850	49.390	50.000	45.287	44.080	48.435
Acema1-797070	100.000	34.919	35.220	36.601	36.126	48.921	35.762	34.643	36.694	33.858	46.460	44.388	32.930	55.882	32.348	41.969	37.419	36.601	48.718	46.191	47.333	49.383	40.260	35.224	38.065	52.000	38.304	58.182	34.651	38.462	35.443	28.125	35.802	39.080	46.512	31.443	27.044	52.381	47.226	53.846	34.764	53.425	46.499	37.580	34.412	36.424	55.556	32.620	53.731
Acema1-117409	100.000	51.577	47.619	30.508	62.069	60.000	64.179	0	57.349	26.667	61.717	47.644	49.275	69.643	40.541	60.472	48.684	48.052	57.143	58.101	55.679	54.688	32.895	56.763	59.375	62.857	52.422	43.333	50.923	58.491	54.098	53.968	33.028	55.714	61.290	55.932	60.000	37.283	60.862	66.102	58.575	36.170	52.806	63.462	65.517	47.253	40.367	48.810	65.455
Acema1-216517	100.000	34.311	0	0	0	32.886	39.244	0	32.345	38.636	29.923	31.180	42.675	30.741	32.333	30.084	0	0	29.111	40.705	44.816	30.000	0	30.077	29.781	40.850	40.580	27.568	44.728	0	31.373	31.476	34.097	36.705	25.795	26.463	27.820	0	37.870	0	33.784	32.941	43.252	0	31.250	25.967	29.204	34.309	27.507
Acema1-671763	100.000	0	0	0	0	0	0	0	0	0	0	0	0	0	0	0	0	0	0	0	0	0	0	0	0	0	0	0	0	0	0	0	0	0	0	0	0	0	0	0	0	0	0	0	0	0	0	0	0
Acema1-726926	100.000	0	0	0	0	0	0	0	0	0	0	0	0	0	0	0	0	0	0	0	0	0	0	0	0	0	0	0	0	0	0	0	0	0	0	0	0	0	0	0	0	0	0	0	0	0	0	0	0
Acema1-739761	100.000	27.895	37.807	42.664	43.176	31.461	43.839	29.101	33.696	0	28.175	53.306	52.922	39.539	53.186	49.672	44.423	44.177	32.143	58.083	30.928	43.083	0	57.244	44.017	34.031	48.479	39.929	49.959	36.905	43.327	43.228	44.173	43.401	41.697	31.333	44.359	29.412	30.601	0	57.640	42.300	32.787	45.177	41.943	44.204	43.511	44.017	43.800
Acema1-686354	100.000	50.794	45.755	46.231	39.841	51.793	40.945	48.333	47.807	43.077	72.787	55.556	57.812	43.243	49.645	74.222	39.713	39.234	46.667	46.809	37.643	0	27.586	55.862	39.615	75.556	43.644	43.946	49.446	37.548	42.925	38.636	0	45.755	38.492	45.146	45.933	0	61.661	0	56.536	39.234	47.297	40.574	39.331	41.981	0	38.697	43.434
Acema1-449	100.000	24.204	22.472	22.222	24.138	21.429	23.649	22.099	25.806	26.380	23.280	21.320	23.333	23.111	19.745	22.013	22.798	22.798	29.747	20.904	22.979	0	0	24.675	23.077	0	23.556	26.000	24.658	28.758	0	0	24.211	28.378	0	21.893	0	22.165	21.667	22.222	25.000	26.282	24.432	25.641	0	27.742	0	26.452	24.419
Acema1-730437	100.000	64.583	37.745	26.846	38.063	75.311	49.076	35.621	29.540	27.294	46.154	62.934	65.182	64.050	42.745	60.042	37.179	37.436	35.129	72.000	37.111	26.997	35.556	34.598	32.278	55.315	26.923	33.954	64.271	39.556	26.552	33.047	35.169	38.696	50.221	38.009	38.926	29.858	47.124	28.539	72.646	49.375	39.168	38.565	38.356	53.140	45.775	37.284	36.306
Acema1-402204	100.000	0	0	0	0	0	0	0	0	0	0	0	0	0	0	0	0	0	0	0	0	0	0	0	0	0	0	0	0	0	0	0	0	0	0	0	0	0	0	0	0	0	0	0	0	0	0	0	0
Acema1-323105	100.000	0	0	0	0	0	32.895	0	0	0	0	0	0	0	0	0	0	0	0	0	37.879	0	0	0	0	0	36.923	0	0	0	0	0	0	0	0	0	0	0	47.727	0	39.000	0	43.023	0	0	0	0	0	0
Acema1-807031	100.000	29.091	0	0	0	48.598	28.319	33.333	30.769	0	40.870	28.313	32.692	0	28.082	39.048	38.462	38.462	37.662	38.667	42.000	0	0	47.423	0	36.025	26.515	0	29.167	26.316	27.473	24.627	0	0	30.000	0	0	32.381	37.931	27.586	31.532	0	34.783	0	0	0	34.043	0	0
Acema1-745944	100.000	0	0	0	0	25.595	0	0	0	0	46.196	0	33.333	44.693	0	43.850	0	0	34.356	43.386	0	0	0	47.619	30.864	0	0	0	45.902	0	0	0	0	0	30.488	0	0	24.277	38.624	25.862	45.312	0	0	0	0	0	0	0	0
Acema1-749436	100.000	0	0	0	0	0	0	0	0	0	0	0	0	0	0	0	0	0	0	0	0	0	0	0	0	0	0	0	0	0	0	0	0	0	0	0	0	0	0	0	0	0	0	0	0	0	0	0	0
Acema1-741169	100.000	0	0	0	0	0	0	0	0	0	0	0	0	0	0	0	0	0	0	0	0	0	0	0	0	0	0	0	0	0	0	0	0	0	0	0	0	0	0	0	0	0	0	0	0	0	0	0	0
Acema1-812152	100.000	42.086	0	22.407	24.516	23.384	21.161	23.176	21.937	23.735	22.736	25.314	26.128	26.557	25.551	56.120	23.178	22.097	22.449	26.019	26.642	0	21.938	52.952	21.524	45.972	22.505	24.537	22.980	24.701	25.255	0	24.754	24.172	24.680	26.136	21.176	0	57.196	0	25.458	23.650	21.858	22.457	24.089	24.646	26.606	23.611	22.482
Acema1-795035	100.000	52.273	49.246	43.467	49.749	68.306	49.874	57.522	63.659	61.869	68.668	61.000	54.000	49.752	61.905	72.040	48.241	48.241	52.792	69.949	64.736	51.269	56.500	53.261	50.000	74.811	62.779	50.508	61.905	50.254	50.750	49.242	49.747	49.747	53.671	49.628	48.634	51.523	72.796	53.518	52.926	47.222	64.394	49.495	49.749	51.777	46.954	50.000	50.761
Acema1-132045	100.000	0	0	0	0	0	0	0	0	0	35.789	0	0	0	0	0	0	0	0	0	0	0	0	0	0	45.495	0	0	0	0	0	0	0	0	0	0	0	0	34.066	0	0	0	0	0	0	0	0	0	0
Acema1-653534	100.000	58.719	33.692	35.918	32.210	61.404	29.412	31.313	30.466	0	48.252	55.102	56.849	34.661	56.122	60.000	31.321	29.592	34.138	58.681	44.218	0	0	57.193	31.034	87.937	32.107	0	52.747	35.206	31.359	32.218	33.871	34.759	31.698	32.292	31.615	0	59.516	0	58.947	33.333	28.521	32.075	31.868	30.796	0	30.824	31.298
Acema1-800330	100.000	0	0	0	0	0	0	0	0	0	0	0	0	0	0	25.751	0	0	0	0	0	0	0	0	0	0	0	0	0	0	0	0	0	0	0	0	0	0	32.114	0	0	0	0	0	0	0	0	0	0
Acema1-677008	100.000	45.392	25.969	32.663	32.367	40.893	31.068	29.966	29.858	26.636	70.861	30.824	37.500	35.000	46.075	33.955	29.756	32.124	32.195	64.214	34.657	32.663	30.882	45.734	30.841	70.957	28.372	30.846	30.612	32.212	27.559	33.166	29.020	37.356	30.657	29.934	30.403	27.413	55.556	30.734	44.097	31.597	34.752	33.333	31.163	33.091	29.741	31.553	31.674
Acema1-62302	100.000	35.661	36.098	35.941	37.838	71.594	36.919	36.700	35.697	35.012	33.732	37.778	72.326	36.973	73.441	71.628	34.986	33.333	37.108	36.562	35.381	36.700	33.810	60.046	36.186	76.087	36.919	36.118	34.685	34.325	34.951	35.294	36.098	36.430	35.909	36.765	37.438	32.854	36.320	35.167	75.862	36.765	34.889	36.538	36.634	35.323	36.139	34.963	35.904
Acema1-447366	100.000	0	0	0	0	0	0	0	0	0	0	0	0	0	0	0	0	0	0	0	0	0	0	0	0	0	0	0	0	0	0	0	0	0	0	0	0	0	0	0	0	0	0	0	0	0	0	0	0
Acema1-34762	100.000	0	0	0	0	47.420	0	0	32.593	0	43.024	0	0	0	0	34.732	0	0	0	33.042	23.282	0	0	0	0	46.643	0	0	0	0	0	0	0	0	0	0	0	0	42.055	0	0	0	27.928	0	0	0	0	0	0
Acema1-681873	100.000	36.129	0	0	0	0	0	26.549	0	0	25.731	45.695	0	0	0	25.379	0	0	0	35.016	0	0	0	26.829	0	72.436	0	0	47.697	0	0	23.762	0	25.000	0	0	0	0	50.000	0	0	0	0	0	24.481	0	0	0	0
Acema1-743328	100.000	29.648	42.029	41.791	36.620	29.661	27.446	33.333	44.444	25.822	46.154	29.661	0	32.609	37.931	41.509	28.247	27.378	0	30.153	31.694	40.845	0	53.846	32.292	34.066	25.490	30.631	37.500	0	39.062	26.441	35.938	36.364	46.970	38.158	41.538	28.218	53.968	27.551	39.560	41.667	41.538	28.132	36.842	43.077	29.412	27.638	41.538
Acema1-578495	100.000	41.420	25.449	26.039	0	51.402	27.541	26.623	31.790	33.492	40.606	21.791	39.157	22.535	29.781	44.144	25.000	25.253	0	41.813	29.392	0	0	44.638	0	47.592	24.925	28.378	35.928	0	22.635	25.436	27.885	24.242	0	25.000	24.742	0	43.353	0	53.676	26.646	23.373	24.601	23.288	23.975	23.242	35.569	26.531
Acema1-644022	100.000	52.705	32.193	32.766	33.402	51.730	34.690	43.486	35.116	44.299	57.328	31.984	49.628	46.085	44.015	56.890	34.043	34.241	28.736	51.756	56.962	31.601	30.426	56.320	32.576	57.726	47.818	27.903	54.655	34.109	30.859	31.518	29.377	33.333	30.451	32.231	32.264	32.787	56.716	29.865	56.981	32.591	54.799	33.786	31.076	32.630	31.438	31.558	32.857
Acema1-637554	100.000	45.479	27.467	23.219	27.224	42.663	28.732	24.650	39.946	37.500	44.687	37.394	43.370	28.412	39.237	61.436	24.734	24.734	29.379	56.204	25.199	25.526	24.872	48.634	28.418	68.033	25.000	25.753	38.965	28.732	28.255	27.747	26.171	28.492	27.701	32.303	26.005	25.135	46.341	24.654	46.995	30.532	45.753	27.072	28.099	31.092	27.500	25.620	26.989
Acema1-619535	100.000	37.594	0	0	0	36.194	0	30.038	29.963	28.090	40.075	32.222	34.470	0	33.824	38.776	0	0	0	34.686	33.209	0	0	33.829	0	41.509	28.464	0	31.835	0	0	0	0	0	0	0	0	0	37.079	0	34.944	0	31.579	0	0	0	0	26.740	0
Acema1-800998	100.000	30.368	24.583	24.711	33.473	29.767	25.889	29.278	24.254	26.742	27.237	27.859	28.143	71.456	69.143	73.805	27.711	27.578	25.564	27.606	28.600	37.500	25.368	29.905	26.292	80.571	25.856	25.420	63.498	28.269	22.757	25.263	26.960	26.448	69.388	27.376	27.022	22.662	74.088	24.214	69.157	28.105	26.250	29.592	25.413	28.381	23.889	28.980	23.333
Acema1-749626	100.000	45.977	0	0	0	0	37.273	0	47.222	43.636	41.573	31.193	0	42.056	37.037	52.427	0	0	38.043	0	0	0	0	0	0	38.636	0	0	0	0	40.187	40.000	0	37.500	37.864	0	0	0	40.000	0	55.102	36.111	38.318	0	0	0	0	37.500	0
Acema1-683012	100.000	41.772	29.474	29.668	30.480	35.652	30.238	28.894	27.869	32.700	25.767	29.376	30.247	31.211	46.313	53.319	31.049	30.835	31.027	37.980	30.345	30.753	26.852	46.791	31.733	71.224	33.021	28.986	38.509	29.424	32.150	31.933	29.574	31.723	32.251	32.305	29.545	25.221	37.702	23.361	49.647	30.252	37.209	29.083	29.095	31.838	29.350	30.818	29.560
Acema1-750058	100.000	40.165	41.267	42.906	34.169	49.199	34.325	0	34.940	36.031	52.751	47.333	45.652	36.341	47.345	50.000	31.166	33.182	33.036	50.556	38.632	34.529	27.443	44.932	31.194	62.981	0	34.452	0	32.587	29.478	31.279	36.111	36.613	31.887	35.000	36.623	0	50.315	0	43.800	33.638	36.050	32.280	34.783	33.563	27.093	36.073	33.110
Acema1-209813	100.000	34.317	0	24.631	26.829	29.433	24.299	28.344	34.307	0	0	33.818	31.683	0	32.847	34.483	22.632	22.632	22.467	32.986	34.717	21.519	0	25.735	20.645	31.847	0	24.171	31.353	24.138	21.569	24.479	0	0	22.549	24.155	24.510	23.404	30.952	0	32.422	24.747	0	25.123	25.000	24.500	0	0	0
Acema1-582338	100.000	47.711	29.739	31.475	31.057	65.184	30.357	44.172	41.551	45.041	65.831	46.377	46.422	34.581	42.975	65.414	28.571	31.842	37.410	61.965	43.650	33.779	26.737	50.114	33.207	75.283	43.101	31.222	46.927	32.843	28.361	33.333	30.658	37.815	38.790	27.011	35.046	37.193	65.092	36.348	48.094	29.078	32.318	29.024	29.422	48.571	33.444	29.479	33.919
Acema1-671949	100.000	47.626	34.532	35.169	39.565	62.780	39.744	36.768	42.672	38.462	74.184	46.208	40.881	32.130	41.064	70.294	34.130	34.576	37.736	64.731	44.313	32.075	29.900	48.077	41.564	81.259	42.492	45.000	42.613	38.976	42.308	39.207	41.126	41.739	42.169	35.043	42.609	0	70.441	39.914	50.074	38.000	42.415	39.344	40.566	32.510	46.429	38.819	39.130
Acema1-681573	100.000	36.383	32.016	33.895	36.345	38.380	37.712	37.500	38.526	38.186	36.214	38.125	38.347	36.495	65.155	68.376	39.574	36.822	33.405	40.698	37.603	32.922	36.998	36.211	38.316	80.483	37.131	31.478	67.335	38.477	33.118	32.444	35.456	36.250	36.383	37.421	37.910	33.333	69.583	34.672	35.810	35.484	36.614	37.552	34.979	37.021	33.261	37.421	32.836
Acema1-500285	100.000	61.905	0	0	0	0	0	71.429	0	52.294	74.803	70.755	67.130	0	62.997	72.691	0	0	0	67.925	0	0	0	79.915	0	79.435	0	0	73.128	0	0	52.511	0	0	0	0	0	46.606	82.500	0	79.060	45.492	0	0	0	0	0	0	0
Acema1-137739	100.000	80.994	55.412	52.546	57.881	89.333	55.297	82.619	81.655	78.606	93.548	81.182	80.963	58.824	80.786	92.191	59.794	54.124	58.690	93.162	79.233	54.220	55.721	78.879	53.176	93.817	80.320	52.809	80.477	54.988	54.523	52.194	56.072	56.959	51.389	53.630	52.668	54.680	93.548	56.075	79.957	58.763	77.925	59.536	52.887	50.858	51.963	52.425	57.545
Acema1-677116	100.000	71.185	55.461	52.926	46.839	83.689	48.885	67.144	65.540	63.927	80.455	67.104	67.362	56.070	71.708	81.424	46.575	46.454	54.007	82.759	30.303	45.977	30.973	72.864	53.652	87.459	67.827	45.296	68.005	30.811	33.133	32.704	31.325	32.530	53.151	32.203	31.765	46.671	81.960	31.609	72.650	32.000	69.488	47.235	46.040	32.704	51.566	47.334	29.902
Acema1-578892	100.000	54.517	32.188	35.562	32.836	59.697	31.045	24.540	40.166	43.252	64.035	49.682	50.459	32.927	54.118	54.908	29.787	29.787	30.874	54.545	46.970	27.327	29.283	56.037	31.728	65.653	44.872	28.261	50.307	31.034	31.054	32.861	32.024	31.065	29.653	33.333	28.659	38.258	63.905	25.532	53.538	30.678	27.829	32.012	31.412	30.641	27.469	31.975	29.697
Acema1-708022	100.000	38.951	42.991	42.523	43.925	83.186	41.364	51.852	44.017	33.333	80.786	61.504	57.480	38.889	57.724	61.304	42.986	42.986	40.541	47.257	51.142	43.158	38.696	51.020	39.908	83.929	50.000	26.496	58.723	43.805	42.453	38.776	42.791	43.256	40.099	43.636	39.367	41.463	83.544	44.444	54.795	44.444	40.933	38.397	43.723	39.592	42.105	40.271	42.056
Acema1-673666	100.000	58.046	47.596	43.499	46.341	59.961	47.005	47.807	60.628	37.500	61.876	60.811	44.490	46.028	61.876	61.793	45.902	38.791	44.571	74.464	42.381	42.237	46.756	60.279	48.434	83.170	36.653	46.380	58.090	40.962	43.975	42.480	45.154	46.916	51.121	46.966	49.324	38.412	60.232	34.831	62.695	44.396	62.475	38.878	45.602	46.288	50.119	39.382	47.577
Acema1-723303	100.000	38.636	0	31.034	32.759	43.925	36.634	31.390	31.707	45.714	33.875	41.667	29.260	35.714	39.231	37.662	36.275	36.275	40.278	42.105	41.667	0	36.283	40.299	39.506	37.984	40.288	40.000	39.583	39.362	0	28.319	29.032	30.508	34.409	0	33.333	40.000	34.503	38.158	41.007	0	40.146	36.275	30.973	0	38.750	31.818	34.286
Acema1-586362	100.000	53.216	43.023	43.017	41.742	25.532	43.385	24.843	49.846	51.976	24.432	25.076	25.237	44.910	59.936	26.822	44.109	44.109	44.083	24.225	55.016	38.122	20.365	24.768	39.716	67.442	27.198	44.771	50.437	42.679	36.316	36.478	41.772	42.938	44.940	44.479	42.258	51.379	25.208	50.000	23.684	41.796	53.035	46.541	39.706	38.682	45.872	38.843	45.370
Acema1-613526	100.000	47.490	40.977	27.174	26.423	42.054	26.739	42.495	47.554	24.746	65.936	42.500	47.826	43.080	49.228	48.444	37.103	37.103	27.673	37.924	26.283	25.000	36.622	41.892	25.714	68.199	28.452	39.262	42.453	37.320	25.519	25.793	25.919	26.059	46.680	40.230	25.103	25.979	41.558	24.421	41.313	39.961	28.601	36.747	27.551	25.636	25.553	26.170	25.934
Acema1-755558	100.000	45.304	33.799	34.670	35.014	55.524	38.655	40.062	36.565	39.516	44.800	45.479	45.355	35.556	45.915	45.405	34.435	34.444	37.568	43.915	41.284	33.516	34.097	36.056	33.978	58.286	35.537	33.770	44.886	32.126	35.912	37.151	34.511	36.565	32.698	34.637	31.806	33.239	45.570	36.728	43.802	35.734	36.769	36.667	30.699	35.457	33.514	34.568	33.609
Acema1-732682	100.000	0	0	0	0	0	0	0	0	0	0	0	0	0	0	30.435	0	0	0	0	0	0	0	0	0	0	0	0	0	0	0	0	0	0	0	0	0	0	30.909	0	0	0	0	0	0	0	0	0	0
Acema1-228013	100.000	37.380	35.287	30.038	35.395	35.970	35.672	30.114	36.988	36.332	36.735	36.428	35.673	34.878	35.230	50.812	34.279	34.166	35.116	34.872	36.105	36.536	35.511	35.399	36.279	36.396	36.418	35.991	36.784	35.260	33.729	33.914	35.110	36.060	34.638	35.867	34.868	0	36.234	0	36.223	33.018	37.379	34.217	35.574	36.918	36.385	35.581	36.280
Acema1-283696	100.000	0	0	0	0	0	0	0	0	0	0	0	0	0	0	0	0	0	0	0	0	0	0	0	0	32.961	0	0	0	0	0	0	0	0	0	0	0	0	0	0	0	0	0	0	0	0	0	0	0
Acema1-437841	100.000	29.060	0	0	0	28.818	0	31.373	28.986	31.716	28.406	28.530	38.608	0	33.210	29.491	0	0	0	27.826	26.140	0	0	30.745	0	31.596	29.538	0	30.830	0	0	0	0	0	0	0	0	0	29.577	0	30.357	0	29.462	0	0	0	0	23.209	0
Acema1-776295	100.000	0	0	0	0	0	0	0	0	0	0	0	0	0	0	0	0	0	0	0	0	0	0	0	0	0	0	0	0	0	0	0	0	0	0	0	0	0	0	0	0	0	0	0	0	0	0	0	0
Acema1-677748	100.000	31.548	0	0	0	0	27.653	0	35.045	26.087	31.250	30.844	0	30.490	32.485	33.333	25.426	25.581	0	0	0	0	0	46.100	0	34.706	35.061	0	31.241	27.313	25.943	28.277	0	26.698	0	27.083	24.689	30.828	36.751	30.308	28.081	28.439	33.333	25.960	0	25.932	0	0	29.429
Acema1-770001	100.000	41.308	25.843	27.064	25.481	23.529	39.629	27.962	24.606	26.721	30.973	41.824	23.636	39.799	24.554	56.140	27.706	27.706	41.528	31.330	30.612	40.894	27.706	22.072	25.943	73.254	29.707	36.026	27.386	28.218	27.273	24.324	22.984	28.218	40.864	41.488	40.772	25.829	24.632	29.921	55.185	42.222	28.218	30.542	40.545	44.915	40.541	40.747	23.239
Acema1-654934	100.000	35.906	29.730	30.537	0	31.894	32.660	0	31.498	31.889	45.847	31.667	32.333	26.087	23.588	28.344	29.392	29.054	31.464	32.129	35.948	28.076	0	33.562	27.941	45.085	26.648	29.225	24.506	30.769	32.343	30.795	29.153	28.870	39.091	31.208	30.464	0	35.036	0	37.458	30.607	32.722	31.724	30.124	31.304	24.913	30.565	29.693
Acema1-755006	100.000	0	0	0	0	58.974	0	30.693	55.696	0	0	0	55.000	0	0	50.562	0	0	0	54.321	0	0	0	0	0	0	0	0	0	0	0	0	0	0	0	0	0	0	0	0	0	0	0	0	0	0	0	0	0
Acema1-724595	100.000	0	0	0	0	32.836	0	0	0	0	0	0	0	0	0	30.709	0	0	0	0	0	0	0	0	0	33.577	0	0	0	0	0	0	0	0	0	0	0	0	0	0	0	0	0	0	0	0	0	0	0
Acema1-736244	100.000	0	41.176	0	0	50.725	0	0	37.500	0	43.478	0	0	0	0	35.484	46.000	0	0	40.000	0	0	0	0	0	44.928	0	0	0	0	0	0	0	0	0	0	0	0	39.130	0	46.939	37.778	0	0	0	0	0	0	38.333
Acema1-599040	100.000	33.939	0	0	0	37.864	0	34.783	32.127	0	36.214	36.275	35.747	0	27.273	38.208	0	0	0	43.062	0	0	0	35.152	0	60.084	0	0	30.348	0	0	0	0	0	0	0	0	0	38.350	0	35.266	0	0	0	0	0	0	0	0
Acema1-84626	100.000	27.528	22.535	22.467	26.243	32.413	23.094	32.530	52.594	25.157	77.431	28.439	31.319	27.726	53.610	29.128	20.998	20.998	24.354	68.371	29.228	24.419	50.358	28.598	23.094	76.923	26.095	22.264	60.478	29.963	26.247	21.489	24.811	26.143	24.457	57.963	23.713	28.365	29.746	32.632	33.948	26.778	27.372	27.955	23.542	26.519	23.372	25.247	24.131
Acema1-749435	100.000	30.049	54.386	41.975	58.696	43.056	58.696	37.975	41.558	33.333	44.444	33.588	45.588	38.710	35.455	34.437	51.852	45.588	0	0	44.737	40.000	0	38.000	31.818	35.849	39.506	0	40.476	39.806	43.210	0	47.143	58.696	42.254	45.312	0	36.000	40.230	40.244	34.862	58.696	36.364	44.156	0	43.243	42.857	58.696	44.928
Acema1-736277	100.000	32.033	19.366	0	21.168	0	0	0	19.797	0	0	23.780	33.987	20.053	32.787	39.113	21.197	21.197	0	36.202	31.507	0	0	33.537	0	55.319	0	0	32.135	23.636	0	0	23.846	0	20.455	23.138	21.196	0	42.431	0	34.526	0	0	0	0	21.143	0	0	0
Acema1-563170	100.000	45.070	0	0	0	87.619	0	38.863	42.982	41.667	89.952	54.327	56.938	0	59.330	86.854	0	0	0	58.438	46.262	0	37.368	59.829	0	94.313	45.327	0	55.072	0	0	0	0	0	0	0	0	0	80.000	0	64.115	0	47.291	0	0	0	0	0	0
Acema1-746605	100.000	31.522	0	33.784	30.526	31.282	30.208	36.453	35.533	30.319	33.000	32.184	27.072	0	32.124	32.979	0	0	36.158	0	34.000	0	27.027	30.964	28.571	30.102	31.967	33.636	0	0	0	0	30.000	25.405	0	27.841	0	24.457	30.769	29.907	29.353	0	33.838	0	27.083	0	0	0	0
Acema1-670732	100.000	36.500	0	0	26.136	27.368	36.555	0	29.909	0	38.095	33.051	72.384	38.667	34.553	40.411	25.765	26.020	26.562	62.698	42.171	0	0	25.287	41.929	76.613	43.844	37.975	33.115	26.570	27.429	26.829	30.882	24.123	28.017	39.019	29.333	0	37.500	0	36.998	30.623	43.100	30.000	28.571	42.932	0	27.111	0
Acema1-120385	100.000	0	0	0	0	51.546	0	0	0	0	58.621	0	0	0	0	47.959	0	0	0	45.690	0	0	0	0	0	0	0	0	0	0	0	0	0	0	0	0	0	0	57.143	0	0	0	0	0	0	0	0	0	0
Acema1-668554	100.000	0	0	0	0	0	0	0	0	0	0	0	0	0	0	38.855	0	0	0	43.023	0	0	0	0	0	47.929	0	0	0	0	0	0	0	0	0	0	0	0	65.517	0	0	0	0	0	0	0	0	0	0
Acema1-737426	100.000	35.447	31.003	29.180	30.847	30.330	32.390	31.944	31.965	31.290	28.869	39.660	41.429	28.339	42.486	38.012	29.781	29.781	31.098	47.175	30.031	29.866	29.874	26.923	34.783	59.599	30.408	30.667	38.439	30.218	33.540	30.723	30.000	33.562	32.899	35.928	31.118	0	47.478	0	42.730	31.285	31.525	32.288	36.364	32.026	27.809	33.677	26.912
Acema1-695745	100.000	46.274	34.740	36.789	36.097	45.789	36.364	43.805	43.697	26.148	41.694	43.121	44.295	38.261	42.808	45.969	35.972	35.972	38.053	44.768	44.974	32.901	37.370	43.212	36.079	62.975	42.802	33.833	44.158	33.504	32.482	33.333	36.271	37.824	35.385	37.097	37.560	34.124	43.657	30.054	44.332	36.033	44.314	35.927	36.552	35.533	32.172	36.227	35.893
Acema1-811488	100.000	0	23.823	28.125	27.753	0	25.575	0	0	0	56.683	0	0	24.816	0	62.367	35.185	30.645	29.139	30.800	25.974	0	0	91.019	0	63.247	24.554	0	0	34.328	22.626	24.274	25.967	28.538	33.835	25.229	0	26.541	28.571	26.094	0	22.701	26.453	32.283	22.599	0	0	24.021	0
Acema1-681636	100.000	0	0	0	0	66.667	0	0	0	0	0	0	0	0	0	0	0	0	0	0	0	0	0	0	0	0	0	0	0	0	0	0	0	0	0	0	0	0	0	0	0	0	0	0	0	0	0	0	0
Acema1-497739	100.000	0	0	0	0	0	0	0	0	0	0	0	0	0	0	0	0	0	0	0	0	0	0	0	0	0	0	0	0	0	0	0	0	0	0	0	0	0	0	0	0	0	0	0	0	0	0	0	0
Acema1-727776	100.000	0	0	0	0	0	0	0	0	0	0	0	0	0	0	0	0	0	0	0	0	0	0	0	0	0	0	0	0	0	0	0	0	0	0	0	0	0	0	0	0	0	0	0	0	0	0	0	0
Acema1-748297	100.000	0	0	0	0	0	0	0	0	0	33.671	0	0	0	0	26.019	0	0	0	32.550	0	0	0	33.133	0	23.151	0	0	0	0	0	0	0	0	0	0	0	0	0	0	28.613	0	0	0	0	0	0	0	0
Acema1-778616	100.000	47.458	0	0	29.665	0	39.336	0	41.414	0	0	0	51.923	38.208	47.303	57.083	0	0	40.397	60.251	39.224	0	0	0	37.908	0	39.738	0	46.371	0	0	0	0	38.854	0	25.714	37.838	0	53.282	0	49.107	0	40.755	0	0	0	0	0	0
Acema1-602764	100.000	35.095	29.873	28.178	27.578	40.421	28.457	38.235	33.970	35.805	36.439	37.209	38.217	28.508	37.100	37.527	28.721	28.467	28.795	38.641	33.333	29.004	35.385	37.045	31.002	37.393	34.839	29.387	37.448	29.867	27.098	29.333	28.027	29.885	30.000	29.103	26.585	27.578	40.281	26.196	38.065	29.167	34.504	28.471	27.465	28.440	26.763	28.829	27.891
Acema1-735558	100.000	31.679	0	0	0	23.032	0	25.633	31.154	26.421	27.666	27.003	29.893	0	27.988	27.946	0	0	0	25.862	26.336	0	0	38.571	0	33.642	29.778	0	29.394	0	0	0	0	0	0	0	0	0	29.710	0	32.463	0	27.027	0	0	0	0	0	0
Acema1-781711	100.000	28.512	0	0	0	0	0	0	0	0	0	31.429	36.000	0	32.787	34.959	0	0	0	0	0	0	0	29.960	0	37.903	0	0	0	0	0	0	0	0	0	0	0	0	35.772	0	34.177	0	0	0	0	0	0	0	0
Acema1-690308	100.000	0	0	0	0	0	0	0	0	0	0	0	0	0	0	0	0	0	0	25.446	0	0	0	0	0	26.610	0	0	29.070	0	0	0	0	0	0	0	0	0	0	0	38.889	0	0	0	0	0	0	0	0
Acema1-673934	100.000	77.926	49.390	47.591	46.429	89.652	47.243	78.765	72.123	74.859	85.220	77.226	76.353	47.399	78.030	87.828	48.416	48.416	48.718	89.535	71.698	48.821	62.266	81.446	49.902	88.000	71.777	49.180	78.327	47.742	48.819	49.014	48.675	48.665	49.023	48.961	49.555	28.571	87.873	31.507	80.787	48.858	72.634	49.610	48.619	49.603	49.900	48.619	49.114
Acema1-336205	100.000	68.919	55.705	55.705	28.571	91.026	28.877	31.522	65.744	63.455	88.215	62.338	63.973	25.137	68.259	76.923	59.107	59.107	55.184	87.821	55.193	27.072	48.589	70.261	59.866	93.269	63.667	57.718	25.414	27.322	25.967	27.807	27.778	29.121	29.048	59.247	26.374	58.940	83.654	58.804	70.805	25.824	63.787	27.869	25.556	58.163	27.072	54.698	58.219
Acema1-427028	100.000	77.682	47.542	47.330	47.826	90.252	47.656	77.089	72.233	59.098	89.703	78.124	77.959	47.033	78.238	88.249	47.456	47.361	46.985	88.959	72.180	48.573	56.999	80.414	48.141	93.241	75.407	50.608	77.148	47.716	47.560	47.962	47.323	48.562	47.449	47.546	49.209	0	88.078	24.265	80.568	45.485	75.674	48.310	47.994	47.700	47.070	48.205	47.610
Acema1-635466	100.000	35.878	0	0	0	54.751	0	35.628	35.047	40.465	64.448	40.598	37.582	0	0	57.826	0	0	0	48.023	43.231	0	0	35.907	0	63.422	39.384	0	42.578	0	0	0	0	0	0	0	0	0	54.755	0	37.066	0	38.408	0	0	0	0	0	0
Acema1-753235	100.000	0	0	0	0	38.268	0	0	31.068	30.769	33.073	0	0	0	0	36.579	0	0	0	31.742	0	0	0	36.250	0	33.333	0	0	0	0	0	0	0	0	0	0	0	0	42.268	0	36.250	0	0	0	0	0	0	0	0
Acema1-583882	100.000	0	0	0	0	0	0	0	0	0	0	0	0	0	0	73.077	0	0	0	0	0	0	0	0	0	0	0	0	0	0	0	0	0	0	0	0	0	0	0	0	0	0	0	0	0	0	0	0	0
Acema1-702060	100.000	31.132	24.395	24.260	27.697	32.379	25.333	54.728	33.272	29.760	32.731	31.429	31.676	31.054	33.698	34.823	23.121	22.989	26.629	32.000	30.000	29.555	39.138	34.000	25.149	71.723	27.875	23.752	34.522	30.483	23.469	26.378	28.545	28.991	30.813	32.714	28.857	22.846	31.985	26.050	34.483	25.590	28.119	32.448	26.190	27.660	22.136	27.767	25.800
Acema1-745268	100.000	48.587	29.071	28.090	27.596	64.804	29.003	39.709	29.261	29.281	27.549	43.719	44.526	27.880	48.104	61.153	26.749	32.768	31.020	66.301	29.611	0	25.000	50.046	0	71.625	28.688	0	47.613	25.000	29.670	21.479	30.704	29.267	26.688	28.211	26.550	25.879	64.124	23.565	49.545	28.961	30.164	31.250	28.094	27.273	0	27.674	27.586
Acema1-707817	100.000	33.375	0	0	0	0	0	0	31.383	0	0	0	0	0	24.552	28.093	23.190	23.190	0	27.070	0	0	0	35.019	0	34.171	0	0	0	26.750	0	0	0	0	0	0	0	0	0	0	36.170	0	0	25.042	0	0	0	0	0
Acema1-505270	100.000	46.074	27.143	28.926	28.651	40.208	27.362	40.400	30.020	32.866	50.203	43.513	44.093	31.172	41.803	44.737	29.528	29.354	27.637	48.415	37.575	29.707	32.127	44.124	25.819	47.571	39.798	28.008	42.800	27.054	29.644	28.958	29.134	31.887	27.856	28.376	29.718	24.696	48.583	28.541	47.695	29.659	40.000	29.459	29.724	27.767	28.980	29.528	30.461
Acema1-700355	100.000	51.724	0	0	0	63.333	0	0	0	0	0	53.138	51.037	0	42.966	64.751	0	0	33.333	57.934	0	29.412	0	57.339	0	65.200	0	31.925	44.030	0	30.435	34.450	0	28.226	0	27.835	0	0	62.609	0	50.936	31.466	0	0	0	0	0	26.901	0
Acema1-667675	100.000	38.971	49.038	40.187	45.946	45.614	40.288	37.500	32.461	42.857	45.070	36.975	37.500	38.614	40.000	41.333	0	0	48.077	53.571	40.594	40.625	0	42.188	46.154	48.113	39.474	43.411	0	40.000	42.017	40.000	50.485	41.860	42.342	43.548	37.594	0	66.901	0	43.636	44.762	47.917	40.708	38.168	41.964	39.855	39.844	42.276
Acema1-744702	100.000	0	0	0	0	0	0	0	0	0	0	0	0	0	0	0	0	0	0	0	0	0	0	0	0	0	0	0	0	0	0	0	0	0	0	0	0	0	0	0	0	0	0	0	0	0	0	0	0
Acema1-702061	100.000	24.176	43.328	38.671	41.892	73.013	0	21.627	22.521	23.191	73.877	45.745	21.788	41.629	51.101	21.930	43.257	43.421	21.776	67.276	25.117	0	43.276	46.104	0	81.384	0	41.538	40.782	43.289	0	0	43.869	41.156	43.173	42.345	43.464	0	74.092	0	46.016	44.064	23.409	43.987	0	26.989	0	42.088	44.855
Acema1-544142	100.000	30.370	24.938	24.265	30.169	30.198	26.173	28.070	31.785	29.803	28.873	29.947	26.650	33.929	30.049	31.796	26.829	28.030	30.216	34.348	32.627	38.806	0	26.747	33.679	47.912	29.050	40.123	33.772	41.667	33.333	34.247	33.921	35.160	33.529	35.681	40.123	0	27.208	32.727	29.216	38.202	27.851	27.251	32.489	33.772	33.498	40.741	31.176
Acema1-435357	100.000	0	0	0	0	0	0	0	0	0	0	0	0	0	0	0	0	0	0	0	0	0	0	0	0	0	0	0	0	0	0	0	0	0	0	0	0	0	0	0	0	0	0	0	0	0	0	0	0
Acema1-806711	100.000	0	0	0	0	0	0	0	0	0	0	0	0	0	0	0	0	0	0	0	0	0	0	0	0	0	0	0	0	0	0	0	0	0	0	0	0	0	0	0	0	0	0	0	0	0	0	0	0
Acema1-801887	100.000	0	0	36.937	48.000	0	0	0	0	0	0	0	0	0	0	0	0	30.909	37.349	0	0	0	0	0	46.154	0	0	0	40.426	30.973	47.059	45.098	0	42.857	0	38.272	0	0	0	0	0	0	0	0	0	48.000	0	0	0
Acema1-697001	100.000	0	0	0	0	0	0	0	0	0	0	0	28.986	0	0	0	0	0	0	0	0	0	0	0	0	0	0	0	0	0	0	0	0	0	0	0	0	0	0	0	0	0	0	0	0	0	0	0	0
Acema1-769520	100.000	0	0	0	0	0	0	0	0	0	27.619	0	0	0	0	0	0	0	0	0	0	0	0	0	0	0	0	0	0	0	0	0	0	0	0	0	0	0	0	0	0	0	0	0	0	0	0	0	0
Acema1-587875	100.000	40.881	37.203	41.964	32.673	37.658	38.438	33.651	39.169	39.117	71.351	39.744	69.429	40.273	38.700	76.064	42.173	42.173	36.364	38.462	41.456	0	39.368	75.623	36.824	80.282	41.124	38.095	39.604	40.922	40.761	39.564	40.181	38.292	37.736	37.677	40.541	0	39.032	0	39.423	38.095	38.764	39.450	40.056	39.144	39.319	40.741	38.938
Acema1-668303	100.000	0	0	0	0	0	0	0	0	0	0	0	0	0	0	28.910	0	0	0	38.532	0	0	0	0	0	57.500	0	0	0	0	0	0	0	0	0	0	0	0	44.000	0	0	0	0	0	0	0	0	0	0
Acema1-607666	100.000	37.685	0	0	0	59.509	29.412	0	0	0	45.672	0	41.231	32.271	38.438	43.478	0	0	0	41.270	38.253	0	0	49.850	30.154	0	39.506	0	0	30.818	0	0	0	0	0	30.909	29.060	0	46.884	0	44.720	31.595	0	0	32.508	33.333	0	0	24.022
Acema1-680161	100.000	0	0	0	0	0	0	0	0	0	0	0	0	0	0	0	0	0	0	0	0	0	0	0	0	0	0	0	0	0	0	0	0	0	0	0	0	0	0	0	0	0	0	0	0	0	0	0	0
Acema1-675294	100.000	61.386	49.320	41.853	44.728	76.699	46.129	56.721	59.736	61.794	80.065	64.548	65.116	47.573	68.350	71.895	46.154	45.513	49.038	74.510	50.694	39.143	55.298	60.841	49.684	79.672	61.130	49.686	61.168	0	49.679	46.488	47.742	47.604	46.644	47.799	44.937	52.482	72.697	52.055	58.306	46.129	62.667	44.582	46.129	46.547	47.195	47.078	48.571
Acema1-686970	100.000	73.975	48.660	49.897	49.588	84.805	49.380	68.344	65.844	65.574	83.984	71.875	70.661	48.776	70.204	86.448	46.626	46.626	50.826	82.716	63.866	48.660	50.104	75.975	51.653	87.885	63.780	49.383	69.734	47.216	50.206	46.933	49.278	48.247	49.692	45.618	48.033	52.033	85.246	51.626	76.591	49.793	64.881	49.284	47.010	49.691	48.958	47.412	49.170
Acema1-680459	100.000	37.179	44.361	47.273	48.101	72.430	50.463	58.333	52.381	52.915	79.263	55.046	57.143	54.978	32.184	74.312	25.620	42.553	50.691	76.491	56.881	43.810	27.966	63.380	48.165	61.874	44.444	44.578	57.965	52.727	30.729	46.445	51.402	48.387	47.248	28.821	32.099	42.268	55.269	43.946	50.199	43.333	32.941	25.106	50.000	40.541	36.022	47.945	45.693
Acema1-708927	100.000	52.151	26.556	26.804	28.660	80.268	51.439	24.838	51.957	52.692	77.312	66.129	65.076	52.206	64.340	65.649	45.988	48.851	27.916	63.636	56.767	24.777	52.099	47.486	54.617	77.098	48.231	55.088	63.839	48.276	47.436	50.865	47.795	53.846	52.313	53.626	53.269	28.019	73.997	24.033	52.333	48.301	53.906	54.231	50.542	51.589	48.037	48.951	50.575
Acema1-482062	100.000	68.622	33.225	34.314	32.792	80.457	50.000	59.172	60.790	66.667	73.367	73.371	72.515	48.160	59.366	78.316	35.423	35.423	49.862	59.948	37.654	0	36.061	77.551	54.335	77.387	52.137	51.471	61.404	48.810	35.161	34.194	34.516	52.663	46.358	48.521	50.592	0	76.190	0	77.681	51.479	69.118	33.333	34.304	34.967	44.092	51.343	50.442
Acema1-698216	100.000	56.415	30.233	28.571	30.521	74.573	29.496	56.111	52.727	43.478	76.950	60.036	58.541	29.064	57.763	72.310	37.427	37.427	35.294	74.870	52.560	25.000	46.341	61.964	29.167	80.969	53.679	30.508	55.755	36.190	28.500	30.826	29.167	28.452	27.409	28.822	21.915	30.000	73.928	26.857	61.368	37.374	51.893	29.126	28.961	27.622	28.246	28.331	28.505
Acema1-780156	100.000	34.647	29.791	30.357	33.061	31.023	34.490	30.382	45.122	30.782	62.872	33.592	39.746	32.707	44.774	72.591	33.129	34.862	31.481	44.597	29.236	32.591	31.486	39.130	31.763	69.125	31.889	32.515	29.223	29.962	32.319	33.199	33.470	33.400	33.874	34.858	32.317	29.953	66.382	31.616	32.636	32.661	30.228	34.756	32.389	34.012	30.083	33.671	35.451
Acema1-681818	100.000	66.202	35.146	35.385	34.698	86.550	38.446	60.227	69.373	26.465	83.128	67.606	63.590	52.107	66.011	82.320	38.679	39.300	35.953	80.212	32.308	37.266	45.911	65.571	38.031	83.419	26.820	54.795	66.241	39.271	29.696	35.478	37.023	38.931	62.182	70.446	36.174	0	81.095	0	67.500	32.882	31.445	38.941	39.563	36.704	39.962	40.866	38.076
Acema1-677959	100.000	63.462	0	0	0	71.698	0	0	0	0	75.926	32.812	0	0	52.703	68.000	0	0	0	0	0	0	0	63.462	0	75.472	0	0	60.000	0	0	0	0	0	0	0	0	0	65.217	0	40.000	48.649	0	0	0	0	0	0	0
Acema1-20991	100.000	25.424	29.010	26.291	27.411	71.429	39.394	27.742	41.358	37.500	68.950	27.329	28.972	26.904	42.943	57.663	27.917	27.917	32.593	64.774	26.174	46.377	36.334	44.954	29.377	77.963	43.087	0	24.088	27.465	25.000	40.323	25.945	25.990	0	28.311	26.596	24.561	62.315	25.574	43.711	26.992	41.888	25.926	26.142	26.847	40.580	0	26.836
Acema1-796142	100.000	22.397	41.463	41.463	41.463	25.000	43.103	32.812	26.990	50.000	24.648	26.744	24.103	40.000	46.296	26.555	41.463	41.463	0	27.311	35.165	31.944	52.174	29.716	37.234	42.360	51.111	24.757	31.410	38.710	0	0	39.623	39.623	0	39.535	42.500	0	24.331	0	27.350	41.304	55.000	39.535	36.170	35.088	0	38.889	42.500
Acema1-782151	100.000	35.319	30.065	30.165	32.685	69.295	36.059	29.590	28.425	36.170	29.032	34.703	33.871	32.857	34.873	51.717	33.021	30.932	32.339	32.596	35.965	32.083	24.599	63.257	33.178	35.220	36.933	29.060	56.838	31.915	31.158	29.957	30.753	35.593	36.831	32.196	33.475	26.244	33.888	24.197	34.227	33.547	51.891	32.280	36.674	32.845	31.429	35.381	34.183
Acema1-802182	100.000	38.333	0	30.508	41.509	34.500	36.232	28.838	24.454	25.244	38.012	27.592	28.617	29.012	26.011	35.220	0	0	26.708	31.579	25.821	0	0	35.638	25.862	42.878	0	27.922	29.180	0	25.478	28.387	0	0	0	0	25.238	21.369	48.636	29.114	28.509	0	24.366	0	0	32.000	0	35.484	28.313
Acema1-124256	100.000	48.065	45.129	44.286	44.727	78.919	72.727	44.869	42.162	42.214	50.936	41.954	59.747	40.283	67.387	75.180	44.340	44.340	42.831	63.110	39.122	42.623	38.446	44.677	45.545	81.295	38.757	41.682	62.774	42.831	45.214	43.264	45.648	44.265	67.742	46.304	45.591	23.737	81.429	20.048	43.609	66.794	40.182	43.346	42.803	41.996	45.781	44.567	46.693
Acema1-701960	100.000	27.724	0	0	0	61.351	0	37.536	0	0	64.545	43.051	38.710	0	35.616	57.270	0	0	0	56.721	0	0	0	32.712	0	66.413	0	0	0	0	0	0	0	0	0	0	0	0	59.649	0	34.153	0	0	0	0	0	0	0	0
Acema1-672024	100.000	0	0	0	0	0	0	0	0	0	0	0	0	0	45.303	50.685	0	0	0	0	0	0	0	0	0	0	0	0	0	0	0	0	0	0	0	0	0	0	57.769	0	0	0	0	0	0	0	0	0	0
Acema1-736456	100.000	31.472	27.962	26.741	29.213	31.839	30.380	27.815	26.240	0	27.481	32.294	32.889	34.307	30.585	33.185	25.768	25.768	24.471	28.924	30.882	0	0	30.769	25.874	39.093	31.392	28.235	32.816	26.031	29.008	28.670	25.604	24.769	24.605	26.579	26.907	0	30.310	0	32.494	29.227	34.271	24.155	24.812	27.778	0	25.943	32.286
Acema1-688533	100.000	56.689	63.322	62.116	61.002	35.456	59.278	57.068	65.154	60.371	77.110	55.802	56.189	62.816	52.807	74.710	59.220	58.897	61.179	39.826	66.721	56.964	39.796	64.364	50.356	77.207	42.989	56.306	52.773	59.859	42.727	62.045	59.729	61.678	57.368	57.867	41.983	39.130	73.052	38.858	66.091	56.283	63.533	58.497	63.214	61.930	56.143	61.888	45.789
Acema1-602276	100.000	59.794	0	0	0	0	68.984	0	51.196	58.974	64.737	64.615	69.681	75.789	67.196	64.878	0	0	0	66.495	0	0	0	0	0	68.137	0	60.302	60.000	0	56.281	56.716	0	60.355	0	69.792	0	0	61.111	0	60.199	61.170	0	0	0	0	0	69.565	0
Acema1-282424	100.000	0	0	0	0	0	0	0	0	0	0	0	0	0	0	0	0	0	0	0	0	0	0	0	0	0	0	0	0	0	0	0	0	0	0	0	0	0	0	0	0	0	0	0	0	0	0	0	0
Acema1-628746	100.000	28.261	25.936	29.665	25.899	27.880	30.159	24.153	27.851	27.949	50.226	25.101	27.126	37.063	26.786	36.984	28.169	28.169	26.769	43.243	29.326	29.683	0	32.801	27.551	41.335	26.531	29.474	27.473	24.590	25.641	25.168	25.846	29.586	27.746	24.147	24.188	23.491	26.257	27.619	37.037	24.776	29.095	27.778	30.688	30.526	26.277	25.298	30.994
Acema1-677080	100.000	66.957	50.000	0	40.870	74.227	0	32.456	0	0	70.588	55.263	54.918	48.837	70.435	69.767	67.500	67.500	42.500	75.000	47.368	43.529	0	0	0	86.441	0	49.412	64.957	44.737	49.254	41.096	0	42.241	33.784	53.913	0	0	81.356	0	68.966	48.214	49.123	40.000	0	45.455	0	45.679	42.254
Acema1-736257	100.000	0	0	0	0	0	0	0	0	0	0	0	0	0	0	24.678	0	0	0	0	0	0	0	20.648	0	26.887	0	0	31.250	0	0	0	0	0	0	0	0	0	22.279	0	23.421	0	0	0	0	0	0	0	0
Acema1-167703	100.000	0	0	0	0	0	0	0	0	0	0	0	0	0	0	0	0	0	0	0	0	0	0	0	0	0	0	0	0	0	0	0	0	0	0	0	0	0	0	0	0	0	0	0	0	0	0	0	0
Acema1-614517	100.000	34.257	28.706	26.698	25.612	57.618	29.808	23.697	39.167	24.000	53.578	39.376	37.899	26.609	37.336	49.298	27.033	38.095	26.271	49.427	28.922	26.354	28.967	39.746	23.540	61.205	29.333	23.907	26.792	27.021	30.211	28.416	27.546	27.982	28.333	25.510	24.262	27.044	44.746	27.723	35.753	39.024	27.366	28.103	27.069	26.966	28.249	28.271	25.115
Acema1-673884	100.000	51.515	0	0	0	64.039	0	54.819	50.532	36.765	66.529	54.872	55.789	0	50.000	60.887	0	0	43.137	44.402	51.892	0	0	57.868	0	74.877	52.261	0	43.779	0	0	0	0	0	0	0	0	0	62.443	0	56.853	0	53.927	0	0	0	0	0	0
Acema1-669872	100.000	0	0	0	0	43.038	0	0	0	0	43.689	0	0	0	0	0	39.906	39.130	0	0	0	0	0	0	0	70.822	0	0	0	0	0	0	0	0	0	0	0	0	0	0	41.270	0	0	0	0	0	0	0	0
Acema1-584162	100.000	81.979	66.667	69.545	69.074	93.620	67.398	82.748	81.056	78.909	91.642	85.978	83.735	67.031	79.646	90.588	66.824	66.824	67.236	92.931	77.599	66.513	70.648	82.474	68.116	93.265	76.866	65.367	78.708	66.415	68.760	68.711	67.334	69.565	65.732	69.129	68.182	68.913	91.593	67.401	82.916	68.871	77.761	66.771	67.606	67.742	69.216	66.102	63.664
Acema1-406831	100.000	0	0	0	0	0	0	0	0	0	0	0	0	0	0	0	0	0	0	0	0	0	0	0	0	0	0	0	0	0	0	0	0	0	0	0	0	0	0	0	0	0	0	0	0	0	0	0	0
Acema1-668220	100.000	70.726	55.045	53.316	54.777	77.863	54.777	62.703	63.787	63.959	77.267	63.158	62.562	53.990	66.667	70.849	53.181	48.934	56.527	74.777	62.087	52.970	54.707	68.794	62.171	78.827	63.811	57.234	64.319	54.068	55.387	55.683	55.796	55.556	56.433	55.089	56.061	58.651	73.189	63.488	69.464	52.551	62.356	53.562	55.045	56.250	52.020	56.082	54.465
Acema1-388668	100.000	55.508	24.852	32.515	30.534	78.829	33.146	44.635	58.333	50.000	75.410	49.787	46.693	33.143	57.377	78.509	32.353	32.353	37.931	67.883	63.755	35.912	33.889	57.851	33.523	84.322	58.515	35.870	54.580	34.682	32.298	29.121	29.289	29.565	27.083	28.485	37.278	38.393	59.385	38.462	56.680	34.302	58.009	32.584	34.302	34.302	34.706	31.395	32.184
Acema1-626829	100.000	40.552	26.280	31.209	31.441	65.556	27.554	40.625	40.690	37.149	66.098	42.672	41.064	27.419	42.325	62.584	30.700	30.580	30.822	67.191	40.899	30.064	33.333	41.127	29.712	75.110	39.503	30.562	33.557	28.698	30.348	32.921	30.519	29.430	29.330	31.222	30.176	26.068	63.895	30.947	38.980	31.293	41.549	33.114	34.681	28.571	31.096	31.789	30.580
Acema1-737595	100.000	66.202	26.601	25.806	28.205	78.528	27.350	63.133	59.091	58.313	75.659	65.148	63.364	0	62.072	71.350	0	0	0	74.083	59.827	0	30.600	63.011	27.879	79.660	60.302	0	60.030	25.373	0	0	23.770	23.358	0	32.432	28.667	34.783	72.678	37.242	64.073	23.237	57.553	0	0	0	0	0	25.352
Acema1-741144	100.000	0	0	0	0	0	0	0	0	0	0	0	0	0	0	0	0	0	0	0	0	0	0	0	0	0	0	0	0	0	0	0	0	0	0	0	0	0	0	0	0	0	0	0	0	0	0	0	0
Acema1-84538	100.000	43.548	0	0	0	0	0	0	30.108	0	43.313	0	0	0	0	37.295	0	0	0	37.931	0	0	0	0	0	45.072	0	0	0	0	0	0	0	0	0	0	0	0	42.415	0	0	0	53.659	0	0	0	0	0	38.636
Acema1-681080	100.000	0	0	0	0	0	0	0	0	0	0	0	0	0	0	0	0	0	0	0	0	0	0	0	0	0	0	0	0	0	0	0	0	0	0	0	0	0	0	0	0	0	0	0	0	0	0	0	0
Acema1-31393	100.000	38.924	0	0	0	36.686	31.006	0	38.192	39.349	37.050	34.320	36.152	32.345	36.970	60.502	0	0	28.535	34.672	37.673	29.972	0	43.324	27.747	37.500	37.681	30.362	33.929	0	39.368	35.772	40.385	38.226	30.749	26.434	30.449	0	36.047	0	39.943	37.838	39.326	0	37.465	27.419	32.095	43.260	31.461
Acema1-131012	100.000	28.710	29.139	29.697	30.488	55.487	25.352	34.426	29.847	27.778	50.237	35.366	32.059	30.573	33.898	54.084	28.079	28.079	33.333	46.054	27.778	0	0	33.760	26.961	59.875	28.799	0	35.065	34.132	30.857	30.247	32.903	30.723	26.570	31.325	32.903	26.141	52.669	27.329	30.093	30.435	31.106	30.120	28.704	29.448	0	28.505	31.288
Acema1-750399	100.000	38.168	34.081	34.081	32.314	41.071	31.081	40.884	40.928	36.620	41.518	38.430	41.518	33.921	40.693	43.860	31.624	31.624	33.184	42.411	40.154	32.189	35.577	40.625	33.476	49.711	39.427	32.035	41.071	32.599	33.921	33.624	34.081	31.111	29.018	31.739	31.441	36.530	37.652	34.934	37.643	32.735	40.226	30.802	30.417	33.937	32.143	34.061	31.739
Acema1-40379	100.000	37.842	28.145	28.864	35.606	38.527	34.846	34.011	34.752	0	38.817	37.100	36.667	35.448	37.308	71.647	32.965	32.965	26.263	39.279	33.034	34.211	26.949	35.517	31.309	73.729	35.020	30.093	35.009	31.930	29.526	27.747	35.970	35.262	35.370	31.027	32.358	24.885	37.979	0	37.594	34.046	35.573	30.169	34.615	32.849	27.898	35.185	28.512
Acema1-744191	100.000	62.238	56.118	57.021	55.462	85.948	49.815	64.312	62.774	65.185	80.392	62.034	64.460	50.951	62.000	70.227	49.242	44.920	48.905	82.295	61.953	49.064	57.430	62.925	53.782	79.221	61.379	52.893	62.807	50.988	54.622	52.652	57.384	55.882	52.000	53.252	49.600	49.811	79.114	51.163	62.284	52.344	64.000	54.077	56.855	52.453	47.101	55.200	48.913
Acema1-612151	100.000	33.600	55.172	36.275	35.870	32.000	51.724	48.899	25.731	26.437	62.129	46.964	43.667	0	32.186	47.953	43.439	43.439	27.500	62.980	28.916	19.905	0	49.162	42.162	30.000	31.788	0	50.685	45.887	0	0	46.154	36.923	0	34.074	43.478	0	25.166	0	33.871	34.000	36.257	49.550	47.458	0	0	41.702	44.937
Acema1-588213	100.000	28.686	23.901	0	22.071	0	25.698	0	0	0	49.425	0	58.605	26.230	42.466	42.714	25.348	21.429	23.664	46.707	0	0	21.212	32.720	22.162	59.438	0	21.958	0	21.429	22.316	26.944	23.342	24.309	24.548	26.849	24.865	0	51.025	0	55.754	23.200	26.492	0	24.731	22.865	24.868	25.070	0
Acema1-581740	100.000	58.863	52.139	49.944	52.595	86.801	51.624	72.675	66.023	53.800	85.987	78.316	76.023	50.808	66.002	86.496	48.079	48.183	52.874	88.255	68.623	51.435	57.528	65.290	52.934	90.412	67.386	51.774	64.430	51.238	48.434	46.351	50.873	49.461	48.222	50.054	49.946	55.172	85.969	55.429	65.475	47.016	67.338	49.390	50.162	50.216	49.279	51.786	50.341
Acema1-614480	100.000	54.892	34.350	39.306	32.058	77.554	33.536	40.922	48.768	0	76.336	56.404	51.195	0	53.121	70.337	0	0	0	69.164	57.709	36.622	33.480	58.679	33.041	80.519	57.123	31.963	48.985	0	0	32.165	34.429	35.213	33.284	32.486	35.385	36.461	74.611	37.879	56.992	34.172	55.832	0	34.361	0	32.921	34.257	34.324
Acema1-749627	100.000	40.541	0	0	0	0	44.000	0	37.662	41.892	30.769	0	0	42.029	33.766	37.634	0	0	31.646	0	0	0	0	0	0	39.744	0	0	0	0	30.526	41.892	0	42.667	29.487	0	0	0	39.189	0	42.857	30.769	43.529	0	0	36.364	0	39.744	0
Acema1-663855	100.000	32.369	22.872	21.864	25.397	27.920	26.096	28.261	0	0	28.086	27.256	30.179	24.417	28.832	40.476	27.684	27.903	26.000	41.606	25.064	24.915	0	30.159	24.909	48.501	25.179	24.915	27.869	27.194	25.321	26.838	25.577	26.585	26.007	26.471	26.580	22.682	46.737	0	29.891	28.148	24.765	27.190	25.044	27.846	26.240	25.093	24.478
Acema1-778899	100.000	0	0	0	0	0	0	0	0	31.222	0	0	0	0	0	0	0	0	0	0	29.870	0	0	32.911	29.126	27.536	26.407	0	0	28.293	0	0	0	0	32.051	0	0	0	25.346	0	0	29.333	35.294	0	0	26.500	0	0	0
Acema1-731901	100.000	0	0	0	0	0	0	0	0	0	0	0	0	0	0	0	0	0	0	0	0	0	0	0	0	0	0	0	0	0	0	0	0	0	0	0	0	0	0	0	0	0	0	0	0	0	0	0	0
Acema1-746004	100.000	33.754	24.923	28.239	29.967	26.225	29.965	30.877	39.672	29.310	29.020	29.508	42.233	28.758	34.426	32.095	28.425	27.097	26.797	27.747	29.483	27.509	26.780	33.871	28.136	28.045	29.391	26.207	34.727	30.449	23.396	26.939	26.263	30.000	0	27.010	28.758	28.105	25.806	31.148	38.538	26.621	28.797	28.671	28.571	28.340	26.460	29.085	28.235
Acema1-674538	100.000	0	0	35.484	35.484	55.556	0	0	0	0	0	52.381	50.794	0	53.968	0	0	0	0	0	0	0	0	49.206	0	52.381	0	0	46.032	33.871	0	0	0	35.484	46.154	46.154	0	0	50.746	0	44.615	38.571	0	0	0	35.484	0	38.710	38.710
Acema1-729596	100.000	37.615	28.821	29.902	30.804	0	37.118	0	27.027	33.696	41.667	27.854	40.376	35.407	34.112	53.448	28.641	27.885	39.500	38.462	0	30.918	0	36.224	29.851	37.860	0	30.476	38.889	29.224	26.638	29.832	30.043	30.263	30.500	32.292	28.761	31.707	61.864	30.233	35.922	37.443	33.871	26.786	27.826	29.384	28.926	33.180	33.953
Acema1-699723	100.000	30.805	0	0	0	0	0	31.148	0	0	28.369	0	40.741	0	0	34.400	39.683	0	37.143	35.772	0	0	0	42.391	40.278	75.089	0	0	0	0	0	0	30.588	0	0	0	0	0	50.059	0	28.732	0	0	0	0	0	0	0	0
Acema1-753401	100.000	0	0	0	0	0	0	0	0	0	0	0	0	0	0	0	0	0	0	0	0	0	0	0	0	42.105	0	0	0	0	0	0	0	0	0	0	0	0	0	0	0	0	0	0	0	0	0	0	0
Acema1-679988	100.000	0	0	0	0	0	0	0	0	0	0	0	0	0	0	0	0	0	0	0	0	0	0	31.250	0	27.368	0	0	0	0	0	0	0	0	0	0	0	0	0	0	0	0	0	0	0	0	0	0	0
Acema1-692770	100.000	0	0	0	0	0	0	0	0	0	0	0	0	0	0	0	0	0	0	0	0	0	0	0	0	0	0	0	0	0	0	0	0	0	0	0	0	0	0	0	0	0	0	0	0	0	0	0	0
Acema1-804548	100.000	0	0	0	0	0	0	0	0	0	0	0	0	0	0	0	0	0	0	0	0	0	0	0	0	0	0	0	0	0	0	0	0	0	0	0	0	0	0	0	0	0	0	0	0	0	0	0	0
Acema1-617683	100.000	65.000	49.527	52.837	51.866	82.484	51.235	68.615	60.000	66.797	84.098	86.408	69.605	49.102	76.245	84.887	52.923	57.588	52.121	82.462	73.978	64.062	58.333	75.573	50.599	85.276	78.333	59.406	59.710	52.761	58.436	50.467	51.911	50.733	54.340	54.489	51.613	58.228	86.068	53.455	74.809	50.595	77.917	55.056	51.420	52.273	50.599	53.681	59.756
Acema1-721209	100.000	65.465	48.098	49.061	47.948	69.778	49.130	40.244	61.263	58.636	73.582	63.341	63.100	48.539	69.197	77.189	48.428	48.847	51.193	78.557	66.087	52.525	56.780	59.571	47.257	73.290	64.742	52.451	63.636	48.517	47.071	47.551	49.669	49.559	50.866	49.683	48.380	51.599	69.048	57.750	59.909	49.675	64.681	48.104	48.019	51.963	50.959	50.897	45.375
Acema1-498239	100.000	39.062	0	0	0	36.478	0	0	44.231	0	41.279	36.025	33.793	0	0	38.760	0	0	0	33.987	0	0	0	32.353	0	51.250	0	0	0	0	0	0	0	0	0	0	0	0	32.370	0	33.333	0	0	0	0	0	0	0	0
Acema1-470949	100.000	59.692	41.600	39.535	34.568	80.398	43.697	41.801	45.232	30.435	77.233	45.704	49.711	40.336	52.210	76.369	43.443	43.443	36.641	70.994	44.444	38.095	29.060	61.682	40.476	77.810	42.382	41.935	56.486	31.596	43.443	37.589	31.498	41.176	41.379	43.220	28.076	45.055	73.504	39.669	64.545	46.774	44.011	28.212	40.833	37.705	47.619	40.476	27.978
Acema1-391697	100.000	0	0	0	0	0	0	0	0	0	0	0	0	0	0	0	0	0	0	0	0	0	0	0	0	0	0	0	0	0	0	0	0	0	0	0	0	0	0	0	0	0	0	0	0	0	0	0	0
Acema1-452700	100.000	0	0	0	0	35.494	0	0	30.636	0	32.238	0	39.560	0	27.652	56.209	0	0	0	36.765	0	0	0	36.232	36.585	34.152	35.238	0	38.983	0	0	0	0	0	0	0	0	39.726	30.085	0	35.556	0	0	0	0	33.010	0	0	0
Acema1-743584	100.000	0	0	0	0	0	0	0	0	0	0	0	0	0	0	0	0	0	0	0	0	0	0	0	0	0	0	0	0	0	0	0	0	0	0	0	0	0	0	0	0	0	0	0	0	0	0	0	0
Acema1-810445	100.000	71.286	53.808	50.760	54.664	86.252	55.065	65.306	55.859	56.250	75.626	63.899	64.558	56.035	71.019	84.059	55.611	55.489	57.317	79.903	70.386	55.350	55.457	70.803	51.311	87.175	68.070	56.680	71.358	54.902	55.522	55.010	53.907	55.724	57.329	54.692	53.558	60.444	81.250	62.589	73.543	54.809	69.072	54.369	55.228	54.326	52.413	53.884	58.315
Acema1-165279	100.000	0	0	0	0	0	0	0	0	0	0	0	42.105	0	0	47.588	0	0	0	41.480	0	0	0	0	0	0	0	0	32.984	0	0	0	0	0	0	0	0	0	0	0	0	0	0	0	0	0	0	0	0
Acema1-724835	100.000	32.919	26.128	24.021	22.124	57.538	24.439	32.696	28.285	31.497	55.000	29.825	26.936	25.631	33.768	54.405	24.506	24.501	23.004	53.105	31.041	21.910	22.671	35.616	21.311	61.293	30.998	24.208	32.806	22.024	21.801	23.077	27.577	22.500	23.544	27.013	24.835	25.127	52.521	35.632	36.026	25.806	33.193	21.930	25.405	24.834	22.523	26.611	21.091
Acema1-676524	100.000	45.263	33.654	0	37.755	0	36.735	0	52.083	51.648	65.385	0	0	39.796	0	59.615	0	0	0	53.191	48.421	35.849	0	56.383	39.604	83.019	48.421	35.455	0	0	38.947	41.237	0	0	0	0	0	0	58.511	0	54.264	32.812	0	0	31.959	36.082	32.353	0	36.190
Acema1-804766	100.000	0	0	0	0	0	0	0	0	0	0	0	0	0	0	0	0	0	0	0	0	0	0	0	0	0	0	0	0	0	0	0	0	0	0	0	0	0	0	0	0	0	0	0	0	0	0	0	0
Acema1-669572	100.000	73.319	46.220	33.906	47.599	55.748	49.380	61.748	29.363	29.940	79.878	69.703	71.514	45.344	61.538	79.184	30.815	30.815	30.000	77.893	71.222	29.234	49.385	75.161	33.004	82.107	70.664	34.689	64.058	31.056	30.753	31.590	48.665	49.782	53.755	32.049	31.931	32.331	77.778	30.258	75.796	52.193	72.784	32.353	30.677	47.505	34.555	50.759	32.325
Acema1-675102	100.000	77.976	68.905	68.905	67.241	90.886	64.243	27.561	79.786	57.196	88.024	81.324	81.308	66.393	80.454	89.974	64.946	64.946	67.982	55.514	75.407	67.189	27.577	81.042	66.145	91.438	80.940	26.065	79.384	67.763	68.077	68.940	68.107	68.077	67.908	67.587	66.605	65.421	55.566	66.185	81.074	64.917	78.298	65.409	65.341	27.861	65.683	65.811	68.537
Acema1-750931	100.000	0	0	0	0	0	0	0	0	0	0	0	0	0	0	0	0	0	0	0	0	0	0	0	0	0	0	0	0	0	0	0	0	0	0	0	0	0	0	0	0	0	0	0	0	0	0	0	0
Acema1-691135	100.000	0	0	0	0	0	0	0	0	0	0	0	0	0	0	0	0	0	0	0	0	0	0	0	0	0	0	0	0	0	0	0	0	0	0	0	0	0	0	0	0	0	0	0	0	0	0	0	0
Acema1-647804	100.000	54.896	30.719	32.468	31.875	56.825	40.549	49.716	55.120	54.335	55.263	56.863	54.706	40.683	52.071	58.529	31.190	31.190	41.226	52.121	32.219	0	33.119	57.602	43.917	58.017	42.899	43.243	53.801	41.018	33.333	29.180	32.399	45.045	42.809	39.881	43.620	0	57.681	0	55.556	42.442	53.097	29.836	30.945	31.511	38.506	42.988	43.027
Acema1-704849	100.000	0	0	0	0	35.417	0	0	0	0	0	0	0	0	0	0	0	0	0	0	0	0	0	38.624	0	0	0	0	0	0	0	0	0	0	0	0	59.524	0	0	0	58.170	0	0	0	0	0	0	0	39.224
Acema1-675903	100.000	54.710	38.028	39.111	38.565	71.375	38.278	44.876	45.896	42.918	44.231	67.790	67.778	32.031	56.554	72.770	33.613	34.188	28.226	53.818	41.304	30.677	38.889	63.469	37.156	61.509	41.379	34.274	41.176	36.818	37.313	37.313	30.364	37.557	32.035	37.615	33.333	32.353	67.669	32.701	63.100	32.544	48.400	34.259	36.058	32.609	30.986	33.061	31.852
Acema1-810989	100.000	26.982	0	0	0	28.926	0	38.028	25.203	0	26.080	31.694	31.098	0	36.957	26.719	26.316	26.846	0	36.923	0	0	0	28.840	0	27.687	27.636	0	29.340	0	0	0	0	0	0	0	0	0	27.196	0	25.315	0	0	0	0	0	0	26.027	0
Acema1-725584	100.000	0	0	0	0	24.552	0	0	0	0	31.889	0	0	0	0	25.000	0	0	0	26.194	0	0	0	0	0	28.875	0	0	0	0	0	0	0	0	0	34.416	0	0	25.821	0	0	0	0	0	0	0	0	0	0
Acema1-727893	100.000	56.028	0	0	25.455	24.528	0	25.148	30.904	24.579	23.450	28.302	27.675	0	26.708	22.992	26.389	0	0	24.862	29.888	0	0	31.163	0	28.142	28.431	0	27.714	0	0	0	0	0	0	0	0	0	26.174	0	58.361	0	33.446	0	0	0	0	23.973	0
Acema1-809536	100.000	33.333	0	0	0	82.609	0	32.432	0	0	25.448	0	0	0	0	25.180	0	0	0	21.723	0	0	0	29.478	0	28.125	0	0	0	0	0	0	0	0	0	0	0	0	26.699	0	24.231	0	0	0	0	0	0	0	0
Acema1-775930	100.000	0	0	0	0	0	0	0	0	0	0	0	0	0	0	0	0	0	0	0	0	0	0	0	0	0	0	0	0	0	0	0	0	0	0	0	0	0	0	0	0	0	0	0	0	0	0	0	0
Acema1-799836	100.000	36.364	0	0	0	0	0	31.449	28.713	0	0	0	24.204	0	27.761	33.942	0	0	0	0	0	0	0	38.988	0	35.172	0	0	0	0	0	0	0	0	0	0	0	0	29.688	0	46.903	0	0	0	0	0	0	0	0
Acema1-793353	100.000	53.846	0	0	0	45.652	0	0	44.186	0	47.273	43.750	53.333	0	42.857	48.148	0	0	0	51.111	0	0	0	49.057	0	50.000	0	0	46.154	0	0	0	0	0	0	0	0	0	49.057	0	61.538	0	0	0	0	0	0	41.509	0
Acema1-716819	100.000	58.475	43.668	44.262	45.228	47.368	27.612	52.830	49.425	52.941	53.175	51.210	51.220	43.388	59.244	52.297	41.971	39.114	46.186	53.386	56.420	48.661	50.826	57.085	43.443	56.746	48.760	49.388	57.085	41.197	28.409	32.365	44.355	26.923	42.182	44.948	43.204	36.015	59.274	37.344	56.800	29.693	53.333	51.323	44.749	43.913	38.462	29.268	29.528
Acema1-788444	100.000	0	0	0	0	0	0	0	0	0	0	0	0	0	0	0	0	0	0	0	0	0	0	0	0	0	0	0	0	0	0	0	0	0	0	0	0	0	0	0	0	0	0	0	0	0	0	0	0
Acema1-415957	100.000	61.905	48.233	56.200	55.469	72.377	56.262	68.182	63.102	63.406	79.353	59.304	53.169	48.995	51.602	73.319	56.513	56.513	48.910	72.088	57.810	54.286	59.563	57.143	49.677	80.290	61.836	47.021	51.068	56.917	53.672	56.967	53.383	55.969	50.251	56.805	47.854	57.022	73.064	46.972	56.358	55.470	63.354	54.428	50.581	49.612	62.532	54.845	47.861
Acema1-807299	100.000	77.757	27.288	30.609	28.596	86.282	28.331	73.481	28.995	28.885	86.462	76.557	76.965	29.522	75.360	86.282	27.948	27.787	31.040	84.991	65.845	26.849	0	72.793	28.286	89.892	27.580	29.091	71.147	26.833	30.172	30.717	29.899	29.131	29.248	56.309	48.820	26.746	81.295	27.073	72.744	30.288	27.303	30.081	31.282	32.348	31.429	30.517	32.047
Acema1-589396	100.000	34.933	34.316	30.541	30.518	49.535	33.511	30.702	32.021	0	29.973	40.732	37.890	36.267	33.787	46.604	32.869	32.869	33.784	39.618	33.333	0	0	32.791	36.388	68.384	36.240	25.253	35.977	33.148	30.435	33.065	27.901	32.033	35.112	29.600	33.333	21.690	64.037	0	36.533	33.243	39.362	33.148	26.020	34.771	0	27.251	31.232
Acema1-672982	100.000	55.764	0	0	25.962	59.794	0	59.409	33.333	33.788	57.920	31.119	58.140	0	57.183	61.321	0	0	28.369	60.677	33.548	24.615	29.066	30.104	24.742	55.361	35.390	25.163	56.599	27.027	0	25.424	27.184	25.962	24.231	25.962	28.520	0	56.476	0	30.104	0	35.268	25.962	25.962	0	25.468	27.358	28.731
Acema1-581710	100.000	62.162	25.769	24.023	37.862	50.519	36.563	54.884	34.955	0	30.882	35.940	60.808	37.786	35.472	75.544	31.754	32.305	26.769	66.667	35.651	24.855	26.794	44.781	28.817	79.070	39.575	27.490	61.552	30.000	26.305	26.527	40.037	38.194	33.813	29.862	30.991	25.446	37.739	0	63.837	36.038	39.881	26.550	39.286	30.623	27.328	40.290	27.907
Acema1-613586	100.000	72.498	37.867	38.438	45.575	83.437	45.196	70.420	74.332	57.104	82.554	72.207	71.416	45.636	71.314	81.439	43.872	44.514	46.613	82.063	62.410	47.653	50.686	74.730	44.541	88.544	56.924	54.720	68.579	46.348	44.080	44.843	44.265	44.690	45.084	45.219	47.118	31.325	82.605	31.915	74.402	47.847	58.169	45.867	44.039	45.138	45.592	44.182	46.465
Acema1-631128	100.000	73.516	57.311	55.834	54.778	83.642	52.846	79.630	66.779	69.490	85.730	74.567	75.599	53.326	72.717	80.719	52.334	52.179	54.002	82.618	71.704	50.823	41.582	75.299	53.762	86.513	72.500	52.174	73.856	52.244	55.335	57.125	55.448	57.506	55.914	53.260	51.602	43.436	84.658	44.236	74.946	57.251	68.240	52.941	55.583	57.967	55.905	57.283	51.595
Acema1-604635	100.000	31.402	33.333	30.486	31.462	27.168	26.347	33.016	31.231	29.766	30.746	30.519	32.451	54.175	31.557	31.461	30.452	30.391	54.779	29.167	30.729	53.636	26.437	33.929	23.780	80.000	30.950	55.443	24.590	56.301	50.051	56.139	56.784	56.142	56.351	56.460	55.408	64.124	30.900	57.423	31.906	54.656	31.912	35.497	57.128	56.167	31.446	57.809	56.823
Acema1-701123	100.000	52.459	33.333	0	0	59.720	34.667	55.072	33.803	0	60.092	26.763	51.515	0	36.296	54.173	34.177	34.177	30.612	50.204	28.333	33.333	0	41.985	0	64.577	44.595	0	37.333	32.836	0	36.667	31.356	0	0	0	0	32.258	50.539	36.207	41.985	0	44.186	32.500	0	0	39.130	0	0
Acema1-775154	100.000	49.421	33.333	34.962	35.433	0	29.936	38.628	39.711	40.299	64.948	45.091	41.241	37.788	38.434	59.322	36.765	34.722	35.294	61.538	43.775	0	0	48.649	35.889	72.318	43.158	0	40.602	33.453	34.182	34.409	38.931	39.544	34.247	38.545	0	0	69.072	32.738	50.000	36.330	43.509	38.153	39.231	0	0	38.012	36.000
Acema1-242816	100.000	0	0	0	0	0	0	0	0	0	0	0	0	0	0	0	0	0	0	0	0	0	0	0	0	0	0	0	0	0	0	0	0	0	0	0	0	0	57.778	0	0	0	0	0	0	0	0	0	0
Acema1-623401	100.000	36.691	35.547	37.402	36.905	36.691	39.024	31.660	37.687	38.095	34.173	33.074	64.981	29.070	64.173	68.235	30.545	30.545	35.317	36.042	34.021	36.842	30.000	64.453	29.457	76.772	38.645	37.647	39.370	32.353	32.463	33.465	37.549	37.549	38.095	38.521	40.769	32.946	35.971	30.303	65.234	37.945	40.625	28.794	34.902	37.647	29.961	35.968	39.841
Acema1-128783	100.000	32.836	0	0	0	27.679	0	31.068	38.776	36.364	33.051	34.286	24.473	0	43.333	31.532	0	0	0	38.806	0	0	0	27.632	34.568	40.541	0	0	35.000	38.462	0	0	0	0	0	0	0	0	30.000	0	28.070	0	45.833	36.486	0	0	0	0	0
Acema1-620105	100.000	37.379	0	0	0	26.590	0	0	0	39.780	24.324	0	27.368	0	41.399	23.333	0	0	0	24.224	0	0	0	39.329	0	32.787	0	0	23.448	0	0	0	0	0	0	0	0	0	25.175	0	24.645	0	0	0	0	0	0	0	0
Acema1-679801	100.000	27.378	0	0	0	42.063	0	26.537	25.874	0	41.176	40.411	28.846	0	39.844	28.539	0	0	0	28.861	0	0	0	53.846	0	29.412	36.301	0	25.942	0	0	0	0	0	0	0	0	0	26.103	0	45.172	0	0	0	0	0	0	35.000	0
Acema1-707373	100.000	34.946	22.889	24.714	33.799	35.284	25.455	31.115	31.851	30.648	33.798	31.897	29.368	31.306	30.590	35.663	23.214	24.016	24.283	32.188	33.046	0	25.965	35.856	22.829	35.420	38.796	26.207	33.275	30.924	25.359	24.632	34.409	33.514	32.442	26.758	31.004	31.197	33.507	23.907	36.577	25.843	38.078	27.381	23.773	31.646	25.137	32.184	24.835
Acema1-714228	100.000	40.458	0	0	24.031	21.831	38.492	42.910	37.143	35.060	39.483	42.162	42.460	30.435	43.077	43.426	27.037	27.407	30.709	43.969	24.803	24.091	21.687	43.023	30.315	44.141	35.625	31.548	40.684	31.977	25.769	26.601	28.794	25.180	31.496	24.188	24.400	0	36.364	0	43.750	24.444	39.924	25.498	24.815	32.203	23.162	33.133	25.773
Acema1-391700	100.000	69.242	52.489	53.195	53.502	81.481	53.506	70.571	61.966	62.099	81.650	70.893	72.230	54.824	69.771	76.379	53.966	51.538	53.523	82.361	66.939	54.018	36.161	72.869	53.801	83.475	66.289	53.125	65.963	53.385	56.923	54.683	50.760	56.454	54.586	52.827	54.268	56.886	81.161	56.696	72.136	52.870	67.299	53.787	55.556	54.923	53.709	54.726	54.204
Acema1-585080	100.000	47.791	35.897	34.183	33.201	50.493	39.540	48.231	45.283	42.945	49.023	45.188	50.820	32.981	42.323	63.860	35.628	33.886	37.637	48.617	41.400	37.336	42.967	49.012	34.739	69.636	44.204	33.333	48.297	37.333	34.664	35.698	34.716	36.364	24.109	37.713	36.215	29.825	61.858	30.879	47.441	36.967	45.455	36.905	35.177	34.545	31.881	36.444	33.261
Acema1-608099	100.000	0	0	0	0	0	0	0	0	0	66.667	0	0	0	0	67.213	0	0	0	68.852	0	0	0	0	0	0	0	0	0	0	0	0	0	0	0	0	0	0	0	0	0	0	0	0	0	0	0	0	0
Acema1-245157	100.000	45.423	30.472	34.375	38.125	46.043	29.218	43.262	40.364	45.263	43.509	43.571	41.429	31.466	44.000	73.944	29.960	28.906	30.453	38.380	43.011	31.792	0	43.617	33.974	47.482	42.705	27.206	56.738	26.070	28.782	32.872	27.925	31.020	29.730	32.298	28.063	28.629	80.986	26.295	40.433	35.220	42.199	28.745	30.864	29.150	27.986	31.837	31.210
Acema1-482420	100.000	0	0	0	0	0	0	0	0	0	0	0	0	0	0	0	0	0	0	0	0	0	0	0	0	0	0	0	0	0	0	0	0	0	0	0	0	0	0	0	0	0	0	0	0	0	0	0	0
Acema1-605753	100.000	36.170	0	0	0	51.406	0	0	24.943	35.593	50.804	28.008	27.883	0	33.577	48.265	0	31.481	0	65.789	25.173	0	40.789	24.823	31.538	54.404	24.468	0	41.270	31.818	0	0	0	34.409	30.882	0	0	0	39.558	0	24.700	0	27.696	30.328	0	0	0	0	0
Acema1-155132	100.000	73.846	32.842	31.828	38.578	31.176	37.605	32.909	33.074	30.845	34.231	75.992	73.819	75.314	72.672	82.785	37.367	37.367	36.486	77.778	32.937	32.468	32.018	82.456	39.278	84.526	34.836	31.568	72.308	32.292	35.542	35.745	32.914	38.386	31.474	34.440	37.605	33.407	76.571	31.818	76.054	32.091	37.115	35.408	31.526	34.328	32.777	37.347	38.495
Acema1-755561	100.000	0	0	0	0	0	0	0	0	0	0	0	0	0	0	0	0	0	0	0	0	0	0	0	0	0	0	0	0	0	0	0	0	0	0	0	0	0	0	0	0	0	0	0	0	0	0	0	0
Acema1-698615	100.000	24.885	0	0	0	0	0	0	0	0	0	0	0	0	0	0	0	0	0	0	0	0	0	0	0	0	0	0	0	0	0	0	0	0	0	0	0	0	34.356	0	0	0	0	0	0	0	0	0	0
Acema1-774574	100.000	26.667	28.402	26.380	21.106	36.786	0	0	24.670	0	39.844	0	29.834	25.157	0	30.340	27.568	0	0	32.932	0	0	0	28.571	0	37.417	0	0	0	0	27.848	24.590	29.000	0	0	25.309	0	0	36.042	0	31.325	0	25.301	0	28.058	0	0	0	0
Acema1-606940	100.000	42.769	34.698	38.571	32.922	67.263	42.981	41.162	34.930	60.072	67.376	34.659	39.038	39.479	58.407	64.875	39.080	35.177	35.654	60.331	41.372	34.491	37.890	38.857	37.030	70.000	36.891	36.975	41.541	32.211	33.151	35.385	42.629	41.782	36.746	43.818	38.930	34.247	67.442	37.273	40.881	37.037	35.727	42.177	33.481	35.253	36.082	58.780	37.363
Acema1-579681	100.000	0	0	0	0	0	0	0	45.161	0	63.245	0	0	0	0	58.859	0	0	0	0	45.973	0	0	0	0	58.501	0	0	0	0	0	0	0	0	0	0	0	0	52.090	0	0	0	0	0	0	0	0	0	0
Acema1-164212	100.000	26.429	24.290	22.785	23.269	27.068	24.671	23.642	23.500	29.839	25.263	25.532	22.464	25.306	26.523	27.068	23.270	23.270	0	28.571	29.412	0	22.857	26.165	21.970	0	30.370	0	24.101	24.359	23.984	24.121	22.177	23.986	0	20.690	22.167	0	24.201	0	26.523	26.857	29.412	23.779	24.012	0	24.432	24.667	30.201
Acema1-675951	100.000	27.000	28.767	28.814	28.044	28.986	26.176	29.098	35.106	33.158	29.373	45.242	30.851	30.483	25.413	30.072	24.793	26.776	27.347	28.082	27.356	25.723	25.980	29.958	24.051	30.033	27.703	25.641	28.956	26.860	30.258	26.471	25.083	26.027	28.000	26.423	23.548	28.448	29.455	29.480	32.653	26.697	25.641	27.931	27.407	29.139	24.189	25.461	28.947
Acema1-803163	100.000	79.303	58.140	52.957	53.014	89.882	53.941	77.516	72.157	56.875	89.855	82.062	81.267	53.896	81.216	89.163	53.487	53.564	54.463	78.261	77.593	53.566	62.926	81.123	55.514	92.593	77.646	54.243	79.851	53.598	52.831	52.340	53.694	53.863	54.229	53.867	53.266	0	91.246	0	81.769	52.225	77.796	53.462	53.623	53.825	52.232	53.516	55.040
Acema1-754143	100.000	32.341	34.413	34.337	34.055	75.468	32.039	26.667	27.593	0	35.827	42.688	41.535	33.469	65.849	37.551	33.267	32.871	33.063	67.477	26.350	33.534	25.258	35.812	32.389	73.295	25.551	34.406	66.071	36.170	31.907	33.600	33.267	33.667	56.311	53.920	34.059	0	72.523	0	36.066	33.943	25.342	33.843	32.394	36.779	33.467	33.603	30.753
Acema1-643581	100.000	46.345	26.032	33.613	26.360	69.479	26.868	50.918	41.798	34.653	66.359	53.434	53.344	0	53.701	64.031	44.444	44.444	47.273	65.644	45.620	24.053	46.914	54.896	32.948	71.157	42.290	25.405	51.443	30.091	31.980	24.171	31.674	32.105	26.547	35.821	23.760	31.442	64.545	30.205	52.961	24.960	40.778	29.744	27.778	0	25.231	34.921	26.300
Acema1-794806	100.000	64.839	40.134	40.968	37.294	70.033	37.667	53.674	34.843	38.782	72.115	60.194	62.662	39.933	60.194	65.487	39.145	38.816	40.000	44.526	52.412	41.339	38.567	38.535	43.581	72.581	42.581	41.000	60.635	37.209	37.261	40.803	35.390	38.127	39.744	37.224	37.793	36.071	65.318	36.429	62.420	38.585	41.143	38.255	35.737	37.013	36.789	40.134	37.380
Acema1-671444	100.000	34.933	0	0	0	38.535	0	29.085	28.788	32.333	39.482	30.601	40.071	0	37.160	40.888	0	0	0	30.712	34.510	0	0	35.798	0	53.889	29.377	0	33.621	0	0	0	0	0	0	0	0	0	39.440	0	36.565	0	35.316	0	0	0	0	25.311	0
Acema1-668580	100.000	0	0	0	0	66.667	0	0	36.306	0	52.885	36.649	38.503	0	29.412	27.673	0	0	0	56.842	34.706	0	0	35.294	0	63.483	0	0	29.609	0	0	0	0	0	0	0	0	0	53.774	0	33.113	0	36.250	0	0	0	0	0	0
Acema1-652976	100.000	38.033	35.855	34.884	35.667	40.594	31.419	30.682	31.731	30.545	40.604	35.154	41.751	37.023	33.013	38.710	34.839	36.577	35.880	41.196	30.421	33.775	0	43.919	35.065	39.249	33.770	0	48.161	36.066	37.500	34.564	34.106	34.416	32.013	34.783	37.294	0	35.430	0	41.497	34.448	32.039	36.860	34.641	36.755	0	35.082	35.831
Acema1-189394	100.000	74.561	46.154	45.128	45.631	93.126	44.496	78.454	78.824	46.059	92.922	74.891	73.103	46.770	72.527	88.337	45.714	44.975	45.153	92.360	78.901	43.005	64.871	76.600	46.890	93.435	74.684	45.238	73.951	49.589	44.444	45.407	47.397	46.631	43.959	42.067	46.173	56.158	92.341	57.766	79.720	45.953	76.244	44.180	45.789	46.296	43.544	45.592	47.453
Acema1-809240	100.000	48.116	21.519	0	0	47.904	32.507	0	47.368	44.186	33.947	45.994	48.680	46.939	45.352	45.902	0	0	29.708	44.663	34.771	30.499	0	51.381	28.316	49.118	33.515	30.423	44.848	0	35.860	36.747	31.649	36.474	28.329	27.123	27.692	0	48.503	0	50.000	34.146	37.015	0	34.759	27.297	28.691	32.888	30.579
Acema1-591387	100.000	42.900	33.562	32.948	35.021	58.239	33.206	0	34.400	38.344	54.261	38.228	34.934	33.333	48.680	49.457	29.707	28.807	37.500	57.005	38.889	33.761	0	44.681	34.450	42.982	38.182	36.653	30.405	35.345	38.306	37.607	32.632	33.735	0	33.613	34.359	0	48.476	0	43.235	32.103	36.728	30.151	32.995	35.776	27.126	34.413	31.771
Acema1-746095	100.000	0	0	0	0	0	0	0	0	0	0	0	0	0	0	50.000	0	0	0	32.414	0	0	0	0	0	37.627	0	0	0	0	0	0	0	0	0	0	0	0	27.434	0	0	0	0	0	0	0	0	0	0
Acema1-548014	100.000	28.800	28.723	25.385	26.415	30.709	30.508	27.350	28.037	25.385	31.522	24.409	28.788	0	31.183	54.887	0	0	0	30.172	34.343	0	0	30.894	26.923	36.290	32.381	0	31.034	35.294	0	0	31.868	35.556	0	33.333	35.780	0	29.134	0	30.400	34.043	29.412	0	35.484	0	0	26.087	32.632
Acema1-65553	100.000	36.897	0	0	0	0	0	33.051	0	0	30.743	42.138	52.862	0	45.672	37.247	0	0	0	71.246	0	0	0	34.812	0	38.866	0	0	48.630	0	0	0	0	0	33.841	39.024	0	0	0	0	48.580	35.522	0	0	0	0	0	0	0
Acema1-641667	100.000	72.613	0	0	0	44.064	0	0	0	0	67.963	0	42.197	0	25.816	63.225	0	0	0	37.598	0	0	0	0	0	79.928	22.787	27.426	38.132	0	0	0	0	0	53.902	20.148	0	0	78.324	0	77.737	0	0	0	0	0	0	0	0
Acema1-174061	100.000	55.135	37.037	35.323	36.486	50.656	36.538	31.148	58.919	48.364	44.828	44.783	47.982	39.888	51.429	41.509	34.241	34.241	42.424	44.706	50.968	42.262	0	55.114	39.316	55.932	57.071	46.875	45.161	40.206	38.498	36.816	33.136	38.816	41.045	43.590	30.769	60.825	48.408	36.957	54.545	38.636	58.586	37.427	32.850	31.496	44.944	64.706	41.398
Acema1-578850	100.000	50.889	29.604	31.435	33.180	51.910	31.347	52.915	49.664	48.552	66.000	52.135	51.910	31.068	53.139	50.562	32.967	32.967	0	51.794	47.216	32.506	0	56.322	31.383	72.422	47.473	29.730	58.559	0	33.182	31.648	31.868	32.675	28.178	31.749	32.775	38.445	61.435	39.780	56.512	30.180	46.889	31.729	29.630	31.441	33.735	31.494	30.120
Acema1-740271	100.000	39.640	29.000	30.952	30.952	32.787	29.000	26.562	34.286	30.476	33.663	30.909	35.780	27.184	43.038	43.519	36.905	36.905	32.632	32.143	34.259	0	31.132	32.727	28.696	50.442	32.857	31.395	42.991	28.000	33.766	30.952	34.524	32.710	25.000	34.211	32.653	35.780	37.391	31.313	38.739	36.842	29.825	29.245	30.952	27.632	33.673	32.432	29.245
Acema1-752180	100.000	33.465	55.819	56.559	53.187	68.938	54.491	31.441	62.500	31.548	68.474	27.767	30.174	55.102	30.242	67.886	33.475	33.475	56.212	69.168	29.901	57.328	28.656	66.734	33.602	71.053	32.207	57.400	30.255	55.394	44.180	53.412	30.020	55.601	56.237	57.114	55.714	0	67.200	0	66.734	51.760	30.099	54.858	54.691	55.804	57.315	56.939	56.504
Acema1-182284	100.000	0	0	0	0	0	0	0	0	0	0	0	0	0	0	42.857	0	0	0	0	0	0	0	0	0	0	0	0	43.478	0	0	0	0	0	0	0	0	0	0	0	0	0	0	0	0	0	0	0	0
Acema1-608416	100.000	34.356	0	0	0	23.636	0	28.934	25.269	26.633	53.571	28.947	25.561	0	26.638	22.594	0	0	0	25.521	28.311	0	0	30.612	0	53.714	24.878	0	27.941	0	0	0	0	0	0	0	0	0	41.739	0	28.495	0	32.418	0	0	0	0	0	0
Acema1-662474	100.000	29.157	0	0	0	29.973	27.660	25.087	0	0	35.196	31.940	27.539	0	0	31.757	30.742	35.627	29.261	35.889	0	0	0	38.179	0	35.324	0	0	27.532	33.081	0	0	0	26.534	0	26.598	0	0	28.765	0	38.230	26.150	0	28.521	0	0	0	27.500	0
Acema1-695840	100.000	38.406	33.824	34.815	30.345	38.889	35.556	33.929	30.579	0	37.500	37.162	41.958	32.414	44.366	38.849	35.000	35.000	30.075	38.849	30.882	0	0	48.889	26.119	66.912	30.070	32.143	36.029	37.857	42.593	31.788	37.063	33.099	32.639	37.324	35.000	0	63.971	0	50.370	35.211	28.788	36.879	33.333	38.298	25.203	39.007	40.278
Acema1-456898	100.000	53.333	43.243	41.772	43.114	76.638	43.770	56.034	42.559	45.058	75.284	55.625	55.663	42.508	58.716	76.900	42.982	42.982	40.960	69.914	50.305	40.061	34.639	55.352	36.599	77.364	49.057	38.136	49.408	43.314	41.718	42.593	44.412	42.388	38.746	43.917	38.810	40.299	74.344	25.957	56.426	43.168	48.830	40.936	42.197	45.428	43.114	44.984	40.058
Acema1-603359	100.000	42.066	0	30.263	29.375	0	33.441	0	44.043	43.197	26.699	0	29.444	41.554	24.000	57.875	31.034	31.579	45.238	60.000	43.820	30.743	0	44.086	34.138	75.789	42.238	29.568	26.295	31.908	31.935	29.110	33.856	31.613	42.606	35.197	47.222	0	56.296	0	44.776	30.208	42.759	31.023	35.315	37.413	0	34.764	28.070
Acema1-280261	100.000	22.727	0	0	0	22.699	0	26.778	0	0	23.265	25.769	28.346	0	31.496	25.684	0	0	0	25.474	0	0	0	26.849	0	30.385	23.792	0	23.630	0	0	0	0	0	0	0	0	0	28.289	0	23.000	0	0	0	0	0	0	0	0
Acema1-703114	100.000	85.912	64.731	66.845	67.406	80.729	69.355	77.667	74.477	80.813	94.144	86.456	85.459	69.977	83.559	90.787	69.519	69.355	68.182	91.403	82.287	65.848	70.522	87.248	68.571	94.144	81.941	68.182	84.081	67.448	68.717	68.041	67.713	69.251	69.091	66.742	66.213	68.421	92.777	76.344	71.267	68.243	83.973	70.321	67.347	68.989	66.287	64.399	67.347
Acema1-578616	100.000	54.378	0	0	23.622	66.518	23.387	39.490	40.394	44.886	66.079	56.481	55.357	28.037	56.682	68.837	0	0	0	57.674	36.199	22.680	32.203	53.917	0	68.304	41.117	25.773	53.394	0	26.316	22.131	0	0	26.154	0	32.000	0	64.574	28.902	52.995	22.581	44.103	0	0	0	24.227	0	0
Acema1-360646	100.000	59.042	50.411	50.798	51.966	71.181	43.169	52.439	56.437	50.235	73.701	52.749	54.421	50.529	55.743	66.250	44.416	44.416	50.949	63.993	55.410	49.702	50.701	58.200	53.911	75.943	69.162	49.593	57.675	47.006	40.230	48.849	52.000	54.545	53.274	50.529	52.381	51.003	69.745	52.436	58.116	45.154	69.876	44.301	48.711	51.852	49.444	56.169	47.907
Acema1-321868	100.000	0	0	0	0	0	0	0	0	0	0	0	0	0	0	27.536	0	0	0	0	0	0	0	0	0	0	0	0	0	0	0	0	0	0	0	0	0	0	0	0	0	0	0	0	0	0	0	0	0
Acema1-721055	100.000	68.461	57.183	55.281	57.573	82.220	54.360	71.707	68.173	65.333	84.337	73.098	73.098	57.926	71.174	76.155	57.431	57.169	56.814	85.714	71.160	55.534	63.808	72.736	57.528	86.948	67.751	58.498	66.111	58.055	51.045	55.470	55.109	57.685	51.318	57.325	58.449	72.093	82.391	60.842	73.640	49.434	68.768	59.528	55.072	56.510	53.846	55.812	59.605
Acema1-765885	100.000	36.684	27.451	29.592	50.943	61.749	24.762	64.571	54.248	38.628	69.209	49.310	67.598	44.000	41.865	54.419	50.943	50.943	50.943	55.556	33.824	22.087	33.628	40.588	40.230	69.557	86.250	51.923	37.963	50.943	35.714	39.286	40.816	40.816	48.387	50.943	36.364	46.939	61.266	44.898	40.918	52.727	37.106	46.667	50.943	23.077	32.184	40.816	46.000
Acema1-474583	100.000	65.611	56.287	56.785	56.871	73.621	56.932	69.242	67.830	59.098	75.602	67.820	66.170	56.361	63.868	74.735	56.094	55.800	55.217	74.749	59.779	52.691	54.298	68.657	56.241	75.639	58.432	56.825	61.919	56.618	57.080	55.556	56.996	56.788	56.452	56.496	55.780	56.148	72.593	57.711	68.657	48.018	65.929	56.535	56.598	56.573	54.074	56.851	56.560
Acema1-284408	100.000	33.391	26.531	23.724	25.160	59.735	22.544	29.197	28.025	34.172	67.854	0	0	22.468	31.749	63.539	25.763	25.763	22.903	55.459	36.573	28.488	22.263	38.740	27.451	67.854	38.328	23.913	31.343	27.711	21.977	23.529	22.821	22.010	23.096	23.143	27.055	24.405	63.298	24.249	37.928	23.158	37.409	26.852	24.680	24.419	23.579	23.779	22.634
Acema1-578422	100.000	0	0	0	0	42.609	0	0	0	0	46.099	36.000	36.364	0	0	48.361	0	0	0	47.287	35.455	0	0	0	0	53.175	0	0	0	0	0	0	0	0	0	0	0	0	46.970	0	0	0	0	0	0	0	0	0	0
Acema1-257782	100.000	49.153	23.326	27.219	26.250	50.620	25.152	49.580	49.275	47.205	50.533	52.137	52.350	22.857	49.695	26.465	27.619	27.389	25.059	49.903	48.945	22.093	31.915	50.531	23.744	48.510	48.790	26.121	48.170	27.554	24.646	24.051	23.941	25.060	26.638	24.029	25.000	24.258	50.413	25.000	51.271	24.444	48.354	26.837	27.097	23.221	24.658	23.445	23.636
Acema1-138993	100.000	56.471	26.316	27.066	27.917	78.394	32.150	57.700	32.213	36.973	73.684	59.443	52.612	29.913	61.155	70.802	27.273	27.126	28.172	73.585	40.402	28.298	26.724	60.078	29.058	81.644	41.223	27.419	57.143	29.854	28.008	27.948	27.660	27.083	27.652	29.981	28.662	26.914	78.389	0	57.827	25.786	40.141	27.088	26.482	27.291	27.573	28.337	28.139
Acema1-720625	100.000	66.971	51.250	52.406	51.826	76.529	52.182	63.239	58.377	65.091	71.181	64.164	66.485	52.080	61.499	76.520	54.682	54.682	55.970	68.421	64.384	0	0	53.990	54.811	78.723	64.957	52.574	64.322	54.630	53.125	54.676	54.409	53.333	0	50.862	0	50.788	75.699	52.481	58.444	51.471	69.424	54.312	53.945	52.840	51.602	54.344	0
Acema1-690901	100.000	45.033	30.323	32.129	32.534	49.831	29.474	38.907	41.196	38.667	42.286	42.230	47.348	28.618	38.994	50.751	28.990	28.165	28.136	38.079	39.262	34.677	0	47.152	29.183	55.556	41.534	27.526	41.346	27.852	27.572	33.465	30.132	31.600	29.520	29.528	31.660	29.825	41.967	29.710	47.351	30.375	44.337	30.293	31.687	32.296	29.070	31.950	30.120
Acema1-799828	100.000	34.016	0	0	0	39.442	0	23.451	21.318	27.481	39.357	34.940	36.948	22.745	62.151	26.068	0	0	0	37.052	0	0	22.449	35.510	0	26.104	20.339	0	45.000	35.000	0	0	0	0	26.104	22.594	22.000	0	37.450	0	36.327	0	21.053	33.469	0	0	0	0	0
Acema1-309802	100.000	0	0	0	0	0	0	0	0	0	0	0	0	0	0	0	0	0	0	0	0	0	0	0	0	0	0	0	0	0	0	0	0	0	0	0	0	0	0	0	0	0	0	0	0	0	0	0	0
Acema1-703243	100.000	29.888	0	0	0	38.532	23.019	21.595	28.308	30.618	38.395	0	35.366	0	25.685	40.118	0	0	0	33.524	0	0	0	42.733	0	47.965	0	0	33.520	0	0	0	0	0	0	0	0	0	35.756	0	45.110	0	27.807	0	0	0	0	29.446	24.497
Acema1-291898	100.000	24.042	42.857	45.652	54.762	19.938	52.174	22.347	48.980	40.000	21.538	23.740	27.508	52.381	24.665	22.484	54.762	54.762	42.593	28.235	29.457	0	29.286	23.902	32.039	39.437	25.828	42.857	50.000	54.762	53.488	45.714	52.083	54.762	0	23.892	39.130	0	23.895	0	23.113	41.333	41.071	54.762	53.488	41.176	45.000	53.488	52.381
Acema1-789662	100.000	36.658	0	0	0	32.415	32.075	27.839	0	0	32.218	32.258	27.255	0	0	37.265	27.637	28.481	29.683	35.880	0	0	0	36.616	0	33.680	0	0	33.051	31.648	0	0	0	30.565	0	26.250	0	0	38.162	0	39.583	26.078	23.214	29.787	0	0	0	31.234	0
Acema1-291899	100.000	28.125	0	0	0	0	0	45.918	25.843	0	28.333	26.638	42.282	26.087	40.385	27.517	0	0	0	24.878	29.200	0	0	0	25.329	27.027	24.153	0	29.078	25.837	0	0	0	26.136	27.044	0	25.287	0	32.692	0	25.541	24.291	41.000	0	0	25.080	0	0	0
Acema1-36474	100.000	44.000	0	0	0	0	0	30.364	28.731	0	30.800	29.150	29.832	0	32.780	42.683	0	0	0	31.660	0	0	0	33.992	0	32.520	0	0	27.477	29.200	0	0	0	0	30.275	0	0	0	30.830	0	35.968	30.952	0	0	0	0	0	0	0
Acema1-222492	100.000	0	0	0	0	0	0	0	0	0	0	0	0	0	0	0	0	0	0	0	0	0	0	0	0	0	0	0	0	0	0	0	0	0	0	0	0	0	0	0	0	0	0	0	0	0	0	0	0
Acema1-677369	100.000	36.735	0	0	0	0	0	0	0	0	0	0	0	0	45.333	59.868	0	0	0	47.333	0	0	0	37.500	0	58.491	0	0	36.552	0	0	0	0	0	0	0	0	0	55.479	0	41.221	0	0	0	0	0	0	0	0
Acema1-706856	100.000	32.569	24.528	23.975	34.416	22.613	24.917	23.373	45.690	40.312	22.881	24.071	46.552	39.855	40.426	45.659	0	0	28.481	47.934	22.242	22.857	0	45.528	30.334	43.153	24.688	40.506	31.604	0	24.749	24.033	25.613	26.913	25.155	26.400	22.658	23.901	43.914	0	52.000	27.726	0	33.019	40.230	24.654	22.494	49.167	25.040
Acema1-601482	100.000	47.036	29.442	29.534	27.461	41.224	38.168	40.698	29.237	29.126	60.000	39.344	40.323	31.020	45.528	44.355	28.740	28.400	41.525	55.422	31.325	29.143	28.351	38.636	32.558	65.447	29.231	30.126	42.259	31.746	25.869	31.076	31.395	36.471	41.833	49.580	29.555	25.773	47.967	29.384	50.806	35.294	27.755	30.800	31.349	28.455	28.996	38.672	28.517
Acema1-746872	100.000	0	0	0	0	0	0	0	0	0	0	0	0	0	0	0	0	0	0	0	0	0	0	0	0	0	0	0	0	0	0	0	0	0	0	0	0	0	0	0	0	0	0	0	0	0	0	0	0
Acema1-752383	100.000	0	0	0	0	32.308	0	0	0	0	26.180	0	0	0	0	25.779	0	0	0	25.212	0	0	0	0	0	25.581	0	0	0	0	0	0	0	0	0	0	0	0	29.341	0	0	0	0	0	0	0	0	0	0
Acema1-719315	100.000	28.319	29.262	30.248	29.330	81.400	34.562	31.878	27.559	28.367	80.196	31.328	59.476	29.268	29.132	59.730	27.991	27.991	33.531	28.876	30.909	28.713	25.952	29.245	27.935	39.148	28.310	29.787	30.405	29.950	30.676	29.451	28.436	29.400	27.475	32.181	29.356	31.389	77.481	32.732	32.906	31.421	28.696	30.303	30.575	30.923	30.769	29.927	29.439
Acema1-588406	100.000	43.826	27.614	32.267	32.031	44.192	31.436	25.304	25.798	0	39.474	56.650	57.072	33.216	54.286	58.250	27.475	27.475	28.982	45.098	26.575	0	0	44.393	25.193	42.410	29.315	27.033	55.746	34.586	27.340	29.592	33.333	34.414	29.440	32.688	32.905	0	44.198	34.146	43.084	29.688	30.728	27.737	31.646	31.969	0	32.383	34.204
Acema1-666796	100.000	25.440	25.205	24.900	30.556	23.800	26.575	25.495	23.810	21.472	27.119	27.451	27.975	25.414	24.385	29.697	26.290	25.490	23.765	25.991	24.855	25.278	0	28.466	21.774	30.097	23.320	24.889	26.471	28.078	25.370	25.462	28.384	26.163	26.882	22.983	24.219	20.109	29.622	23.171	27.961	27.273	25.866	26.991	27.778	23.478	28.571	29.565	25.482
Acema1-784177	100.000	37.415	0	0	0	0	0	0	0	0	0	0	0	0	0	37.647	0	0	0	0	0	0	0	32.450	0	38.217	0	0	0	0	0	0	0	0	0	0	0	0	36.735	0	38.596	0	0	0	0	0	0	0	0
Acema1-745377	100.000	52.439	0	0	0	0	47.170	0	38.983	0	0	0	34.247	69.565	55.263	40.000	0	0	0	50.962	0	73.913	0	39.130	0	54.667	0	0	47.126	0	0	0	0	0	0	43.137	46.939	0	43.529	0	40.278	44.615	0	0	0	0	72.000	64.286	0
Acema1-726547	100.000	31.818	0	0	0	61.017	24.080	36.202	26.159	25.703	61.047	30.818	35.625	22.772	0	0	36.842	36.842	0	54.286	29.814	0	0	38.413	0	65.896	30.421	0	0	0	0	0	32.386	0	0	25.161	0	23.333	54.925	20.784	36.452	0	28.743	20.703	0	23.438	0	0	34.000
Acema1-614173	100.000	85.684	67.727	65.714	67.981	94.105	68.274	81.195	57.968	80.430	90.316	82.526	83.368	63.516	82.452	92.000	65.443	65.443	69.099	95.349	81.474	60.092	72.564	83.229	70.259	94.737	79.622	67.026	84.749	55.824	54.545	67.907	67.269	69.635	66.591	65.733	56.477	67.580	92.553	68.046	84.696	66.886	81.933	55.357	67.699	69.340	68.845	65.801	64.421
Acema1-793507	100.000	61.224	40.592	41.621	41.341	85.776	42.583	60.458	58.762	58.639	83.996	60.084	59.979	43.519	62.069	81.749	40.948	41.056	40.256	83.721	60.365	39.729	42.480	65.846	43.803	85.991	59.365	41.129	62.286	43.315	43.653	40.909	43.764	43.032	42.599	42.544	44.345	46.936	83.047	46.674	65.921	42.729	60.294	41.503	43.564	35.294	41.096	44.101	44.540
Acema1-768269	100.000	63.200	27.596	25.385	42.440	69.496	42.597	30.310	28.760	53.403	71.429	56.897	58.268	41.732	59.947	71.316	44.068	43.750	38.889	68.074	52.618	26.171	26.836	27.368	42.448	59.737	40.270	27.731	58.871	42.021	41.910	39.362	24.873	45.098	41.842	43.045	26.124	25.806	70.185	28.219	67.467	42.667	27.467	24.615	41.755	41.714	35.476	43.570	44.474
Acema1-701907	100.000	30.634	0	0	0	47.368	0	27.686	0	0	47.368	71.111	25.773	0	0	53.448	0	0	0	39.860	52.381	0	0	49.333	0	73.171	31.977	0	0	0	0	0	0	0	0	0	0	0	55.670	0	30.533	0	33.735	0	0	0	0	0	0
Acema1-797056	100.000	34.713	29.915	29.134	27.068	48.867	32.800	0	0	0	33.861	28.135	32.710	0	36.066	30.693	0	0	31.724	37.152	0	0	0	36.570	34.211	35.032	29.231	0	34.862	39.259	31.858	29.299	26.667	32.258	26.557	31.298	28.188	0	31.879	26.840	36.893	25.253	0	32.847	28.571	33.645	0	32.877	27.586
Acema1-737792	100.000	48.160	29.179	29.227	29.539	48.257	29.962	38.574	27.263	35.766	30.652	44.875	45.302	26.906	48.462	38.848	24.194	34.615	31.146	63.218	29.642	0	22.727	49.412	0	73.373	30.077	0	46.306	25.414	24.903	27.230	29.655	30.932	25.492	28.416	27.803	30.693	46.737	21.583	49.705	29.516	27.802	30.870	29.041	27.338	0	28.675	28.032
Acema1-603761	100.000	52.138	0	0	0	64.463	0	58.557	28.633	0	58.705	30.000	58.592	0	51.297	52.893	0	0	0	26.625	0	0	0	21.370	0	56.315	0	0	47.521	0	0	0	0	0	0	0	0	0	57.173	0	25.182	0	0	0	0	0	0	0	0
Acema1-243423	100.000	53.460	33.289	39.808	37.397	76.184	38.033	50.494	50.360	48.711	82.468	56.077	56.868	39.612	55.792	73.509	37.869	37.869	37.398	73.501	23.148	38.103	39.592	61.859	35.783	78.852	50.757	36.661	55.782	39.194	36.422	37.007	39.272	39.328	40.514	40.451	39.189	41.517	72.423	42.485	61.708	41.916	51.857	42.132	39.479	40.726	39.469	37.055	37.086
Acema1-405730	100.000	57.343	39.005	38.734	36.567	52.854	40.967	31.646	36.458	39.516	33.995	47.955	47.989	35.813	65.566	36.203	41.071	40.887	31.163	57.398	32.000	32.938	0	49.510	37.766	62.529	34.896	34.737	55.928	42.199	41.818	35.539	40.476	39.646	32.190	42.010	34.759	0	35.185	29.730	63.529	34.500	33.913	40.160	33.171	34.043	34.492	40.160	33.505
Acema1-675643	100.000	74.364	59.499	54.631	58.434	85.333	64.608	61.815	61.978	66.093	77.882	66.045	62.025	61.261	64.111	75.274	57.480	57.283	54.894	79.245	69.873	64.692	60.971	73.509	65.823	81.517	72.842	59.216	71.735	62.768	62.341	64.253	64.387	65.000	59.823	63.146	63.256	63.158	78.956	79.795	73.333	57.708	64.912	56.917	28.571	63.218	55.263	64.846	59.763
Acema1-414866	100.000	0	0	0	0	0	0	0	0	0	0	0	0	0	0	0	0	0	0	0	0	0	0	0	0	0	0	0	0	0	0	0	0	0	0	0	0	0	0	0	0	0	0	0	0	0	0	0	0
Acema1-686342	100.000	0	0	0	0	0	0	0	0	0	0	0	0	0	0	0	0	0	0	0	0	0	0	0	0	0	0	0	0	0	0	0	0	0	0	0	0	0	0	0	0	0	0	0	0	0	0	0	0
Acema1-672466	100.000	33.799	38.164	38.798	39.884	54.069	35.500	40.638	36.316	43.655	51.172	55.024	41.655	44.271	39.281	49.446	38.286	38.286	45.977	40.442	45.699	42.857	45.562	39.267	47.701	55.191	45.213	42.105	52.747	44.000	27.990	41.053	40.455	37.931	50.568	42.135	32.558	45.405	51.539	47.668	39.390	40.642	56.425	38.202	44.382	39.773	38.049	46.927	42.105
Acema1-672072	100.000	59.686	38.259	34.783	36.750	68.913	36.264	54.364	50.769	55.172	74.783	61.818	61.358	36.565	63.819	55.727	34.794	35.233	39.003	76.538	44.602	34.127	51.969	63.436	40.120	78.402	55.381	39.227	68.074	35.676	38.692	36.939	38.325	37.566	38.418	39.295	33.784	39.604	70.000	0	62.637	35.977	54.768	38.859	35.000	36.612	37.360	36.148	38.551
Acema1-749229	100.000	38.938	0	0	35.261	35.078	37.269	0	29.474	28.870	38.621	29.019	38.529	28.814	37.819	61.922	36.735	36.756	29.462	37.917	32.624	0	37.232	34.120	29.645	36.673	31.173	29.091	39.322	30.667	29.600	30.675	29.878	37.381	30.247	31.303	28.178	0	35.985	0	40.171	35.510	33.391	28.875	29.560	27.907	0	37.938	0
Acema1-679302	100.000	0	0	0	0	0	0	0	42.500	0	0	0	0	0	0	74.359	0	0	0	56.322	0	0	0	0	0	55.294	0	0	0	0	0	0	0	0	0	0	0	0	63.750	0	0	0	0	0	0	0	0	0	0
Acema1-387280	100.000	26.549	26.750	26.040	27.648	26.148	27.289	27.080	26.916	27.080	26.148	28.649	26.032	26.486	27.622	25.487	26.750	26.750	28.237	24.912	26.241	26.079	27.257	26.903	26.297	58.645	27.972	27.387	73.561	27.748	27.240	25.455	27.599	27.936	26.882	27.599	26.449	28.546	79.323	27.385	26.950	26.571	27.417	22.841	25.899	28.750	26.316	27.469	26.789
Acema1-743585	100.000	0	0	0	0	0	0	0	0	0	27.941	0	0	0	0	0	0	0	0	0	0	0	0	0	0	0	0	0	0	0	0	0	0	0	0	0	0	0	21.774	0	0	0	0	0	0	0	0	0	0
Acema1-704709	100.000	41.256	0	0	0	0	0	0	34.722	0	0	41.783	46.591	0	40.541	44.536	0	0	30.385	60.649	0	35.135	0	0	0	72.016	0	30.380	39.904	0	0	0	0	0	28.685	28.996	0	0	55.830	0	38.768	34.118	0	0	0	0	0	0	0
Acema1-592884	100.000	51.987	41.463	0	0	48.352	34.167	0	0	0	0	0	0	44.898	54.922	54.167	29.167	43.243	42.593	54.878	0	47.727	0	55.459	63.265	66.509	0	32.377	45.574	32.906	38.596	0	0	55.769	38.889	34.559	34.815	0	56.881	0	0	42.857	0	33.784	0	30.824	54.054	63.415	36.129
Acema1-806735	100.000	0	0	0	0	0	0	0	0	0	0	0	0	0	0	51.250	0	0	0	0	0	0	0	0	0	43.590	0	0	0	0	0	0	0	0	0	0	0	0	36.170	0	0	0	0	0	0	0	0	0	0
Acema1-267008	100.000	0	0	0	0	0	0	0	0	0	0	0	0	0	0	0	0	0	0	0	0	0	0	0	0	0	0	0	0	0	0	0	0	0	0	0	0	0	0	0	0	0	0	0	0	0	0	0	0
Acema1-744561	100.000	0	0	0	0	47.059	0	0	0	0	0	0	0	0	0	0	0	0	0	0	0	0	0	0	0	0	0	0	0	0	0	0	0	0	0	0	0	0	0	0	0	0	0	0	0	0	0	0	0
Acema1-765053	100.000	0	0	0	0	27.778	0	0	0	0	25.780	0	0	0	0	22.009	0	0	0	0	0	0	0	0	0	23.144	0	0	0	0	0	0	0	0	0	0	0	0	22.287	0	0	0	0	0	0	0	0	0	0
Acema1-682473	100.000	29.333	0	0	0	0	0	0	0	0	0	0	0	0	0	52.703	0	0	31.579	0	0	28.947	0	0	0	53.333	0	0	0	0	0	0	0	0	38.333	31.250	32.895	0	0	0	50.667	32.895	0	0	31.579	0	30.263	30.263	0
Acema1-482080	100.000	0	0	0	0	0	0	0	0	0	0	0	0	0	0	0	0	0	0	0	0	0	0	0	0	0	0	0	0	0	0	0	0	0	0	0	0	0	0	0	0	0	0	0	0	0	0	0	0
Acema1-590678	100.000	32.039	0	0	0	32.704	0	0	0	0	37.107	0	0	0	28.226	37.908	0	0	0	37.580	0	0	0	33.981	0	41.250	0	0	0	0	0	0	0	0	0	0	0	0	36.957	0	33.981	0	0	0	0	0	0	0	0
Acema1-676991	100.000	41.595	33.803	33.702	32.768	45.507	37.176	39.349	37.822	40.950	49.568	38.824	48.116	40.286	38.323	45.821	35.043	35.043	38.592	38.905	41.935	40.240	34.311	38.244	38.905	48.246	40.762	38.462	36.963	35.735	34.969	34.844	30.685	34.670	39.143	39.769	41.143	0	44.986	0	38.506	40.290	39.766	33.714	33.241	32.203	37.574	34.831	35.174
Acema1-667621	100.000	0	0	0	0	0	0	0	0	0	45.238	0	0	0	0	0	0	0	0	0	0	0	0	0	0	0	0	0	0	0	0	0	0	0	0	0	0	0	0	0	0	0	0	0	0	0	0	0	0
Acema1-588621	100.000	58.964	0	34.078	27.353	58.233	55.040	31.694	29.082	28.090	29.457	30.905	82.734	53.606	58.949	55.090	30.267	30.211	0	59.596	58.674	30.650	0	29.006	30.133	85.714	54.076	30.769	31.414	54.762	30.118	54.032	29.017	55.466	44.980	56.262	0	28.605	66.847	29.167	57.143	52.953	59.363	52.390	28.947	55.081	31.153	56.592	0
Acema1-687580	100.000	0	0	0	0	0	0	0	0	0	0	0	0	0	0	0	0	0	0	0	0	0	0	0	0	0	0	0	0	0	0	0	0	0	0	0	0	0	0	0	0	0	0	0	0	0	0	0	0
Acema1-608746	100.000	34.880	40.401	39.230	41.404	36.544	39.455	37.427	35.836	37.960	37.553	37.167	36.248	40.831	36.185	34.979	40.028	40.171	40.805	33.521	38.062	38.913	34.705	36.351	40.426	36.428	37.377	37.589	34.953	38.109	37.966	37.143	39.398	40.401	38.549	38.252	40.000	38.687	36.530	39.241	35.694	38.594	38.897	39.542	38.889	39.398	41.631	38.604	40.142
Acema1-672344	100.000	70.288	52.560	51.202	52.865	74.959	52.058	68.119	62.235	59.062	89.270	67.964	67.961	52.542	70.525	83.320	53.183	46.935	53.509	86.473	64.638	48.666	61.032	73.680	53.603	89.570	64.768	52.048	69.544	52.309	52.029	53.236	51.855	52.339	53.702	52.648	50.000	52.720	81.645	48.265	73.845	50.285	64.587	53.505	52.000	50.712	49.716	52.419	53.425
Acema1-667075	100.000	32.906	48.780	48.780	45.455	50.433	42.857	52.941	56.604	51.064	30.612	35.099	23.605	43.182	29.392	47.387	46.512	46.512	41.558	48.947	26.180	29.412	50.000	25.685	59.524	58.768	69.697	46.341	26.056	44.068	46.341	48.780	34.066	47.619	0	44.186	47.619	0	43.639	47.619	43.103	33.846	27.523	40.816	47.619	46.341	46.341	48.780	48.780
Acema1-692409	100.000	52.781	32.278	32.586	34.302	65.777	31.467	53.488	44.912	31.259	66.598	49.859	51.690	32.367	51.294	57.526	28.099	27.393	30.151	62.616	43.667	32.609	0	56.883	32.598	70.582	45.219	30.548	48.832	25.996	32.890	30.670	31.767	31.811	33.166	30.346	37.121	0	62.765	0	57.607	31.833	42.171	34.551	31.370	31.579	32.006	33.948	32.500
Acema1-601919	100.000	51.971	37.438	37.037	35.340	66.959	34.536	0	50.955	47.783	71.965	0	60.417	39.326	52.685	66.228	36.318	36.070	37.813	64.672	50.306	31.010	36.292	54.215	38.043	77.114	51.515	31.519	53.651	34.307	41.767	33.333	24.872	30.956	33.735	35.909	35.381	37.255	65.255	41.103	53.372	33.854	50.081	34.474	23.990	34.967	34.579	35.167	36.473
Acema1-634920	100.000	62.089	50.248	45.688	53.208	79.569	57.895	67.139	53.892	55.247	76.630	59.162	60.569	57.028	60.281	76.572	47.076	49.249	47.416	75.731	60.545	46.166	45.261	65.767	48.653	80.098	56.863	46.167	53.105	47.641	54.400	48.983	47.153	50.444	57.620	56.471	48.225	56.746	78.061	40.503	61.327	52.080	59.236	52.280	55.579	47.310	35.474	53.414	50.466
Acema1-719968	100.000	28.246	0	0	0	52.781	0	27.255	23.834	32.800	53.870	27.173	27.610	0	29.979	41.223	0	0	0	46.566	24.588	0	0	31.448	0	57.460	26.761	0	26.931	0	0	0	0	0	0	0	0	0	44.690	0	31.630	0	26.362	0	0	0	0	0	0
Acema1-629567	100.000	69.000	47.482	40.167	43.803	76.792	44.298	45.354	57.987	39.615	74.102	65.971	46.288	46.244	73.013	77.505	44.695	43.284	48.636	68.504	39.813	40.816	46.429	64.625	48.745	77.973	34.874	46.138	63.655	46.996	44.538	42.346	48.292	44.105	50.222	47.846	48.696	36.739	80.907	34.524	67.433	44.977	63.168	43.052	44.056	44.754	52.983	42.437	41.443
Acema1-627530	100.000	32.361	31.287	31.707	30.065	57.350	34.391	33.135	32.088	32.169	43.266	32.074	32.474	30.318	32.222	54.299	31.875	31.779	32.227	63.789	33.041	32.637	31.196	32.881	29.756	68.651	34.571	37.374	31.209	32.430	27.711	29.850	31.389	32.320	33.281	32.090	32.155	32.695	44.039	32.789	39.929	31.267	35.742	30.435	31.717	33.608	30.969	31.717	32.636
Acema1-614494	100.000	58.195	29.730	0	34.118	59.551	36.170	62.609	47.929	46.970	59.358	62.571	53.766	26.383	56.447	69.754	34.513	34.513	34.884	67.733	46.859	0	36.047	57.746	35.789	74.332	52.830	36.471	57.238	33.333	30.702	0	36.364	36.264	38.889	37.079	39.175	38.202	66.310	38.372	50.990	34.043	65.680	35.398	35.165	32.381	0	33.735	39.175
Acema1-700903	100.000	27.152	0	0	0	52.174	0	0	0	0	60.615	0	0	0	0	51.887	0	0	0	50.309	0	0	0	33.129	0	57.188	0	0	0	0	0	0	0	0	0	0	0	0	58.044	0	34.076	0	0	0	0	0	0	0	0
Acema1-591941	100.000	64.644	47.229	47.847	47.722	79.949	46.229	55.808	57.250	0	59.102	58.015	55.838	46.782	65.553	77.863	47.073	46.604	50.495	77.341	64.962	46.747	58.081	69.152	49.272	56.456	61.323	47.775	68.274	46.135	47.330	47.837	47.343	49.161	47.268	47.344	48.049	0	79.442	0	68.528	48.804	63.728	45.631	47.805	47.330	46.988	47.711	47.608
Acema1-667515	100.000	70.513	50.000	71.053	55.932	59.804	65.789	0	64.062	76.471	62.222	0	66.071	0	0	59.000	0	67.391	32.778	60.345	54.412	0	0	76.271	0	49.903	0	49.383	42.690	66.667	0	0	53.425	0	72.973	71.053	47.727	43.636	56.148	0	0	48.780	0	48.315	0	34.302	50.685	50.704	54.321
Acema1-735958	100.000	41.831	42.929	44.385	23.902	57.663	35.862	43.227	42.055	39.097	55.753	40.896	41.071	45.399	50.971	51.620	47.682	30.233	27.132	54.872	38.491	44.970	31.472	41.133	42.958	60.697	48.352	35.206	39.211	45.000	30.037	40.780	29.860	41.204	47.009	30.707	29.967	38.768	47.310	51.515	69.767	30.331	39.518	49.045	44.444	48.701	30.297	35.271	31.434
Acema1-722739	100.000	60.547	0	0	0	0	33.216	0	38.710	43.092	50.453	0	0	33.083	56.667	52.116	0	0	0	30.921	46.947	34.586	0	52.959	37.091	55.529	49.237	30.423	49.691	0	29.187	0	0	32.867	0	29.167	33.721	0	60.223	0	51.775	36.585	40.110	0	30.741	0	0	0	0
Acema1-757941	100.000	70.886	27.177	25.450	27.344	33.409	36.632	30.682	28.009	0	23.488	28.825	37.021	30.345	72.421	38.730	29.663	29.888	27.318	26.471	39.501	0	24.819	73.093	23.664	81.144	30.455	25.307	68.565	30.575	24.311	25.459	21.560	30.747	35.335	23.881	25.323	0	69.684	0	33.718	24.566	31.050	26.203	22.084	28.859	0	25.978	25.600
Acema1-678071	100.000	43.850	27.833	27.321	34.360	66.000	42.026	0	45.709	0	63.919	0	0	38.787	47.794	65.179	40.652	40.652	26.353	58.571	0	31.130	0	53.707	35.630	72.958	41.284	29.047	46.252	40.312	24.274	25.980	31.949	32.899	29.327	35.701	39.779	30.142	67.093	41.026	50.274	37.478	0	38.448	25.243	42.222	25.255	31.987	26.136
Acema1-809610	100.000	46.331	30.393	30.366	28.851	72.178	27.996	49.580	43.077	43.726	71.871	51.687	51.302	22.372	50.000	63.769	30.137	23.547	44.311	68.202	47.291	27.725	35.499	52.796	27.463	72.858	49.183	46.503	46.083	28.439	23.022	25.080	27.757	22.892	30.242	29.277	30.052	23.261	68.398	28.261	53.554	30.351	49.230	29.709	29.952	28.705	28.763	28.839	30.278
Acema1-716998	100.000	50.634	32.962	46.275	37.228	65.761	45.675	35.945	60.449	55.243	35.926	62.135	62.664	32.938	68.224	32.937	35.403	35.403	45.843	25.214	31.579	31.066	27.992	32.721	36.806	66.071	64.269	44.942	35.786	46.136	37.187	47.368	45.814	36.986	35.243	34.888	46.326	45.978	65.972	46.873	32.483	31.886	63.439	45.696	35.413	47.227	40.181	35.526	47.439
Acema1-432598	100.000	39.474	45.082	54.945	57.143	55.491	55.172	43.617	39.048	36.937	70.238	37.150	35.325	45.714	41.241	53.502	57.647	57.647	75.000	51.445	0	46.000	0	33.771	55.056	67.535	33.631	77.358	37.270	45.082	44.444	36.126	58.763	58.228	75.472	44.138	46.154	45.455	48.987	42.975	34.783	52.222	40.000	52.083	48.062	43.066	76.000	50.000	50.549
Acema1-714147	100.000	53.672	33.333	32.884	28.710	54.830	52.994	47.838	50.000	56.286	86.478	56.944	51.036	45.483	50.696	74.339	34.891	33.244	47.684	50.267	38.769	0	35.780	58.213	50.685	85.224	51.558	48.512	69.364	51.343	35.897	36.334	36.218	52.187	46.224	48.817	48.673	0	53.518	0	56.941	49.415	59.053	32.687	36.538	33.239	44.023	51.327	48.083
Acema1-668679	100.000	0	0	0	0	34.072	0	0	0	0	34.140	0	0	0	0	32.832	0	0	0	29.661	0	0	0	0	0	31.081	0	0	0	0	0	0	0	0	0	0	0	0	31.302	0	0	0	0	0	0	0	0	0	0
Acema1-739982	100.000	44.521	0	0	0	62.238	0	0	27.473	0	0	30.769	39.726	0	32.673	38.621	0	0	0	0	0	0	0	0	0	57.241	0	0	30.469	0	0	0	0	0	0	0	0	0	42.446	0	0	0	0	0	0	0	0	0	0
Acema1-675502	100.000	57.988	26.882	25.743	30.108	73.295	30.435	0	42.614	44.048	78.977	51.149	50.575	32.609	59.538	79.545	29.348	29.348	34.066	59.770	45.402	29.670	0	59.172	0	82.386	0	29.032	56.395	25.263	33.333	29.670	30.392	32.609	0	27.273	28.261	25.000	70.455	26.174	59.429	27.174	50.877	0	29.348	29.474	0	29.808	0
Acema1-752962	100.000	41.458	31.783	32.564	54.988	34.199	53.531	41.124	30.833	32.321	50.337	34.839	59.670	53.023	65.509	35.264	35.714	35.222	31.313	69.957	35.629	29.762	33.251	37.778	34.343	54.957	34.536	32.836	60.134	34.192	53.596	30.900	55.035	56.909	36.750	31.938	36.636	27.674	35.862	28.606	43.707	53.472	37.157	33.990	32.051	35.294	33.333	57.377	33.864
Acema1-440775	100.000	76.196	40.870	41.860	42.590	39.814	41.092	38.933	41.101	40.412	83.871	81.266	82.324	42.424	73.441	84.894	42.510	41.296	41.892	82.593	41.137	40.439	0	78.348	40.278	89.039	0	39.250	71.429	0	42.760	41.678	0	39.802	78.765	40.405	42.913	0	84.889	40.385	78.315	0	40.108	41.208	0	0	35.798	0	43.573
Acema1-753769	100.000	0	0	0	0	0	0	0	0	0	0	0	0	0	0	0	0	0	0	0	0	0	0	0	0	0	0	0	0	0	0	0	0	0	0	0	0	0	0	0	0	0	0	0	0	0	0	0	0
Acema1-800697	100.000	56.250	0	0	0	0	0	0	0	0	53.297	24.671	47.986	0	54.577	22.678	0	0	0	0	21.851	0	0	0	24.675	58.899	0	0	23.016	0	0	0	0	0	0	0	0	0	24.495	0	23.034	0	49.223	0	0	0	0	22.269	0
Acema1-716912	100.000	67.470	0	0	0	0	0	0	49.398	0	0	52.439	0	0	53.750	52.439	0	0	0	82.955	0	0	0	65.823	0	83.146	0	0	51.852	0	0	0	0	0	0	56.471	0	0	74.648	0	65.823	0	0	0	0	0	0	0	0
Acema1-729360	100.000	38.196	21.978	22.976	21.846	22.913	21.951	25.238	24.346	25.191	24.658	24.468	27.684	25.301	27.559	81.165	22.760	22.816	23.134	26.916	25.047	27.341	22.885	43.023	22.684	63.602	22.682	23.670	24.000	25.787	22.874	25.526	24.283	23.733	23.063	24.952	24.612	0	41.992	19.672	25.455	23.301	25.434	24.158	21.262	24.433	22.740	22.156	22.587
Acema1-604429	100.000	38.462	0	0	0	54.911	0	36.126	34.031	36.816	54.393	33.508	34.359	0	24.272	43.154	0	0	0	58.173	38.415	0	0	35.071	0	54.425	36.493	0	30.303	0	0	0	0	0	0	0	0	0	56.054	0	34.286	0	34.286	0	0	0	0	0	0
Acema1-557040	100.000	34.615	35.065	33.766	48.148	39.683	39.024	39.189	32.222	37.647	40.000	39.326	37.374	45.714	36.486	38.806	43.548	41.935	36.170	44.776	43.056	50.000	36.923	36.842	46.154	36.709	41.558	43.590	35.165	43.548	49.153	47.541	39.216	35.135	42.857	39.474	40.541	38.372	31.646	36.364	40.217	37.079	39.326	36.923	38.095	38.158	41.667	36.364	37.143
Acema1-682211	100.000	0	0	0	0	0	0	0	0	0	59.677	0	0	0	0	53.684	0	0	0	0	0	0	0	59.341	0	56.522	0	0	0	0	0	0	0	0	0	0	0	0	0	0	67.000	0	0	0	0	0	0	0	0
Acema1-805405	100.000	0	0	0	0	0	0	0	0	0	0	0	0	0	0	0	0	0	0	0	0	0	0	0	0	0	0	0	0	0	0	0	0	0	0	0	0	0	0	0	0	0	0	0	0	0	0	0	0
Acema1-584815	100.000	31.034	26.446	27.962	27.500	0	24.681	0	0	32.932	33.065	29.388	26.812	35.361	35.769	30.224	0	0	30.566	31.301	30.924	0	0	33.716	26.147	39.921	35.648	27.632	0	0	0	25.424	28.968	26.852	0	23.474	24.607	0	33.493	0	32.258	27.386	35.907	0	30.374	0	23.581	0	0
Acema1-724611	100.000	0	0	0	0	0	0	0	0	0	0	0	0	0	0	0	0	0	0	0	0	0	0	0	0	24.500	0	0	0	0	0	0	0	0	0	0	0	0	0	0	0	0	0	0	0	0	0	0	0
Acema1-724461	100.000	50.000	0	0	0	0	0	0	0	0	0	0	0	0	0	0	0	0	0	0	0	0	0	0	0	0	0	0	0	0	0	0	0	0	0	0	0	0	0	0	0	0	0	0	0	0	0	0	0
Acema1-752134	100.000	0	0	0	0	0	0	0	0	0	0	0	0	0	0	0	0	0	0	0	0	0	0	0	0	0	0	0	0	0	0	0	0	0	0	0	0	0	0	0	0	0	0	0	0	0	0	0	0
Acema1-810331	100.000	0	0	0	0	0	0	0	0	0	0	0	0	0	0	0	0	0	0	0	0	0	0	0	0	0	0	0	0	0	0	0	0	0	0	0	0	0	0	0	0	0	0	0	0	0	0	0	0
Acema1-490845	100.000	0	0	0	0	0	0	0	0	0	0	0	0	0	0	0	0	0	0	0	0	0	0	0	0	0	0	0	0	0	0	0	0	0	0	0	0	0	0	0	0	0	0	0	0	0	0	0	0
Acema1-97266	100.000	0	0	0	0	0	0	0	0	0	0	0	0	0	0	0	0	0	0	0	0	0	0	0	0	0	0	0	0	0	0	0	0	0	0	0	0	0	0	0	0	0	0	0	0	0	0	0	0
Acema1-669443	100.000	28.328	0	0	0	30.392	0	0	22.183	24.684	30.640	0	0	0	0	28.756	0	0	0	24.742	0	0	0	28.322	0	37.186	0	0	22.260	0	0	0	0	0	0	0	0	0	30.882	0	31.061	0	27.915	0	0	0	0	0	0
Acema1-601671	100.000	68.482	40.529	42.396	42.102	63.913	64.026	58.003	59.224	44.444	79.057	66.551	65.303	21.316	71.242	63.530	40.677	40.677	23.590	62.534	44.735	37.174	50.369	71.995	43.746	82.925	60.422	35.913	56.442	36.382	43.090	43.700	39.832	42.405	37.712	41.453	43.494	23.964	64.496	23.993	72.260	60.915	60.534	40.985	39.719	61.846	21.166	43.345	42.424
Acema1-165280	100.000	28.249	27.500	23.729	0	29.697	30.189	25.850	24.779	33.721	24.171	30.769	25.915	0	38.655	26.128	24.716	23.711	28.571	28.116	23.795	0	0	40.000	0	25.850	29.878	0	26.772	0	24.127	27.848	0	35.000	0	30.435	32.704	34.043	31.387	27.041	26.748	35.849	28.302	0	0	27.987	0	0	24.921
Acema1-675840	100.000	55.507	39.275	46.260	40.957	82.912	42.587	53.534	50.778	53.731	82.743	57.781	58.453	50.000	57.203	79.797	42.478	42.478	45.087	82.370	53.372	39.204	46.123	56.882	46.471	85.229	49.190	39.150	54.978	41.159	43.152	39.412	40.296	43.551	45.455	45.543	45.400	42.577	81.618	41.270	58.956	44.031	57.802	41.679	42.773	39.912	40.816	48.016	47.628
Acema1-687855	100.000	36.129	27.636	26.182	26.437	32.847	23.109	38.125	25.952	40.952	61.032	34.727	35.793	35.959	40.288	38.430	25.306	25.306	28.319	46.209	30.657	0	27.097	38.462	27.915	60.571	28.571	29.412	39.884	25.279	29.825	25.506	26.022	26.000	30.449	23.019	39.928	27.434	37.003	25.954	40.717	26.050	32.014	23.574	23.529	37.209	26.690	29.200	37.589
Acema1-810677	100.000	67.048	51.200	50.526	52.469	84.507	46.359	69.896	60.208	70.406	85.243	69.896	67.230	48.352	69.287	77.742	51.983	51.983	52.953	78.822	71.150	45.417	61.394	66.243	53.542	83.412	72.587	51.233	65.358	50.408	51.362	50.212	50.913	51.867	50.503	51.592	49.799	59.519	82.137	61.644	70.667	46.869	68.393	52.381	45.110	48.940	50.000	48.708	53.361
Acema1-192877	100.000	46.798	35.702	34.500	35.655	69.529	36.033	45.120	49.027	47.979	65.969	47.021	45.907	37.177	52.373	66.034	34.828	35.345	35.911	63.293	50.433	33.581	37.097	51.085	35.993	70.588	49.404	34.135	48.154	33.542	35.265	35.609	35.158	35.322	34.305	35.798	34.064	38.784	65.292	36.760	50.734	30.609	51.504	34.429	36.102	36.167	37.277	35.955	35.050
Acema1-432188	100.000	0	0	0	0	0	0	0	0	0	0	0	0	0	0	0	0	0	0	0	0	0	0	0	0	0	0	0	0	0	0	0	0	0	0	0	0	0	0	0	0	0	0	0	0	0	0	0	0
Acema1-674437	100.000	71.273	37.523	26.596	26.915	37.059	26.004	37.739	35.337	26.022	52.182	35.782	66.239	35.673	75.641	73.524	29.447	29.447	26.383	65.146	25.586	27.846	31.903	36.450	27.966	91.606	25.600	35.714	78.517	30.196	26.681	27.368	26.316	26.582	37.017	35.917	27.101	23.629	79.213	23.044	37.500	81.310	28.512	27.551	25.866	28.276	24.710	25.051	26.160
Acema1-713387	100.000	79.685	67.883	68.182	66.241	93.447	67.529	78.095	81.081	80.873	95.000	82.833	82.714	69.408	83.187	92.826	67.147	66.811	67.626	93.777	76.870	64.615	69.516	81.714	69.086	96.454	83.700	62.601	78.895	66.715	67.668	68.444	65.303	67.094	68.076	68.526	66.994	66.327	94.388	67.208	82.260	71.875	81.215	66.525	67.141	65.755	65.014	67.143	67.338
Acema1-612052	100.000	46.555	29.689	33.195	32.376	70.445	33.469	54.249	40.842	43.006	72.581	49.746	50.149	33.333	47.463	69.605	32.426	31.841	30.928	64.185	45.075	34.631	21.935	55.749	32.361	77.520	47.897	33.858	48.551	32.645	31.547	31.467	32.493	32.656	33.463	32.623	31.877	33.079	68.819	35.052	56.126	32.710	46.900	32.139	32.617	32.702	32.765	31.213	31.730
Acema1-77546	100.000	56.480	46.507	43.595	48.381	75.475	47.072	63.984	41.782	41.502	81.128	72.211	65.323	28.974	68.811	79.223	47.467	48.936	31.299	79.804	42.772	28.745	29.032	43.902	43.083	85.462	42.740	29.167	43.827	50.410	28.994	29.698	48.589	51.546	29.124	30.972	29.532	0	79.730	0	43.590	38.912	42.443	45.643	46.414	47.554	28.516	48.380	55.992
Acema1-675336	100.000	36.923	0	0	0	24.121	0	26.224	32.143	0	31.746	28.610	30.871	0	34.341	35.343	0	0	0	30.693	0	0	0	41.155	0	46.970	22.910	0	29.310	33.645	0	0	0	0	0	0	0	0	30.757	0	40.091	0	0	30.476	0	0	0	30.385	0
Acema1-94687	100.000	0	0	0	0	0	0	0	0	0	0	0	0	0	0	0	0	0	0	0	0	0	0	0	0	0	0	0	0	0	0	0	0	0	0	0	0	0	0	0	0	0	0	0	0	0	0	0	0
Acema1-577822	100.000	50.095	29.101	28.826	26.948	39.539	30.125	53.333	46.809	53.119	61.964	47.948	54.545	36.634	50.735	57.570	32.075	28.130	34.549	50.924	51.324	31.810	31.605	56.950	36.170	67.869	50.092	40.038	50.372	31.542	28.043	29.680	28.088	31.414	39.764	43.542	31.206	35.256	62.852	34.259	53.707	39.591	49.636	35.941	45.941	29.121	38.554	33.087	32.463
Acema1-669945	100.000	39.057	26.908	27.916	27.841	43.511	28.627	36.015	31.456	30.426	38.521	36.673	39.883	28.383	35.465	46.360	28.571	28.439	28.517	35.472	35.182	27.002	25.879	39.341	25.227	37.170	35.590	24.502	37.569	30.453	29.236	28.519	28.094	26.511	29.026	27.400	27.950	25.290	37.148	24.848	38.791	28.291	35.771	27.208	26.430	26.362	27.291	28.131	27.938
Acema1-730465	100.000	31.200	0	0	0	0	0	0	0	0	0	0	0	0	30.645	0	0	0	0	0	0	0	0	33.708	0	40.833	29.204	0	31.250	0	0	0	0	0	0	0	0	0	36.957	0	31.304	0	30.820	0	0	0	0	0	0
Acema1-809984	100.000	43.564	0	0	38.272	64.183	40.924	32.365	44.753	0	65.896	39.189	29.730	29.021	29.717	0	0	0	34.226	31.837	0	0	38.966	0	31.915	34.746	0	0	51.429	34.848	0	0	0	30.272	0	34.703	34.437	0	67.559	0	0	30.112	0	0	0	42.336	0	36.017	0
Acema1-676485	100.000	60.000	44.648	43.195	43.288	72.776	43.919	34.740	56.477	44.094	65.625	48.013	55.043	37.176	44.173	43.503	36.085	38.119	53.543	47.619	47.761	41.964	33.090	56.164	48.905	72.386	37.002	42.623	52.756	49.624	46.789	44.172	42.077	42.897	45.070	43.505	40.805	42.378	42.564	47.244	54.331	47.273	42.697	47.244	40.599	45.669	46.400	41.159	42.759
Acema1-72852	100.000	36.237	0	0	0	0	0	40.273	31.985	31.206	44.637	36.735	35.458	0	37.342	41.892	0	0	0	39.387	34.783	0	22.460	35.000	0	59.220	33.882	0	35.192	0	0	0	0	0	32.119	0	0	0	40.273	0	40.604	0	33.333	0	0	0	0	0	0
Acema1-449001	100.000	0	0	0	0	0	0	0	0	0	0	0	0	0	0	59.459	0	0	0	0	0	0	0	0	0	39.506	0	0	0	0	0	0	0	0	0	0	0	0	0	0	0	0	0	0	0	0	0	0	0
Acema1-589080	100.000	0	42.815	46.361	46.372	0	44.654	0	0	0	0	0	0	45.972	0	0	42.857	42.857	46.349	0	0	46.562	0	0	46.384	0	0	43.860	0	44.757	45.133	45.354	46.071	46.288	46.603	43.662	43.928	0	0	0	0	41.038	0	45.683	45.039	45.741	45.914	44.427	46.215
Acema1-681208	100.000	31.845	34.125	33.828	34.036	27.874	34.890	30.000	28.070	27.794	30.655	35.349	72.549	33.133	33.240	28.841	37.349	37.349	34.000	33.071	33.891	27.027	26.966	29.799	41.026	31.564	35.537	32.676	30.952	32.976	36.119	33.425	35.224	34.688	30.966	38.369	37.574	31.611	34.604	29.143	33.195	33.929	29.787	35.854	36.716	30.874	33.971	37.048	41.441
Acema1-726367	100.000	25.667	25.403	34.534	33.686	45.833	34.737	47.791	38.833	22.659	27.935	44.050	50.980	34.395	50.301	34.110	33.898	34.388	24.953	24.947	24.172	23.095	25.665	35.404	38.742	53.101	32.992	45.401	27.435	31.712	31.965	25.241	33.333	34.395	53.277	26.653	32.988	21.875	26.430	23.126	40.710	35.368	23.782	35.654	32.432	35.181	44.269	32.432	35.095
Acema1-786840	100.000	37.188	37.947	36.137	38.926	64.505	37.767	39.378	41.429	44.915	68.838	39.774	39.673	35.652	40.476	59.563	36.979	36.979	36.324	36.817	45.434	35.550	34.983	41.676	41.176	76.319	45.187	37.636	40.168	42.393	39.508	36.798	38.872	38.066	37.333	38.650	37.876	36.273	67.174	41.742	42.308	38.026	47.297	37.153	37.500	37.879	37.983	33.784	33.848
Acema1-454390	100.000	31.954	0	0	0	0	0	0	0	28.235	0	31.623	36.832	0	0	0	0	0	0	0	28.405	0	0	0	0	56.866	29.674	0	44.103	0	0	0	0	0	0	0	0	0	0	0	31.878	0	28.619	0	0	0	0	0	0
Acema1-686674	100.000	0	0	0	0	34.921	0	0	0	0	26.087	0	0	0	0	30.137	0	0	0	0	0	0	0	0	0	29.181	0	0	31.538	0	0	0	0	0	0	0	0	0	0	0	0	0	0	0	0	0	0	0	0
Acema1-593885	100.000	43.429	0	0	0	62.893	0	39.412	40.110	34.731	72.254	47.159	49.432	0	40.984	51.913	0	0	0	0	36.957	0	0	46.328	0	70.330	41.489	0	36.264	0	0	0	0	0	0	0	0	0	62.360	0	46.111	0	38.172	0	0	0	0	0	0
Acema1-672833	100.000	50.992	24.756	27.132	25.474	59.295	25.283	27.866	26.349	28.224	51.451	53.629	56.947	29.318	53.971	57.006	27.290	27.290	29.598	61.480	26.408	25.447	42.639	51.731	27.789	63.688	36.364	25.400	48.155	28.092	27.345	24.900	22.925	25.445	25.731	56.388	28.609	25.052	58.974	22.449	50.000	27.216	30.246	28.319	27.918	27.329	22.461	24.809	26.172
Acema1-793307	100.000	23.826	0	0	0	0	0	0	33.600	24.699	0	0	0	0	0	21.452	0	0	0	30.994	0	0	0	28.261	0	24.113	24.723	0	0	0	0	0	0	0	0	0	0	0	24.060	0	25.385	0	26.687	0	0	0	0	0	0
Acema1-660713	100.000	44.000	0	0	0	48.105	31.471	0	49.280	42.162	34.006	48.235	45.266	39.412	42.543	49.077	0	0	28.933	47.801	34.226	29.722	0	46.384	30.182	67.241	32.759	26.912	46.037	0	35.503	36.765	38.344	38.671	26.997	26.866	29.371	0	47.425	0	48.622	0	36.750	0	36.919	28.226	30.612	35.588	28.493
Acema1-672419	100.000	38.926	0	0	0	47.500	0	0	0	0	41.206	30.457	32.500	0	0	37.970	0	0	0	37.126	0	0	0	36.872	0	44.286	0	0	39.024	0	0	0	0	0	0	0	0	0	41.622	0	42.105	0	0	0	0	0	0	0	0
Acema1-753078	100.000	39.423	25.616	28.426	28.141	0	30.151	34.444	23.333	32.243	33.333	0	35.000	23.196	32.093	33.068	27.586	27.586	27.670	34.310	0	27.225	0	39.234	0	34.921	36.788	33.981	34.783	31.606	27.136	0	27.500	25.743	28.500	29.500	24.103	0	47.059	0	39.713	27.570	35.500	28.365	26.699	25.743	26.667	30.000	27.536
Acema1-313587	100.000	0	0	0	0	0	0	0	0	0	0	0	0	0	0	0	0	0	0	0	0	0	0	0	0	0	0	0	0	0	0	0	0	0	0	0	0	0	0	0	0	0	0	0	0	0	0	0	0
Acema1-805645	100.000	0	0	0	0	42.667	0	0	0	0	39.130	0	0	0	0	27.536	0	0	0	28.333	0	0	0	0	0	46.774	0	0	0	0	0	0	0	0	0	0	0	0	0	0	0	0	0	0	0	0	0	0	0
Acema1-744664	100.000	0	0	0	0	0	0	0	0	0	0	0	0	0	0	0	0	0	0	0	0	0	0	0	0	0	0	0	0	0	0	0	0	0	0	0	0	0	0	0	0	0	0	0	0	0	0	0	0
Acema1-171949	100.000	0	0	0	0	0	0	0	0	0	0	0	0	0	0	0	0	0	0	0	0	0	0	0	0	0	0	0	0	0	0	0	0	0	0	0	0	0	0	0	0	0	0	0	0	0	0	0	0
Acema1-108364	100.000	0	0	0	0	0	0	0	0	0	0	0	0	0	0	0	0	0	0	0	0	0	0	0	0	0	0	0	0	0	0	0	0	0	0	0	0	0	0	0	0	0	0	0	0	0	0	0	0
Acema1-785080	100.000	0	0	0	0	0	0	0	0	0	0	0	0	0	0	0	0	0	0	0	0	0	0	0	0	0	0	0	0	0	0	0	0	0	0	0	0	0	0	0	0	0	0	0	0	0	0	0	0
Acema1-238636	100.000	0	0	0	0	22.581	0	0	23.438	0	32.544	0	32.680	0	23.204	55.172	0	0	0	0	28.682	0	0	24.309	0	0	24.183	0	0	0	25.698	0	0	0	0	0	0	31.159	38.333	27.407	26.946	0	0	0	0	0	0	0	0
Acema1-574236	100.000	34.167	36.957	0	33.333	30.769	28.571	25.714	36.000	33.962	29.204	0	27.500	28.713	42.424	38.095	23.077	23.077	38.710	59.091	36.538	0	0	27.273	0	31.633	37.000	0	30.702	0	38.356	32.500	30.275	35.897	28.866	34.211	41.270	0	34.211	0	24.309	0	39.583	28.205	32.500	0	0	35.000	32.609
Acema1-628579	100.000	47.134	41.732	49.383	52.113	47.504	43.333	48.684	38.172	38.605	52.615	48.921	50.331	49.296	45.415	50.000	37.671	37.671	47.143	49.927	49.495	48.235	35.152	56.329	40.152	56.773	44.099	48.684	43.128	0	36.842	54.667	54.167	40.000	34.783	39.844	40.972	33.654	50.885	46.429	55.629	48.148	42.541	37.931	56.944	43.846	48.571	44.355	39.041
Acema1-616528	100.000	29.771	0	0	0	42.666	0	26.385	29.600	0	40.583	24.477	24.880	0	21.095	38.540	0	0	0	38.961	25.915	0	0	28.629	0	42.616	23.729	0	26.050	0	38.095	0	29.268	0	0	0	0	23.504	36.692	0	23.536	0	27.197	0	0	0	0	0	0
Acema1-360544	100.000	0	0	0	0	0	0	0	0	40.506	47.887	0	0	0	0	36.598	0	0	0	47.766	0	0	0	0	0	53.254	39.773	0	0	0	0	0	0	0	0	0	0	0	57.831	0	0	0	0	0	0	0	0	0	0
Acema1-704898	100.000	39.048	64.424	65.071	62.436	81.026	64.122	61.335	59.536	53.301	80.513	67.308	65.395	52.679	38.160	82.051	60.737	59.453	63.427	83.871	66.753	51.015	0	39.130	53.121	84.231	0	51.601	38.223	0	63.377	63.892	0	63.380	38.618	65.296	61.646	0	78.846	56.641	67.647	0	63.683	63.636	0	0	47.826	0	59.278
Acema1-598546	100.000	69.912	37.705	37.617	40.984	39.726	38.771	32.301	40.436	38.462	87.196	41.527	42.243	40.094	71.930	83.077	38.571	38.333	38.173	32.438	37.740	38.889	35.455	38.534	39.503	85.651	37.981	67.396	38.028	37.647	37.978	40.898	41.371	40.758	39.762	39.041	40.618	36.364	83.664	35.963	77.925	40.089	37.260	39.716	40.724	38.298	38.013	42.857	39.667
Acema1-395054	100.000	40.234	33.902	28.512	27.673	35.586	27.536	43.411	39.258	27.754	39.800	36.527	37.282	33.019	40.501	39.157	45.547	45.547	28.814	54.762	26.195	26.709	33.531	38.867	29.436	41.118	32.623	27.551	41.719	45.625	26.489	26.931	30.345	27.083	43.763	34.381	26.639	27.824	38.224	28.211	56.341	35.438	34.504	45.567	29.532	26.815	26.786	30.223	27.912
Acema1-730385	100.000	39.044	35.294	32.877	33.784	64.444	34.081	0	35.556	35.897	0	0	39.831	34.842	31.884	53.712	34.234	35.519	0	0	37.255	0	33.778	36.170	36.530	61.712	36.224	0	34.043	26.740	36.842	35.426	36.818	35.586	32.589	34.545	40.000	31.197	55.652	39.326	0	32.189	38.739	30.631	35.000	35.909	28.125	36.652	32.735
Acema1-677640	100.000	26.866	0	0	0	56.828	0	0	0	0	75.336	0	0	0	34.783	63.913	0	0	0	0	0	0	0	25.294	0	75.893	0	0	0	0	0	0	0	0	0	0	0	0	61.435	0	32.039	0	0	0	0	0	0	0	0
Acema1-795415	100.000	79.814	38.163	40.404	49.669	89.342	26.531	76.159	75.251	82.333	87.654	79.938	82.372	37.705	80.745	90.031	54.054	53.716	65.517	85.489	82.965	67.834	60.131	82.663	65.538	90.881	80.351	66.144	80.247	51.351	39.322	41.096	51.171	50.508	50.847	53.716	49.324	44.840	91.077	25.333	82.663	46.801	80.323	38.462	50.336	37.966	61.613	51.178	48.185
Acema1-677229	100.000	46.721	34.765	32.129	34.176	63.444	37.051	52.448	44.508	51.515	72.828	50.338	52.420	33.380	50.330	65.939	32.861	34.298	35.940	72.834	45.176	33.775	41.304	51.018	34.865	75.214	46.317	35.404	47.863	36.726	34.367	43.284	35.389	36.689	33.821	35.510	36.205	37.979	67.432	37.795	51.404	34.600	44.833	34.873	34.350	32.667	34.234	37.225	35.397
Acema1-87323	100.000	28.571	0	0	0	0	0	0	0	0	29.282	0	27.737	0	0	33.758	0	0	0	32.500	30.348	0	0	33.129	0	32.919	0	0	38.158	0	0	0	0	0	0	0	0	0	23.118	0	29.878	0	40.000	0	0	0	0	0	0
Acema1-123340	100.000	0	0	0	0	0	0	0	0	0	0	0	0	0	0	0	0	0	0	0	0	0	0	0	0	0	0	0	0	0	0	0	0	0	0	0	0	0	0	0	0	0	0	0	0	0	0	0	0
Acema1-809140	100.000	60.198	53.274	25.257	25.591	55.577	25.630	57.358	56.530	23.779	56.226	62.055	60.076	56.699	62.322	57.228	34.951	34.082	27.593	39.715	24.017	23.789	46.935	58.071	25.344	87.719	29.053	47.119	57.030	34.990	24.896	25.440	25.942	24.706	63.273	44.853	24.434	23.256	73.274	25.210	57.522	54.682	30.947	33.671	26.869	26.692	23.519	24.951	27.234
Acema1-589783	100.000	63.926	53.162	53.861	53.861	79.966	54.545	62.023	64.952	61.512	79.029	66.553	68.259	53.937	65.120	73.424	51.889	53.082	51.852	76.689	59.794	51.881	55.741	65.936	54.297	81.387	61.168	54.864	62.895	54.438	55.098	52.673	52.174	54.438	54.960	55.110	53.757	55.976	77.872	54.582	66.891	51.287	60.997	53.254	55.030	55.578	53.996	54.095	54.280
Acema1-717829	100.000	32.411	31.356	29.661	33.898	32.661	33.333	40.171	31.224	28.682	36.667	32.911	30.677	31.250	33.466	31.064	33.621	0	30.000	39.630	32.922	0	0	31.923	0	41.288	31.727	0	34.483	30.769	37.931	29.231	33.333	32.203	31.313	31.532	28.455	29.747	40.154	28.662	34.599	30.769	31.513	29.070	31.356	32.759	0	32.203	0
Acema1-340942	100.000	31.424	33.962	35.211	33.384	72.932	34.921	28.065	43.129	0	73.512	30.253	43.664	33.756	53.251	44.394	51.442	51.593	49.849	67.543	31.269	48.025	0	40.937	32.412	77.811	30.956	50.000	45.137	48.952	31.696	32.349	49.548	50.388	52.280	50.606	54.367	0	41.797	0	49.625	51.464	31.587	48.235	50.625	51.520	47.687	49.619	52.310
Acema1-809511	100.000	73.668	51.657	54.269	53.634	94.479	54.934	75.080	73.828	71.537	93.865	78.116	78.267	54.532	75.680	90.352	55.800	55.653	57.292	95.833	71.537	54.734	60.092	78.995	55.506	94.785	73.853	57.247	75.758	55.786	55.752	54.762	53.431	56.696	55.935	55.982	58.876	55.708	91.871	58.473	80.000	56.785	73.860	56.130	54.572	57.122	56.593	56.342	58.235
Acema1-623410	100.000	32.028	0	0	0	22.282	25.600	0	24.262	25.683	27.935	21.978	34.032	44.444	37.703	36.064	36.842	39.130	0	33.066	32.659	0	0	38.528	30.357	56.679	23.947	0	34.483	0	23.676	25.000	22.422	28.788	31.304	0	0	25.373	28.488	0	37.835	24.020	24.078	0	0	22.041	0	24.348	0
Acema1-672401	100.000	38.170	26.582	27.014	26.467	62.540	28.977	39.022	37.821	38.889	55.708	41.347	41.809	28.456	41.353	59.798	27.385	27.109	28.331	56.959	42.407	29.357	0	34.286	28.402	66.970	40.094	29.268	43.429	28.588	27.212	27.051	26.176	26.832	27.148	29.608	26.727	32.474	54.095	31.010	41.126	26.698	38.738	27.590	28.375	26.228	28.031	26.415	28.061
Acema1-644086	100.000	37.300	24.896	23.714	28.108	75.042	27.586	41.811	33.174	31.968	75.208	42.462	42.841	35.849	40.385	67.460	24.625	25.434	33.621	68.532	34.387	26.812	24.775	45.822	0	74.183	30.303	30.531	36.663	27.686	30.370	33.910	27.168	31.081	26.007	25.610	24.556	0	67.885	0	45.238	30.894	38.188	28.972	28.667	25.474	25.714	27.937	27.179
Acema1-686150	100.000	53.946	23.265	24.775	39.241	76.410	22.034	70.238	45.091	32.823	76.723	49.905	50.049	36.709	43.530	78.626	36.709	36.709	36.765	73.504	46.503	30.973	26.997	54.737	38.889	82.413	49.545	51.923	44.675	33.766	22.831	21.583	24.800	24.232	37.681	23.556	37.879	40.000	75.992	39.623	54.746	28.788	47.767	43.662	22.273	23.853	35.366	25.714	34.211
Acema1-683063	100.000	0	0	0	0	0	0	0	0	0	0	0	0	0	0	0	0	0	0	0	0	0	0	0	0	0	0	0	0	0	0	0	0	0	0	0	0	0	0	0	0	0	0	0	0	0	0	0	0
Acema1-728346	100.000	27.688	27.838	28.756	28.312	66.429	27.990	27.089	28.184	0	56.892	27.822	30.208	29.949	28.293	64.692	27.621	27.763	27.248	26.042	27.123	0	0	28.646	26.536	64.269	28.698	27.479	28.054	26.545	26.992	29.710	27.320	28.198	39.905	29.208	29.041	0	70.449	22.656	27.250	27.891	25.791	27.013	28.426	29.798	0	28.205	29.223
Acema1-736146	100.000	0	0	0	0	0	0	0	0	0	23.986	0	0	0	0	0	0	0	0	23.270	0	0	0	0	0	28.972	0	0	0	0	0	0	0	0	0	0	0	0	0	0	0	0	0	0	0	0	0	0	0
Acema1-363008	100.000	35.842	0	0	0	72.764	0	44.286	43.577	47.651	63.544	46.835	44.082	0	35.263	67.951	0	0	0	64.677	0	0	27.049	40.341	0	71.919	42.222	0	33.830	0	0	0	0	0	0	0	0	38.384	70.975	41.036	38.587	0	39.640	0	0	0	0	0	0
Acema1-142247	100.000	24.400	0	0	0	26.423	0	26.333	0	25.403	26.287	25.974	26.710	27.451	29.455	31.319	24.521	24.521	24.603	26.860	25.911	0	24.860	0	0	31.452	26.996	26.286	28.854	23.183	0	0	25.591	0	0	25.000	0	23.699	38.298	27.094	25.828	0	25.424	25.101	23.695	25.301	23.482	23.106	25.911
Acema1-612256	100.000	69.052	0	0	0	69.082	24.626	0	0	0	53.971	0	71.933	0	68.634	73.826	0	0	0	75.209	0	0	0	61.093	0	83.752	0	0	66.779	0	0	0	0	0	0	0	0	0	77.181	0	63.833	0	0	0	0	0	0	0	0
Acema1-421208	100.000	33.077	0	0	0	50.581	0	0	28.992	0	0	0	0	0	49.206	49.029	0	0	0	38.757	28.125	0	0	32.787	0	34.722	36.111	0	29.487	0	0	0	0	0	0	0	35.714	0	46.041	0	35.714	0	0	0	0	0	0	0	0
Acema1-690023	100.000	79.241	0	0	64.758	84.479	64.114	69.565	75.217	71.523	82.889	74.891	75.599	0	77.948	85.144	0	0	65.789	82.667	55.859	68.996	66.958	78.174	68.202	87.583	69.063	64.316	77.655	0	62.693	63.020	0	64.912	63.203	65.284	0	25.698	85.523	27.100	78.396	60.341	69.717	0	63.797	0	65.086	64.901	0
Acema1-673546	100.000	50.766	30.159	28.738	30.724	41.961	29.697	48.555	32.368	30.159	51.718	56.200	58.824	29.283	47.719	52.165	26.731	27.579	30.000	48.733	31.474	27.273	28.402	56.200	31.875	79.134	31.388	30.707	54.038	30.515	27.341	27.907	28.800	29.697	28.571	31.054	27.579	0	39.469	0	55.703	41.237	29.134	26.923	28.544	29.883	28.902	28.599	30.041
Acema1-145678	100.000	0	0	0	0	32.117	0	0	0	0	24.359	0	0	0	0	21.477	0	0	0	26.366	0	0	0	0	0	30.366	0	0	0	0	0	0	0	0	0	0	0	0	24.838	0	0	0	0	0	0	0	0	0	0
Acema1-606894	100.000	62.590	44.925	42.413	43.985	0	43.438	56.679	61.654	60.795	70.109	62.454	64.118	45.336	0	75.605	45.149	45.149	45.038	0	60.104	46.139	49.455	64.404	45.489	81.181	61.878	46.629	60.556	45.505	44.173	44.173	44.465	44.341	0	43.123	42.125	0	70.260	0	63.303	43.050	63.619	44.030	43.017	42.537	45.672	43.714	43.925
Acema1-748191	100.000	33.127	26.686	27.178	23.346	25.079	21.622	26.923	27.331	24.801	33.484	19.760	31.105	0	25.000	32.475	28.025	27.707	23.684	31.425	24.934	26.506	0	35.890	25.796	33.876	22.304	23.377	26.507	24.915	25.740	26.036	26.546	23.735	0	26.000	25.610	0	35.566	0	36.472	25.000	23.558	25.430	23.794	24.383	26.394	32.128	24.586
Acema1-388798	100.000	0	0	0	0	34.884	0	0	0	0	33.244	0	0	0	24.597	27.327	0	0	0	32.000	0	0	0	0	0	32.527	0	0	0	0	0	0	0	0	0	0	0	0	22.102	0	0	0	0	0	0	0	0	0	0
Acema1-692603	100.000	0	0	0	0	0	0	0	0	0	0	0	0	0	0	0	0	0	0	0	0	0	0	0	0	0	0	0	0	0	0	0	0	0	0	0	0	0	0	0	0	0	0	0	0	0	0	0	0
Acema1-745598	100.000	33.696	0	0	0	27.547	29.577	31.900	28.467	0	31.544	31.481	42.808	32.143	31.868	34.843	26.087	26.207	23.451	41.414	29.572	0	30.928	32.075	31.579	36.567	37.234	32.075	30.824	27.027	28.346	23.322	26.667	32.558	25.524	24.430	26.616	25.000	30.935	25.786	31.698	36.395	27.941	24.540	26.994	25.651	27.225	28.295	31.579
Acema1-497050	100.000	0	0	0	0	25.949	0	0	0	0	30.195	0	0	0	0	0	0	0	0	30.935	0	0	0	0	0	30.641	0	0	0	0	0	0	0	0	0	0	0	0	33.730	0	0	0	0	0	0	0	0	0	0
Acema1-804554	100.000	59.524	0	0	0	73.529	0	66.667	0	47.826	63.830	54.545	60.465	0	48.889	68.293	0	0	0	69.444	55.882	0	0	58.140	0	76.923	46.341	0	59.375	0	0	0	0	0	0	0	0	0	69.697	0	68.750	0	44.118	0	0	0	0	0	0
Acema1-802374	100.000	0	0	0	0	0	0	0	0	0	0	0	0	0	0	0	0	0	0	0	0	0	0	0	0	0	0	0	0	0	0	0	0	0	0	0	0	0	0	0	0	0	0	0	0	0	0	0	0
Acema1-663395	100.000	45.151	28.894	28.947	29.680	44.150	47.870	29.159	39.339	47.770	26.458	44.916	41.814	50.305	40.045	58.291	31.762	31.727	46.751	47.722	49.455	51.293	23.994	42.760	52.074	40.232	27.061	49.433	40.564	31.174	47.805	49.321	47.846	49.138	44.788	45.736	43.034	29.423	40.132	23.225	48.961	46.123	27.768	47.782	47.846	48.560	31.481	47.822	44.464
Acema1-657153	100.000	33.113	0	0	0	32.637	0	0	24.411	30.100	0	0	0	0	0	25.919	0	0	0	0	0	0	0	37.241	0	34.918	35.094	0	0	0	0	0	0	0	0	0	0	0	25.825	0	40.035	0	0	0	0	0	0	0	0
Acema1-740797	100.000	29.167	32.653	31.452	31.973	42.029	38.525	26.923	36.957	42.029	27.174	30.556	29.299	35.789	30.625	39.552	33.333	29.371	33.103	28.025	37.681	34.058	0	25.342	35.789	27.848	36.957	32.624	41.667	35.537	31.405	30.070	29.747	31.013	30.769	36.066	30.070	36.765	43.478	33.333	23.973	32.667	36.957	30.380	29.747	29.747	29.697	27.848	28.481
Acema1-560418	100.000	51.376	0	35.185	0	48.515	0	50.000	41.071	0	47.368	43.478	48.515	0	39.252	48.246	31.034	32.673	28.125	51.042	0	0	0	48.485	0	45.536	32.743	0	45.918	28.571	0	0	0	34.066	0	0	0	0	43.860	0	60.000	0	0	32.584	0	29.762	0	34.014	0
Acema1-588025	100.000	35.338	31.818	32.836	28.462	28.467	0	0	0	29.577	35.507	37.778	36.719	0	37.121	57.143	26.389	26.389	29.630	42.105	0	0	0	30.827	0	65.693	0	32.824	36.567	32.824	31.111	29.839	0	35.606	28.682	35.211	27.586	0	61.594	0	34.848	32.353	0	0	26.923	0	0	25.758	32.773
Acema1-185651	100.000	0	0	0	0	0	0	0	0	0	0	0	0	0	0	0	0	0	0	0	0	0	0	0	0	0	0	0	0	0	0	0	0	0	0	0	0	0	0	0	0	0	0	0	0	0	0	0	0
Acema1-658016	100.000	48.785	35.941	30.222	35.682	63.252	37.849	46.995	38.835	39.633	61.741	46.018	48.684	33.750	46.470	57.730	36.141	30.470	37.817	58.929	42.419	36.898	33.030	46.121	31.098	66.830	39.546	36.247	48.020	35.577	32.487	34.048	33.855	34.667	32.528	35.700	39.434	32.979	56.829	34.356	46.121	33.118	42.902	33.786	32.305	30.573	29.940	36.667	33.556
Acema1-613400	100.000	63.128	31.421	33.270	33.208	80.074	33.584	59.662	55.545	52.298	73.863	62.762	63.298	33.303	63.424	77.448	31.636	32.374	33.007	75.360	55.206	36.101	38.018	64.640	34.292	78.943	55.093	33.662	58.519	33.945	36.651	31.746	32.770	35.469	37.239	34.988	32.766	35.952	73.835	36.755	65.762	32.902	56.623	35.069	32.107	34.032	36.728	32.180	31.607
Acema1-740817	100.000	69.875	43.774	43.576	46.528	32.770	44.295	23.449	25.035	0	59.572	43.501	41.876	45.000	74.198	75.746	32.840	32.971	25.000	68.434	24.791	44.667	25.034	24.099	44.140	80.846	24.246	46.781	43.689	32.962	34.304	44.548	44.000	44.331	32.661	43.135	42.293	27.722	25.570	29.211	32.739	32.484	24.964	44.818	44.430	35.769	44.757	43.902	43.816
Acema1-711812	100.000	45.018	0	0	0	67.906	0	48.948	33.333	0	69.261	57.383	51.417	0	59.322	64.490	0	0	0	67.085	0	0	0	45.355	0	74.118	0	0	34.151	0	0	0	0	0	0	0	0	0	72.638	31.579	45.818	0	0	0	0	0	0	0	0
Acema1-448185	100.000	63.702	27.304	34.000	26.519	77.053	27.778	58.386	54.306	78.947	81.803	63.227	62.629	23.658	58.062	80.776	28.029	27.898	33.256	78.657	57.299	29.412	0	66.575	25.050	89.128	58.592	27.726	54.917	26.398	28.132	25.000	28.155	28.245	23.973	28.447	29.368	29.814	78.934	0	65.876	26.683	69.027	27.826	28.862	27.397	23.103	28.998	28.608
Acema1-581565	100.000	43.537	62.000	58.209	62.000	73.474	61.667	28.782	33.398	35.938	69.811	40.546	40.333	55.932	31.924	69.038	60.000	35.971	54.839	57.315	36.009	58.333	45.161	47.739	58.333	81.092	33.406	58.065	33.888	52.564	55.072	59.091	61.667	60.000	63.265	59.375	53.846	53.846	71.339	54.688	53.757	51.250	35.828	53.947	47.126	54.286	58.333	60.000	55.385
Acema1-382885	100.000	54.750	34.515	31.589	32.975	63.955	33.896	42.636	49.921	45.890	68.648	49.656	56.038	40.271	46.264	62.642	35.094	35.094	32.054	69.258	49.534	27.059	46.242	62.385	40.343	72.645	53.002	41.949	61.468	37.179	35.443	33.959	34.579	35.967	39.545	39.030	38.494	0	0	0	52.180	34.440	51.860	35.849	33.600	40.546	38.901	35.611	36.307
Acema1-745008	100.000	48.443	29.555	33.962	29.717	60.208	31.280	28.358	30.837	0	70.455	53.546	53.546	32.800	52.281	55.844	33.036	32.579	33.068	57.586	38.462	0	0	51.987	29.461	44.558	30.088	0	45.724	31.963	29.167	28.095	30.660	34.104	30.342	31.390	31.696	0	57.616	0	53.472	30.453	28.507	32.159	29.098	33.778	0	30.275	31.556
Acema1-670805	100.000	32.061	0	0	0	0	0	0	0	0	36.216	0	0	0	31.183	37.569	0	0	0	32.850	0	0	0	28.302	0	51.546	0	0	0	0	0	0	0	0	0	0	0	0	41.398	0	31.111	0	0	0	0	0	0	0	0
Acema1-387540	100.000	37.696	0	0	0	29.618	0	26.817	27.778	30.038	36.431	29.589	31.532	0	30.263	45.109	0	0	0	28.763	32.567	0	0	28.652	0	51.554	29.139	0	30.278	0	0	0	0	0	0	0	0	0	28.864	0	29.120	25.418	35.178	0	24.088	0	0	24.815	0
Acema1-663492	100.000	32.149	33.635	35.388	33.333	31.802	35.366	31.919	46.499	33.700	55.952	34.503	39.146	30.796	42.143	61.509	35.944	36.481	32.407	56.424	34.004	32.597	30.909	43.694	32.668	62.097	34.909	33.704	32.101	32.975	32.068	32.796	33.515	35.223	33.735	34.930	32.197	29.259	47.387	27.767	34.251	33.400	35.818	36.145	34.735	35.200	32.017	33.272	34.302
Acema1-680706	100.000	81.911	65.517	65.505	65.172	89.416	65.517	68.817	81.250	78.967	83.582	81.443	78.082	66.899	84.589	84.589	63.793	64.138	63.542	89.123	75.685	60.000	71.672	82.192	61.806	89.726	83.219	65.157	78.498	66.897	64.138	64.808	64.605	66.552	61.887	66.207	63.668	67.596	87.372	61.345	82.877	56.803	81.229	65.517	66.207	66.202	55.749	66.207	64.828
Acema1-742357	100.000	43.333	32.384	32.456	31.600	64.803	31.915	44.444	34.680	41.667	65.909	45.652	46.210	35.833	51.768	52.347	33.740	32.453	36.047	0	36.175	28.028	27.984	55.272	33.613	61.917	39.739	35.802	47.541	32.468	33.871	32.069	34.211	33.333	0	32.018	31.541	36.842	57.107	41.228	54.747	35.233	41.624	33.193	33.772	32.323	34.397	33.333	33.099
Acema1-664598	100.000	30.494	27.133	26.273	28.708	29.517	27.336	26.982	32.127	28.540	29.945	25.926	31.028	27.442	26.652	30.612	28.089	27.983	29.490	48.739	28.460	28.366	0	35.789	30.139	30.591	29.110	28.972	28.214	28.761	29.015	28.037	28.883	28.758	27.615	29.215	26.375	29.129	35.678	29.813	29.113	28.033	28.929	30.849	29.100	29.070	28.537	30.486	29.677
Acema1-739524	100.000	0	0	0	0	0	0	0	0	0	36.641	0	0	0	0	41.429	0	0	0	0	0	0	0	0	0	40.942	0	0	0	0	0	0	0	0	0	0	0	0	0	0	0	0	0	0	0	0	0	0	0
Acema1-726283	100.000	54.207	35.661	35.056	33.141	64.279	35.235	43.788	39.879	47.529	63.569	0	44.696	34.539	51.761	62.044	35.595	35.569	35.799	62.335	48.899	34.339	39.733	53.625	39.412	64.167	43.380	34.099	50.059	32.930	32.000	29.351	33.366	37.204	36.374	31.964	35.659	39.079	61.322	37.176	53.998	42.654	44.464	35.906	30.842	52.632	39.150	33.667	35.954
Acema1-624792	100.000	51.485	45.661	0	47.984	57.143	0	49.265	52.684	51.800	0	52.066	50.000	0	51.639	67.149	0	0	33.939	0	0	0	0	50.206	50.304	81.563	50.099	0	49.372	0	50.688	48.444	49.102	49.899	46.753	0	37.500	0	54.379	0	52.277	0	49.712	0	52.556	0	37.975	48.509	38.528
Acema1-755279	100.000	49.239	39.806	39.432	38.679	53.613	37.338	44.330	45.736	41.519	47.635	43.923	34.783	38.854	42.466	49.508	37.460	36.644	36.928	49.169	45.634	39.228	43.172	50.643	38.608	52.701	33.438	38.562	39.642	37.975	37.304	37.255	40.127	38.110	37.459	37.908	37.582	40.705	52.186	40.717	49.742	38.854	33.754	38.235	36.449	37.255	37.582	38.264	37.908
Acema1-790768	100.000	27.126	0	0	0	59.333	24.473	23.737	27.711	26.119	64.206	29.193	28.485	0	30.233	55.629	0	0	0	45.501	22.868	0	29.524	33.824	0	58.744	37.611	0	25.463	31.959	0	24.468	34.375	23.616	0	0	0	0	57.014	24.084	44.944	0	39.086	31.313	33.333	0	0	33.028	0
Acema1-746189	100.000	48.381	24.935	26.773	30.243	75.095	29.907	27.613	36.609	37.200	64.170	31.263	52.652	30.550	50.484	67.429	28.872	28.872	33.333	39.119	28.355	29.953	24.051	54.489	32.495	77.009	28.317	29.412	42.771	30.820	30.871	28.265	28.391	30.812	32.427	32.024	26.650	25.517	67.505	25.000	52.555	30.819	29.116	29.132	29.603	30.636	29.923	30.455	33.102
Acema1-754888	100.000	44.186	50.000	31.884	41.791	58.266	47.917	36.240	35.417	26.144	61.523	37.245	34.014	37.500	35.714	51.485	46.875	46.875	29.787	59.281	36.486	52.083	40.845	45.413	35.366	60.852	40.674	54.167	45.551	25.238	44.828	25.551	52.000	26.809	47.273	46.875	54.167	28.846	56.757	59.184	46.085	50.000	38.942	52.083	39.474	52.083	55.319	49.057	54.167
Acema1-149389	100.000	53.733	38.575	39.768	40.420	83.025	39.868	56.098	54.984	53.928	81.659	55.317	56.022	43.695	57.631	78.982	39.424	39.424	40.167	76.840	59.732	43.676	36.906	61.513	41.445	88.671	52.500	40.530	52.396	41.192	40.356	39.737	41.806	39.183	44.212	40.000	45.374	40.116	80.217	44.196	61.497	27.761	57.442	40.300	38.380	43.411	42.411	41.403	38.176
Acema1-696309	100.000	33.194	29.439	26.728	29.204	75.630	32.600	32.416	25.054	25.159	77.848	54.684	53.419	32.172	54.923	74.896	29.793	30.052	28.942	31.959	28.931	27.083	39.278	31.343	28.898	78.499	29.644	29.783	54.271	30.921	27.115	27.193	29.876	29.474	34.096	29.958	30.968	24.582	73.387	28.458	32.196	33.267	32.340	30.901	31.739	29.237	34.266	31.858	29.876
Acema1-593926	100.000	40.940	48.936	46.018	42.609	49.275	40.650	39.370	40.876	50.000	50.000	33.333	38.889	39.007	42.268	46.795	0	0	46.400	59.627	43.846	50.000	0	43.571	41.600	80.208	51.042	43.564	37.234	41.053	38.168	42.373	46.341	45.217	43.902	44.330	37.778	28.800	51.000	0	44.526	47.273	48.454	41.228	43.750	41.985	48.598	48.760	43.333
Acema1-808533	100.000	0	0	0	0	0	0	0	0	0	0	0	0	0	0	0	0	0	0	0	0	0	0	0	0	43.363	0	0	0	0	0	0	0	0	0	0	0	0	0	0	0	0	0	0	0	0	0	0	0
Acema1-640640	100.000	53.776	31.963	35.799	33.411	84.524	33.256	58.621	39.262	41.190	85.817	58.891	51.174	34.217	59.420	85.106	31.663	37.546	35.870	85.024	42.353	34.254	36.735	64.371	34.409	84.223	56.897	33.411	55.889	40.891	32.800	33.687	39.085	35.000	33.413	42.056	35.389	43.220	85.106	37.838	63.507	42.126	52.419	35.068	34.848	38.596	32.399	34.555	35.501
Acema1-662636	100.000	49.911	27.237	28.067	28.164	28.094	29.455	28.330	48.173	25.869	70.389	27.387	52.880	26.019	43.986	65.364	29.020	28.906	27.273	28.030	39.485	28.269	27.011	27.857	27.466	70.698	26.336	26.789	52.756	26.523	27.817	27.828	29.222	29.389	27.087	29.190	27.466	29.167	65.232	29.412	28.094	28.244	26.466	28.937	24.515	38.235	27.202	26.418	27.087
Acema1-774535	100.000	42.322	0	0	65.714	43.860	57.143	0	35.971	61.290	39.716	37.762	36.301	61.905	35.526	41.200	52.778	52.778	35.000	35.417	55.263	0	0	0	71.429	48.322	53.125	42.466	43.011	42.268	48.649	38.961	62.500	67.500	0	51.351	0	0	44.099	0	46.575	48.214	54.054	55.556	0	56.410	0	45.361	0
Acema1-588012	100.000	42.697	36.570	36.452	32.243	44.822	37.400	28.754	45.156	34.824	30.609	37.697	39.269	36.319	38.361	43.322	36.719	36.589	37.859	44.007	37.638	35.025	0	46.575	37.340	63.884	39.159	37.460	43.930	37.084	38.951	36.609	38.226	38.141	37.105	37.299	35.737	25.994	33.546	25.893	58.065	37.459	35.113	31.479	39.172	38.240	38.088	36.193	38.288
Acema1-700933	100.000	53.083	33.862	32.507	32.454	80.052	35.340	0	34.239	0	34.933	35.638	35.696	35.958	37.067	76.702	34.492	32.821	34.817	35.263	0	36.694	30.495	36.939	32.808	35.792	0	32.143	36.223	35.000	34.465	31.421	33.770	33.962	33.596	34.817	34.828	0	35.526	0	36.740	32.011	0	34.115	34.375	0	36.741	34.483	33.600
Acema1-720871	100.000	35.135	0	0	0	0	0	0	29.268	0	0	0	0	0	0	41.117	0	0	0	0	0	0	0	33.143	0	31.847	0	0	0	0	0	0	0	0	0	0	0	0	29.545	0	0	0	0	0	0	0	0	0	0
Acema1-678056	100.000	49.254	38.545	37.363	38.129	50.189	36.704	39.925	37.319	30.093	46.863	45.620	47.893	40.876	48.485	47.232	41.176	37.591	39.384	48.014	43.554	40.851	0	53.184	35.145	50.602	42.806	0	53.992	42.647	41.199	39.259	38.929	40.217	37.455	42.963	40.659	0	45.862	0	50.562	38.929	43.956	41.026	37.455	39.852	37.864	37.455	37.102
Acema1-142762	100.000	33.461	0	0	0	49.292	0	23.891	0	25.000	57.143	0	0	0	0	57.143	0	0	0	52.367	28.443	0	0	33.086	0	62.341	28.899	0	0	0	0	0	0	0	0	0	0	0	51.395	0	34.651	0	32.877	0	0	0	0	0	0
Acema1-707655	100.000	29.350	29.016	26.382	27.373	28.859	30.206	28.358	26.371	22.869	30.146	27.439	27.527	30.870	30.000	30.222	26.804	26.804	24.838	28.151	28.446	24.069	25.216	26.898	24.421	66.453	28.134	25.053	30.211	26.915	25.691	23.951	27.932	28.791	27.004	27.447	27.115	25.532	30.714	23.133	27.463	30.310	28.899	26.829	28.118	28.541	25.962	28.817	28.661
Acema1-607291	100.000	78.228	50.000	49.239	50.508	76.904	52.139	73.214	68.653	66.324	75.696	74.365	75.888	50.508	74.747	76.623	50.394	50.394	50.254	75.000	69.072	51.436	42.347	80.556	50.000	76.709	68.528	52.792	76.154	51.181	50.000	50.254	50.508	51.015	50.382	49.492	50.508	50.649	76.709	53.133	80.051	50.508	70.745	50.394	50.508	49.239	51.009	50.254	53.034
Acema1-609593	100.000	30.679	25.813	27.451	26.030	79.681	30.233	27.851	29.550	28.515	76.518	30.485	31.250	29.764	60.511	29.039	27.708	29.783	29.787	60.594	29.583	55.403	27.033	30.108	30.250	83.953	28.542	28.571	29.978	28.166	30.022	28.414	27.826	28.660	28.355	32.112	27.893	24.272	29.193	28.856	29.941	29.895	30.454	24.370	29.957	31.610	27.701	30.508	26.407
Acema1-716996	100.000	41.616	22.862	24.203	24.366	38.508	28.540	34.447	27.364	26.514	34.426	38.677	37.975	26.423	39.087	38.508	26.955	26.915	25.099	33.984	32.059	27.349	24.416	43.960	22.852	85.573	32.000	22.917	40.040	26.932	24.575	23.608	26.068	24.016	26.517	26.113	27.061	29.128	37.550	26.829	44.421	24.390	33.878	27.291	24.896	25.813	23.701	24.409	24.843
Acema1-592291	100.000	61.719	0	0	0	0	0	0	0	0	0	0	0	0	0	62.595	0	0	0	63.810	0	0	0	0	0	0	0	0	56.738	0	0	0	0	0	0	0	0	0	0	0	0	0	0	0	0	0	0	0	0
Acema1-718496	100.000	29.394	25.830	26.989	24.763	30.030	25.457	45.479	43.236	43.544	46.195	38.283	37.827	21.671	33.558	69.973	29.348	28.763	25.064	45.174	32.667	29.942	28.793	50.344	23.670	80.321	38.003	27.187	36.407	25.835	23.577	26.081	24.899	25.802	25.167	26.053	25.090	32.303	45.733	30.595	50.614	33.780	44.904	26.147	26.367	25.945	26.197	25.940	27.617
Acema1-752449	100.000	55.146	33.333	31.611	32.847	69.634	31.667	59.096	35.000	46.134	32.487	58.782	58.186	32.640	56.135	68.804	26.813	27.127	29.970	62.034	52.638	33.391	0	60.125	32.082	77.051	51.768	34.305	56.121	28.544	33.805	31.718	31.973	32.967	32.137	33.675	28.025	0	69.333	0	61.828	33.609	53.757	35.783	34.655	32.348	32.874	34.722	34.588
Acema1-746202	100.000	0	0	0	0	0	0	0	0	0	0	0	0	0	0	0	0	0	0	0	0	0	0	0	0	0	0	0	0	0	0	0	0	0	0	0	0	0	0	0	0	0	0	0	0	0	0	0	0
Acema1-742452	100.000	0	0	0	0	0	0	0	0	0	0	0	0	0	0	0	0	0	0	0	0	0	0	0	0	0	0	0	0	0	0	0	0	0	0	0	0	0	0	0	0	0	0	0	0	0	0	0	0
Acema1-718703	100.000	25.063	24.303	29.630	24.152	25.448	25.294	24.000	27.113	26.901	26.101	24.536	26.715	27.430	26.608	24.187	27.726	27.726	24.206	25.392	24.722	25.301	23.055	29.697	28.708	23.800	21.260	29.586	35.776	25.000	25.786	23.596	25.600	28.400	28.213	27.097	24.341	24.862	25.567	22.626	24.033	23.200	25.974	25.200	26.239	25.464	0	28.438	29.114
Acema1-732960	100.000	0	0	0	0	0	0	0	0	0	0	0	0	0	0	0	0	0	0	0	0	0	0	0	0	0	0	0	0	0	0	0	0	0	0	0	0	0	0	0	0	0	0	0	0	0	0	0	0
Acema1-728917	100.000	35.294	35.088	35.664	34.507	34.944	34.276	36.131	34.686	34.615	36.667	34.173	35.793	32.624	34.926	35.316	34.686	34.686	31.879	35.185	34.601	30.466	35.172	36.059	30.225	35.185	34.982	31.915	35.662	36.201	34.532	32.707	32.632	35.315	28.720	29.889	33.670	30.503	34.444	35.612	36.940	31.206	34.420	35.870	31.250	36.071	25.874	32.867	34.615
Acema1-772495	100.000	46.667	0	0	0	0	0	0	44.737	0	42.857	0	0	0	44.595	0	0	0	0	55.000	0	0	0	39.623	0	25.000	0	0	33.645	0	0	0	0	0	0	0	0	0	37.500	0	36.170	0	0	0	0	0	0	0	0
Acema1-748644	100.000	29.167	0	0	0	27.778	0	30.061	30.380	0	39.181	27.273	29.944	0	32.941	33.929	0	0	0	41.935	0	0	0	28.662	0	35.678	0	0	30.189	0	0	0	0	0	0	0	0	0	32.468	0	28.632	0	0	0	0	0	0	0	0
Acema1-718947	100.000	39.608	24.324	24.085	25.936	25.157	27.320	24.286	24.011	32.665	24.738	40.756	36.605	26.959	37.166	37.736	23.696	24.086	29.412	46.383	26.873	20.655	22.824	22.751	27.350	24.746	26.943	23.656	33.680	27.507	27.202	26.386	26.562	26.154	26.139	24.413	25.503	22.794	48.790	22.714	28.655	25.275	24.612	26.096	28.615	26.077	24.798	27.295	24.731
Acema1-748359	100.000	0	0	0	0	0	0	0	0	0	0	0	0	0	0	0	0	0	0	0	0	0	0	0	0	0	0	0	0	0	0	0	0	0	0	0	0	0	0	0	0	0	0	0	0	0	0	0	0
Acema1-807525	100.000	27.920	0	0	0	26.629	0	28.693	25.197	30.556	31.239	32.049	28.868	23.457	28.756	29.933	0	0	0	31.059	25.201	0	0	29.213	0	94.249	22.963	0	30.088	0	0	24.918	24.194	23.934	0	0	0	0	32.343	0	29.756	0	24.500	24.309	25.714	0	0	24.756	22.997
Acema1-793415	100.000	29.837	24.299	26.207	26.790	32.388	25.463	30.969	28.638	29.176	30.260	29.508	28.103	28.446	30.000	31.915	25.175	25.175	27.442	29.524	30.769	27.246	25.127	29.091	25.467	29.108	27.460	26.728	29.314	27.146	26.218	24.256	25.057	25.872	27.666	26.077	27.457	28.035	31.206	25.647	29.680	24.528	30.093	25.522	25.740	25.287	27.844	25.290	25.349
Acema1-442306	100.000	38.854	36.301	34.437	34.899	34.416	40.876	36.306	36.486	33.333	55.034	36.667	34.868	36.170	34.756	33.113	30.682	30.519	35.032	40.146	33.333	37.143	0	35.065	36.424	38.798	32.353	40.789	35.374	34.416	34.320	37.500	39.726	37.013	38.922	38.686	30.667	0	44.805	0	33.766	38.732	33.099	33.540	37.671	38.194	30.435	34.932	33.775
Acema1-764268	100.000	0	0	0	0	0	0	0	0	0	0	0	0	0	0	0	0	0	0	0	0	0	0	0	0	0	0	0	0	0	0	0	0	0	0	0	0	0	0	0	0	0	0	0	0	0	0	0	0
Acema1-751706	100.000	0	0	0	0	0	0	0	0	0	0	0	0	0	0	0	0	0	0	0	0	0	0	0	0	0	0	0	0	0	0	0	0	0	0	0	0	0	0	0	0	0	0	0	0	0	0	0	0
Acema1-745932	100.000	0	0	0	0	34.091	0	0	0	0	56.250	0	0	0	0	0	0	0	0	0	0	0	0	0	0	0	0	0	0	0	0	0	0	0	0	0	0	0	0	0	0	0	0	0	0	0	0	0	0
Acema1-811879	100.000	58.919	42.049	51.273	65.714	81.657	42.816	63.127	58.282	47.541	79.883	62.963	63.636	53.355	60.638	74.777	42.175	43.407	75.758	77.650	56.322	35.294	50.448	69.231	69.697	78.212	55.312	69.697	58.790	67.568	52.209	74.286	72.727	70.588	47.855	69.697	47.475	48.185	78.090	32.270	70.667	50.163	48.718	71.429	72.727	66.667	42.192	44.536	63.636
Acema1-810245	100.000	54.167	38.017	40.164	41.822	82.222	39.554	49.603	44.289	41.277	74.395	54.227	54.845	46.482	60.458	74.798	38.445	39.501	50.105	72.379	50.916	42.166	39.789	43.568	40.250	86.318	51.509	42.197	53.267	38.645	41.525	39.024	40.541	41.309	41.684	39.059	40.412	38.608	76.008	42.380	42.553	40.574	50.909	41.250	39.875	39.139	43.265	40.546	39.400
Acema1-753070	100.000	34.491	25.377	0	0	36.802	23.567	34.949	25.806	0	24.011	28.934	26.429	26.914	32.524	33.846	26.894	26.894	33.526	34.190	26.837	0	0	39.547	30.233	69.750	35.385	23.684	48.462	23.117	0	26.225	26.437	23.962	24.129	26.952	23.729	25.060	80.808	25.260	36.923	42.857	35.264	23.274	31.313	29.610	0	0	27.615
Acema1-583349	100.000	46.250	34.223	24.424	26.257	69.787	27.315	45.283	40.531	36.864	69.731	44.517	43.947	32.909	43.333	70.092	22.458	23.932	23.750	63.116	48.157	31.115	26.515	43.912	36.421	72.283	45.182	32.068	45.861	25.714	27.731	35.714	21.695	26.267	35.511	26.733	29.697	39.732	65.410	42.105	40.952	23.684	44.731	31.441	25.688	25.381	27.222	30.102	33.850
Acema1-678798	100.000	83.951	76.126	74.793	75.620	92.683	76.033	82.083	82.329	75.926	91.020	81.893	80.992	74.661	81.526	90.204	72.614	72.614	77.593	93.802	77.869	69.547	76.446	85.656	74.583	94.286	83.265	76.446	82.520	73.859	78.281	78.733	74.286	75.417	76.151	74.661	71.488	77.778	91.770	76.349	85.714	75.620	84.000	73.967	73.661	75.566	75.799	74.661	73.140
Acema1-599504	100.000	32.869	27.778	28.242	26.536	27.273	28.612	31.273	31.129	28.406	39.650	35.511	33.239	31.507	36.812	32.464	30.372	30.086	31.429	32.665	29.480	25.843	26.611	60.399	28.035	68.451	26.571	27.429	39.306	31.412	27.907	32.951	29.395	29.268	30.966	31.148	29.532	0	40.525	0	55.899	34.746	28.205	27.171	27.528	27.635	31.310	31.198	27.859
Acema1-673599	100.000	54.545	0	0	48.718	0	46.067	43.077	0	0	43.175	0	0	0	38.690	50.737	0	0	0	52.427	0	0	0	41.045	0	54.430	0	0	42.901	0	0	0	44.755	0	0	0	0	0	47.799	0	44.702	0	0	0	0	0	0	0	32.847
Acema1-719989	100.000	0	0	0	0	0	0	0	0	35.593	0	0	0	0	0	37.838	0	0	40.541	43.529	41.892	0	0	35.246	41.121	36.893	36.893	0	0	28.873	0	0	0	0	0	0	0	0	52.632	36.232	0	30.841	42.029	0	0	0	0	0	0
Acema1-731862	100.000	44.008	28.827	31.298	29.648	57.602	30.749	43.777	0	39.446	59.743	42.062	39.375	37.736	55.556	57.768	37.946	38.158	38.356	58.720	38.812	37.963	42.510	44.242	33.778	62.801	38.430	38.389	48.472	38.813	35.636	33.544	30.808	30.617	36.214	36.481	38.934	38.308	55.042	38.587	45.759	39.189	39.279	37.946	28.010	37.805	38.889	36.015	38.326
Acema1-708643	100.000	59.375	0	26.056	26.733	66.988	0	66.406	33.681	32.234	57.732	30.175	66.577	0	63.720	58.808	0	0	29.643	64.078	34.114	24.031	29.286	33.086	23.684	63.846	33.446	24.585	61.559	28.829	30.357	27.723	28.571	26.168	26.522	29.907	30.515	0	56.201	0	29.091	0	35.714	26.786	29.907	27.619	27.103	30.909	29.528
Acema1-577672	100.000	65.601	45.231	43.695	42.691	84.783	43.452	60.710	61.976	57.122	84.163	62.579	62.926	46.598	62.770	78.316	45.522	45.672	44.611	80.799	57.557	43.878	52.941	64.945	44.012	84.821	67.281	47.085	60.580	45.659	42.174	44.729	44.752	40.482	39.910	44.760	42.727	49.178	82.968	49.672	65.196	42.623	64.608	45.821	43.703	44.577	44.402	45.220	39.371
Acema1-664387	100.000	52.526	44.050	39.376	31.944	73.445	37.695	51.870	46.424	51.163	73.221	50.595	50.178	39.477	55.152	68.010	43.970	43.704	35.104	71.071	54.417	36.683	43.206	57.820	36.796	75.331	48.489	37.577	53.728	37.088	36.630	33.333	36.049	37.740	35.516	37.575	36.732	39.535	73.381	32.895	57.479	36.559	53.488	38.359	37.143	45.174	35.823	35.966	36.136
Acema1-748373	100.000	22.703	29.661	27.429	0	0	0	23.858	28.125	23.188	28.729	29.787	35.246	0	0	30.000	0	0	32.584	30.864	35.577	0	0	27.751	0	29.664	27.536	0	0	0	0	0	0	0	0	29.870	32.283	0	49.242	0	27.228	25.373	31.481	0	0	27.647	0	0	27.857
Acema1-714970	100.000	29.596	0	0	30.457	25.373	32.990	40.283	40.702	27.570	27.320	46.237	46.786	24.823	30.244	50.538	31.122	28.502	0	41.544	26.471	26.842	0	40.411	34.921	48.201	0	29.255	28.042	31.551	33.793	31.746	34.746	34.459	33.566	38.889	32.065	25.352	43.820	28.767	41.781	27.232	0	29.412	31.282	26.991	28.421	30.909	31.973
Acema1-704082	100.000	35.529	0	0	0	31.746	0	0	0	0	34.096	33.713	87.442	0	42.899	82.791	0	0	0	33.258	0	0	33.810	0	0	85.548	0	0	80.046	0	0	0	0	0	0	31.220	0	0	32.176	0	35.597	0	0	0	0	0	0	0	0
Acema1-340941	100.000	41.046	28.755	29.362	28.216	72.789	30.112	40.823	36.765	32.258	73.469	44.344	41.975	32.796	43.243	69.249	26.888	28.099	31.915	63.426	29.339	23.737	22.356	45.354	29.167	76.888	35.405	26.148	41.273	31.915	31.274	29.429	28.936	33.663	30.672	33.010	27.974	27.198	66.590	29.012	46.774	31.933	32.812	29.389	30.508	28.632	31.982	30.224	29.139
Acema1-674953	100.000	0	0	0	0	38.462	0	0	0	0	36.000	0	0	0	0	38.636	0	0	0	38.889	0	0	0	0	0	35.065	0	0	0	0	0	0	0	0	0	0	0	0	37.984	0	0	0	0	0	0	0	0	0	0
Acema1-626987	100.000	45.189	36.490	36.670	36.418	63.547	38.242	47.691	40.165	42.255	74.123	47.624	47.742	39.083	45.148	59.243	33.754	33.753	37.174	66.920	45.151	35.270	30.297	45.631	33.856	75.987	43.053	35.415	42.589	40.570	38.865	38.274	35.169	39.474	36.383	38.596	37.200	34.823	65.514	33.651	45.251	39.118	43.464	35.141	38.596	37.397	36.681	37.061	34.934
Acema1-692580	100.000	0	0	0	0	0	0	0	0	0	0	0	0	0	0	0	0	0	0	0	0	0	0	0	0	0	0	0	0	0	0	0	0	0	0	0	0	0	0	0	0	0	0	0	0	0	0	0	0
Acema1-508447	100.000	26.371	0	0	0	70.345	0	0	25.000	20.068	27.679	23.111	24.419	27.660	25.312	24.696	0	0	0	73.723	0	26.295	0	32.301	0	66.962	0	25.575	62.914	29.730	0	25.000	0	28.700	0	31.967	24.194	0	25.581	0	31.858	27.106	29.208	0	0	0	0	0	32.143
Acema1-637003	100.000	0	0	0	0	0	0	0	0	0	0	0	0	0	0	0	0	0	0	0	0	0	0	0	0	0	0	0	0	0	0	0	0	0	0	0	0	0	0	0	0	0	0	0	0	0	0	0	0
Acema1-569392	100.000	41.352	25.977	33.203	35.464	72.908	34.130	42.217	35.204	30.980	73.757	41.532	41.057	35.388	56.907	45.110	35.306	35.968	31.636	59.881	27.743	30.667	29.688	44.444	33.459	78.373	29.158	36.595	50.980	33.735	26.059	36.059	34.146	33.943	35.052	39.147	33.566	26.749	64.503	26.164	49.405	40.481	28.118	35.669	31.818	35.556	26.891	31.250	34.947
Acema1-667598	100.000	42.629	41.060	32.278	41.379	64.118	42.763	41.300	32.099	39.178	62.427	43.205	42.915	32.128	42.167	56.034	30.535	36.875	32.482	62.578	52.448	28.118	35.524	47.164	32.099	68.135	39.772	32.245	38.076	42.384	32.157	35.159	41.176	30.480	33.056	32.012	35.625	31.469	65.083	34.034	47.952	43.537	38.884	32.310	41.722	39.735	30.959	29.837	32.114
Acema1-677048	100.000	44.083	28.054	26.765	28.235	34.195	31.548	75.375	30.548	28.409	37.160	35.294	36.499	31.481	34.897	39.542	26.337	25.926	27.941	37.176	33.634	36.408	26.838	34.706	30.566	89.790	33.548	27.174	32.353	25.974	32.042	31.140	31.852	27.576	31.365	29.940	28.033	26.728	35.714	0	34.796	30.240	29.379	26.721	25.301	34.146	28.261	28.869	25.221
Acema1-806364	100.000	30.973	36.283	31.618	34.685	26.087	35.537	31.662	35.417	34.520	40.187	30.374	32.847	31.461	35.714	44.444	33.333	34.579	0	32.700	27.405	35.052	0	34.670	32.889	58.876	31.356	31.507	30.973	0	30.435	34.783	36.000	32.883	37.805	34.375	34.579	25.498	33.073	40.217	34.104	30.986	46.667	39.252	27.200	28.328	34.940	32.489	38.053
Acema1-71882	100.000	36.398	26.336	23.922	26.667	36.923	26.984	28.627	34.483	34.866	40.230	34.615	35.907	29.057	38.023	39.382	27.099	26.199	23.105	39.749	31.923	24.473	0	35.249	25.385	40.927	33.721	28.261	35.741	28.934	23.984	27.237	30.457	30.256	31.579	27.509	25.197	25.781	42.857	37.398	35.769	26.437	36.604	25.758	26.506	23.574	32.432	29.150	25.540
Acema1-669351	100.000	0	0	0	0	0	0	0	0	0	0	0	0	0	0	0	0	0	0	0	0	0	0	0	0	25.478	0	0	0	0	0	0	0	0	0	0	0	0	0	0	0	0	0	0	0	0	0	0	0
Acema1-486117	100.000	0	0	0	0	0	0	0	0	0	0	33.784	0	0	0	48.958	0	0	0	0	0	0	0	0	0	38.739	0	0	0	0	0	0	0	0	0	0	0	0	0	0	0	0	0	0	0	0	0	0	0
Acema1-723927	100.000	55.489	34.118	30.801	34.356	60.577	34.898	44.167	42.251	41.518	42.857	55.976	57.011	34.167	56.673	72.400	33.538	35.153	34.864	63.617	45.882	42.731	28.908	56.478	37.185	62.891	44.040	44.907	40.755	32.979	34.707	32.661	32.784	34.172	34.115	36.601	33.547	31.906	62.796	31.066	56.944	35.408	45.073	34.221	34.490	34.034	40.097	36.147	32.661
Acema1-594196	100.000	65.783	37.026	35.345	37.209	82.313	40.294	66.033	57.488	45.797	81.278	63.659	63.462	37.202	62.937	76.333	39.296	39.412	37.644	79.487	60.052	34.971	48.235	67.476	36.207	85.837	56.543	36.461	67.376	37.666	38.983	37.681	37.101	40.708	36.944	39.823	36.257	39.403	85.217	40.132	68.281	39.349	55.858	40.950	32.907	40.169	34.759	35.987	36.391
Acema1-734762	100.000	0	0	0	0	48.598	0	0	0	0	62.222	0	0	0	0	0	0	0	0	0	0	0	0	0	0	62.136	0	0	0	0	0	0	0	0	0	0	0	0	55.814	0	0	0	0	0	0	0	0	0	0
Acema1-802031	100.000	40.331	32.558	31.783	34.109	39.474	38.017	37.179	31.776	49.541	43.085	41.085	47.525	39.175	39.011	34.646	36.449	36.449	37.838	37.766	40.491	31.783	37.255	43.316	39.362	51.429	48.649	42.553	40.404	43.678	32.000	32.258	32.000	33.613	33.654	34.426	29.255	37.000	32.661	37.975	43.590	31.250	50.459	38.776	33.333	0	38.554	35.246	34.211
Acema1-186822	100.000	30.453	23.645	0	0	27.597	0	31.081	31.613	31.447	33.065	26.471	33.784	0	31.081	29.562	0	0	0	33.103	33.158	0	0	27.572	0	25.417	31.724	0	0	0	24.211	0	0	0	0	27.119	0	0	27.064	0	27.381	34.586	28.239	0	0	0	0	25.121	34.375
Acema1-660211	100.000	0	0	0	0	0	35.754	40.078	42.363	58.621	63.043	51.751	46.667	30.172	0	0	0	0	0	0	46.694	35.795	0	45.098	0	40.984	40.467	34.483	42.264	0	0	0	0	0	0	41.618	0	0	0	0	46.875	0	47.234	0	0	0	0	0	0
Acema1-746151	100.000	47.826	0	0	0	75.000	0	0	50.725	0	81.944	0	0	0	55.882	75.000	0	0	0	70.423	0	0	0	0	0	94.444	0	0	0	0	0	0	0	0	0	42.029	0	0	80.556	0	0	0	0	0	0	0	0	0	0
Acema1-808113	100.000	45.810	0	0	0	0	32.222	33.889	27.528	24.571	47.486	35.577	36.932	27.950	46.512	49.711	22.159	22.159	23.889	46.544	23.864	0	0	33.516	27.957	46.364	24.859	0	31.720	24.537	0	25.521	0	33.333	22.951	26.794	23.656	0	47.093	0	34.270	26.961	32.203	27.374	0	0	25.373	27.320	0
Acema1-697369	100.000	0	0	0	0	0	0	0	0	0	39.450	0	0	0	0	40.000	0	0	0	0	0	0	0	0	0	0	0	0	0	0	0	0	0	0	0	0	0	0	43.478	0	0	0	0	0	0	0	0	0	0
Acema1-752938	100.000	32.343	0	0	0	40.909	0	33.521	35.855	27.746	35.484	38.028	44.884	0	36.612	0	0	0	0	31.362	35.498	0	0	37.714	0	50.452	0	0	32.673	0	0	0	0	0	0	0	0	0	32.787	0	38.365	0	0	0	0	0	0	0	0
Acema1-586441	100.000	43.953	22.785	27.697	22.424	71.689	23.270	39.100	47.283	54.945	70.333	50.435	33.333	23.457	47.134	62.969	29.703	29.703	25.616	64.763	46.275	24.684	25.121	43.128	24.211	73.544	63.462	23.457	40.252	29.469	29.907	29.694	26.316	25.123	21.557	26.840	22.222	48.500	66.556	48.864	43.571	24.500	56.250	29.064	36.283	27.848	25.532	25.847	26.000
Acema1-154406	100.000	38.739	0	0	0	0	0	0	0	0	0	0	0	0	49.412	0	0	0	0	0	0	0	0	0	0	68.269	0	0	32.941	0	0	0	0	0	0	0	0	0	0	0	0	0	0	0	0	0	0	0	0
Acema1-709767	100.000	47.505	0	28.188	0	52.320	40.343	45.516	33.766	39.224	48.060	44.201	44.198	26.144	45.316	49.567	0	0	38.581	49.487	39.606	0	32.623	47.300	0	49.569	38.675	0	44.276	40.177	39.593	37.333	37.757	40.132	28.378	41.242	39.450	0	51.392	0	48.807	39.683	40.406	39.216	41.518	0	27.703	38.702	0
Acema1-713211	100.000	38.835	36.455	35.831	36.482	44.343	37.838	38.535	34.122	35.423	43.253	42.997	41.776	37.329	41.176	46.372	39.527	41.538	36.601	44.444	40.138	36.875	0	42.857	37.793	43.492	33.725	35.736	42.492	38.908	36.333	34.520	39.062	35.235	40.333	39.806	38.356	0	49.810	0	44.554	34.877	38.730	38.514	36.082	37.000	36.667	37.037	35.274
Acema1-606783	100.000	26.651	24.900	26.496	26.236	26.316	27.972	26.050	30.242	28.692	26.623	30.515	26.478	27.273	26.446	29.519	26.587	26.587	25.926	33.688	28.750	28.283	24.709	27.045	28.137	31.698	27.533	28.879	25.413	26.224	23.789	29.915	24.359	26.316	25.610	30.348	26.556	26.482	25.362	27.160	33.065	30.769	31.841	25.926	23.755	26.515	24.786	31.737	27.074
Acema1-691944	100.000	0	0	0	0	0	0	0	0	0	0	0	0	0	0	0	0	0	0	0	0	0	0	0	0	0	0	0	0	0	0	0	53.704	0	0	0	0	0	0	0	0	0	0	0	0	0	0	0	0
Acema1-708096	100.000	37.671	24.821	26.357	24.424	33.111	26.698	34.910	35.955	30.227	37.900	32.118	31.377	29.557	38.095	39.269	27.650	26.728	27.483	37.449	35.616	25.054	27.577	38.497	28.381	35.294	31.544	27.664	35.000	27.727	24.425	24.312	24.490	25.635	30.839	37.698	29.557	30.000	38.370	27.512	38.128	33.636	33.932	27.356	31.839	26.714	25.882	27.130	26.818
Acema1-713534	100.000	35.443	0	0	0	0	0	35.724	31.868	0	48.324	37.224	39.344	0	39.150	42.083	0	0	0	43.470	0	0	0	39.112	0	48.276	0	0	33.429	0	0	0	0	0	0	0	0	0	42.779	0	37.966	0	0	0	0	0	0	0	0
Acema1-581911	100.000	51.282	24.731	28.676	30.198	32.609	32.323	26.705	35.165	34.074	68.953	28.736	28.736	39.781	44.561	37.681	0	0	41.818	40.217	47.653	36.612	0	34.926	40.977	63.333	46.071	37.918	46.570	37.918	30.159	35.252	29.710	37.079	37.970	35.338	30.769	0	66.058	0	53.676	38.745	49.635	30.337	38.202	38.376	40.441	36.604	32.857
Acema1-730235	100.000	0	0	0	0	0	0	0	0	0	0	0	0	0	0	25.306	0	0	0	0	0	0	0	29.412	0	0	0	0	0	0	0	0	0	0	0	0	0	0	0	0	30.435	0	0	0	0	0	0	0	0
Acema1-685202	100.000	22.814	0	0	0	28.261	0	23.476	20.870	0	30.864	0	0	0	0	0	0	0	24.786	0	0	0	0	25.882	0	31.567	0	24.806	0	0	31.081	27.723	24.490	0	0	23.776	0	0	0	0	25.111	22.768	28.814	0	0	23.958	0	24.786	23.529
Acema1-611198	100.000	34.314	42.029	34.884	42.029	34.615	38.554	31.765	35.616	34.066	32.692	33.333	35.714	37.500	38.961	39.241	37.838	37.838	45.455	40.000	34.524	45.588	0	35.644	43.750	33.127	39.423	42.424	32.530	44.286	37.864	38.235	39.706	36.634	42.466	40.909	36.905	40.196	31.915	38.202	35.897	40.000	41.176	33.696	42.029	35.897	35.227	43.478	33.696
Acema1-777977	100.000	0	0	0	0	0	0	0	0	0	0	0	0	0	0	0	0	0	0	36.574	0	0	0	0	0	59.206	0	0	0	0	0	0	0	0	0	0	0	0	0	0	0	0	0	0	0	0	0	0	0
Acema1-702056	100.000	29.944	0	0	0	37.824	27.083	0	32.751	32.877	30.252	31.667	46.341	40.000	27.576	30.769	0	0	23.410	36.283	30.526	30.508	0	38.326	31.452	39.423	25.658	0	36.364	0	32.558	25.083	25.170	31.034	0	0	0	0	47.170	0	37.445	0	52.778	0	25.083	0	31.933	32.323	0
Acema1-808585	100.000	0	0	0	0	0	0	0	0	0	0	0	0	0	0	0	0	0	0	40.323	0	0	0	0	0	55.769	0	0	0	0	0	0	0	0	0	0	0	0	0	0	0	0	0	0	0	0	0	0	0
Acema1-230598	100.000	0	0	0	0	0	0	0	0	0	0	0	0	0	0	0	0	0	0	0	0	0	0	0	0	0	0	0	0	0	0	0	0	0	0	0	0	0	0	0	0	0	0	0	0	0	0	0	0
Acema1-695872	100.000	0	0	0	0	0	0	0	0	0	24.012	0	0	0	0	0	0	0	0	0	0	0	0	0	0	0	0	0	0	0	0	0	0	0	0	0	0	0	0	0	0	0	0	0	0	0	0	0	0
Acema1-743467	100.000	0	0	0	0	0	0	0	0	0	0	0	0	0	0	37.500	0	0	0	0	0	0	0	0	0	52.273	0	0	0	0	0	0	0	0	0	0	0	0	0	0	0	0	0	0	0	0	0	0	0
Acema1-262504	100.000	95.841	31.741	30.667	30.678	91.565	30.017	78.289	91.552	89.860	94.452	79.278	29.890	28.178	92.386	93.725	28.783	28.757	31.904	90.470	88.852	30.612	27.706	85.122	31.197	97.693	87.755	30.703	83.642	30.115	29.783	29.331	30.256	31.879	30.993	30.678	30.085	31.897	89.714	28.918	95.712	30.565	89.028	28.230	30.860	32.143	31.092	29.905	31.919
Acema1-151629	100.000	48.686	33.848	34.029	33.214	66.781	33.090	51.815	47.052	44.496	68.601	50.704	50.896	33.924	51.320	61.712	31.943	30.818	30.655	64.309	49.545	27.731	27.799	52.005	26.455	71.950	49.938	30.928	49.080	31.579	34.349	30.498	31.676	32.327	32.931	40.000	34.070	0	62.565	0	52.564	33.661	47.853	35.433	32.022	30.435	32.990	28.972	30.485
Acema1-671061	100.000	50.000	0	0	0	75.556	31.897	60.000	50.000	44.275	76.056	57.778	56.296	0	55.372	71.942	0	0	0	72.993	46.970	0	34.454	54.074	0	82.482	45.455	0	0	0	0	0	34.615	0	0	0	0	30.233	75.556	0	57.983	0	46.565	0	34.884	31.034	0	0	0
Acema1-479464	100.000	45.588	38.298	39.080	30.573	69.860	37.931	40.640	36.913	39.853	67.907	41.728	36.747	42.236	42.298	68.075	36.170	35.354	39.851	61.570	30.252	35.833	36.957	44.526	42.857	74.478	45.455	44.944	39.780	39.362	31.148	39.091	39.000	39.362	39.362	36.585	39.823	35.294	68.837	30.612	37.374	47.297	42.857	38.298	36.170	38.202	38.636	36.364	36.441
Acema1-704482	100.000	52.740	51.007	52.048	51.442	82.923	52.159	61.401	55.799	62.609	80.484	65.747	66.556	49.905	60.472	73.147	51.140	51.792	49.920	82.343	62.617	42.785	50.086	65.403	51.706	82.979	65.641	49.393	58.057	49.402	52.615	52.881	52.797	52.014	51.013	53.436	49.150	52.389	80.788	52.595	64.929	49.053	64.078	50.476	51.952	53.476	53.750	54.167	51.613
Acema1-690264	100.000	39.583	41.104	39.812	40.175	75.254	42.016	48.148	45.310	48.313	73.614	37.349	42.353	43.625	46.988	71.381	39.398	39.398	37.966	72.503	51.020	42.009	43.492	41.667	40.878	78.604	57.778	41.964	55.714	39.331	40.120	37.243	40.724	41.797	38.586	40.483	40.785	41.338	69.556	40.488	46.154	42.457	48.189	39.062	42.623	40.782	39.759	41.908	39.433
Acema1-579508	100.000	41.772	33.693	40.672	38.632	66.667	37.560	57.082	46.117	51.954	66.162	58.658	43.370	38.438	53.040	78.026	38.305	50.725	37.206	72.801	0	36.882	35.798	45.014	42.289	71.186	35.409	41.503	32.951	36.994	37.785	37.500	37.943	40.102	0	37.842	36.475	45.703	66.169	40.409	45.556	46.415	50.199	39.405	32.191	0	35.846	33.923	39.224
Acema1-609442	100.000	69.725	40.858	40.718	22.496	77.386	40.625	37.314	40.395	41.093	39.575	64.304	61.230	38.809	68.742	62.040	41.026	39.919	23.633	76.688	40.718	40.382	36.318	22.796	23.338	84.103	56.689	40.297	66.304	40.068	40.096	23.744	39.959	39.626	22.677	45.291	41.322	26.616	74.249	23.993	66.514	23.252	21.157	41.307	39.034	21.936	43.058	22.239	39.013
Acema1-608407	100.000	55.000	38.420	37.448	36.676	72.549	38.714	58.985	48.252	44.953	70.380	59.943	57.456	39.052	57.997	65.049	35.344	36.555	36.475	67.700	47.039	41.935	40.976	59.763	37.500	74.611	35.971	36.176	56.977	36.037	38.577	36.743	37.568	30.939	35.675	38.596	35.208	36.718	71.260	31.183	60.447	32.588	48.780	36.214	37.168	35.552	36.269	37.353	37.431
Acema1-553072	100.000	30.888	0	0	0	71.269	0	26.068	28.767	0	55.597	25.446	23.148	0	31.985	66.541	34.926	34.926	0	35.612	38.783	0	32.812	39.427	0	64.684	34.432	0	32.721	33.824	0	0	0	0	38.397	0	28.311	0	56.506	0	39.592	0	35.316	38.397	0	26.351	0	0	38.247
Acema1-16089	100.000	37.571	25.743	25.573	23.569	68.735	23.476	30.547	23.151	27.134	59.124	27.419	24.407	28.205	38.314	66.747	26.875	26.875	30.133	27.891	31.715	24.046	0	39.823	27.132	73.976	37.867	0	37.662	26.923	32.765	29.693	24.828	23.418	25.824	25.862	26.582	22.082	62.500	29.825	38.400	27.599	37.618	26.117	27.236	23.762	25.000	22.150	26.000
Acema1-672813	100.000	61.277	38.619	35.686	36.485	81.606	36.054	58.453	53.112	50.728	82.950	62.101	63.748	36.678	57.834	80.519	33.732	34.350	36.871	77.308	53.827	32.990	37.047	65.612	33.333	82.513	54.497	36.199	58.005	36.562	37.838	34.707	35.310	37.936	38.089	37.459	36.671	39.667	78.913	39.527	64.843	37.178	56.233	36.921	36.919	39.077	39.405	37.082	35.387
Acema1-490866	100.000	0	0	0	0	0	0	0	0	0	27.635	0	0	0	0	33.143	0	0	0	33.065	0	0	0	0	0	44.086	0	0	34.000	0	0	0	0	0	0	0	0	0	35.435	0	0	0	0	0	0	0	0	0	0
Acema1-741184	100.000	38.616	23.450	23.387	22.929	30.249	31.237	34.818	29.065	27.811	36.823	35.094	33.752	30.786	27.006	35.883	23.353	23.353	23.282	34.191	30.785	25.000	21.519	38.043	24.138	63.718	30.938	23.622	33.394	27.629	29.713	30.169	29.435	29.652	25.249	26.594	25.470	26.104	52.158	24.474	35.751	29.876	32.190	23.563	30.579	24.587	23.077	30.200	25.641
Acema1-793273	100.000	47.315	0	0	0	53.581	0	31.023	0	0	0	35.844	32.902	0	47.781	48.031	0	0	0	42.632	0	0	0	40.519	0	59.580	0	0	51.571	0	0	0	0	0	0	50.513	36.591	0	37.310	0	41.714	0	0	0	0	0	0	24.528	32.487
Acema1-614693	100.000	62.567	52.372	52.074	54.267	86.089	53.829	66.151	68.577	69.554	87.662	60.000	42.065	49.097	78.186	75.077	53.289	47.425	54.797	87.049	76.677	45.668	63.309	73.753	53.065	74.571	71.767	44.988	75.630	53.533	54.130	52.954	51.697	53.728	53.392	55.044	47.452	56.532	77.534	58.095	76.389	48.381	75.000	50.096	50.000	55.263	56.355	55.165	53.289
Acema1-795173	100.000	70.544	59.083	52.646	58.364	82.882	61.240	64.052	60.852	60.836	86.490	62.090	64.134	58.824	59.623	79.582	49.468	49.468	57.979	78.606	28.452	42.593	24.709	64.141	60.870	86.156	25.153	45.556	67.504	60.000	62.718	62.101	58.679	29.000	59.796	29.534	32.509	27.166	80.397	63.077	63.333	59.066	60.456	32.000	31.000	58.501	28.293	61.386	59.656
Acema1-187738	100.000	49.296	25.787	26.984	28.602	64.162	27.328	44.330	43.922	46.843	69.826	41.635	40.878	26.489	53.170	64.217	28.319	26.493	27.668	0	48.880	26.609	24.385	56.513	28.704	67.424	47.619	28.982	52.871	27.200	25.941	26.122	27.181	28.014	26.969	26.945	27.680	30.099	60.038	28.571	54.960	28.495	47.484	27.594	30.425	25.524	27.294	27.536	26.590
Acema1-192679	100.000	89.778	64.167	77.996	65.651	83.236	73.600	75.856	74.225	79.755	82.222	77.295	77.462	76.940	76.962	84.551	65.990	65.990	65.430	83.227	45.437	70.093	70.769	77.325	68.293	88.031	77.975	77.851	77.833	66.723	78.664	78.867	68.254	77.824	45.542	79.736	66.050	75.800	80.851	67.632	79.470	70.961	89.542	64.437	58.163	63.932	60.633	66.443	66.154
Acema1-674919	100.000	65.012	38.799	37.534	41.346	77.700	41.337	28.710	54.481	27.481	72.854	73.312	71.389	40.267	62.559	74.773	35.635	35.412	0	66.910	66.486	0	51.913	74.300	40.055	84.334	62.222	34.524	73.077	38.303	36.409	29.769	39.910	39.862	43.928	40.274	45.170	0	75.485	0	77.650	36.645	29.167	36.242	37.327	38.083	43.059	38.557	43.333
Acema1-681583	100.000	58.892	24.514	26.590	0	35.278	33.333	0	53.474	49.852	35.411	35.230	37.101	30.053	35.398	34.986	0	0	28.418	32.595	36.512	27.479	0	36.939	33.151	37.425	35.933	29.050	34.925	0	36.994	37.069	38.643	45.897	26.486	26.053	31.731	0	33.908	0	68.406	32.222	52.252	0	39.308	30.978	28.736	44.904	29.700
Acema1-618304	100.000	64.249	42.408	42.553	41.489	71.282	49.733	62.304	55.385	59.896	80.000	65.104	62.658	47.150	67.188	78.125	43.316	43.316	46.875	80.645	63.542	46.875	51.031	64.583	43.094	80.513	59.788	48.045	71.354	44.944	44.242	42.553	46.809	47.619	44.134	48.026	44.681	44.149	76.923	43.871	66.667	43.802	64.062	43.820	49.342	42.781	44.505	47.191	46.875
Acema1-671334	100.000	65.677	41.987	40.071	40.615	82.838	0	62.500	65.347	66.885	78.275	72.014	68.977	46.026	62.290	83.498	43.810	43.492	42.121	81.457	64.356	44.481	43.689	67.677	46.429	80.858	69.307	39.683	62.171	45.201	42.414	40.345	42.724	42.712	48.562	41.796	38.462	50.000	75.578	47.973	68.687	45.752	67.785	42.578	41.176	44.444	41.100	43.030	41.159
Acema1-599053	100.000	36.550	0	0	0	26.174	0	0	0	0	38.545	31.132	0	0	0	38.075	0	0	0	52.308	40.000	0	0	36.385	0	46.931	28.302	0	0	0	0	0	0	0	0	0	0	0	0	0	40.741	0	0	0	0	0	0	0	0
Acema1-736569	100.000	0	0	0	0	69.048	0	0	0	29.333	69.737	32.000	0	0	31.081	31.148	0	0	0	70.270	0	0	0	36.486	0	36.986	0	0	0	0	0	0	0	0	0	32.143	0	0	36.364	0	36.486	0	0	0	0	0	0	0	0
Acema1-599991	100.000	63.516	50.696	50.979	51.327	82.484	49.814	63.765	60.914	59.323	80.698	65.994	66.730	50.317	65.556	79.343	46.523	46.788	50.252	32.630	63.503	47.557	50.409	64.326	50.495	82.931	61.959	49.815	59.802	50.092	48.255	52.642	51.103	50.752	50.154	50.000	50.469	50.502	79.251	57.791	64.585	49.874	60.676	47.422	51.698	50.782	47.509	51.139	50.504
Acema1-602224	100.000	39.569	37.384	35.840	41.272	61.807	43.418	44.080	39.948	38.633	58.972	42.755	43.987	40.541	43.730	51.911	37.185	37.092	43.038	57.120	39.504	42.775	41.034	41.938	30.120	65.528	38.532	41.375	44.349	40.519	36.972	35.675	39.140	40.686	41.855	37.769	41.881	37.645	52.895	35.654	43.021	41.742	37.264	41.399	40.275	37.338	43.206	40.688	41.733
Acema1-680869	100.000	54.339	26.282	26.376	31.268	69.650	27.883	28.446	24.573	28.032	27.371	51.468	57.537	33.415	55.984	29.240	25.738	25.786	30.000	53.663	27.615	26.327	27.273	52.299	26.841	56.757	28.185	31.020	56.840	39.078	25.665	25.813	29.757	29.077	24.060	40.126	40.444	27.512	65.070	26.349	54.043	40.741	28.996	28.731	26.987	25.954	30.047	29.899	27.521
Acema1-701717	100.000	54.839	0	0	45.265	0	50.785	0	0	0	0	0	57.229	45.953	0	67.000	0	0	0	61.905	0	0	0	0	0	71.932	42.940	0	57.538	44.351	40.990	48.050	0	50.069	45.533	0	0	0	62.952	0	59.859	41.818	0	0	0	43.959	0	49.315	0
Acema1-700500	100.000	59.384	26.582	0	26.582	75.921	32.440	32.271	24.324	30.882	70.655	57.865	56.461	29.801	57.345	67.898	0	0	27.036	70.704	0	0	0	54.203	25.954	77.401	25.418	0	55.036	27.160	25.513	0	0	27.897	0	28.270	32.450	0	77.841	24.571	54.416	32.121	25.150	29.139	28.205	26.032	30.065	28.862	24.179
Acema1-714250	100.000	62.033	32.773	32.061	31.513	80.469	33.891	67.957	60.976	54.651	77.670	68.251	52.047	30.544	61.868	81.165	32.377	32.787	31.641	76.236	54.845	0	30.855	64.731	30.962	89.871	54.880	33.471	52.132	34.298	31.636	33.065	33.473	33.891	28.731	34.583	29.885	31.429	81.496	35.135	63.559	33.891	56.740	32.377	34.728	35.146	33.745	29.289	32.422
Acema1-401172	100.000	0	0	0	0	0	0	0	0	0	0	0	0	0	0	0	0	0	0	0	0	0	0	0	0	0	0	0	0	0	0	0	0	0	0	0	0	0	0	0	0	0	0	0	0	0	0	0	0
Acema1-715646	100.000	35.167	33.190	32.990	34.096	38.925	37.578	32.919	32.068	24.048	37.060	35.573	50.100	35.914	36.852	38.008	31.423	34.416	35.842	41.036	31.304	31.056	34.990	35.685	38.303	42.706	36.072	31.504	38.397	32.087	33.974	32.549	32.171	32.752	37.827	38.655	38.646	26.446	38.286	30.323	35.892	37.137	36.000	31.890	33.403	32.613	32.777	32.283	33.069
Acema1-680975	100.000	44.727	29.283	29.046	30.435	79.337	29.754	45.363	29.356	31.677	43.704	44.841	45.472	59.155	57.600	45.019	29.828	31.164	34.286	33.264	34.071	25.767	32.677	68.651	31.513	84.837	44.024	30.740	43.107	29.885	27.947	26.499	30.118	31.875	25.391	32.845	25.145	0	43.846	0	70.355	55.662	44.854	28.092	28.194	29.102	26.945	31.081	27.203
Acema1-674542	100.000	32.774	36.599	34.642	34.286	33.811	35.465	25.646	29.177	29.109	33.103	51.289	33.333	34.857	47.059	33.517	0	32.203	0	50.074	31.843	0	0	39.212	35.857	33.809	0	36.755	37.916	36.324	27.869	25.837	0	35.724	35.931	35.070	36.259	0	33.429	0	47.026	34.783	30.833	0	29.842	34.964	0	35.530	34.512
Acema1-658457	100.000	47.619	28.516	27.451	27.290	68.657	25.202	46.099	39.658	33.207	74.272	47.232	43.922	29.615	53.731	65.506	28.777	28.957	29.032	68.319	44.404	26.119	28.021	54.867	28.515	73.632	45.521	28.600	49.592	27.239	28.764	26.860	26.877	26.181	28.161	26.287	26.562	29.426	63.504	0	52.753	27.307	45.438	27.345	28.817	27.672	26.559	26.488	25.225
Acema1-811291	100.000	61.250	41.060	41.060	40.411	78.328	40.956	66.877	36.897	63.863	39.423	65.723	65.723	39.938	65.723	70.807	41.104	40.798	37.621	78.571	56.467	38.585	36.624	64.174	40.635	86.207	57.372	40.000	64.353	40.461	40.717	40.909	37.846	38.710	36.149	39.482	38.854	36.184	79.257	33.562	63.548	39.286	61.514	40.184	38.907	42.671	41.358	42.357	37.273
Acema1-656457	100.000	50.520	36.311	35.070	40.909	38.889	42.151	33.402	34.369	35.200	35.685	36.421	35.669	36.325	43.182	66.597	34.304	34.021	44.490	38.211	54.490	35.242	30.968	45.417	41.667	68.548	54.506	37.429	52.929	35.532	40.821	41.458	40.714	39.832	32.833	34.677	43.056	34.188	72.245	35.469	45.417	36.452	56.504	34.205	37.952	36.052	34.227	36.364	40.365
Acema1-739009	100.000	31.818	0	0	0	24.422	0	33.019	22.564	24.419	36.082	24.869	28.659	0	36.937	22.427	0	0	0	36.607	27.195	0	36.449	41.818	0	33.476	24.324	0	0	0	0	0	0	0	0	0	0	0	25.581	0	42.727	0	33.566	0	0	0	0	0	0
Acema1-733235	100.000	0	0	0	0	0	0	0	0	0	0	0	0	0	0	31.481	0	0	0	0	0	0	0	0	0	0	0	0	0	0	0	0	0	0	0	0	0	0	0	0	0	0	0	0	0	0	0	0	0
Acema1-771271	100.000	48.463	31.669	29.238	0	32.174	37.408	41.532	39.244	25.977	67.714	40.402	31.187	26.490	47.315	71.579	26.733	26.733	32.990	68.515	36.501	27.696	0	53.001	29.885	78.492	40.917	25.359	43.306	23.077	32.213	37.879	37.589	37.412	24.823	33.333	28.777	0	66.667	0	54.466	33.853	41.335	26.429	35.223	27.966	26.606	40.997	25.231
Acema1-614524	100.000	28.242	0	0	30.303	30.201	31.579	32.869	34.351	26.184	40.000	25.703	24.800	34.815	32.800	41.714	28.467	28.102	28.718	30.723	26.608	37.778	0	33.333	25.498	37.394	30.411	0	29.008	32.877	0	0	0	34.074	25.523	24.468	0	28.024	35.854	34.356	33.083	24.340	0	30.597	0	28.467	0	32.500	32.231
Acema1-626090	100.000	34.545	28.763	28.646	32.703	35.468	30.053	32.982	34.896	32.775	35.000	34.351	36.090	34.602	34.043	35.697	33.427	32.000	32.973	32.168	40.594	33.924	33.511	32.439	33.033	34.343	41.371	30.628	32.750	33.711	31.200	31.510	32.447	31.283	31.680	29.679	34.807	35.264	35.849	33.590	33.251	32.527	38.035	31.285	31.733	31.781	33.933	31.183	29.825
Acema1-650426	100.000	47.604	0	0	0	34.865	0	35.793	29.275	30.030	32.676	35.376	35.677	0	29.348	81.208	0	0	0	33.243	28.060	0	0	34.084	0	32.121	32.982	0	33.453	0	0	0	0	0	0	0	0	0	35.366	0	31.250	0	29.810	0	0	0	0	24.333	0
Acema1-697686	100.000	0	0	0	0	0	0	0	0	0	0	0	0	0	0	0	0	0	0	0	0	0	0	0	0	36.607	0	0	0	0	0	0	0	0	0	0	0	0	0	0	0	0	0	0	0	0	0	0	0
Acema1-737242	100.000	25.926	0	0	0	32.595	0	0	27.536	27.350	39.117	0	0	0	29.310	32.237	0	0	0	30.690	0	0	0	28.274	0	43.911	23.810	0	23.482	0	0	0	0	0	0	0	0	0	32.660	0	27.758	0	26.923	0	0	0	0	0	0
Acema1-710030	100.000	46.170	25.385	26.633	25.316	79.274	29.948	31.687	28.462	26.463	27.436	28.093	25.751	28.205	30.435	27.461	26.727	26.727	27.945	30.556	26.893	29.412	24.876	25.696	25.270	30.602	26.478	26.087	28.827	25.339	27.136	27.829	23.992	25.602	27.660	26.957	27.602	30.469	25.070	30.729	26.263	26.829	26.786	26.786	24.313	26.650	26.350	25.647	28.017
Acema1-803296	100.000	0	0	0	0	0	0	0	0	0	0	0	0	0	0	0	0	0	0	0	0	0	0	0	0	0	0	0	0	0	0	0	0	0	0	0	0	0	0	0	0	0	0	0	0	0	0	0	0
Acema1-800889	100.000	39.548	0	0	0	34.479	0	0	34.656	30.532	36.471	0	0	0	29.229	29.263	0	0	0	32.636	29.695	0	0	28.184	0	42.500	38.135	0	0	0	38.122	0	0	0	0	0	0	0	42.467	0	33.527	0	35.196	0	0	0	0	0	0
Acema1-731457	100.000	26.486	0	0	0	35.556	0	40.000	27.711	29.936	32.961	35.152	33.229	0	32.749	34.568	0	0	0	31.461	28.481	0	0	35.329	0	30.233	33.333	0	36.782	0	0	26.718	0	0	0	26.316	0	0	35.294	0	43.750	0	36.538	0	0	0	0	0	0
Acema1-763263	100.000	28.615	22.843	26.531	0	43.519	26.984	22.955	24.779	29.097	33.871	0	31.023	0	27.551	28.280	0	0	0	33.054	27.895	30.882	0	36.260	0	29.611	23.837	0	27.964	0	0	28.405	30.519	0	0	0	0	0	30.750	0	37.143	28.270	28.758	22.901	33.884	26.891	25.714	28.049	24.719
Acema1-808786	100.000	0	0	0	22.374	0	26.506	0	0	0	0	43.014	27.434	0	0	0	0	0	25.296	61.381	0	0	0	0	0	31.928	0	38.301	0	21.875	21.696	0	22.588	56.696	0	0	0	0	60.703	0	0	36.107	57.120	0	0	0	37.326	0	21.868
Acema1-707936	100.000	41.226	26.934	29.208	24.069	45.961	36.592	29.539	27.882	35.248	33.708	40.223	41.620	30.732	40.336	44.722	41.620	41.061	29.665	39.058	43.658	29.767	27.933	42.222	28.177	50.833	29.004	30.000	40.833	41.737	24.786	26.934	30.808	26.648	27.143	40.563	29.362	26.316	45.404	0	42.222	39.607	26.149	40.395	34.314	30.097	23.288	30.702	26.054
Acema1-584904	100.000	54.737	31.339	30.800	30.946	60.209	29.847	42.760	39.949	30.990	59.223	50.000	45.385	29.532	50.891	53.118	31.884	34.274	31.389	53.882	37.569	33.141	30.769	53.299	28.501	54.005	36.364	32.938	44.811	28.900	25.647	27.805	31.180	32.194	30.028	26.824	35.196	30.303	52.752	30.958	53.000	29.268	36.896	28.906	28.242	27.594	31.783	29.238	28.490
Acema1-800771	100.000	0	0	0	0	0	0	0	0	0	0	0	0	0	0	0	0	0	0	0	0	0	0	0	0	0	0	0	0	0	0	0	0	0	0	0	0	0	0	0	0	0	0	0	0	0	0	0	0
Acema1-627229	100.000	26.724	0	0	0	26.389	55.556	50.000	48.000	51.163	28.053	27.523	24.917	0	24.272	23.963	0	0	0	26.974	48.936	0	39.706	29.897	44.681	32.663	47.500	0	23.399	0	0	0	0	0	0	0	0	0	27.361	0	27.143	0	52.273	0	0	0	0	0	0
Acema1-782933	100.000	0	0	0	0	0	0	0	0	0	0	0	38.251	0	0	0	0	0	0	0	0	0	0	35.135	0	86.620	0	0	0	0	0	0	0	0	0	0	0	0	0	0	35.676	0	0	0	0	0	0	0	0
Acema1-695785	100.000	30.303	27.027	29.167	26.702	33.735	31.092	36.727	29.832	30.876	32.990	25.564	27.551	24.167	23.013	31.250	27.749	27.749	0	25.592	27.536	0	0	29.010	0	32.444	0	0	24.324	40.278	44.828	24.016	46.552	44.828	23.200	0	26.484	0	27.895	0	25.954	39.655	36.275	44.643	27.778	0	0	29.524	29.630
Acema1-238620	100.000	30.657	58.065	54.839	36.364	32.258	0	0	25.248	26.033	30.583	39.706	57.143	35.577	0	52.174	0	0	37.879	39.394	0	0	32.967	25.926	0	25.131	29.114	42.000	22.414	27.174	51.613	0	0	0	36.000	0	0	0	42.286	0	26.738	54.839	24.510	0	38.095	42.500	0	0	0
Acema1-391336	100.000	0	0	0	0	0	0	0	0	0	0	0	0	0	0	0	0	0	0	0	0	0	0	0	0	0	0	0	0	0	0	0	0	0	0	0	0	0	0	0	0	0	0	0	0	0	0	0	0
Acema1-596319	100.000	34.043	0	0	0	34.138	0	33.218	31.724	34.043	33.333	32.986	33.333	0	28.058	60.915	0	0	0	31.313	37.063	0	0	37.801	0	36.519	32.526	0	0	0	25.472	0	0	0	0	0	0	0	60.791	0	35.144	28.241	39.373	0	0	0	0	0	32.601
Acema1-805954	100.000	60.626	47.654	41.121	45.602	72.414	47.330	56.410	54.830	57.987	70.043	59.188	59.355	45.771	57.227	71.613	46.455	46.455	47.475	69.262	59.100	48.571	47.436	63.431	43.129	71.984	58.264	44.595	59.759	46.890	47.727	44.949	47.250	45.084	44.186	42.657	46.292	49.072	65.073	50.131	63.312	47.619	60.440	48.615	47.250	42.141	46.348	45.622	46.552
Acema1-685498	100.000	0	0	0	0	0	0	0	0	0	0	0	0	0	0	0	0	0	0	0	0	0	0	0	0	0	0	0	0	0	0	0	37.395	0	0	0	0	0	0	0	40.167	0	0	0	0	0	0	0	0
Acema1-747915	100.000	0	31.343	0	0	0	31.008	0	0	0	0	0	0	0	0	0	0	0	0	0	0	0	0	0	0	0	0	0	0	0	30.827	0	0	32.836	0	0	0	0	0	0	0	0	0	0	0	30.303	0	0	0
Acema1-799934	100.000	25.214	0	0	0	25.364	0	0	0	0	26.271	0	0	0	24.370	38.325	0	0	0	25.483	0	0	0	0	0	47.500	0	0	26.486	0	0	0	0	0	0	0	0	0	22.802	0	24.590	0	26.891	0	0	0	0	0	0
Acema1-744558	100.000	0	0	0	0	0	0	0	0	0	0	0	0	0	0	0	0	0	0	0	0	0	0	0	0	0	0	0	0	0	0	0	0	0	0	0	0	0	0	0	0	0	0	0	0	0	0	0	0
Acema1-688876	100.000	57.194	29.615	30.738	29.502	44.178	30.469	47.037	42.238	44.689	67.143	50.368	51.625	33.740	51.264	61.818	30.864	30.864	31.559	64.260	44.689	35.821	29.368	53.957	32.197	70.144	49.259	31.698	55.235	27.559	29.615	31.783	0	31.154	33.071	31.349	31.349	0	68.231	0	52.158	33.333	49.248	31.746	32.271	31.801	29.699	34.524	29.880
Acema1-628040	100.000	50.342	31.646	31.555	29.505	80.726	31.713	54.442	43.349	41.150	80.499	54.524	53.596	33.032	51.339	76.244	30.562	30.937	34.557	77.045	44.671	29.476	48.052	55.125	32.957	83.220	41.535	32.391	43.807	34.361	30.201	33.617	33.407	31.377	33.034	31.140	32.909	31.517	80.094	28.938	54.817	31.442	48.028	29.730	34.395	31.944	32.594	31.111	29.268
Acema1-675248	100.000	62.712	25.134	0	23.973	24.623	25.434	28.205	26.562	0	28.180	26.400	32.187	26.014	67.654	77.506	24.756	24.756	24.611	32.195	24.228	0	0	32.360	25.735	74.510	25.485	26.573	68.069	23.529	0	24.936	23.057	26.738	25.401	29.040	23.356	27.934	73.723	26.303	31.884	30.211	25.000	25.781	24.269	25.118	0	0	0
Acema1-802763	100.000	48.850	32.049	34.385	32.247	71.081	32.998	57.019	43.355	38.489	72.940	60.217	55.717	33.019	53.016	71.099	30.488	31.707	31.765	70.322	42.793	29.955	30.833	51.463	34.588	70.588	43.023	35.026	46.398	34.465	33.956	34.464	33.183	33.489	34.552	31.734	33.048	29.384	71.584	33.081	51.560	35.735	41.486	34.821	33.032	32.650	33.652	32.186	29.219
Acema1-659677	100.000	67.300	42.205	41.791	37.931	74.934	41.964	61.111	59.489	43.784	78.590	51.948	63.740	41.935	60.219	73.280	0	39.796	33.871	68.276	0	39.100	53.077	64.751	46.903	79.231	58.519	43.460	60.932	42.125	43.704	44.878	43.172	41.841	39.726	41.702	46.635	47.287	73.438	48.560	65.399	39.676	63.736	43.019	37.885	42.291	40.264	43.644	45.192
Acema1-15969	100.000	65.901	27.701	28.355	28.632	79.929	24.857	59.520	47.697	43.386	77.321	58.603	59.652	27.033	66.263	70.619	27.756	27.756	28.386	73.084	52.899	28.481	26.944	69.381	28.599	82.957	54.209	26.326	60.818	26.181	28.628	29.541	27.866	27.324	26.418	28.059	28.184	25.799	77.233	0	67.931	27.219	52.261	26.733	29.697	27.593	29.800	30.785	26.806
Acema1-810489	100.000	33.854	29.103	27.119	27.492	68.088	28.014	38.821	37.050	36.379	69.267	34.075	45.723	26.821	50.000	64.873	28.067	27.500	28.690	64.715	32.456	27.363	0	50.704	27.973	69.678	37.148	26.817	46.782	27.121	26.101	27.471	29.698	30.050	27.409	27.580	26.254	0	58.547	0	47.894	28.647	38.014	26.500	27.919	26.880	24.194	28.691	28.435
Acema1-585692	100.000	41.131	0	0	0	68.219	0	33.115	56.132	63.253	68.970	36.741	47.059	0	39.185	63.725	0	0	0	68.978	45.368	0	0	44.223	0	74.488	48.696	0	65.426	0	0	0	0	0	0	0	0	0	61.559	0	45.166	0	41.224	0	0	0	0	0	0
Acema1-597780	100.000	32.530	24.311	23.298	25.547	49.495	23.210	30.711	33.867	24.939	50.928	35.075	35.220	24.872	38.320	40.945	25.362	27.687	25.127	39.172	0	29.316	27.869	30.516	24.541	57.713	31.316	26.847	39.726	26.750	24.755	26.992	26.478	25.183	27.055	24.460	22.811	21.995	39.609	29.870	33.420	22.623	31.095	25.962	26.633	24.065	24.292	28.271	22.565
Acema1-672189	100.000	0	0	0	0	70.265	0	0	0	0	23.600	0	52.024	0	52.066	0	0	0	0	34.136	0	0	0	0	0	21.512	0	0	0	0	0	0	0	0	0	0	0	0	0	0	0	0	0	0	0	0	0	0	0
Acema1-640066	100.000	43.034	29.037	28.151	29.778	67.584	30.218	41.591	27.559	43.376	63.658	42.817	41.762	29.643	48.068	63.009	31.010	30.716	31.947	50.515	45.429	27.431	32.267	47.822	30.788	65.806	42.882	30.776	46.216	27.557	29.686	29.492	28.954	29.905	29.723	28.826	28.038	34.692	60.336	28.689	49.683	26.340	44.882	29.525	28.117	29.256	29.493	29.029	28.984
Acema1-676930	100.000	66.129	46.291	46.765	47.452	71.429	46.154	65.909	58.896	62.424	75.484	65.584	64.725	45.652	64.918	71.613	46.567	46.567	46.802	68.000	62.541	42.432	52.273	63.272	47.988	74.570	61.515	44.324	61.765	45.480	48.012	46.133	45.858	45.289	49.664	43.750	46.106	59.197	71.717	60.440	66.026	44.745	65.798	47.801	47.130	48.624	45.277	45.882	46.628
Acema1-680972	100.000	31.092	28.000	25.694	0	25.328	25.740	0	0	24.320	0	0	0	31.799	0	31.410	29.151	29.063	0	0	0	0	0	39.441	0	62.291	0	0	0	26.603	0	28.571	24.444	26.441	0	26.160	0	0	40.385	0	44.037	34.641	0	28.455	25.166	0	0	0	0
Acema1-740150	100.000	40.708	27.795	30.120	31.487	34.014	30.149	39.464	45.266	40.924	41.791	29.730	33.129	31.118	30.000	43.413	29.518	30.120	26.667	47.839	46.021	35.144	30.375	43.195	33.022	54.728	41.570	33.793	33.230	28.435	29.042	27.778	27.193	27.545	31.410	31.928	32.588	29.167	34.783	31.802	44.083	25.602	41.210	27.221	36.000	30.137	25.444	29.808	33.227
Acema1-615959	100.000	60.204	40.000	42.355	44.051	74.735	43.868	56.674	55.165	49.293	68.157	64.238	61.212	47.015	59.132	69.495	46.115	46.384	42.298	74.353	53.488	43.750	46.552	62.651	47.982	71.171	58.000	43.284	57.932	47.264	41.741	46.283	40.757	42.558	48.894	47.264	42.733	39.948	62.950	42.487	62.725	46.462	52.998	45.658	40.611	46.565	43.499	40.693	42.991
Acema1-669574	100.000	46.512	30.357	29.457	27.907	67.510	34.545	44.885	44.415	36.520	67.543	47.843	47.320	30.189	48.428	65.077	33.645	33.645	34.579	64.613	43.836	30.313	34.311	50.830	31.776	69.302	43.346	31.933	45.123	32.432	34.579	34.579	28.571	34.545	27.737	29.798	29.602	32.943	71.603	34.993	52.120	34.783	42.737	33.043	32.110	33.621	31.250	35.514	30.894
Acema1-646548	100.000	44.872	34.707	36.851	34.293	76.075	38.522	49.934	45.668	43.005	74.113	53.289	50.968	39.249	53.308	73.850	34.450	35.972	36.824	66.067	48.363	35.548	38.194	56.890	37.893	76.222	49.610	37.788	50.347	32.379	37.578	38.793	39.008	35.520	33.291	40.000	35.747	34.401	73.271	34.559	58.376	37.007	49.262	31.711	37.192	39.347	35.559	35.793	34.467
Acema1-624397	100.000	61.665	46.673	43.750	46.968	75.851	46.570	63.880	56.851	59.404	77.526	67.868	67.559	44.932	58.018	72.251	45.720	45.142	45.808	76.289	61.715	45.838	43.294	61.231	46.319	74.462	61.277	46.046	54.872	45.168	47.390	47.071	46.855	46.878	45.740	46.708	46.729	48.473	77.492	47.817	61.270	44.227	54.268	45.897	46.091	46.497	46.169	47.271	46.782
Acema1-228347	100.000	25.343	28.929	27.854	28.380	26.675	29.987	23.937	24.519	0	67.213	25.750	55.071	29.911	55.990	66.579	27.694	29.808	48.229	63.118	23.193	29.084	51.182	53.787	30.197	66.460	23.401	30.357	25.897	29.434	28.169	27.520	29.757	30.144	45.684	28.733	29.086	32.016	62.897	32.090	54.054	44.652	24.433	30.013	28.180	30.336	30.476	30.139	30.863
Acema1-750960	100.000	0	0	0	0	0	0	0	0	0	0	0	0	0	0	0	0	0	0	0	0	0	0	0	0	0	0	0	0	0	0	0	0	0	0	0	0	0	0	0	0	0	0	0	0	0	0	0	0
Acema1-805992	100.000	74.359	65.314	63.221	63.771	81.192	64.299	73.333	70.810	71.455	90.092	78.212	77.239	66.102	74.349	79.681	64.498	64.684	65.562	79.664	0	65.112	67.156	77.514	62.637	92.096	71.429	66.667	68.000	64.750	65.306	64.552	65.613	64.935	65.314	64.432	66.294	67.724	90.441	65.922	77.514	66.111	71.825	67.286	65.056	67.222	66.667	66.357	66.048
Acema1-472952	100.000	46.186	31.092	29.477	56.522	68.382	38.525	47.569	42.241	43.205	55.085	51.245	49.895	51.724	47.628	62.313	37.013	58.108	31.081	0	43.629	33.835	25.618	46.961	42.581	77.903	44.421	45.333	50.716	39.216	61.538	0	31.671	29.787	63.636	0	50.000	64.045	63.736	34.459	48.503	31.500	41.598	56.061	30.348	32.000	31.944	31.935	31.852
Acema1-362621	100.000	39.093	61.818	30.303	38.889	81.081	41.237	40.881	52.727	49.020	62.025	53.804	64.567	35.514	40.881	59.239	66.667	66.667	44.706	60.366	82.540	43.860	50.877	45.399	48.333	75.625	36.973	36.000	40.299	64.912	64.062	66.000	62.712	67.797	46.552	65.517	57.143	66.667	62.917	92.000	45.946	66.102	37.753	66.667	66.667	42.857	42.188	66.102	59.184
Acema1-437077	100.000	24.816	0	0	0	33.333	0	0	0	0	23.838	26.627	29.231	0	0	29.087	0	0	0	22.943	28.205	0	0	36.000	0	25.625	0	0	29.530	0	0	0	0	0	0	0	0	0	25.720	0	41.573	0	27.854	0	0	0	0	0	0
Acema1-729180	100.000	0	0	0	0	0	0	0	0	0	40.437	0	0	0	0	0	0	0	0	0	0	0	0	52.557	0	60.280	37.500	0	0	0	0	0	0	0	0	0	0	0	0	0	52.308	0	0	0	0	0	0	0	0
Acema1-673862	100.000	47.511	31.397	29.401	28.205	63.507	30.071	46.539	46.763	36.164	73.591	49.556	48.209	28.972	51.005	55.112	31.250	31.066	28.312	58.667	41.829	27.397	33.723	49.703	37.349	76.555	35.427	39.024	48.105	0	0	42.424	31.876	43.511	32.136	32.321	36.515	29.957	54.792	38.017	49.782	40.517	39.049	37.603	32.472	36.574	30.052	40.084	29.136
Acema1-632832	100.000	57.456	34.084	32.821	34.043	76.031	35.577	52.969	44.493	49.675	75.356	51.596	51.503	33.298	55.424	74.659	34.060	33.541	32.549	75.495	50.899	32.931	33.683	59.708	31.917	77.875	52.283	32.964	51.778	35.619	35.026	34.694	35.174	34.831	33.676	34.905	34.211	35.658	76.239	35.642	60.494	34.271	52.450	33.679	32.068	34.462	33.472	34.049	32.438
Acema1-234645	100.000	31.173	0	0	0	29.450	0	0	0	0	0	32.320	0	0	35.452	29.431	0	0	0	0	0	0	0	34.783	0	59.824	0	0	34.783	0	0	0	0	0	0	0	0	0	0	0	34.448	0	0	0	0	0	0	0	0
Acema1-76692	100.000	0	0	0	0	0	0	0	0	0	0	0	0	0	0	0	0	0	0	59.375	0	0	0	0	0	0	0	0	0	0	0	0	0	0	0	0	0	0	0	0	0	0	0	0	0	0	0	0	0
Acema1-810401	100.000	50.168	30.441	31.269	31.868	72.559	31.510	51.311	46.208	42.391	71.501	51.478	50.971	32.000	52.557	64.081	31.470	34.255	32.415	69.426	42.228	27.053	34.053	52.342	29.553	77.157	44.310	28.165	52.313	33.821	27.829	26.546	29.767	28.814	30.932	32.836	31.758	32.231	70.134	33.333	52.320	30.361	46.737	31.935	31.402	33.333	35.404	30.798	30.113
Acema1-803213	100.000	58.503	51.273	52.941	50.909	71.552	52.857	55.070	40.275	41.667	64.805	55.797	61.456	52.727	57.877	68.673	52.174	52.174	50.538	58.760	41.379	49.643	51.485	57.877	47.022	70.732	41.319	50.350	56.281	49.813	48.772	49.838	49.635	52.920	53.381	51.701	48.399	51.812	67.061	52.364	67.488	51.736	44.294	51.986	49.481	52.669	51.471	50.357	50.000
Acema1-805439	100.000	45.887	30.612	30.114	33.400	39.235	28.191	46.582	29.873	33.925	41.988	46.169	44.099	29.310	46.906	43.585	28.532	29.042	29.070	46.118	32.879	31.217	0	31.769	34.570	75.000	29.091	29.380	35.451	26.930	33.776	33.333	29.167	35.491	35.318	30.311	31.776	35.714	40.937	30.065	44.701	32.727	29.517	28.657	28.490	26.981	25.129	34.894	35.742
Acema1-133134	100.000	33.333	0	0	27.094	0	32.746	0	27.682	30.255	46.885	0	34.722	33.846	0	0	0	0	0	0	37.668	0	0	35.567	38.418	70.569	0	33.225	37.075	0	0	0	0	29.592	0	0	32.787	0	0	0	37.037	29.431	0	0	0	32.680	0	0	34.768
Acema1-615323	100.000	48.438	31.169	32.828	31.429	68.884	37.857	44.377	41.825	50.224	68.949	55.224	52.869	36.486	47.649	64.234	38.971	38.971	34.706	65.542	48.684	36.913	38.571	42.439	35.519	74.696	43.062	0	49.798	39.855	34.857	34.659	30.897	35.088	31.250	39.855	33.520	0	63.235	28.873	43.521	34.807	51.813	40.288	34.731	39.007	0	37.681	36.232
Acema1-589132	100.000	30.625	0	28.846	0	0	38.608	49.606	37.052	27.338	26.087	25.214	28.090	30.508	29.952	72.727	0	0	33.557	64.623	38.306	0	0	29.487	33.333	35.106	33.735	36.806	0	41.176	41.096	40.690	36.957	36.082	35.616	36.667	42.105	30.131	34.437	29.858	30.435	38.356	42.000	0	0	36.306	0	37.333	36.000
Acema1-808176	100.000	27.477	0	0	0	25.122	24.180	24.823	26.484	24.164	27.747	27.434	26.697	22.500	24.227	30.213	23.237	23.237	25.271	25.090	25.523	24.324	24.180	27.602	27.568	34.756	26.616	31.977	28.115	23.203	0	0	23.237	0	28.205	22.407	24.893	25.417	32.010	0	26.190	26.203	23.875	23.140	0	22.109	23.695	23.868	23.457
Acema1-675906	100.000	0	0	0	0	0	0	0	0	0	0	0	0	0	0	0	0	0	0	0	0	0	0	0	0	0	0	0	0	0	0	0	0	0	0	0	0	0	0	0	0	0	0	0	0	0	0	0	0
Acema1-796977	100.000	58.035	44.176	41.239	43.274	79.790	43.831	54.636	48.074	51.410	78.396	55.426	55.569	44.429	59.223	72.976	44.099	42.484	42.681	78.354	50.682	41.008	45.492	61.485	42.609	82.216	50.785	43.079	55.826	44.432	43.613	44.546	42.429	42.953	42.424	44.005	42.873	43.184	75.713	43.333	60.905	41.977	52.266	44.143	43.202	43.619	41.867	42.592	44.855
Acema1-691989	100.000	43.860	0	0	0	27.750	0	25.770	23.519	0	25.496	33.810	26.814	0	35.075	28.974	0	0	0	29.134	0	0	0	27.273	0	28.120	22.240	0	28.219	0	0	0	0	0	0	0	0	0	26.424	0	34.000	0	0	0	0	0	0	25.000	0
Acema1-743799	100.000	0	0	0	0	0	0	0	0	0	27.296	0	0	23.770	24.272	68.981	0	0	24.416	38.537	24.686	0	0	40.724	0	56.701	0	0	0	0	0	0	0	0	0	39.098	0	0	33.173	0	42.411	22.771	0	0	0	0	0	0	0
Acema1-682138	100.000	29.825	0	29.231	25.131	29.688	0	0	25.843	27.717	28.042	34.127	34.921	0	23.077	34.921	0	0	26.531	0	24.575	23.077	0	23.876	29.381	57.385	0	0	27.920	24.331	24.359	24.365	26.020	25.575	0	23.488	22.124	31.405	34.426	23.706	23.513	0	26.772	0	22.787	25.758	30.252	0	0
Acema1-694008	100.000	29.374	26.140	0	0	48.085	0	25.352	21.875	24.944	39.333	24.929	23.552	0	23.794	44.533	0	0	0	39.105	23.508	0	0	23.152	0	46.633	23.951	30.769	25.882	0	0	0	0	0	0	0	0	26.129	38.811	23.121	23.015	0	23.711	0	0	0	0	0	0
Acema1-195970	100.000	47.766	38.366	36.739	38.810	71.175	36.026	0	49.000	0	68.817	46.506	47.585	36.765	44.907	64.286	0	0	36.211	72.748	0	35.264	0	41.176	37.560	70.362	0	37.379	46.501	36.512	38.725	37.990	37.956	38.971	37.589	38.537	39.183	0	69.684	0	41.412	36.650	0	36.993	38.000	37.500	34.639	37.838	39.762
Acema1-674943	100.000	44.813	27.954	27.089	27.168	50.420	25.277	29.295	45.912	23.482	46.541	56.394	58.750	27.563	49.794	51.579	30.415	31.222	29.630	49.895	25.907	29.060	25.342	28.635	28.158	50.840	25.346	25.954	50.104	26.389	25.664	24.173	22.197	24.576	28.652	28.691	25.620	24.814	46.507	24.675	52.311	27.624	23.582	24.654	30.531	27.027	24.396	23.649	25.634
Acema1-354713	100.000	0	0	0	0	0	0	0	0	0	0	0	0	0	0	0	0	0	0	0	0	0	0	0	0	0	0	0	0	0	0	0	0	0	0	0	0	0	0	0	0	0	0	0	0	0	0	0	0
Acema1-499902	100.000	32.579	29.927	30.935	28.966	24.255	0	30.464	25.268	22.622	37.438	24.364	21.318	28.261	25.974	46.281	29.197	29.197	29.054	23.875	24.876	29.932	0	43.044	26.638	38.347	21.258	29.891	29.530	30.317	0	30.556	28.082	28.169	29.932	29.927	29.927	0	42.271	0	40.840	29.197	25.813	29.197	29.197	29.197	30.055	30.216	29.197
Acema1-664870	100.000	66.667	60.606	58.586	62.626	75.127	70.352	74.074	66.000	67.513	82.412	64.400	70.854	70.352	66.169	68.465	71.000	71.500	51.515	72.332	64.824	0	68.421	70.526	68.342	84.422	64.322	60.891	69.000	67.337	71.717	68.687	65.657	68.020	50.532	65.482	65.000	36.757	79.899	0	69.652	67.337	69.849	69.849	66.667	65.657	62.312	70.352	64.141
Acema1-737894	100.000	0	0	0	0	0	0	0	0	0	0	0	0	0	0	35.849	0	0	0	0	0	0	0	0	0	32.727	0	0	0	0	0	0	0	0	0	0	0	0	30.469	0	0	0	0	0	0	0	0	0	0
Acema1-648395	100.000	66.942	22.162	22.857	24.444	72.464	0	61.044	64.074	50.431	71.006	56.584	62.136	23.834	66.255	52.155	23.881	23.881	28.807	62.918	66.795	27.004	47.710	65.672	26.087	82.282	65.370	0	58.763	23.699	24.590	29.293	24.038	23.645	26.087	24.868	27.885	32.444	77.946	31.507	57.407	0	65.116	22.404	24.352	0	24.268	23.243	25.455
Acema1-697389	100.000	0	0	0	0	0	0	0	0	0	28.649	0	0	0	0	30.952	0	0	0	0	0	0	0	0	0	33.819	25.670	0	0	0	0	0	0	0	0	0	0	0	0	0	0	0	0	0	0	0	0	0	0
Acema1-214471	100.000	0	0	0	0	67.335	0	0	44.484	0	64.134	60.000	57.097	0	43.110	68.182	0	0	55.944	57.100	0	0	0	52.759	0	76.308	0	0	0	0	0	0	60.932	0	0	52.922	0	0	70.667	0	51.299	0	0	0	0	0	0	0	0
Acema1-606144	100.000	0	0	0	0	0	0	0	0	0	82.353	55.882	0	0	82.759	0	0	0	0	0	0	0	0	52.830	0	80.769	0	0	0	0	0	0	0	0	0	0	0	0	74.510	0	0	0	0	0	0	0	0	0	0
Acema1-199879	100.000	0	0	0	0	0	0	0	0	0	0	0	0	0	0	0	0	0	0	0	0	0	0	0	0	0	0	0	0	0	0	0	0	0	0	0	0	0	0	0	0	0	0	0	0	0	0	0	0
Acema1-460084	100.000	0	0	0	0	0	0	0	0	0	0	0	0	0	0	40.816	0	0	0	43.871	0	0	0	0	0	42.945	0	0	0	0	0	0	0	0	0	0	0	0	0	0	0	0	0	0	0	0	0	0	0
Acema1-797420	100.000	36.611	36.213	35.743	36.499	37.524	56.338	30.063	38.783	33.333	37.524	34.750	37.282	37.525	71.487	37.218	36.278	36.278	38.193	38.326	33.969	37.649	35.214	37.149	38.302	84.688	34.770	35.846	64.759	36.917	0	36.535	37.989	38.264	35.810	38.004	39.698	0	81.076	0	35.000	52.621	35.477	37.278	37.786	55.828	36.203	37.100	40.112
Acema1-748044	100.000	0	0	0	0	0	0	0	0	0	0	0	0	0	0	0	0	0	0	0	0	0	0	0	0	0	0	0	0	0	0	0	0	0	0	0	0	0	0	0	0	0	0	0	0	0	0	0	0
Acema1-191398	100.000	60.515	0	48.469	50.847	0	0	0	0	55.556	0	0	44.706	49.730	52.564	75.758	42.570	42.570	49.180	53.252	51.724	36.216	0	35.714	0	73.361	47.561	35.294	49.576	0	44.068	43.367	41.667	47.150	43.939	46.552	0	43.882	57.627	45.228	47.967	33.333	50.885	50.000	42.564	0	40.000	42.424	41.143
Acema1-807053	100.000	0	0	0	0	31.937	0	0	0	0	0	0	0	0	0	0	0	0	0	0	0	0	0	0	0	0	0	0	48.000	0	0	0	0	0	0	0	0	0	0	0	0	0	0	0	0	0	0	0	0
Acema1-740261	100.000	0	0	0	0	0	0	0	0	0	0	0	0	0	0	0	0	0	0	0	0	0	0	0	0	0	0	0	0	0	0	0	0	0	0	0	0	0	0	0	0	0	0	0	0	0	0	0	0
Acema1-810232	100.000	25.926	38.389	35.747	36.364	89.860	36.910	41.538	61.338	53.546	86.505	40.580	37.838	33.182	37.349	70.280	33.469	37.557	30.070	54.945	55.789	39.151	38.571	36.111	34.951	90.175	49.780	37.657	28.889	38.710	35.211	34.061	35.586	37.019	32.222	36.239	41.284	38.208	88.811	35.294	39.130	35.683	56.631	37.037	36.000	35.981	32.197	35.821	37.097
Acema1-594881	100.000	38.033	21.944	25.076	0	40.066	27.000	31.353	25.723	30.872	36.424	0	0	27.350	36.863	45.993	28.324	28.324	29.213	38.976	32.753	0	0	32.639	28.517	60.825	32.404	25.143	36.268	31.095	27.476	30.100	0	29.605	28.740	0	25.714	24.468	47.458	29.066	34.304	26.667	35.612	26.300	30.172	0	26.761	31.092	29.134
Acema1-203186	100.000	0	0	0	0	0	0	0	0	0	0	0	0	0	0	0	0	0	0	0	0	0	0	0	0	0	0	0	0	0	0	0	0	0	0	0	0	0	0	0	0	0	0	0	0	0	0	0	0
Acema1-648189	100.000	47.436	27.717	28.947	25.118	70.968	29.907	33.505	45.588	32.143	66.775	31.439	38.961	31.683	33.175	64.423	25.352	25.893	34.234	61.165	43.455	28.877	0	47.468	0	67.284	46.995	31.016	31.875	25.907	30.319	30.769	27.624	29.612	0	31.500	32.804	29.348	67.976	28.302	47.785	29.960	38.119	25.943	32.487	32.804	29.703	26.042	25.991
Acema1-733318	100.000	0	0	0	0	0	0	0	0	0	0	0	0	0	0	0	0	0	0	0	0	0	0	0	0	0	0	0	0	0	0	0	0	0	0	0	0	0	0	0	0	0	0	0	0	0	0	0	0
Acema1-693278	100.000	57.465	31.126	31.118	29.606	29.286	32.258	26.871	28.501	46.000	28.785	45.118	45.210	30.542	46.259	43.003	29.920	27.519	28.827	56.667	29.853	30.069	0	46.010	29.913	69.085	28.908	29.058	44.444	28.201	29.344	28.571	34.188	35.628	28.711	30.584	28.969	25.041	55.749	24.238	62.435	44.088	29.268	30.399	29.373	31.597	32.066	30.983	28.383
Acema1-713658	100.000	58.071	23.040	24.550	23.884	46.111	44.487	21.344	57.895	60.501	44.168	43.657	61.845	42.173	44.790	71.295	39.922	41.635	21.205	32.770	43.605	24.664	40.971	43.702	47.556	46.211	41.468	43.982	44.038	39.619	43.625	44.234	40.000	44.195	43.798	42.045	42.256	24.026	44.275	21.839	44.701	41.491	59.551	43.303	43.846	41.573	38.505	46.104	41.874
Acema1-654508	100.000	26.349	0	0	0	26.183	0	23.899	30.915	29.143	28.779	0	0	23.288	25.632	28.485	0	0	26.950	28.283	26.398	0	0	32.143	25.430	41.734	29.552	0	27.796	23.856	29.268	29.206	0	0	25.466	0	0	0	26.686	24.843	52.865	0	29.197	30.216	0	0	0	0	0
Acema1-729752	100.000	0	0	0	0	0	0	0	0	0	0	0	0	0	0	0	0	0	0	0	0	0	0	0	0	29.927	0	0	0	0	0	0	0	0	0	0	0	0	0	0	0	0	0	0	0	0	0	0	0
Acema1-808842	100.000	35.336	31.279	30.490	30.290	39.080	28.873	36.628	37.931	31.818	68.929	34.107	64.781	35.514	35.484	60.573	28.381	29.412	29.545	38.163	34.556	28.405	25.659	37.643	36.085	37.380	34.489	33.199	34.743	33.522	29.714	27.599	30.093	27.160	37.879	36.232	28.312	28.413	36.667	27.859	37.196	33.840	34.559	29.139	35.284	30.803	34.534	32.541	34.470
Acema1-604643	100.000	32.824	0	0	0	31.298	0	0	27.737	0	26.974	0	0	0	33.594	38.211	0	0	0	0	0	0	0	27.007	26.562	27.660	0	0	28.000	24.427	0	0	0	0	0	0	0	0	32.061	0	29.197	0	28.358	0	0	0	0	0	0
Acema1-587603	100.000	50.211	0	0	0	0	45.607	0	0	0	0	0	41.071	0	67.063	86.441	0	0	0	0	62.857	0	0	0	60.504	48.101	66.397	0	0	0	0	0	0	0	0	0	0	0	82.258	0	45.936	0	66.129	0	0	0	0	0	0
Acema1-799484	100.000	0	0	0	0	68.664	0	0	0	0	61.682	0	0	0	0	0	0	0	0	50.505	0	0	0	0	0	63.551	0	0	0	0	0	0	0	0	0	35.211	0	0	0	0	0	0	0	0	0	0	0	0	0
Acema1-736627	100.000	34.444	32.571	23.121	30.387	43.503	37.126	25.749	26.630	25.862	40.678	47.059	44.920	31.183	46.067	68.852	32.222	32.222	29.940	34.831	32.544	24.432	32.402	32.738	32.000	47.208	31.677	31.638	48.000	32.386	31.429	29.762	29.348	31.638	36.813	30.508	32.432	24.859	46.328	26.786	32.738	29.891	30.392	31.148	31.111	29.444	31.606	30.899	32.022
Acema1-735030	100.000	48.848	45.299	43.469	45.708	67.180	47.312	50.187	27.494	46.680	68.744	50.139	50.000	48.238	39.073	61.796	42.710	37.595	47.246	66.512	48.718	48.276	40.807	49.387	46.737	74.499	51.494	45.436	48.700	45.279	44.924	45.629	43.750	46.300	45.714	48.511	45.053	42.206	63.163	45.902	56.293	46.970	52.824	42.887	45.190	46.552	46.467	40.085	44.561
Acema1-656492	100.000	84.783	61.270	60.188	57.994	86.728	60.443	84.906	82.188	83.228	93.103	84.277	83.648	61.006	83.230	82.927	61.709	61.709	59.317	97.175	84.013	61.920	70.938	86.025	60.606	95.652	83.125	61.350	80.968	61.129	61.076	60.759	61.392	60.759	60.856	62.776	60.188	74.062	93.789	72.555	86.025	57.680	83.438	61.709	62.025	63.091	58.514	62.025	59.875
Acema1-401175	100.000	38.422	55.102	40.876	59.524	66.993	56.667	39.216	39.731	59.149	66.891	36.581	38.937	42.578	57.377	57.239	59.091	59.091	59.524	56.818	59.524	59.524	45.749	50.904	46.694	70.777	40.000	60.000	47.025	43.750	59.524	59.524	55.102	47.826	54.762	45.259	65.517	43.373	59.863	62.791	51.906	59.459	59.524	59.524	55.102	34.286	61.905	59.524	61.905
Acema1-641144	100.000	66.604	36.798	38.286	32.812	81.447	35.977	66.415	55.556	54.301	82.873	69.859	62.177	36.181	64.906	80.447	36.676	34.943	37.600	80.979	61.133	34.810	49.632	69.886	35.278	84.259	68.617	34.634	32.797	34.985	34.967	37.677	37.333	36.612	37.466	38.506	36.311	41.562	81.481	32.364	69.759	38.162	60.000	35.211	37.360	35.127	32.577	37.151	33.609
Acema1-796155	100.000	37.389	24.215	23.661	25.490	56.823	24.648	34.449	24.615	0	66.000	34.043	33.267	25.893	40.244	53.571	23.478	23.478	22.807	60.491	27.556	0	24.096	43.722	24.123	58.929	28.706	21.909	38.242	26.754	24.204	26.146	25.219	26.552	24.292	23.349	23.581	21.205	55.134	23.737	43.459	24.009	32.080	22.768	23.427	26.638	24.449	24.017	22.894
Acema1-749096	100.000	43.909	34.409	31.081	31.532	76.596	31.507	35.955	40.909	24.164	57.988	36.957	30.052	30.804	41.436	48.673	31.111	30.000	30.222	24.103	41.509	29.204	27.723	43.539	25.915	61.988	34.615	28.024	41.124	32.883	33.649	29.570	29.565	33.495	36.893	33.871	28.889	27.407	57.460	38.889	41.243	40.816	36.245	35.204	32.967	34.078	28.824	33.333	29.944
Acema1-681381	100.000	0	0	0	0	38.667	0	0	0	0	39.310	0	0	0	0	31.034	0	0	0	45.070	0	0	0	0	0	43.956	0	0	0	0	0	0	0	0	0	0	0	0	27.273	0	0	0	0	0	0	0	0	0	0
Acema1-586701	100.000	33.914	23.054	23.981	22.667	25.865	25.508	25.364	27.650	25.987	46.512	30.709	36.378	43.056	31.905	36.336	26.108	26.108	24.553	29.879	46.512	24.503	40.909	47.619	24.525	38.612	22.962	22.520	29.080	26.403	27.297	24.500	22.411	24.319	26.478	25.665	26.132	23.480	46.512	22.179	37.209	25.338	36.267	27.332	22.775	24.045	23.404	24.955	23.290
Acema1-711769	100.000	50.959	28.492	25.941	31.864	76.369	32.063	44.909	49.112	42.458	68.097	49.067	46.049	31.861	47.826	74.238	32.803	33.022	28.571	59.375	49.102	29.231	35.593	51.366	32.095	82.249	51.940	29.973	42.614	30.142	27.733	34.199	30.159	30.084	33.125	30.894	30.334	31.978	73.088	31.129	52.355	30.435	49.851	31.507	29.008	31.507	29.388	31.973	34.717
Acema1-578238	100.000	52.237	47.723	45.656	47.727	84.946	46.717	64.681	60.618	56.469	83.419	65.205	61.780	45.008	63.698	67.023	46.203	45.570	45.933	82.300	62.286	45.483	48.387	62.451	46.105	89.263	63.064	45.873	58.483	47.327	43.949	45.208	46.338	44.286	46.399	50.000	46.240	49.410	81.736	48.398	67.374	47.200	63.137	47.544	45.367	45.814	42.550	41.009	47.059
Acema1-809512	100.000	34.375	28.105	27.551	31.776	74.503	33.480	53.846	50.167	31.000	73.770	52.866	54.297	27.835	28.671	73.220	28.041	30.303	27.986	30.420	48.630	28.090	0	43.960	30.380	68.385	46.823	27.798	29.900	28.685	31.373	26.132	27.425	30.603	26.545	28.829	31.325	29.344	66.535	29.730	41.096	33.945	44.371	28.344	28.428	30.275	32.278	33.190	30.612
Acema1-729784	100.000	44.561	39.437	27.380	32.353	74.202	29.665	42.147	23.729	40.902	66.862	43.940	43.116	28.079	43.464	60.757	28.357	27.951	28.166	34.722	35.632	26.962	22.642	52.041	28.147	24.043	36.937	25.422	40.873	28.696	35.922	27.921	0	44.086	27.000	28.356	32.110	45.046	63.655	43.722	45.242	33.036	44.222	26.171	27.314	32.673	26.885	41.402	32.479
Acema1-790212	100.000	75.769	36.260	37.405	36.538	81.716	37.402	31.128	29.008	34.182	53.137	48.627	66.129	33.206	79.389	86.022	31.679	31.679	34.363	83.333	36.965	38.745	29.231	78.652	30.827	84.932	34.252	37.452	77.407	31.679	36.604	36.331	39.216	41.132	47.826	35.878	34.615	28.846	87.037	30.078	80.534	40.769	37.891	31.373	39.615	37.109	29.688	39.231	35.714
Acema1-88106	100.000	60.646	36.134	34.711	37.190	39.655	32.000	0	45.809	35.398	72.508	49.320	47.426	35.000	54.228	66.129	33.557	33.557	44.872	65.291	45.380	37.349	0	54.502	38.053	75.487	36.752	46.512	60.773	32.231	31.148	29.508	25.620	33.058	39.474	39.683	40.625	0	61.265	37.168	57.801	36.449	38.938	32.886	35.345	36.000	47.368	35.593	38.261
Acema1-733267	100.000	37.993	23.009	24.675	24.036	72.509	24.964	43.488	22.398	23.868	55.188	55.422	55.556	21.927	39.021	61.022	21.396	26.087	23.698	47.826	24.513	22.631	43.956	43.824	22.970	73.696	39.062	22.957	44.010	23.743	22.876	23.765	23.315	25.000	20.765	22.792	24.023	28.634	62.065	25.833	38.240	23.265	25.616	23.844	25.543	23.109	22.817	25.090	22.312
Acema1-388817	100.000	0	0	0	0	36.771	0	0	0	0	30.435	0	0	0	0	30.000	0	0	0	34.857	0	0	0	0	0	31.783	0	0	0	0	0	0	0	0	0	0	0	0	0	0	0	0	0	0	0	0	0	0	0
Acema1-672402	100.000	44.901	25.670	25.701	23.839	55.000	24.017	41.488	35.311	36.595	67.677	43.994	42.450	24.772	41.895	55.432	23.795	23.795	25.714	58.924	38.928	24.891	25.974	48.341	25.036	65.897	42.752	25.104	41.968	24.609	23.214	25.105	23.194	25.038	25.766	24.772	23.360	0	58.730	0	47.278	24.272	32.609	24.534	25.266	23.764	25.113	24.499	25.066
Acema1-658062	100.000	62.132	0	0	0	74.664	0	56.751	49.360	40.506	74.860	61.017	57.836	0	62.182	76.600	0	0	0	73.849	0	0	31.041	59.211	28.235	80.755	51.515	0	58.318	0	0	0	0	0	26.327	0	0	0	74.812	0	65.028	0	52.542	0	0	0	0	0	0
Acema1-752807	100.000	0	0	0	0	0	0	0	0	0	0	0	0	0	0	0	0	0	0	0	0	0	0	36.070	0	31.655	0	0	0	0	0	0	0	0	0	0	0	0	0	0	28.659	0	0	0	0	0	0	0	0
Acema1-632326	100.000	58.070	28.063	28.544	38.192	82.483	38.072	32.275	42.301	26.941	61.796	57.895	59.201	42.908	66.195	60.111	37.809	37.809	27.022	63.095	33.739	28.070	25.098	35.739	31.176	61.905	36.095	28.169	60.000	36.688	28.139	29.365	36.548	36.441	37.432	29.273	38.354	23.182	73.254	0	63.016	35.771	36.832	26.786	37.786	37.931	28.719	37.454	29.114
Acema1-693345	100.000	47.340	26.706	25.592	24.055	36.752	28.969	34.593	26.515	33.557	49.085	22.485	25.524	30.980	43.137	50.806	26.259	26.259	32.444	61.258	35.569	23.875	0	39.752	33.333	74.359	44.340	29.368	50.164	29.965	36.893	35.030	24.611	0	31.481	23.792	21.591	24.151	58.268	30.435	47.975	26.686	46.974	30.303	30.833	0	29.181	34.559	24.727
Acema1-745937	100.000	38.514	0	0	0	0	0	0	0	0	42.368	0	30.357	0	0	29.545	0	0	0	0	0	0	0	32.000	0	33.795	0	0	0	0	0	0	0	0	0	0	0	0	30.943	0	43.243	0	0	0	0	0	0	0	0
Acema1-675910	100.000	49.398	0	0	0	0	0	49.091	0	0	64.516	54.237	48.438	0	60.000	54.945	0	0	43.636	79.630	0	0	0	58.333	0	90.909	0	0	52.542	0	0	0	0	0	0	0	0	0	56.863	0	59.322	60.759	0	0	0	0	0	0	51.064
Acema1-659775	100.000	38.058	24.786	26.329	25.382	70.245	22.923	38.447	31.579	34.726	67.827	40.285	38.937	26.242	38.459	58.854	25.373	24.925	23.864	67.890	40.069	24.074	26.523	42.624	25.762	71.895	39.622	21.429	35.679	26.120	23.839	25.617	27.034	28.071	24.422	26.944	23.175	27.696	66.869	27.826	42.444	26.235	39.341	24.688	26.278	27.253	20.285	26.475	21.587
Acema1-810607	100.000	0	0	0	0	0	0	0	0	0	0	0	0	0	0	0	0	0	0	0	0	0	0	0	0	0	0	0	0	0	0	0	0	0	0	0	0	0	0	0	0	0	0	0	0	0	0	0	0
Acema1-619027	100.000	56.204	46.041	46.727	47.549	57.222	46.419	55.385	52.206	55.064	57.447	54.619	54.686	45.503	55.138	56.984	46.273	48.840	46.484	57.315	56.762	44.812	44.857	57.678	46.288	56.854	57.743	46.300	53.980	49.043	45.658	46.935	45.738	46.944	45.043	49.132	46.807	47.393	57.972	49.861	59.528	43.333	55.760	47.225	46.984	49.643	42.771	45.338	46.892
Acema1-592439	100.000	41.393	37.500	35.336	28.889	37.827	34.921	41.202	31.237	30.193	42.391	46.652	35.036	44.672	27.968	45.378	40.574	39.676	29.352	28.776	32.026	31.440	26.286	32.371	39.146	58.686	34.335	33.451	31.450	38.567	38.591	28.850	27.883	31.590	37.544	37.179	32.394	30.256	32.567	27.907	48.276	32.441	30.060	34.915	36.655	38.869	30.508	37.049	33.582
Acema1-137804	100.000	66.587	25.828	29.630	26.578	76.173	26.568	66.570	42.836	66.063	80.348	67.121	65.906	24.161	67.941	59.169	23.411	22.667	22.742	76.857	67.359	22.109	23.397	68.970	22.591	81.343	67.402	22.410	51.405	26.296	26.667	24.036	25.828	25.839	22.103	24.912	23.986	26.646	81.582	23.518	69.892	24.013	66.343	28.351	25.974	26.710	21.918	25.714	24.675
Acema1-742289	100.000	40.079	34.127	33.716	31.439	40.741	29.963	31.518	28.605	33.333	36.131	33.455	32.886	34.363	39.925	45.926	36.735	36.735	34.510	35.581	36.328	34.568	0	40.784	35.772	35.472	38.525	32.636	42.085	33.745	36.226	35.821	34.340	36.364	29.918	35.124	35.081	0	42.391	30.556	39.590	29.924	36.431	32.584	38.272	33.846	30.258	39.623	34.902
Acema1-599587	100.000	61.507	38.018	40.250	39.180	52.822	40.570	44.266	53.696	0	51.398	47.312	48.975	38.806	60.173	85.155	43.980	45.209	38.839	78.800	57.582	41.163	0	56.162	38.129	61.388	52.889	0	47.569	38.197	0	0	39.151	37.868	41.523	42.677	35.104	0	86.600	0	63.563	45.870	53.863	39.083	38.462	41.000	38.242	38.889	32.588
Acema1-668549	100.000	58.156	0	0	0	0	0	0	0	0	47.601	53.257	47.273	0	49.818	54.340	0	0	0	38.202	0	0	0	59.643	0	49.270	0	0	66.514	0	0	0	0	22.300	0	0	0	0	47.810	0	68.327	26.543	0	0	0	0	0	0	0
Acema1-751747	100.000	59.483	48.962	48.288	46.780	78.163	48.136	0	49.168	29.348	76.440	62.172	62.021	30.864	58.176	48.732	49.442	47.098	0	45.812	26.809	47.150	55.286	47.279	48.074	79.652	48.403	45.283	48.972	49.057	47.513	47.723	47.789	47.856	52.686	48.061	46.575	29.508	50.521	51.210	61.672	25.789	53.484	49.210	54.277	46.129	39.826	29.630	45.561
Acema1-93903	100.000	55.208	0	0	0	56.250	0	55.440	44.939	51.042	37.726	53.093	39.560	0	45.545	55.072	0	0	0	53.368	50.256	0	0	55.224	0	57.513	44.144	0	49.231	0	0	0	0	0	0	0	0	0	42.818	0	55.440	0	47.368	0	0	0	0	0	0
Acema1-246623	100.000	0	0	0	0	0	0	0	0	0	0	0	0	0	0	0	0	0	0	0	0	0	0	0	0	0	0	0	0	0	0	0	0	0	0	0	0	0	0	0	0	0	0	0	0	0	0	0	0
Acema1-777012	100.000	28.650	37.255	38.048	37.833	29.390	38.400	33.166	30.377	25.328	74.094	32.957	33.640	27.695	31.262	77.457	39.080	39.960	34.058	82.840	25.388	34.307	30.019	30.686	34.918	32.276	26.103	29.055	27.798	37.452	30.165	35.385	35.596	36.505	36.023	32.294	36.754	0	74.275	0	29.679	35.261	26.347	39.163	37.917	38.077	38.314	37.786	36.207
Acema1-792774	100.000	28.150	0	0	0	33.908	32.570	22.849	0	0	32.564	31.250	30.807	0	0	30.896	28.140	30.233	32.924	30.749	0	0	0	32.658	0	36.438	0	0	32.750	31.591	0	0	0	30.000	0	27.019	0	0	30.461	0	35.230	29.885	0	27.570	0	0	0	30.097	0
Acema1-810416	100.000	0	0	0	0	0	0	0	0	25.439	0	0	0	0	0	0	21.865	0	0	0	0	0	0	0	0	71.655	0	0	25.792	0	0	0	0	0	0	0	0	0	0	0	0	0	0	0	0	0	0	0	0
Acema1-808987	100.000	0	0	0	0	0	0	0	29.091	26.379	26.554	0	0	0	0	53.421	0	0	0	0	0	0	0	31.414	0	30.702	28.412	0	0	0	0	0	0	0	0	0	0	0	0	0	0	0	28.425	0	0	0	0	0	0
Acema1-804579	100.000	22.876	0	0	0	0	0	0	0	0	0	0	28.097	0	0	25.595	0	0	0	0	0	0	0	22.549	0	25.714	25.723	0	0	0	0	0	0	0	0	0	0	0	0	0	30.357	0	0	0	0	0	0	0	0
Acema1-740260	100.000	32.597	28.788	28.267	27.879	31.606	27.190	31.880	28.533	27.586	41.969	30.521	30.179	26.480	30.476	29.944	27.576	26.879	28.097	34.125	31.054	27.762	27.621	39.889	30.814	59.468	29.250	27.184	32.452	35.025	27.353	27.795	26.706	27.879	27.673	29.341	27.682	25.948	38.551	24.024	42.857	27.576	29.563	30.496	27.879	34.286	28.324	27.879	27.879
Acema1-805723	100.000	38.292	29.286	29.811	27.673	43.869	27.508	29.717	25.879	24.138	39.793	33.000	33.333	26.540	28.743	43.243	36.782	38.636	33.333	24.138	35.526	28.529	37.333	30.882	27.556	65.405	27.740	39.130	28.205	40.476	26.101	26.861	23.270	25.914	32.323	27.760	28.889	26.506	40.331	29.600	29.942	27.208	28.105	28.244	24.742	31.492	29.348	31.282	39.566
Acema1-669175	100.000	0	0	0	0	0	0	0	0	0	0	0	0	0	0	0	0	0	0	0	0	0	0	0	0	0	0	0	0	0	0	0	0	0	0	0	0	0	0	0	0	0	0	0	0	0	0	0	0
Acema1-796096	100.000	0	0	0	0	34.286	0	0	0	0	33.981	19.771	0	0	0	25.369	0	0	0	36.634	0	0	0	0	0	32.678	0	0	0	0	0	0	0	0	0	0	0	0	32.231	0	29.358	0	0	0	0	0	0	0	0
Acema1-733970	100.000	0	0	0	0	0	0	0	0	0	0	0	0	0	0	0	0	0	0	0	0	0	0	0	0	0	0	0	0	0	0	0	0	0	0	0	0	0	30.822	0	0	0	0	0	0	0	0	0	0
Acema1-726788	100.000	0	0	0	0	53.571	0	0	0	38.144	0	28.125	44.286	0	0	36.596	0	0	0	39.535	44.578	0	0	0	0	48.361	0	0	0	0	0	0	0	0	0	0	0	0	42.105	0	66.667	0	0	0	0	0	0	0	0
Acema1-587476	100.000	60.411	0	0	0	83.505	0	63.049	37.745	37.283	82.902	62.760	64.062	0	63.171	83.505	0	0	0	83.810	38.400	0	0	61.140	0	90.488	37.965	0	59.948	0	0	0	0	0	39.578	0	38.727	0	83.763	0	59.640	36.735	40.160	0	0	0	0	0	38.131
Acema1-712634	100.000	61.519	48.447	47.112	47.706	70.529	48.936	57.143	53.301	60.983	81.250	66.753	67.018	46.688	64.917	67.448	48.137	48.447	48.758	65.920	60.465	46.847	21.053	65.026	48.466	71.845	58.101	45.266	62.531	48.763	46.584	45.141	49.653	46.608	48.710	47.904	50.175	29.864	79.146	26.403	65.885	47.130	64.231	50.162	53.025	48.447	50.542	51.007	45.672
Acema1-292100	100.000	45.304	29.193	28.216	28.428	66.667	25.341	0	33.871	36.915	62.687	0	0	29.537	42.537	62.900	25.187	25.862	32.281	61.759	46.939	38.415	0	49.451	26.004	71.322	51.852	31.609	37.895	29.351	0	27.251	27.138	27.333	27.189	26.478	0	0	64.407	0	53.103	29.338	32.000	0	28.758	26.941	26.518	27.097	0
Acema1-705455	100.000	39.344	0	0	0	0	0	0	29.365	28.173	51.253	0	0	0	36.340	54.701	0	0	0	50.857	29.477	0	0	46.575	24.277	55.331	29.144	0	41.667	0	0	0	0	0	0	27.671	0	0	53.552	0	44.311	0	31.844	0	0	0	0	0	0
Acema1-568971	100.000	55.330	46.746	43.678	41.209	79.000	45.029	31.111	50.292	47.619	85.340	39.827	40.465	45.977	64.141	75.897	44.693	44.693	45.732	76.684	64.481	33.758	40.816	60.000	45.349	81.818	59.901	47.561	56.373	44.828	36.434	43.293	44.118	45.000	45.946	45.732	46.512	39.106	75.701	38.919	65.657	47.799	63.388	45.665	41.579	45.181	44.512	43.258	43.216
Acema1-597953	100.000	46.243	0	0	0	66.572	0	35.562	36.508	50.000	69.146	42.069	43.144	0	39.498	79.167	0	0	0	74.219	0	0	0	50.162	0	71.023	52.688	0	46.897	0	0	0	0	0	0	0	0	0	68.966	0	47.368	0	48.544	0	0	0	0	0	0
Acema1-662581	100.000	67.095	45.342	45.885	45.268	81.807	47.576	59.547	59.906	62.457	83.871	64.923	65.468	44.322	57.324	77.500	44.664	44.832	45.434	81.010	62.530	42.889	48.449	69.249	53.269	85.185	66.237	50.242	53.510	47.362	46.284	47.624	47.138	46.659	45.140	52.975	47.758	46.973	80.833	47.157	69.133	54.111	66.784	47.535	46.171	46.364	44.697	46.504	46.197
Acema1-811543	100.000	57.323	34.595	34.853	34.656	73.187	34.435	49.649	48.513	48.786	71.645	55.362	54.676	27.485	58.416	70.288	35.450	34.555	33.858	70.769	46.137	32.620	38.847	58.810	27.215	76.754	29.600	30.380	56.234	26.071	34.545	26.623	24.832	34.197	29.630	37.105	28.931	40.712	67.609	38.903	57.820	35.215	51.825	34.225	34.239	33.679	29.032	36.719	30.968
Acema1-705100	100.000	27.815	0	0	0	63.113	0	29.582	0	0	65.684	32.500	34.615	0	33.243	59.013	0	0	0	53.004	0	0	0	37.179	0	60.042	0	0	32.160	0	0	0	0	0	0	0	0	0	55.720	0	0	0	0	0	0	0	0	0	0
Acema1-145986	100.000	0	0	0	0	0	0	0	0	0	0	0	0	0	0	0	0	0	0	0	0	0	0	0	0	0	0	0	0	0	0	0	0	0	0	0	0	0	0	0	0	0	0	0	0	0	0	0	0
Acema1-449905	100.000	0	0	0	0	0	0	0	0	0	37.681	0	0	0	0	35.580	0	0	0	31.000	0	0	0	0	0	41.555	0	0	0	0	0	0	0	0	0	0	0	0	0	0	0	0	0	0	0	0	0	0	0
Acema1-630746	100.000	47.509	37.179	35.714	36.508	74.381	37.681	53.425	34.368	47.345	72.324	54.644	53.375	46.667	47.447	68.390	47.541	47.541	38.150	74.678	47.893	43.333	42.606	55.424	32.394	76.439	52.022	32.026	45.373	33.333	38.596	27.114	29.878	36.047	46.154	31.944	40.000	41.935	71.582	31.395	52.178	38.806	52.830	45.588	37.500	39.394	24.837	39.906	29.365
Acema1-811613	100.000	30.965	28.889	29.143	30.380	35.494	28.165	24.642	28.324	31.111	32.791	27.177	33.156	24.621	31.492	34.075	27.807	27.273	29.598	31.316	29.412	28.205	27.976	45.221	28.889	39.137	25.749	24.286	35.027	27.802	30.723	29.530	31.053	24.394	23.656	24.416	31.250	27.607	30.723	29.075	36.889	29.706	26.024	29.046	31.677	25.000	22.751	31.407	31.013
Acema1-674563	100.000	58.065	31.903	32.615	32.863	77.619	33.239	56.909	42.332	41.166	78.998	52.538	54.631	30.145	56.209	74.379	32.306	32.150	31.448	74.615	44.892	30.513	35.395	60.911	30.637	80.307	44.715	32.176	55.014	32.328	31.326	32.224	31.274	32.015	32.264	32.113	34.004	35.560	76.762	35.156	61.137	30.974	45.861	32.279	31.559	32.396	28.518	32.736	33.526
Acema1-499909	100.000	47.967	41.597	37.449	41.300	62.641	41.615	54.592	53.120	45.895	68.539	54.776	56.154	41.278	57.886	64.811	41.438	41.438	40.283	39.350	56.964	40.486	29.094	62.048	42.217	68.942	49.585	41.459	36.970	42.887	42.084	42.380	38.703	38.748	37.234	41.718	41.135	41.365	67.149	36.195	29.210	41.079	54.125	41.093	40.909	43.243	39.871	40.947	43.568
Acema1-707747	100.000	49.257	0	0	0	68.262	0	0	0	0	0	51.908	53.016	0	54.569	66.162	0	0	0	64.885	0	0	0	51.646	0	83.375	0	0	54.523	0	0	0	0	0	0	0	0	0	65.482	0	51.145	0	0	0	0	0	0	0	0
Acema1-669985	100.000	42.024	0	0	0	64.924	0	34.534	32.778	28.905	61.990	37.710	38.475	0	38.028	60.417	0	0	0	49.503	37.076	0	0	43.478	0	66.778	0	0	39.130	0	0	0	0	0	0	0	0	0	58.054	0	40.954	0	35.333	0	0	0	0	0	0
Acema1-668619	100.000	60.839	0	0	24.497	0	22.867	0	26.459	0	28.700	28.289	66.549	23.390	65.371	77.465	0	0	0	71.605	63.194	0	0	68.056	0	85.714	25.773	22.222	54.144	0	0	25.000	35.943	37.722	0	0	0	27.018	76.140	27.481	66.667	38.652	0	0	23.810	0	24.126	24.296	23.158
Acema1-753721	100.000	62.289	34.413	35.742	54.579	37.402	54.059	29.401	40.695	35.219	35.606	63.080	63.128	59.963	58.867	74.111	34.757	34.016	34.029	75.610	38.971	34.008	48.317	60.894	45.180	81.365	43.182	35.810	61.967	34.405	33.017	33.019	34.517	34.122	34.888	34.314	40.945	30.246	79.702	30.691	63.383	53.903	41.808	34.792	47.647	50.000	34.792	49.536	35.542
Acema1-233048	100.000	68.814	71.930	53.488	71.930	86.060	65.574	58.897	58.455	61.560	86.351	63.598	64.117	53.061	60.671	84.844	54.878	54.878	31.696	83.073	65.193	65.563	57.923	70.613	46.774	95.609	64.812	56.589	60.472	72.727	60.274	56.962	50.980	45.370	63.934	58.852	58.744	61.798	87.966	78.689	70.563	51.111	64.146	31.225	48.739	70.909	50.769	63.158	77.372
Acema1-704880	100.000	57.692	37.879	35.821	30.084	73.566	30.931	51.913	42.617	41.406	60.326	54.201	54.942	30.631	55.425	68.665	26.617	28.912	29.513	69.821	40.568	28.032	24.869	56.667	28.647	70.677	39.222	30.241	50.543	32.424	33.744	31.892	32.670	30.663	28.571	31.329	31.844	35.379	71.038	32.710	58.649	30.966	42.781	29.843	32.990	31.830	30.994	33.626	33.220
Acema1-601921	100.000	49.329	52.063	46.335	45.550	75.117	53.595	47.024	49.816	45.426	77.435	46.064	45.166	50.693	47.041	59.783	50.000	55.839	52.288	69.207	41.810	51.961	48.370	49.675	51.299	82.344	47.819	54.248	42.797	47.425	54.965	53.000	54.386	53.795	53.309	53.020	52.812	42.765	73.643	52.069	48.680	46.307	46.939	54.027	53.535	49.162	48.324	54.545	45.596
Acema1-659539	100.000	77.007	62.226	62.778	61.410	90.530	61.525	72.863	68.985	70.189	85.428	72.263	72.993	63.277	75.919	85.921	60.183	60.183	62.063	87.591	0	59.436	65.341	77.190	60.759	91.209	69.565	61.860	70.076	63.419	63.296	57.301	62.752	63.864	57.664	61.808	60.853	63.774	89.744	63.962	76.460	62.186	67.093	62.662	63.419	61.060	59.854	63.465	63.246
Acema1-597623	100.000	63.668	46.030	45.038	46.266	82.203	44.482	61.961	58.977	58.298	83.275	63.238	63.699	45.641	64.427	77.504	44.689	44.689	49.398	78.886	59.675	40.027	45.261	64.003	44.801	88.671	59.578	43.028	60.836	45.964	46.624	45.877	44.088	44.314	43.373	45.632	43.482	44.322	82.137	44.259	65.903	45.603	59.425	44.819	45.432	44.444	45.232	44.606	43.210
Acema1-642725	100.000	41.202	26.984	28.309	25.591	69.097	26.236	41.494	53.556	47.970	69.128	52.174	55.000	30.345	41.803	67.692	27.237	26.531	28.390	70.588	0	0	0	42.672	25.498	74.643	48.980	29.876	47.303	25.455	24.199	25.275	24.419	25.623	27.500	26.336	28.947	0	73.063	0	43.534	27.165	0	25.597	26.250	26.033	0	0	25.532
Acema1-797748	100.000	46.591	0	0	25.899	47.929	0	0	41.143	32.414	44.767	48.837	0	0	51.534	44.444	0	0	0	50.299	36.364	0	30.000	39.752	0	50.000	34.014	0	51.176	0	25.185	0	0	0	32.955	0	0	0	52.761	0	48.824	0	33.571	0	0	0	0	0	0
Acema1-373177	100.000	36.612	36.499	37.320	35.876	82.437	34.151	29.659	34.464	36.234	39.673	37.860	45.720	38.739	74.909	36.149	30.786	30.786	35.345	72.630	33.975	31.637	32.860	34.955	35.509	80.287	25.000	34.615	34.239	35.542	0	36.364	33.482	35.581	30.179	33.986	34.066	0	83.764	0	36.347	35.466	38.302	36.948	38.217	37.052	37.844	36.701	36.822
Acema1-684239	100.000	0	0	0	0	31.195	0	0	0	0	35.191	0	0	0	0	25.613	0	0	0	26.543	0	0	0	0	0	29.582	0	0	0	0	0	0	0	0	0	0	0	0	29.878	0	0	0	0	0	0	0	0	0	0
Acema1-602278	100.000	59.184	47.458	48.370	44.643	44.149	48.810	46.541	42.714	56.842	41.081	67.347	42.541	46.000	68.394	46.277	46.524	46.524	50.794	37.158	57.360	46.842	41.243	61.856	49.744	73.869	54.315	45.213	58.376	49.123	43.299	47.753	49.405	50.538	54.749	45.109	45.143	43.646	74.490	44.199	62.887	49.405	54.974	47.594	51.786	47.701	45.062	50.595	49.479
Acema1-256721	100.000	58.550	42.387	42.537	44.334	20.990	21.108	21.519	58.642	49.593	81.472	63.000	62.408	52.014	62.103	78.258	42.807	42.727	24.232	54.836	49.549	38.143	46.854	20.774	46.226	84.177	54.691	37.298	61.983	38.095	44.189	22.665	43.111	44.286	38.029	43.411	45.402	24.960	81.534	24.270	20.900	53.537	54.096	43.450	42.967	54.901	38.467	44.373	43.942
Acema1-691357	100.000	0	0	0	0	65.368	0	0	40.000	33.195	68.142	0	0	0	0	55.022	0	0	0	45.106	29.231	0	0	0	0	54.167	29.730	0	0	0	0	0	0	0	0	0	0	0	46.809	0	0	0	27.612	0	0	0	0	0	0
Acema1-702611	100.000	32.877	26.220	24.921	28.185	28.808	27.915	21.390	29.310	22.420	37.201	29.568	31.366	29.876	31.208	33.117	26.910	26.910	25.243	37.389	19.929	20.727	23.000	32.759	27.099	57.922	32.946	27.778	32.000	30.943	27.413	27.551	27.935	29.502	25.180	25.882	29.762	26.440	30.667	23.636	34.103	29.183	32.014	29.368	29.600	29.434	0	31.538	27.897
Acema1-734792	100.000	0	0	0	0	0	0	0	0	0	0	0	0	0	0	0	0	0	0	0	0	0	0	0	0	0	0	0	0	0	0	0	0	0	0	0	0	0	0	0	0	0	0	0	0	0	0	0	0
Acema1-735759	100.000	0	0	0	0	0	0	0	0	0	0	0	0	0	0	0	0	0	0	0	0	0	0	0	0	0	0	0	0	0	0	0	0	0	0	0	0	0	0	0	0	0	0	0	0	0	0	0	0
Acema1-748350	100.000	35.407	0	0	0	44.283	0	29.859	36.283	39.756	34.066	40.050	39.367	0	0	47.346	0	0	0	32.520	37.304	0	0	43.386	0	54.167	41.250	28.283	0	0	26.042	0	0	33.077	0	0	28.205	0	45.798	0	39.040	0	39.667	0	0	21.579	0	21.875	0
Acema1-716300	100.000	30.556	29.664	28.682	29.310	47.005	27.000	28.405	28.675	29.205	44.186	29.688	44.466	29.038	29.474	29.433	30.037	30.112	29.151	29.562	30.664	29.791	30.286	43.228	30.957	47.170	31.120	27.444	38.095	28.832	26.111	28.872	29.240	29.709	32.653	28.342	29.070	31.650	48.352	27.186	46.880	33.813	30.250	30.896	31.107	30.829	31.387	29.446	39.518
Acema1-52795	100.000	43.927	29.249	29.550	28.571	38.566	31.111	40.530	29.622	29.800	43.916	42.383	42.998	28.797	45.399	38.685	28.571	28.244	31.950	69.076	29.167	29.752	31.400	68.105	32.924	45.038	29.485	29.555	42.748	29.389	29.026	29.102	29.572	30.162	29.771	28.240	29.307	0	66.171	0	68.293	67.276	29.051	28.185	28.824	30.099	30.375	28.628	31.727
Acema1-583561	100.000	38.760	37.313	39.189	38.806	37.179	48.889	43.617	41.053	43.750	66.832	38.750	36.036	47.059	31.928	68.627	41.791	41.791	46.667	67.000	42.045	0	32.500	38.129	39.286	81.313	39.241	31.538	36.134	0	53.333	43.939	33.036	37.500	37.079	40.299	32.787	36.458	76.804	39.535	46.032	41.935	34.307	38.806	34.091	38.372	40.299	40.000	36.905
Acema1-707079	100.000	46.372	29.217	29.342	30.427	29.472	29.948	25.092	35.829	36.348	26.596	29.795	47.857	35.852	38.664	50.524	28.547	29.338	30.556	32.692	36.786	29.066	0	49.910	31.409	55.300	33.565	30.256	31.879	28.547	29.020	28.345	29.331	31.497	31.162	30.375	29.948	25.133	46.618	24.744	55.789	30.403	37.696	26.132	29.801	31.153	31.349	34.669	30.457
Acema1-681677	100.000	0	0	0	0	0	0	0	0	0	0	0	0	0	0	0	0	0	0	0	0	0	0	0	0	0	0	0	0	0	0	0	0	0	0	0	0	0	0	0	0	0	0	0	0	0	0	0	0
Acema1-750571	100.000	43.023	0	0	0	39.726	37.647	0	0	0	42.105	42.254	42.353	0	43.956	30.928	0	0	0	45.745	0	0	0	47.619	0	73.000	0	0	35.106	34.667	47.170	43.860	52.381	46.032	41.071	0	0	0	70.968	0	56.122	40.580	0	40.000	0	43.939	0	45.763	39.726
Acema1-720413	100.000	34.275	29.714	27.273	29.401	33.393	30.726	31.767	36.396	0	33.868	30.893	31.707	30.147	27.992	33.578	28.415	29.197	32.206	33.213	33.972	28.376	0	30.206	30.983	34.489	35.219	29.346	28.423	28.829	26.930	28.956	30.224	28.996	29.670	33.205	29.749	0	32.049	0	30.712	29.664	34.120	29.304	29.412	28.702	30.245	31.111	30.203
Acema1-588358	100.000	48.352	60.345	55.714	60.345	66.883	54.545	45.652	47.407	65.000	56.944	58.621	64.789	49.296	34.746	69.286	33.333	24.752	61.111	57.500	65.714	57.407	55.385	57.317	50.000	72.376	64.384	53.846	43.038	49.412	62.264	57.534	58.571	61.538	52.113	60.345	58.824	51.515	45.679	51.852	50.450	47.423	61.644	62.069	55.714	42.308	59.259	57.143	57.407
Acema1-305679	100.000	0	0	0	0	0	0	0	0	0	0	0	0	0	0	0	0	0	0	0	0	0	0	0	0	38.525	0	0	0	0	0	0	0	0	0	0	0	0	0	0	0	0	0	0	0	0	0	0	0
Acema1-147381	100.000	0	0	0	0	0	0	0	0	0	0	0	0	0	0	45.946	0	0	0	0	0	0	0	45.679	0	52.000	0	0	0	0	0	0	0	0	0	0	0	0	0	0	35.821	0	0	0	0	0	0	0	0
Acema1-590819	100.000	26.211	25.566	24.640	0	27.862	24.689	22.532	37.300	24.277	34.953	23.894	37.850	0	24.466	44.701	25.051	24.905	21.561	36.041	28.025	23.571	0	43.939	21.765	30.344	37.524	25.277	27.891	22.669	23.663	22.624	25.292	23.684	0	23.307	24.077	0	40.809	0	36.000	23.913	28.492	25.887	21.346	23.990	0	27.445	25.474
Acema1-246649	100.000	0	0	0	0	0	0	0	0	0	0	0	0	0	0	0	0	0	0	0	0	0	0	0	0	0	0	0	0	0	0	0	0	0	0	0	0	0	0	0	0	0	0	0	0	0	0	0	0
Acema1-657373	100.000	36.508	0	0	0	32.867	44.637	0	35.737	39.053	30.723	30.117	50.000	30.612	29.830	33.562	0	0	29.448	50.641	43.151	30.154	0	30.548	31.561	45.685	48.110	26.844	40.803	0	34.421	35.826	36.306	35.144	27.811	26.431	29.412	0	35.692	0	35.474	0	44.792	0	31.804	26.012	30.124	37.931	30.357
Acema1-810443	100.000	0	0	0	0	0	0	0	0	0	0	0	0	0	0	0	0	0	0	0	0	0	0	0	0	0	0	0	0	0	0	0	0	0	0	0	0	0	0	0	0	0	0	0	0	0	0	0	0
Acema1-779885	100.000	64.706	55.319	55.319	53.191	72.727	32.051	28.788	44.444	64.583	70.455	30.457	63.043	61.702	32.487	30.698	30.366	29.843	50.000	69.388	30.732	43.750	44.186	31.553	38.318	34.615	30.622	24.583	65.217	28.696	55.319	34.375	55.319	43.662	51.020	45.455	46.667	60.000	66.038	54.000	29.412	40.580	26.500	47.143	38.636	57.447	53.191	43.284	55.319
Acema1-196536	100.000	0	0	0	0	0	0	0	0	0	0	0	0	0	0	0	0	0	0	0	0	0	0	41.489	0	0	0	0	0	0	0	0	0	0	0	0	0	0	0	0	0	0	0	0	0	0	0	0	0
Acema1-391354	100.000	0	0	0	0	0	0	0	0	0	0	0	0	0	0	0	0	0	0	0	0	0	0	0	0	0	0	0	0	0	0	0	0	0	0	0	0	0	0	0	0	0	0	0	0	0	0	0	0
Acema1-545761	100.000	28.676	0	0	0	27.070	0	25.402	28.435	27.076	23.301	0	0	0	26.071	29.139	0	0	22.963	26.277	26.909	0	0	34.783	22.785	46.405	30.719	0	28.322	0	30.892	29.739	0	0	23.843	0	0	0	28.479	24.306	56.721	0	28.094	0	0	0	0	0	0
Acema1-681659	100.000	23.689	38.202	33.333	36.321	37.805	25.263	37.306	27.823	36.000	32.338	27.155	51.521	47.359	33.523	36.000	31.609	31.609	25.155	24.896	35.385	36.842	25.773	47.243	28.884	46.072	22.622	28.235	35.393	35.393	36.571	35.176	23.061	28.889	31.765	31.731	37.629	37.528	25.273	41.667	23.392	32.353	32.314	28.926	46.886	27.273	30.837	25.662	24.353
Acema1-750539	100.000	0	0	0	0	0	0	0	0	0	0	0	0	0	0	0	0	0	0	0	0	0	0	0	0	0	0	0	0	0	0	0	0	0	0	0	0	0	0	0	0	0	0	0	0	0	0	0	0
Acema1-697199	100.000	51.946	33.179	41.243	48.000	71.453	33.014	54.335	44.279	45.647	75.709	52.693	54.359	33.252	50.000	66.312	38.667	33.159	48.718	72.500	47.644	40.659	30.653	54.013	32.877	78.237	42.995	48.101	51.551	32.061	31.850	34.759	44.693	42.021	38.889	41.111	36.196	34.264	73.140	43.421	52.843	40.854	42.566	33.473	32.474	34.266	45.000	34.596	34.058
Acema1-670045	100.000	48.649	30.833	0	30.769	63.032	0	51.079	43.544	60.000	57.452	52.941	53.545	0	52.009	56.802	35.965	35.965	35.398	60.699	43.681	31.731	37.785	52.914	31.731	65.542	46.684	31.933	50.355	30.769	31.776	30.769	30.769	0	31.731	0	30.769	35.531	63.033	38.023	54.315	0	44.932	35.577	30.769	32.692	32.075	0	35.514
Acema1-676422	100.000	0	0	0	0	57.647	0	0	0	0	52.174	0	0	0	0	38.919	0	0	0	52.941	0	0	0	0	0	0	0	0	0	0	0	0	0	0	0	0	0	0	71.739	0	0	0	0	0	0	0	0	0	0
Acema1-677952	100.000	60.029	34.055	34.473	32.281	78.614	34.720	53.152	45.217	48.742	78.592	55.347	0	33.333	55.959	76.411	32.244	32.386	34.417	74.487	47.360	34.621	35.797	62.302	33.807	81.498	50.769	35.640	53.991	33.730	34.389	33.678	33.782	34.402	31.720	33.432	34.679	39.413	76.979	37.674	63.295	35.215	52.895	32.851	34.462	34.985	33.795	33.672	34.071
Acema1-472743	100.000	51.384	33.622	32.812	33.880	72.676	35.560	31.609	32.619	33.144	66.243	33.727	33.400	35.484	49.427	74.062	35.315	35.315	35.741	66.213	51.318	0	34.334	53.528	34.120	80.976	49.649	32.007	50.601	37.870	34.574	33.890	34.429	35.852	36.625	34.151	36.015	37.500	60.830	36.564	54.128	35.540	46.774	32.410	33.506	36.861	32.487	31.787	33.211
Acema1-673875	100.000	58.418	40.984	38.571	41.667	69.598	29.487	46.740	45.238	46.729	68.421	37.037	41.758	50.000	48.546	65.452	36.620	36.620	28.448	64.064	45.310	41.667	41.737	50.062	38.095	72.761	31.298	27.014	48.054	42.373	37.500	28.426	34.444	35.714	25.100	23.445	49.091	25.926	70.530	24.576	50.552	29.451	32.450	41.270	36.559	47.273	25.463	39.062	41.667
Acema1-146019	100.000	0	0	0	0	51.906	0	0	0	0	0	0	0	0	0	47.757	0	0	0	29.878	0	0	0	0	0	51.504	0	0	0	0	0	0	0	0	0	0	0	0	44.565	0	0	0	0	0	0	0	0	0	0
Acema1-675059	100.000	52.657	39.785	35.652	41.129	69.302	37.500	42.754	46.667	53.431	58.428	46.406	44.800	41.096	50.667	51.280	41.150	41.150	43.624	51.674	54.945	42.326	50.388	42.888	35.922	62.487	43.634	37.281	43.423	37.500	40.529	34.690	37.500	40.598	46.569	38.996	40.670	42.512	55.052	39.846	47.416	41.333	44.574	40.708	38.000	42.788	35.470	33.500	40.000
Acema1-686083	100.000	69.283	42.125	44.444	42.593	39.700	41.600	32.342	39.216	27.046	40.067	35.766	36.860	39.297	68.013	39.057	41.762	37.638	38.816	38.333	36.900	38.188	0	41.892	40.433	91.096	39.194	0	69.048	42.913	40.741	39.785	41.111	39.259	38.801	41.065	40.210	0	39.394	0	41.356	41.699	42.066	39.483	38.662	42.912	0	41.912	39.175
Acema1-231863	100.000	32.551	22.677	21.875	19.131	37.166	28.532	27.112	22.854	25.407	35.128	30.717	27.451	22.361	30.201	31.835	23.091	23.464	21.183	33.333	24.072	22.081	0	27.279	23.126	36.026	29.730	25.700	0	23.000	21.519	20.945	24.176	22.443	21.000	21.141	22.407	0	27.171	0	34.907	21.329	29.620	24.645	26.841	25.216	20.890	21.053	21.549
Acema1-161676	100.000	24.308	0	0	0	43.011	0	0	0	0	33.569	0	0	0	0	34.112	0	0	0	37.104	0	0	0	21.932	0	35.132	0	0	0	0	0	0	0	0	0	0	0	0	37.522	0	22.703	0	0	0	0	0	0	0	0
Acema1-611003	100.000	45.262	39.616	40.773	40.320	66.374	41.772	47.803	40.219	48.674	67.503	45.668	54.693	40.262	50.000	63.158	37.213	40.502	39.153	59.662	45.022	42.011	36.976	0	40.657	71.357	36.697	37.179	46.333	0	0	36.273	33.133	39.821	40.000	40.506	41.935	36.520	66.625	47.319	48.399	41.964	41.156	34.236	38.726	40.497	38.420	39.652	33.256
Acema1-208775	100.000	0	0	0	0	0	0	0	0	0	0	0	0	0	0	0	0	0	0	0	0	0	0	0	0	0	0	0	0	0	0	0	0	0	0	0	0	0	0	0	0	0	0	0	0	0	0	0	0
Acema1-695838	100.000	27.976	0	0	0	0	0	0	0	0	0	27.096	37.313	0	28.866	27.043	0	0	0	0	0	0	0	27.007	0	47.503	0	0	0	0	0	0	0	0	0	0	0	0	28.125	0	30.920	0	0	0	0	0	0	0	0
Acema1-674719	100.000	44.512	35.754	34.171	26.627	60.201	29.843	50.867	31.034	37.634	52.083	50.000	31.183	29.213	42.655	32.653	32.653	32.653	36.816	52.212	30.488	34.104	31.579	44.092	35.593	58.961	53.846	35.196	44.803	35.814	37.430	28.804	35.652	37.017	35.593	39.773	31.799	32.418	55.490	30.332	43.452	38.710	26.829	36.364	35.912	34.000	28.161	28.652	27.624
Acema1-504789	100.000	57.010	24.502	24.356	25.047	71.573	26.976	48.403	49.653	51.404	73.583	49.287	49.042	26.195	55.517	72.410	24.416	24.324	27.378	74.312	48.413	25.710	25.532	55.964	24.341	79.506	54.720	21.746	57.491	27.130	25.819	24.542	25.516	26.852	25.933	23.935	27.824	24.505	73.978	26.261	69.134	24.251	57.207	23.006	23.761	23.318	27.566	26.667	28.250
Acema1-744101	100.000	74.363	51.118	49.697	50.820	84.581	50.597	66.246	63.340	60.377	81.924	70.075	70.728	57.500	73.054	80.660	50.820	49.708	48.725	85.092	0	47.214	38.889	75.951	48.770	85.000	64.714	50.661	74.012	50.445	52.310	49.516	48.271	50.896	48.507	49.188	50.657	51.274	83.259	51.735	74.656	50.442	64.451	49.183	48.882	49.851	47.472	49.850	48.699
Acema1-645718	100.000	32.812	32.635	30.857	0	72.340	29.793	23.181	32.703	34.392	48.661	52.778	57.256	27.577	24.171	31.135	30.833	30.833	33.875	73.171	38.843	28.426	0	72.658	29.798	57.522	26.455	33.046	29.670	36.623	32.534	32.440	28.894	29.341	34.545	36.735	33.668	0	61.165	0	82.935	32.292	32.300	36.080	29.944	31.842	27.324	29.223	34.865
Acema1-161666	100.000	0	0	0	0	0	0	0	0	0	0	0	0	0	0	0	0	0	0	0	0	0	0	0	0	0	0	0	0	0	0	0	0	0	0	0	0	0	0	0	0	0	0	0	0	0	0	0	0
Acema1-656233	100.000	41.808	35.385	24.277	0	33.620	26.582	39.888	26.190	29.927	50.000	39.487	38.926	0	41.436	26.930	28.221	28.221	0	29.912	33.529	0	0	42.500	0	40.706	35.028	28.221	37.017	26.619	25.397	24.074	22.699	31.579	28.272	27.219	0	45.283	32.383	46.939	34.722	45.455	33.929	27.344	40.984	22.424	26.241	29.375	27.044
Acema1-610340	100.000	46.747	38.951	37.187	39.015	71.558	39.179	44.698	34.898	36.275	68.823	42.638	47.071	34.455	38.438	61.987	37.430	37.430	40.381	63.047	41.037	33.855	33.469	32.403	39.921	74.902	53.488	38.150	40.632	38.593	35.583	37.977	38.361	39.015	38.679	36.296	36.909	42.063	69.487	40.566	48.370	38.095	34.747	38.745	38.476	37.381	38.867	38.476	38.856
Acema1-240628	100.000	30.151	27.215	24.911	26.087	25.967	29.825	25.604	24.118	26.570	52.289	29.299	30.573	26.437	27.273	26.996	28.481	28.481	25.749	22.016	27.473	29.193	27.461	32.020	27.778	24.038	27.734	26.857	29.560	32.051	27.950	26.543	27.160	27.848	25.146	25.128	26.543	28.723	27.148	25.854	27.027	25.949	24.837	26.543	26.543	26.543	23.707	27.778	28.395
Acema1-797404	100.000	25.373	29.552	29.268	30.303	35.799	26.959	26.287	28.754	25.381	38.333	27.424	26.543	26.741	25.490	36.228	29.607	29.607	29.607	40.000	24.654	30.137	26.706	23.009	24.510	49.020	24.167	25.210	24.451	29.744	28.485	28.797	26.500	28.659	27.542	28.669	27.778	22.826	33.123	22.727	24.118	25.806	22.943	26.727	28.261	29.139	24.370	29.831	27.381
Acema1-675237	100.000	35.294	0	0	0	35.407	0	32.051	35.448	34.701	31.852	36.190	36.364	0	37.019	37.019	0	0	30.389	32.222	34.082	33.816	31.923	32.714	29.412	36.364	34.944	28.374	31.852	0	0	0	0	0	29.046	0	35.784	0	37.619	0	38.095	0	40.670	0	0	0	29.130	0	29.434
Acema1-358156	100.000	31.034	0	27.407	0	38.125	0	28.495	33.725	26.727	46.875	34.188	30.247	29.787	27.572	28.707	0	0	0	40.741	0	0	0	34.524	24.185	41.569	29.661	0	34.969	0	0	0	28.017	28.358	23.841	0	26.214	0	30.159	0	32.899	25.342	30.380	0	25.728	0	26.948	0	0
Acema1-11164	100.000	0	0	0	0	0	0	0	0	0	0	0	0	0	0	0	0	0	0	0	0	0	0	0	0	0	0	0	0	0	0	0	0	0	0	0	0	0	0	0	0	0	0	0	0	0	0	0	0
Acema1-709539	100.000	58.929	39.823	38.496	38.210	77.556	39.602	55.333	47.345	42.048	79.510	65.778	64.414	44.420	66.443	61.419	39.648	39.648	41.242	76.392	50.444	38.274	42.257	70.690	39.278	84.444	41.319	40.265	62.054	42.478	40.969	40.969	36.385	39.341	42.729	40.929	40.355	24.938	76.889	25.287	75.333	40.177	57.175	36.465	41.943	40.816	38.359	39.606	34.279
Acema1-351147	100.000	0	0	0	0	0	0	0	0	0	0	0	0	0	0	0	0	0	0	0	0	0	0	0	0	0	0	0	0	0	0	0	0	0	0	0	0	0	0	0	0	0	0	0	0	0	0	0	0
Acema1-357345	100.000	44.580	30.821	32.095	30.318	28.358	30.756	27.428	27.825	30.948	31.074	36.806	36.348	30.678	31.911	41.941	28.943	28.930	29.256	30.457	29.781	29.231	0	42.732	28.642	53.043	30.612	30.210	30.976	31.356	32.281	31.145	30.872	31.017	30.718	28.524	29.143	27.318	37.824	26.514	44.154	31.162	31.348	30.619	30.068	30.634	32.137	30.940	31.040
Acema1-622061	100.000	38.869	27.389	29.557	30.227	62.120	27.473	39.940	38.144	43.564	56.446	36.364	35.789	28.375	43.312	59.843	28.675	28.452	27.778	45.283	35.636	28.318	36.264	48.450	28.036	65.757	38.608	28.380	41.472	28.448	23.409	25.000	29.119	28.029	28.390	27.674	29.369	30.493	62.233	22.704	44.898	29.527	39.185	28.352	26.717	28.965	26.965	28.555	29.930
Acema1-583241	100.000	47.297	24.048	23.904	27.493	60.000	23.984	24.779	33.152	25.857	63.347	27.757	27.362	22.993	28.902	27.875	25.880	25.880	28.392	24.085	29.594	25.818	27.650	48.559	25.615	68.151	23.975	23.575	26.552	24.686	25.000	24.784	25.000	24.025	24.031	24.138	26.316	24.340	24.816	21.758	60.079	24.830	24.901	22.431	25.862	27.586	22.588	22.559	28.148
Acema1-175768	100.000	27.778	45.562	37.727	45.833	60.345	41.176	41.133	50.157	55.330	61.000	63.235	56.054	48.148	62.037	51.099	48.305	42.149	56.098	54.430	29.825	41.520	43.077	60.889	45.405	69.289	63.256	37.209	57.658	46.602	57.480	42.202	46.847	47.899	42.857	48.611	43.056	48.333	58.612	53.600	45.897	32.353	64.356	48.718	58.197	47.977	43.386	46.196	38.636
Acema1-702035	100.000	0	0	0	0	59.606	0	0	0	0	81.106	0	60.714	0	0	0	0	0	0	63.441	0	0	0	0	0	0	0	0	0	0	0	0	0	0	0	0	0	0	0	0	0	0	0	0	0	0	0	0	0
Acema1-622781	100.000	24.586	22.512	23.861	30.345	79.549	20.800	23.913	50.835	46.350	76.950	57.014	57.934	20.402	61.935	80.105	25.000	25.000	21.008	78.646	49.835	21.429	26.013	24.304	24.545	85.442	32.941	24.620	25.000	27.652	23.323	25.559	21.526	21.865	22.176	24.473	0	0	77.470	0	22.488	27.490	45.570	25.726	22.368	22.096	21.522	23.709	21.053
Acema1-769818	100.000	0	0	0	0	31.183	0	0	24.848	0	29.932	0	0	0	0	36.552	0	0	0	0	0	0	0	24.405	0	43.103	0	0	0	0	0	0	0	0	0	0	0	0	0	0	0	0	0	0	0	0	0	0	0
Acema1-657313	100.000	0	0	0	0	27.068	0	42.969	0	36.508	55.787	39.907	32.727	0	0	37.789	0	0	0	32.861	0	0	0	39.286	0	64.619	35.802	0	0	0	32.927	0	0	0	0	0	0	35.071	31.317	34.928	38.568	0	36.702	0	0	0	0	0	0
Acema1-541460	100.000	25.667	0	0	0	27.842	23.047	22.404	25.070	0	27.717	30.211	32.000	0	31.579	38.352	31.013	29.878	26.708	31.429	0	0	0	40.870	0	54.348	29.708	0	29.363	26.875	0	0	0	28.125	0	0	0	0	33.945	0	35.808	0	0	34.021	0	0	0	24.934	0
Acema1-802221	100.000	23.661	0	0	0	0	0	0	0	0	0	34.894	31.690	0	30.962	0	0	0	0	0	0	0	0	0	0	41.176	0	0	67.660	0	0	0	0	0	0	0	0	0	70.085	0	0	0	0	0	0	0	0	0	0
Acema1-753227	100.000	68.182	26.834	27.409	27.696	79.676	28.903	51.892	27.536	28.480	77.721	79.705	58.333	29.067	74.715	75.121	29.614	29.114	30.228	77.694	24.512	26.164	29.288	28.515	28.797	81.129	28.810	48.393	76.087	65.909	26.481	30.283	26.639	26.923	29.386	62.474	31.695	23.933	76.070	21.429	76.236	58.103	28.274	26.652	29.289	27.313	28.941	26.455	26.892
Acema1-589002	100.000	0	0	0	0	0	0	0	0	46.364	55.422	29.907	26.823	0	0	55.288	0	0	0	60.337	0	0	0	0	0	70.309	0	0	0	0	0	0	0	0	0	0	0	0	61.446	0	0	0	0	0	0	0	0	0	0
Acema1-713928	100.000	36.555	39.474	37.218	39.130	59.180	38.346	41.102	31.795	27.500	60.411	46.756	46.199	29.675	45.105	38.158	38.290	38.290	39.706	65.094	26.996	38.023	27.143	27.919	39.223	66.621	28.986	36.879	43.571	40.310	39.600	37.898	42.537	40.809	30.357	30.317	37.864	36.996	54.784	36.131	36.986	38.849	24.631	39.033	37.586	38.225	37.778	40.711	38.636
Acema1-674204	100.000	27.850	34.261	33.043	30.093	49.462	30.274	32.943	31.771	29.383	46.720	0	29.899	29.638	30.189	43.440	31.323	31.323	28.635	43.262	36.057	28.684	0	33.564	29.000	46.127	34.164	26.737	31.937	30.594	33.226	29.438	32.770	34.458	29.880	28.084	29.593	30.454	43.119	0	33.956	31.410	34.168	29.829	30.808	36.066	24.793	32.807	29.766
Acema1-787053	100.000	40.559	0	0	0	48.980	35.971	32.673	0	0	31.955	41.525	44.681	0	0	43.312	30.147	30.147	34.862	42.767	0	0	0	43.836	0	42.675	0	0	37.415	42.484	0	0	0	40.196	0	0	0	0	30.450	0	44.872	33.696	0	30.519	0	0	0	30.622	0
Acema1-794773	100.000	38.969	30.288	29.297	29.185	38.412	37.705	30.469	31.273	27.885	33.263	36.973	35.020	39.457	37.006	72.200	31.540	31.540	31.262	38.365	34.125	28.516	30.146	31.111	26.000	82.087	30.709	28.770	36.605	29.598	29.787	28.352	30.169	32.321	39.638	31.328	32.826	28.673	76.172	30.612	36.674	40.241	33.551	31.034	30.085	37.995	37.647	32.230	30.290
Acema1-602630	100.000	42.096	32.505	31.263	32.157	46.869	39.962	30.320	38.178	32.563	45.324	40.414	36.911	43.640	46.538	46.545	41.729	41.729	42.610	48.786	31.792	44.600	31.518	40.000	43.633	86.511	30.435	44.000	66.603	39.556	0	41.905	41.143	43.590	41.682	42.476	43.643	0	75.309	0	40.430	44.297	31.330	41.822	42.015	42.989	37.868	43.860	42.720
Acema1-810839	100.000	49.242	37.478	35.231	38.532	45.455	37.432	48.496	47.310	32.186	44.965	47.646	47.145	40.909	43.716	46.476	37.201	37.385	37.616	45.315	45.627	34.412	41.410	48.699	38.640	65.288	45.781	35.097	46.731	35.714	32.803	33.217	37.456	38.309	37.702	36.514	40.320	36.149	44.528	33.969	47.664	37.345	49.257	35.501	38.940	38.490	32.461	36.620	39.241
Acema1-654860	100.000	30.273	33.626	31.963	33.269	29.926	34.766	30.958	24.498	25.376	79.284	31.111	68.391	34.888	31.502	29.245	31.308	31.340	31.767	29.502	25.097	34.325	44.788	30.713	36.243	66.731	30.986	33.457	36.919	33.654	32.432	33.742	34.227	34.016	33.333	33.396	35.391	22.788	30.092	22.538	30.459	34.426	28.405	33.588	33.144	34.400	34.840	32.824	33.333
Acema1-681081	100.000	0	0	0	0	0	0	0	0	0	0	0	0	0	0	0	0	0	0	0	0	0	0	0	0	0	0	0	0	0	0	0	0	0	0	0	0	0	0	0	0	0	0	0	0	0	0	0	0
Acema1-803810	100.000	0	0	0	0	0	0	0	0	0	0	0	0	0	0	0	0	0	0	0	0	0	0	0	0	0	0	0	0	0	0	0	0	0	0	0	0	0	0	0	24.919	0	0	0	0	0	0	0	0
Acema1-688262	100.000	0	0	0	0	39.921	0	28.926	0	0	30.120	0	0	0	0	28.053	0	0	0	30.612	0	0	0	21.285	0	38.941	0	0	0	0	0	0	0	0	0	0	0	0	30.364	0	0	0	0	0	0	0	0	0	0
Acema1-672027	100.000	0	0	0	0	0	0	0	0	0	0	0	0	0	0	0	0	0	0	0	0	0	0	0	0	28.492	0	0	0	0	0	0	0	0	0	0	0	0	0	0	0	0	0	0	0	0	0	0	0
Acema1-803292	100.000	32.418	0	0	0	0	0	0	0	0	37.912	0	27.673	0	0	41.808	0	0	0	32.821	30.570	0	0	35.519	0	41.341	0	0	39.073	0	0	0	0	0	0	0	0	0	26.543	0	32.941	0	36.957	0	0	0	0	0	0
Acema1-743256	100.000	0	0	0	0	0	0	0	0	0	0	0	0	0	0	0	0	0	0	0	0	0	0	0	0	0	0	0	0	0	0	0	0	0	0	0	0	0	0	0	0	0	0	0	0	0	0	0	0
Acema1-732964	100.000	0	0	0	0	25.150	0	0	0	0	0	0	0	0	0	0	0	0	0	0	0	0	0	0	0	0	0	0	0	0	0	0	0	0	0	0	0	0	0	0	0	0	0	0	0	0	0	0	0
Acema1-675971	100.000	0	0	0	0	0	0	0	0	0	0	0	0	0	0	0	0	0	0	0	0	0	0	0	0	0	0	0	0	0	0	0	0	0	0	43.496	0	0	71.193	0	0	0	0	0	0	0	0	0	0
Acema1-548485	100.000	49.000	38.298	42.391	32.468	50.000	40.426	46.154	47.525	47.000	50.000	49.524	48.077	44.000	46.667	50.000	40.385	40.385	29.545	50.943	45.192	46.591	42.268	49.000	43.333	50.000	47.619	43.750	48.571	31.461	29.787	38.462	39.130	41.304	44.565	35.065	39.604	40.217	50.000	37.975	50.000	38.614	47.115	29.070	30.864	40.385	45.455	31.111	41.758
Acema1-685022	100.000	0	0	0	0	0	0	0	0	0	0	0	0	0	0	0	0	0	0	0	0	0	0	0	0	0	0	0	0	0	0	0	0	0	0	0	0	0	0	0	0	0	0	0	0	0	0	0	0
Acema1-743951	100.000	47.222	44.545	58.904	63.077	83.502	65.079	34.767	52.098	84.000	80.556	52.381	51.592	64.407	45.399	74.237	62.500	62.500	74.510	76.053	96.296	57.895	85.185	54.206	59.740	80.564	52.336	66.667	42.857	60.563	60.000	53.165	48.039	48.000	47.959	60.563	72.549	46.552	75.959	66.667	53.517	52.083	53.251	57.534	46.154	58.209	65.000	52.222	53.659
Acema1-604440	100.000	50.148	25.846	24.771	28.793	59.644	44.000	44.073	58.333	39.583	53.474	62.908	47.432	57.357	55.588	55.589	45.210	44.910	49.550	61.652	40.462	48.387	23.333	57.270	50.299	56.047	42.857	49.558	41.742	43.881	28.527	33.333	31.628	51.198	55.621	41.471	51.632	26.032	53.392	27.414	56.325	46.814	41.617	43.582	27.244	54.118	44.214	53.614	50.307
Acema1-669779	100.000	63.056	0	0	0	88.663	0	56.232	44.094	55.000	87.209	62.536	60.458	0	55.752	86.337	0	0	0	77.714	56.640	0	0	69.231	0	92.151	55.618	0	66.172	0	0	0	0	0	0	0	0	0	85.217	0	69.436	0	58.803	0	0	0	0	0	0
Acema1-811567	100.000	61.521	30.525	33.470	33.402	69.188	33.096	52.116	41.679	40.870	67.075	50.594	62.278	34.705	49.167	66.074	32.533	32.826	35.206	66.389	46.599	35.091	29.775	49.096	32.961	68.928	45.586	34.623	47.757	34.292	35.258	34.128	33.577	33.641	35.324	33.149	33.217	32.753	63.351	34.940	48.568	32.288	43.750	35.575	35.774	31.204	35.907	32.482	32.998
Acema1-672066	100.000	0	0	0	0	0	0	0	0	0	0	0	0	0	0	0	0	0	0	0	0	0	0	0	0	0	0	0	0	0	0	0	0	0	0	0	0	0	0	0	0	0	0	0	0	0	0	0	0
Acema1-749417	100.000	73.333	51.384	54.359	51.300	81.579	53.480	71.880	59.675	63.731	71.002	72.007	68.855	48.631	73.456	82.314	53.504	52.821	55.456	83.862	65.878	50.267	51.123	71.897	53.012	81.757	65.239	51.541	68.792	52.931	51.546	52.504	49.580	51.291	52.941	51.552	51.730	53.054	80.602	54.101	71.980	50.862	62.023	51.712	53.650	51.463	52.151	52.069	52.686
Acema1-794968	100.000	74.298	51.198	52.278	52.278	86.422	50.327	73.866	70.282	70.961	85.161	72.198	70.690	53.066	73.434	81.838	51.739	51.522	53.477	82.391	69.612	52.412	57.328	74.160	51.739	87.097	69.895	54.167	73.799	53.680	52.298	50.985	53.159	50.985	50.540	51.059	49.576	51.416	83.224	55.628	75.641	52.711	71.522	52.941	51.634	53.463	54.048	52.070	50.725
Acema1-667975	100.000	55.000	34.545	41.667	36.502	69.159	39.506	45.870	49.776	42.997	68.148	54.369	54.088	37.710	51.929	65.556	33.708	34.944	39.382	56.250	52.542	47.748	52.174	49.002	34.375	65.926	49.804	38.158	47.701	46.774	48.454	46.721	43.478	51.587	36.538	37.091	34.686	47.059	68.809	0	51.087	34.672	48.387	32.982	44.531	37.349	35.632	46.429	32.967
Acema1-711379	100.000	57.451	56.081	45.810	50.000	82.218	50.311	52.500	59.477	57.045	80.297	62.607	63.616	53.103	69.208	79.095	51.333	51.333	54.967	79.916	52.288	54.967	49.684	61.181	38.170	86.695	55.120	57.047	56.136	51.572	55.705	55.705	52.027	52.667	55.333	52.000	50.318	53.363	80.833	42.136	60.251	52.663	78.448	53.642	54.054	54.667	45.933	51.799	49.677
Acema1-695388	100.000	41.916	58.182	60.000	42.735	74.451	39.200	36.068	37.126	32.632	74.092	42.081	48.684	38.739	38.596	63.422	60.000	60.000	58.182	67.424	45.418	33.333	51.765	45.776	51.786	82.942	42.282	38.571	33.965	40.506	58.182	0	26.667	40.196	44.156	52.459	38.519	39.683	70.769	40.984	45.399	34.911	41.468	56.364	31.687	30.476	40.964	54.167	58.182
Acema1-798197	100.000	26.957	0	0	0	45.328	0	0	0	0	42.197	0	24.498	0	27.826	35.542	0	0	0	43.020	22.086	0	0	27.841	0	51.394	0	0	0	0	0	0	0	0	0	0	0	0	39.489	0	30.000	0	27.059	0	0	0	0	0	0
Acema1-624266	100.000	47.592	37.019	33.962	30.638	75.312	29.969	46.667	37.333	38.746	75.682	46.310	46.565	33.486	43.478	66.316	30.606	30.294	34.404	72.000	41.212	31.522	29.723	48.157	33.816	72.818	41.327	38.614	43.548	33.478	27.778	29.226	36.585	30.154	34.328	29.052	32.407	41.791	73.000	32.295	47.772	33.761	40.617	31.269	40.323	29.664	34.802	36.792	29.961
Acema1-716611	100.000	40.393	25.521	27.692	33.333	65.945	23.192	43.834	31.158	29.602	55.927	40.363	44.673	33.667	40.416	62.625	36.111	36.111	25.132	60.107	37.190	24.343	38.028	49.192	39.189	70.998	35.838	26.650	40.493	22.691	32.468	37.838	24.578	22.954	24.098	36.111	37.662	23.988	57.681	28.947	49.120	23.133	33.778	36.111	24.638	37.662	24.554	27.353	28.852
Acema1-632720	100.000	62.745	38.317	45.181	36.705	82.843	38.491	54.785	49.182	53.401	80.625	59.901	60.325	39.706	62.123	82.854	36.514	35.257	40.024	79.949	52.840	34.629	40.840	65.963	39.082	83.918	57.444	40.826	59.426	37.241	39.109	36.339	38.348	37.875	38.728	39.675	40.295	37.392	79.822	39.383	66.131	34.052	55.625	37.224	37.985	40.250	39.168	39.875	39.146
Acema1-469341	100.000	25.970	29.752	0	24.590	36.255	27.523	25.938	0	0	60.606	22.845	24.531	0	20.845	47.170	35.000	35.000	29.808	30.455	28.571	0	0	22.922	19.804	34.169	27.273	0	22.546	0	0	27.160	0	0	0	0	22.642	28.125	73.077	31.250	23.389	0	23.360	0	0	30.864	0	0	0
Acema1-682481	100.000	0	0	0	0	61.360	0	0	28.415	26.440	59.844	0	0	0	0	61.256	0	0	0	56.928	30.127	0	0	0	0	64.625	26.403	0	0	0	0	0	0	0	0	0	0	0	59.874	0	0	0	0	0	0	0	0	0	0
Acema1-642373	100.000	54.286	39.474	30.702	27.383	56.033	29.078	37.753	45.513	45.994	60.709	43.956	48.718	30.303	42.105	53.245	28.713	29.859	28.035	57.686	41.596	34.247	40.000	41.409	31.212	60.932	41.043	27.568	42.982	28.767	29.494	26.149	37.374	38.947	39.080	40.506	32.407	30.882	57.912	36.207	51.389	47.959	44.838	32.022	29.545	31.978	27.941	30.892	26.316
Acema1-651741	100.000	43.524	27.586	26.043	25.042	66.703	26.190	46.097	35.581	36.627	65.027	47.158	40.389	27.258	42.965	57.159	25.649	25.678	27.345	60.087	33.589	24.871	30.221	45.688	26.883	66.054	34.008	27.027	39.780	23.957	26.133	26.380	25.452	27.121	24.697	25.549	25.868	31.683	58.983	29.762	46.099	27.334	37.247	24.608	26.023	25.250	23.471	25.293	27.381
Acema1-583021	100.000	38.374	32.308	25.197	29.231	63.989	28.462	35.000	36.399	31.643	59.973	46.565	50.467	24.211	36.967	59.084	29.464	29.825	26.923	62.613	34.816	0	0	40.270	22.353	68.741	37.500	0	35.043	28.440	28.788	26.943	29.078	30.000	0	24.378	27.885	0	60.714	0	43.354	0	40.365	31.783	20.419	30.709	29.771	24.000	29.808
Acema1-664337	100.000	35.935	23.626	24.519	24.121	65.026	23.618	35.268	24.275	29.167	61.963	36.879	33.274	25.551	38.144	57.193	24.528	22.589	23.383	61.038	30.705	22.222	23.320	40.153	22.644	62.754	30.700	24.594	36.316	23.077	21.030	27.397	23.600	22.165	26.667	23.618	19.685	28.436	53.806	22.550	40.411	28.846	31.873	23.333	21.200	22.128	23.790	24.626	21.811
Acema1-674680	100.000	54.707	0	0	0	56.022	0	0	54.833	26.590	54.695	53.439	53.723	0	56.506	57.266	0	0	0	55.226	0	0	24.412	60.570	0	53.820	24.549	0	49.744	0	0	0	0	0	23.617	24.839	0	0	56.406	0	60.481	0	0	0	0	0	0	0	0
Acema1-346942	100.000	46.829	0	0	0	81.535	0	37.778	42.944	42.748	82.254	47.856	50.337	0	44.780	75.962	0	0	0	78.571	48.315	0	0	53.349	0	85.167	47.335	0	45.324	0	0	0	0	0	0	0	0	0	76.538	0	55.814	0	50.538	0	0	0	0	0	0
Acema1-802552	100.000	50.865	40.569	39.643	37.848	47.917	39.547	44.161	46.455	43.174	54.872	45.922	46.181	38.699	49.565	46.897	40.780	39.184	36.946	47.130	44.523	37.261	42.833	48.870	37.439	36.851	43.805	37.500	41.552	38.783	41.416	38.821	38.938	39.502	40.728	39.474	41.373	21.881	37.241	42.403	49.654	42.832	45.645	40.104	39.587	39.033	0	39.373	39.757
Acema1-643774	100.000	61.135	36.303	35.897	44.518	78.855	46.491	57.642	54.605	61.099	81.758	60.000	61.319	36.706	61.099	76.872	34.801	34.801	35.435	68.913	58.681	33.259	52.941	62.664	41.037	83.700	60.879	51.542	62.227	37.281	45.415	47.265	35.111	46.507	41.778	42.369	35.398	28.958	76.432	0	62.445	43.421	61.319	34.773	44.348	35.927	50.901	47.702	36.986
Acema1-677242	100.000	0	0	0	0	0	0	0	0	0	0	0	0	0	0	0	0	0	0	0	0	0	0	0	0	0	0	0	0	0	0	0	0	0	0	0	0	0	0	0	0	0	0	0	0	0	0	0	0
Acema1-688582	100.000	22.727	0	0	0	27.101	22.171	20.784	23.173	0	33.333	21.757	24.411	25.866	24.694	26.875	0	0	0	30.000	0	0	0	0	0	27.366	22.360	0	21.610	0	0	0	0	0	0	0	0	0	30.689	20.325	23.800	0	24.740	0	0	22.500	0	0	0
Acema1-631518	100.000	68.091	41.888	41.026	42.693	71.347	40.115	59.130	54.213	53.276	74.929	63.977	64.265	37.429	68.103	69.054	42.407	36.857	41.193	73.219	59.312	40.857	31.973	66.106	43.840	76.136	59.429	40.896	67.422	40.517	39.368	36.648	41.547	40.688	37.356	40.171	41.143	45.739	68.946	41.011	67.787	40.341	61.429	41.714	38.746	42.120	33.718	41.026	40.730
Acema1-800082	100.000	39.518	0	0	0	56.245	0	32.731	26.481	33.229	59.439	36.164	36.007	0	41.328	54.759	0	0	0	60.746	0	0	0	45.051	0	66.864	29.213	0	40.508	0	0	0	0	0	0	0	28.477	0	57.143	0	44.633	0	27.919	0	0	26.286	0	0	25.498
Acema1-586758	100.000	0	0	0	0	86.560	0	40.141	0	0	0	30.435	31.736	0	0	0	0	0	0	0	0	0	0	0	0	66.667	0	0	0	27.318	0	0	0	0	0	0	0	0	60.751	0	31.382	0	0	0	0	0	0	0	0
Acema1-706511	100.000	0	0	0	0	0	0	0	0	0	0	0	0	0	0	0	0	0	0	0	0	0	0	0	0	0	0	0	0	0	0	0	0	0	0	0	0	0	0	0	0	0	0	0	0	0	0	0	0
Acema1-106820	100.000	80.376	72.532	74.667	74.172	80.000	70.362	67.684	81.377	72.245	64.000	75.360	72.876	73.128	71.803	78.560	72.570	73.043	76.389	86.084	70.647	67.686	69.589	73.226	73.836	87.049	68.941	70.112	79.087	72.511	70.538	68.670	71.365	73.856	42.050	73.093	72.436	70.650	83.497	73.707	72.565	73.128	71.138	74.215	68.904	73.060	67.483	72.483	73.077
Acema1-246545	100.000	34.633	0	0	0	55.978	0	34.429	32.967	27.331	53.345	30.824	34.829	0	36.190	55.150	0	0	0	34.016	37.755	0	0	34.755	0	60.170	31.876	0	30.114	0	0	0	0	0	0	0	0	29.293	56.658	30.147	32.313	0	39.106	0	0	0	0	0	0
Acema1-614719	100.000	64.333	49.474	47.368	76.000	84.633	49.474	64.901	67.188	63.415	79.204	67.177	67.329	43.299	68.129	78.271	47.222	47.222	42.342	74.330	67.615	45.918	49.260	66.083	46.809	86.353	66.814	46.939	56.994	49.474	50.000	47.368	49.474	48.421	45.361	51.579	47.872	56.303	84.802	47.072	65.678	41.053	67.038	47.222	49.474	44.860	46.939	50.526	49.474
Acema1-605843	100.000	51.901	28.601	29.939	25.045	28.094	30.092	27.875	36.049	26.177	55.576	26.786	29.924	28.980	47.390	55.185	31.450	31.509	28.448	46.552	27.866	27.463	30.653	35.135	26.755	66.045	32.959	26.786	27.935	27.473	26.764	28.632	30.697	24.871	24.725	28.480	28.112	30.469	57.721	26.415	33.810	25.641	27.291	27.574	26.772	31.277	26.854	27.308	27.844
Acema1-156072	100.000	58.837	44.307	39.356	42.365	86.029	39.655	31.510	34.439	35.354	79.535	40.141	40.000	40.098	50.852	79.493	41.346	41.346	40.421	74.029	46.135	41.346	30.334	58.333	42.963	85.321	45.585	38.785	46.929	41.832	40.821	38.725	40.603	41.584	43.720	39.901	40.887	25.768	84.262	35.075	59.070	37.449	50.363	42.548	43.499	41.089	34.707	38.942	38.916
Acema1-734326	100.000	25.490	32.184	34.831	38.202	32.584	44.444	30.233	35.484	29.762	31.707	36.000	27.907	29.577	36.364	33.721	34.783	30.986	31.452	36.047	32.222	44.444	34.921	35.065	40.698	35.556	33.333	33.871	34.118	35.165	36.905	40.000	37.079	36.264	32.308	43.103	44.444	40.580	32.143	31.818	30.833	44.262	34.146	34.118	50.000	42.029	35.200	33.333	31.765
Acema1-569653	100.000	37.167	0	0	0	62.602	0	36.181	35.503	44.961	63.846	45.679	35.714	0	58.065	56.901	0	0	0	72.414	38.000	0	60.000	39.637	0	68.950	32.370	0	33.830	0	0	0	0	0	0	0	0	29.032	62.138	29.592	0	0	35.143	0	0	0	0	0	0
Acema1-679079	100.000	26.016	25.130	24.685	28.534	25.628	30.618	24.819	24.865	0	27.717	27.807	57.509	25.538	29.793	64.516	27.249	27.249	32.231	27.540	24.433	24.812	0	27.660	26.379	26.384	27.895	27.415	29.676	28.846	26.895	25.064	26.178	26.190	24.557	25.526	26.415	27.446	26.391	0	52.573	27.865	26.598	26.954	26.893	24.723	27.397	25.886	25.936
Acema1-156137	100.000	65.657	41.365	37.993	39.179	69.318	39.781	67.164	37.383	36.620	69.834	64.885	52.518	39.259	61.125	66.766	41.667	42.105	42.105	72.027	37.629	44.906	38.710	59.810	38.060	76.364	34.529	47.863	62.129	40.221	41.975	40.959	39.405	40.520	45.556	43.617	39.080	38.095	76.020	45.055	59.082	39.925	38.389	40.789	39.852	40.221	42.857	40.149	37.542
Acema1-617846	100.000	34.845	35.214	35.830	36.105	59.916	0	42.830	36.049	36.327	66.346	0	38.481	35.250	0	67.017	37.817	37.622	38.551	54.639	41.036	0	0	41.615	36.330	63.095	0	0	41.704	37.397	35.955	35.686	37.450	39.059	0	35.967	35.189	0	57.831	0	36.255	37.449	40.762	36.364	39.381	37.812	0	37.628	0
Acema1-702419	100.000	0	0	0	0	79.272	0	53.030	0	0	75.467	48.564	47.651	0	36.455	78.146	0	0	0	74.869	51.254	0	41.066	54.491	46.721	80.890	51.172	38.361	0	0	0	0	0	0	39.535	0	33.956	0	77.660	0	53.892	0	0	0	0	42.857	42.403	0	35.017
Acema1-409768	100.000	62.585	21.127	25.294	20.283	82.005	0	35.000	26.694	33.255	54.746	28.606	65.443	29.078	70.726	26.923	23.397	23.397	30.263	40.625	31.513	0	23.029	27.253	0	87.815	0	25.738	71.239	26.096	0	0	21.818	31.603	30.493	26.282	30.856	0	75.957	0	32.538	27.563	28.842	23.077	0	29.797	0	28.027	29.291
Acema1-393589	100.000	53.261	35.125	42.169	35.336	69.069	38.406	28.372	47.605	48.264	76.276	32.787	27.036	39.273	42.857	62.874	0	0	37.091	65.663	49.249	37.455	0	54.790	39.689	84.431	47.130	37.407	41.695	36.770	35.106	34.657	35.211	35.971	35.273	33.688	34.007	0	70.270	0	53.153	37.354	51.673	35.659	35.662	36.101	35.294	37.063	35.019
Acema1-330757	100.000	47.001	33.933	32.648	32.029	65.380	31.969	57.586	51.639	42.524	68.028	58.259	55.172	30.048	55.556	61.789	30.490	30.490	30.077	61.055	52.362	29.744	36.996	61.745	30.155	74.738	50.454	30.334	58.416	31.552	25.874	28.767	28.967	30.556	30.809	29.817	30.077	0	67.442	0	63.880	26.764	48.119	29.847	33.898	31.279	30.179	29.185	29.907
Acema1-631261	100.000	55.205	38.397	36.957	38.723	0	55.031	0	45.928	45.833	44.932	0	55.418	32.576	55.049	68.710	0	0	0	76.636	40.426	35.275	0	49.684	34.495	85.443	50.629	38.428	47.059	0	36.981	36.296	38.039	38.723	35.865	38.397	0	0	45.541	0	56.051	40.826	55.806	0	39.662	41.284	34.130	54.341	0
Acema1-701961	100.000	44.595	41.538	0	0	76.271	0	34.211	72.115	65.455	71.827	46.750	48.010	0	51.309	69.734	43.038	43.038	39.024	65.610	42.545	47.273	0	51.020	0	75.878	69.231	0	45.926	47.541	40.580	0	0	0	0	0	0	45.205	75.485	53.061	51.487	34.653	42.215	38.889	0	0	0	0	30.435
Acema1-751026	100.000	41.265	39.604	38.200	37.241	55.366	35.774	29.335	31.533	0	50.847	31.787	29.846	36.667	44.167	30.229	36.915	36.742	38.305	51.741	29.965	34.380	0	46.205	38.328	53.322	28.426	32.292	41.680	35.751	34.343	35.510	38.564	35.749	36.755	36.561	35.372	0	41.721	0	46.535	35.927	30.640	36.684	35.859	37.778	33.040	37.291	36.224
Acema1-656605	100.000	58.204	42.296	43.344	40.606	87.346	40.446	47.748	60.197	55.452	86.068	49.245	48.802	40.237	65.436	86.751	43.529	43.548	41.956	85.625	56.211	40.432	52.189	67.492	39.048	89.226	57.321	39.812	59.333	42.357	39.583	35.616	40.517	42.553	39.048	41.642	39.617	48.571	86.076	49.206	68.111	37.086	62.500	43.354	40.110	40.823	36.000	41.360	35.843
Acema1-479747	100.000	41.743	0	0	0	81.057	0	0	37.826	34.667	78.138	0	31.667	32.895	0	36.000	0	0	0	74.180	36.190	0	0	25.641	32.609	79.352	40.517	33.488	0	0	0	0	0	0	0	0	0	0	36.777	0	42.601	34.685	0	0	0	32.889	0	0	0
Acema1-705920	100.000	34.152	27.743	28.660	31.963	31.633	29.508	29.095	29.134	30.675	25.250	28.889	35.220	32.265	30.707	57.407	32.648	31.092	30.917	29.360	30.549	31.808	22.314	31.590	30.000	79.418	33.333	27.423	30.947	30.625	28.319	32.533	26.392	31.382	31.236	29.038	30.261	28.601	29.424	27.893	65.369	30.754	31.902	30.737	30.853	31.034	26.471	31.382	31.405
Acema1-589063	100.000	48.249	0	0	0	42.308	0	0	0	0	41.641	43.731	46.014	0	43.243	50.625	0	0	42.308	45.775	0	0	0	43.558	0	43.544	0	0	40.514	0	0	30.992	0	30.000	0	0	0	0	0	0	42.553	0	0	0	30.544	0	0	30.279	0
Acema1-562383	100.000	47.037	31.579	31.579	28.333	77.578	30.120	73.585	53.670	53.304	78.475	46.122	50.833	33.663	77.228	92.308	27.679	25.806	31.193	73.778	30.769	32.222	61.000	78.505	26.506	80.543	34.737	32.941	46.304	31.008	29.008	32.456	32.584	29.204	27.451	29.592	29.565	34.228	71.622	35.000	79.245	32.258	56.579	28.155	31.250	29.592	31.250	28.571	32.692
Acema1-735714	100.000	26.250	45.238	45.238	32.353	26.481	43.902	37.500	42.222	25.106	32.636	28.139	24.367	38.596	25.448	32.016	45.238	45.238	48.780	30.061	24.402	0	0	27.987	48.649	31.831	47.222	47.059	27.143	46.341	45.455	44.444	46.667	43.902	0	47.059	47.500	0	28.198	0	28.173	45.238	48.718	45.238	46.667	48.780	0	29.268	47.500
Acema1-703910	100.000	37.309	32.919	36.770	35.494	33.113	37.500	41.818	36.391	38.226	69.231	38.889	37.462	36.556	41.562	61.846	38.006	37.695	36.254	40.462	33.240	26.351	36.391	43.168	36.061	66.567	39.645	34.940	40.000	38.194	38.356	41.060	39.792	36.486	35.045	38.596	37.143	32.103	58.967	31.210	54.128	37.615	38.757	36.420	38.776	32.716	34.426	38.732	33.226
Acema1-738583	100.000	0	0	0	0	0	0	0	0	0	0	0	0	0	0	0	0	0	0	0	0	0	0	0	0	0	0	0	0	0	0	0	0	0	0	0	0	0	0	0	0	0	0	0	0	0	0	0	0
Acema1-802474	100.000	0	0	0	0	0	0	0	0	0	0	0	0	0	0	0	0	0	0	0	0	0	0	0	0	0	0	0	0	0	0	0	0	0	0	0	0	0	0	0	0	0	0	0	0	0	0	0	0
Acema1-596048	100.000	49.834	0	0	0	73.310	0	0	35.317	40.288	82.562	0	45.652	36.290	0	59.122	0	0	0	79.930	44.348	0	0	67.176	36.220	90.845	47.475	33.858	0	0	0	0	0	0	0	0	0	0	85.816	0	72.593	0	0	0	0	36.290	0	0	0
Acema1-594557	100.000	50.597	45.455	30.141	50.369	73.747	45.223	58.143	41.791	45.666	73.280	52.814	52.455	50.654	52.685	71.804	52.488	48.507	44.492	73.204	53.776	43.550	50.000	51.551	59.327	78.638	53.687	39.554	57.615	58.912	45.860	58.182	50.990	50.750	58.308	43.149	56.364	54.958	74.441	52.442	51.313	34.129	51.136	46.709	57.402	59.633	45.726	46.497	45.706
Acema1-728408	100.000	0	0	0	0	33.333	0	0	0	0	0	0	0	0	0	0	0	0	0	33.981	0	0	0	25.000	0	29.291	31.073	0	0	0	0	0	0	0	0	0	0	27.011	0	0	0	0	0	0	30.625	0	0	0	0
Acema1-423902	100.000	59.309	37.083	29.641	36.555	0	40.209	0	44.412	44.292	80.508	65.000	58.405	33.121	57.382	58.904	0	0	0	74.515	35.109	36.923	0	42.005	34.201	72.539	42.975	32.190	43.802	0	34.242	36.842	35.294	35.685	36.667	38.889	0	0	41.504	0	56.906	42.661	49.487	0	37.657	43.056	35.510	40.633	0
Acema1-705611	100.000	57.692	0	23.148	0	48.283	24.923	0	0	25.735	25.614	24.658	24.464	0	40.086	45.122	0	0	0	54.286	24.427	0	0	41.550	0	67.647	22.344	0	41.416	0	30.189	29.897	0	0	0	24.444	0	0	52.424	0	47.273	0	21.212	0	0	0	0	0	0
Acema1-626383	100.000	48.178	30.070	22.441	28.571	62.236	24.138	26.122	43.655	26.437	47.300	35.372	35.397	22.267	47.160	58.017	36.290	36.290	28.261	45.427	32.177	22.333	24.645	47.663	24.551	48.036	34.558	34.524	48.122	23.146	27.907	27.168	27.564	29.412	34.454	21.881	25.755	27.068	59.940	22.145	48.571	21.200	35.736	23.650	39.516	25.926	33.333	28.082	31.579
Acema1-589944	100.000	65.470	35.248	34.622	45.924	50.888	45.019	48.000	55.832	49.360	53.986	44.737	50.991	36.794	65.511	56.204	39.906	37.045	37.631	52.000	47.477	37.428	47.037	63.209	39.177	83.130	50.294	53.061	47.467	37.066	42.596	43.454	37.363	44.990	38.728	39.818	32.353	24.138	55.114	0	62.238	43.985	48.431	38.190	44.065	37.786	47.232	42.804	35.888
Acema1-654690	100.000	29.482	31.315	28.036	29.774	43.403	28.853	26.667	29.108	27.825	28.443	28.025	29.575	37.460	38.721	31.128	29.048	29.048	26.519	28.548	29.008	32.432	27.668	28.571	36.364	37.983	25.118	31.646	32.590	35.385	35.461	37.086	26.374	25.384	26.215	36.735	27.221	37.367	28.321	37.919	28.917	36.253	32.661	39.286	27.245	24.507	38.235	28.431	29.447
Acema1-670325	100.000	0	0	0	0	0	0	0	58.065	0	0	0	0	0	0	71.429	0	0	0	0	0	0	0	56.716	0	76.119	0	0	0	0	0	0	0	0	0	0	0	0	57.746	0	63.636	0	58.209	0	0	0	0	0	0
Acema1-806083	100.000	43.231	27.729	29.258	28.118	36.689	30.144	44.880	45.312	41.152	43.487	40.496	38.528	33.256	44.956	45.633	28.372	28.633	31.116	37.554	47.059	28.605	27.862	42.562	30.435	45.657	41.545	32.543	44.072	30.169	30.518	29.481	28.947	29.954	37.273	37.875	34.328	31.778	42.857	31.544	41.387	36.364	43.158	30.769	40.359	28.855	34.346	30.621	28.964
Acema1-795050	100.000	53.488	25.410	27.459	27.310	67.901	51.916	26.667	54.065	52.682	65.439	65.771	62.992	47.279	63.218	62.566	46.322	45.664	25.553	73.179	52.727	26.105	50.867	49.808	52.591	71.154	49.049	52.434	64.138	47.093	48.343	49.398	47.969	53.592	53.626	51.527	53.269	28.019	66.034	24.587	51.013	48.252	47.841	47.979	48.168	50.352	45.698	47.414	52.308
Acema1-681458	100.000	31.553	26.415	22.832	25.152	51.482	26.571	28.485	38.667	32.796	60.870	29.464	30.556	31.990	34.890	49.865	29.144	29.144	29.562	61.230	38.288	26.174	31.635	34.264	30.068	50.136	32.461	27.523	31.105	26.810	28.716	30.137	25.914	29.024	28.191	29.603	27.219	29.565	50.000	28.021	36.490	30.793	35.248	26.455	30.153	29.084	29.046	25.326	27.139
Acema1-752605	100.000	35.304	26.585	23.237	22.276	27.014	25.500	25.620	29.173	26.721	26.475	25.600	25.466	22.835	34.426	35.843	27.391	22.168	27.027	54.383	27.496	24.077	0	35.914	26.372	35.407	28.114	23.038	35.088	23.267	25.081	26.173	24.950	25.823	22.660	23.090	26.316	26.177	33.618	26.552	34.596	25.622	27.406	22.824	23.422	22.591	28.680	23.229	23.466
Acema1-805110	100.000	0	0	0	0	0	0	0	0	0	0	0	0	0	0	0	0	0	0	0	0	0	0	0	0	0	0	0	0	0	0	0	0	0	0	0	0	0	0	0	0	0	0	0	0	0	0	0	0
Acema1-714305	100.000	55.273	30.337	24.009	23.913	48.364	27.273	31.148	38.400	27.352	24.451	23.507	47.253	30.833	38.127	36.852	24.494	25.907	23.133	41.992	29.175	24.035	24.582	37.814	24.074	67.283	28.205	24.122	33.889	23.741	34.043	28.800	23.834	24.332	25.714	31.633	32.961	26.790	45.338	25.971	44.898	25.737	29.779	30.332	34.673	36.264	25.176	33.854	22.563
Acema1-479107	100.000	0	0	0	0	0	0	0	0	0	0	0	0	0	0	0	0	0	0	0	0	0	0	0	0	0	0	0	0	0	0	0	0	0	0	0	0	0	0	0	0	0	0	0	0	0	0	0	0
Acema1-682129	100.000	66.038	0	0	0	54.464	30.556	0	0	0	81.132	0	0	0	58.462	59.048	0	0	0	0	0	0	0	49.425	0	85.714	0	0	65.517	0	0	0	0	0	0	0	0	0	76.786	0	63.333	0	0	0	0	0	0	0	0
Acema1-811256	100.000	26.087	0	0	0	0	0	0	25.161	26.733	29.442	0	0	0	0	24.852	0	0	0	26.316	0	0	0	29.515	0	27.206	0	0	0	0	0	0	0	0	0	0	0	0	25.311	0	33.645	0	25.595	0	0	0	0	0	0
Acema1-591004	100.000	70.391	40.000	40.755	38.636	82.241	40.036	0	42.159	43.542	46.729	41.404	42.832	41.360	45.665	44.149	39.855	39.855	42.777	47.701	44.362	0	41.966	45.150	42.096	85.640	45.693	39.753	55.435	41.499	40.748	40.917	41.573	40.374	39.446	39.965	41.055	0	80.000	0	75.185	40.575	43.456	39.493	41.869	40.490	42.578	40.975	0
Acema1-717317	100.000	49.612	0	28.378	0	26.500	25.541	0	30.244	0	26.816	45.669	26.263	27.830	43.023	45.492	28.293	26.609	30.846	27.723	26.368	0	0	24.390	26.977	62.257	26.027	26.852	52.555	26.160	0	26.523	27.230	28.111	26.056	29.268	28.358	25.267	28.293	25.098	26.636	27.570	23.276	27.358	25.664	0	0	27.083	35.443
Acema1-341351	100.000	36.875	0	0	0	31.522	0	0	0	0	35.443	28.481	32.468	0	28.105	42.408	0	0	38.298	33.333	0	0	0	33.113	0	33.962	0	0	0	0	0	0	0	0	0	0	0	0	0	0	31.515	0	0	0	0	0	0	0	0
Acema1-670570	100.000	46.667	0	0	0	45.161	33.871	43.662	48.980	0	66.667	42.857	39.437	41.270	38.356	38.356	37.681	37.681	39.394	50.000	0	42.857	0	51.724	42.222	68.605	44.000	37.500	40.000	43.103	37.500	39.062	0	35.897	50.000	51.020	40.816	0	46.032	38.889	39.286	37.097	50.980	32.258	32.836	41.071	0	35.938	46.429
Acema1-683463	100.000	0	0	0	0	0	0	0	0	0	0	0	0	0	0	0	0	0	0	0	0	0	0	0	0	0	0	0	0	0	0	0	0	0	0	0	0	0	0	0	0	0	0	0	0	0	0	0	0
Acema1-803987	100.000	25.862	0	0	0	0	0	0	0	0	34.091	0	0	0	0	25.000	0	0	0	33.010	0	0	0	0	0	37.143	0	0	0	0	0	0	0	0	0	0	0	0	38.356	0	0	0	0	0	0	0	0	0	0
Acema1-704406	100.000	31.392	29.104	30.827	29.924	35.185	31.829	50.602	27.203	28.682	39.159	28.598	34.409	41.463	47.619	37.540	29.104	28.571	24.929	35.316	30.597	29.684	39.815	33.824	28.000	37.763	28.920	40.625	31.043	29.044	24.828	25.391	24.609	26.296	28.413	27.928	28.467	0	45.254	0	34.512	28.873	28.302	29.008	26.493	26.571	27.273	29.885	24.912
Acema1-733437	100.000	33.147	0	0	0	65.722	0	40.118	35.048	34.985	48.233	43.235	46.626	0	44.545	59.718	0	0	0	53.034	37.742	0	31.861	0	0	67.630	39.297	0	43.787	0	0	0	0	0	0	0	0	0	61.329	34.884	43.072	0	39.159	0	0	0	0	0	0
Acema1-603083	100.000	26.812	33.333	26.829	34.375	71.579	32.990	58.204	36.364	58.049	74.471	31.169	60.507	33.036	58.310	60.091	35.897	36.667	31.731	70.962	33.663	39.510	46.388	64.340	40.402	74.119	57.590	25.926	34.568	32.990	34.021	34.021	35.417	31.897	34.375	34.375	30.476	35.922	35.294	43.160	62.006	31.959	58.425	45.361	34.375	31.731	40.448	35.577	31.250
Acema1-419354	100.000	52.747	26.339	0	26.797	64.738	24.925	48.718	35.027	49.246	69.505	47.989	48.148	28.053	46.791	63.130	30.370	26.300	28.367	63.926	40.000	28.213	33.226	56.452	27.688	75.758	42.901	25.362	44.571	26.966	24.149	25.723	28.053	0	25.693	28.859	26.837	48.718	69.761	29.744	55.585	0	45.087	28.339	23.509	0	25.503	0	27.119
Acema1-754500	100.000	68.515	46.296	48.073	48.582	79.684	47.948	28.008	31.545	29.515	77.734	65.753	66.536	52.015	70.437	83.762	52.672	52.672	54.970	82.806	60.208	47.101	24.843	66.412	47.715	88.212	30.042	48.015	66.600	50.763	48.748	47.159	48.669	49.331	53.089	48.399	51.172	30.382	83.897	31.780	69.880	49.907	30.040	51.145	48.184	51.145	47.467	48.638	50.000
Acema1-702512	100.000	72.093	48.571	47.743	47.765	88.095	50.355	71.021	65.238	65.238	89.762	73.522	73.995	52.009	71.596	82.033	48.810	48.810	49.169	85.442	69.286	49.289	53.444	75.117	52.257	91.429	67.619	51.522	70.139	49.412	51.429	48.471	48.700	48.810	52.857	51.179	48.357	52.370	54.801	53.682	73.709	51.300	69.118	49.286	48.397	51.544	47.897	49.528	51.415
Acema1-596981	100.000	46.755	28.535	31.285	32.836	67.810	24.161	51.136	33.663	42.063	67.370	44.059	42.593	36.788	46.472	64.767	28.021	28.278	26.500	61.392	44.444	25.753	42.798	50.000	0	68.387	40.000	27.500	53.930	27.778	31.390	28.829	30.672	34.091	29.104	31.220	30.939	30.247	67.276	35.556	50.339	30.131	40.838	26.934	25.887	25.686	32.022	27.446	27.168
Acema1-649726	100.000	52.841	33.333	39.355	30.942	66.447	31.834	36.770	38.202	38.760	65.033	37.879	42.353	38.298	53.216	63.333	30.104	33.333	30.357	57.333	42.292	28.333	31.466	57.471	38.411	68.874	42.742	32.927	50.847	0	40.000	27.444	30.570	35.484	35.669	32.540	34.225	41.262	61.695	41.477	57.471	34.225	42.491	30.481	29.218	35.000	32.796	33.108	34.574
Acema1-662169	100.000	28.431	27.976	27.545	28.571	76.457	27.381	32.692	28.188	27.749	65.784	24.862	27.200	28.571	25.311	73.602	27.607	27.607	29.545	74.545	36.264	27.381	29.530	28.205	33.333	81.432	26.590	25.614	30.769	26.786	27.879	28.856	29.167	25.581	23.030	29.299	27.976	24.483	74.222	27.723	25.714	22.917	39.286	32.710	30.519	26.190	29.167	28.571	31.013
Acema1-807145	100.000	59.872	29.337	31.618	28.350	74.393	31.306	55.741	51.897	59.259	75.421	58.286	58.020	29.014	53.520	72.514	29.619	29.760	32.353	66.538	55.015	30.192	28.571	65.971	29.619	80.957	56.112	28.276	56.244	26.639	28.000	28.854	29.874	28.450	28.169	25.869	29.981	32.524	72.004	33.333	68.345	28.452	68.085	28.291	30.018	26.955	26.779	28.571	31.298
Acema1-669123	100.000	57.597	41.544	37.450	39.807	85.116	42.640	57.772	46.154	45.621	85.340	60.331	60.552	42.676	55.701	80.000	38.363	38.363	42.320	83.153	45.418	38.809	40.420	59.383	39.746	88.080	45.746	37.728	52.483	35.740	43.608	40.850	42.905	38.393	43.548	39.516	42.736	46.600	85.449	41.074	58.824	41.379	46.367	39.394	40.722	42.088	33.165	37.324	42.230
Acema1-726407	100.000	78.105	60.580	63.023	60.054	89.216	61.584	84.466	76.299	73.290	89.542	78.571	82.680	60.684	78.065	89.869	58.284	55.917	63.127	84.516	76.129	53.425	67.742	85.761	54.987	93.137	82.903	60.234	74.448	60.350	62.500	61.823	58.757	60.000	58.357	58.777	61.446	67.314	90.850	61.967	85.531	59.831	82.909	62.178	59.322	60.000	57.103	60.000	57.184
Acema1-582561	100.000	31.395	0	40.625	0	67.857	51.379	40.580	32.597	27.600	71.100	44.493	23.457	25.431	39.792	52.646	0	0	0	46.203	29.545	0	0	30.114	0	73.008	32.571	0	39.130	0	36.184	38.760	44.056	43.116	21.569	48.805	0	0	68.448	0	28.571	40.711	30.387	0	49.117	0	0	39.858	0
Acema1-564574	100.000	40.816	33.668	36.453	0	76.316	34.272	51.575	32.056	0	69.281	53.680	36.207	31.416	56.000	63.226	34.574	35.450	34.466	68.889	36.207	25.434	0	50.333	25.243	82.292	41.627	0	49.784	35.885	36.723	30.903	36.458	0	35.526	30.846	32.979	30.085	59.443	30.846	56.098	0	39.269	33.854	35.204	34.615	0	0	34.043
Acema1-685848	100.000	33.248	32.704	28.319	44.516	48.077	32.919	34.116	34.024	39.683	45.287	33.245	35.049	34.451	36.364	45.599	33.929	46.452	43.787	41.826	40.000	25.879	30.653	30.917	35.965	49.733	34.255	28.116	36.223	34.302	31.790	30.990	42.767	33.125	31.414	29.559	27.835	39.175	46.792	35.740	30.300	29.836	35.248	46.795	31.677	47.742	28.465	29.940	27.221
Acema1-668354	100.000	0	0	0	0	0	0	0	0	0	0	0	0	0	0	52.764	0	0	0	0	0	0	0	0	0	55.769	0	0	0	0	0	0	0	0	0	0	0	0	0	0	0	0	0	0	0	0	0	0	0
Acema1-746687	100.000	39.490	0	0	0	36.816	27.239	39.024	0	0	47.445	42.308	34.969	0	0	26.567	33.544	33.544	34.328	37.063	0	0	0	41.379	0	29.394	0	0	31.469	37.984	0	0	0	27.240	0	33.981	0	0	48.438	0	30.086	33.824	0	36.752	0	0	0	36.923	0
Acema1-328162	100.000	28.698	21.387	0	0	59.563	26.000	0	0	34.858	62.853	53.846	53.073	28.788	28.235	32.669	24.224	24.224	0	32.857	18.957	0	0	37.799	0	64.609	0	0	45.430	0	26.531	30.357	24.845	23.684	0	26.050	0	0	59.438	0	60.996	0	23.500	25.899	28.649	0	0	23.636	0
Acema1-680824	100.000	53.511	30.928	31.152	32.041	79.592	38.799	34.259	38.916	0	24.352	35.253	41.432	52.525	51.214	78.271	43.341	43.584	30.649	30.933	39.359	0	0	64.988	29.381	83.683	44.820	26.822	32.886	49.389	27.204	31.283	23.577	43.280	55.904	27.189	30.073	0	65.315	0	58.297	30.303	49.764	30.239	24.880	45.966	0	28.219	26.485
Acema1-669258	100.000	30.459	27.473	34.783	28.476	28.095	31.977	29.391	37.478	29.752	35.160	28.550	30.198	23.577	29.038	30.241	27.823	27.823	28.571	37.629	31.949	0	29.412	29.965	32.955	26.761	31.928	26.746	27.875	27.976	33.520	30.000	27.778	28.287	28.824	25.414	31.461	28.125	29.930	32.298	28.187	33.333	32.137	32.168	28.893	29.651	28.000	28.968	28.934
Acema1-292232	100.000	54.796	48.416	48.254	48.164	54.052	49.330	55.643	53.657	54.589	52.977	56.639	55.460	47.807	52.632	53.196	46.485	46.109	46.990	53.483	58.579	44.625	42.035	55.799	45.915	82.585	58.267	47.136	51.823	52.118	45.937	48.504	47.579	49.050	47.889	46.773	48.000	49.906	54.658	51.812	56.206	44.775	57.870	46.051	48.923	51.378	44.786	46.086	48.954
Acema1-668849	100.000	0	0	0	0	62.069	0	0	0	0	85.294	44.444	55.556	0	0	42.500	0	0	0	77.143	0	0	0	0	0	51.899	0	0	0	0	0	0	0	0	0	0	0	0	0	0	0	0	0	0	0	0	0	0	0
Acema1-643604	100.000	48.720	0	0	0	74.633	0	45.673	39.940	40.753	76.360	50.492	58.696	0	44.766	71.239	0	0	0	73.991	44.275	0	23.313	54.013	0	85.014	44.945	0	47.808	0	0	0	0	0	0	0	0	26.087	75.461	36.788	53.728	0	43.109	0	0	0	0	0	0
Acema1-684805	100.000	0	0	0	0	0	0	0	0	0	50.694	0	0	0	0	37.063	0	0	0	0	0	0	0	0	0	53.465	0	0	0	0	0	0	0	0	0	0	0	0	29.730	0	0	0	0	0	0	0	0	0	0
Acema1-375454	100.000	0	0	0	0	0	0	0	0	0	0	0	0	0	0	0	0	0	0	0	0	0	0	0	0	0	0	0	0	0	0	0	0	0	0	0	0	0	0	0	0	0	0	0	0	0	0	0	0
Acema1-676699	100.000	27.966	0	0	0	42.319	0	26.050	25.072	27.206	65.217	31.579	31.034	0	28.521	54.310	0	0	0	55.682	30.925	0	0	31.844	0	64.655	29.132	0	28.232	0	0	0	0	0	0	0	0	0	44.258	0	31.761	0	29.096	0	0	0	0	0	0
Acema1-675941	100.000	25.368	54.508	55.800	55.556	45.977	57.172	73.939	28.333	25.000	43.048	78.311	71.698	51.052	74.560	77.861	54.257	54.257	52.974	80.534	26.012	53.400	25.000	29.703	55.513	82.600	24.453	54.115	55.278	54.795	51.418	51.690	55.332	54.475	54.646	53.933	52.611	0	25.277	0	28.810	54.858	26.070	53.585	53.861	52.000	53.196	56.057	53.400
Acema1-684797	100.000	77.996	32.603	31.702	28.986	88.758	30.867	76.663	73.474	70.793	87.514	77.584	76.206	30.702	71.610	88.424	26.012	28.472	29.078	82.733	73.502	31.674	0	78.864	25.414	93.597	74.313	28.226	74.461	28.169	31.210	24.000	31.042	25.850	28.105	32.762	30.088	0	89.637	23.923	79.299	25.828	73.502	28.148	30.169	28.169	28.947	31.078	28.926
Acema1-677665	100.000	56.322	33.544	0	30.556	77.091	31.792	50.658	46.919	46.119	80.515	46.130	60.234	32.955	65.405	67.260	0	0	32.231	74.315	57.862	0	36.774	54.305	0	80.277	52.727	0	64.815	33.537	33.600	33.526	32.240	27.442	31.461	30.526	33.333	32.895	71.429	34.555	52.288	32.716	54.706	33.333	31.053	36.842	33.702	39.080	0
Acema1-731756	100.000	32.272	0	0	0	29.801	30.531	29.341	0	0	32.373	32.955	29.630	0	0	34.524	24.826	25.866	29.610	31.536	0	0	0	31.915	0	31.115	0	0	30.913	30.556	0	0	0	25.791	0	23.242	0	0	29.331	0	34.763	27.059	0	30.110	0	0	0	24.615	0
Acema1-595215	100.000	50.661	0	0	0	67.897	0	37.736	31.967	0	60.333	43.243	42.222	0	43.571	63.211	0	0	0	50.160	31.746	0	0	42.808	0	74.832	33.831	0	48.249	0	0	0	0	0	0	0	0	0	63.929	0	44.068	0	31.776	0	0	0	0	0	0
Acema1-751834	100.000	39.000	42.574	27.957	32.479	31.034	39.175	36.220	35.294	31.776	25.758	43.750	0	40.217	27.200	49.107	32.407	32.407	0	41.818	27.586	36.449	0	53.261	40.476	54.545	40.625	36.458	33.929	0	35.023	39.362	29.167	26.941	34.975	39.362	33.628	26.519	43.094	0	41.053	35.106	29.310	31.628	39.623	41.584	39.655	27.917	40.217
Acema1-671848	100.000	68.239	48.795	48.795	52.203	84.906	50.505	55.987	60.802	58.861	82.390	53.722	51.780	51.736	70.642	86.250	50.725	46.179	50.526	87.066	66.107	47.797	56.000	73.270	53.846	88.679	63.208	55.426	69.592	51.186	55.426	52.903	52.857	51.864	48.048	52.000	50.000	54.485	87.736	52.581	76.415	50.333	58.065	49.793	50.943	50.508	50.169	47.973	0
Acema1-583013	100.000	56.968	31.159	33.333	31.718	82.828	30.455	58.377	43.829	39.426	80.808	59.204	58.225	28.899	49.265	80.556	33.333	34.524	33.929	56.219	41.538	30.568	30.038	61.905	31.336	84.557	41.337	36.970	49.354	29.956	31.364	30.275	33.333	32.877	33.480	33.143	36.905	35.577	78.446	34.392	62.500	30.734	43.005	35.294	33.028	33.184	36.257	28.514	35.329
Acema1-354719	100.000	0	0	0	0	0	0	0	0	0	0	0	0	0	0	0	0	0	0	0	0	0	0	0	0	0	0	0	0	0	0	0	0	0	0	0	0	0	0	0	0	0	0	0	0	0	0	0	0
Acema1-740265	100.000	0	0	0	0	0	0	0	0	0	0	0	0	0	0	0	0	0	0	0	0	0	0	0	0	0	0	0	0	0	0	0	0	0	0	0	0	0	0	0	0	0	0	0	0	0	0	0	0
Acema1-581927	100.000	68.827	26.606	24.951	28.814	69.828	27.139	25.532	27.140	26.285	66.843	65.523	64.310	27.475	71.429	80.412	25.651	25.651	27.361	68.566	25.000	27.937	27.027	71.331	27.139	83.019	28.011	28.859	62.222	28.497	29.876	25.959	27.477	27.594	27.200	28.155	26.200	30.570	77.530	25.455	71.380	27.128	25.835	30.402	25.697	27.536	24.163	29.095	29.189
Acema1-87596	100.000	0	0	0	0	0	0	0	0	0	0	0	0	0	0	0	0	0	0	0	0	0	0	0	0	0	0	0	0	0	0	0	0	0	0	0	0	0	0	0	0	0	0	0	0	0	0	0	0
Acema1-688998	100.000	31.061	0	0	27.184	0	0	0	35.612	29.185	0	0	0	27.074	0	30.566	0	0	25.926	0	0	0	0	28.179	26.619	36.364	25.926	0	32.955	0	27.969	25.869	0	29.508	0	0	0	0	36.162	0	28.289	0	33.745	0	0	0	0	0	26.364
Acema1-747296	100.000	39.406	31.594	33.432	34.593	39.925	33.888	39.172	40.508	42.745	37.224	40.019	53.996	34.126	39.962	56.308	31.324	31.324	33.523	41.261	40.842	28.851	0	42.609	34.844	38.756	47.668	32.425	37.316	33.133	31.977	32.952	32.384	34.948	33.103	34.026	33.497	39.234	31.814	40.971	43.092	32.956	41.359	33.610	34.834	33.840	30.769	32.643	34.239
Acema1-104924	100.000	77.326	0	0	0	87.055	0	70.806	72.721	71.387	88.000	74.782	75.073	0	75.503	85.984	0	0	0	50.549	0	0	0	79.024	0	90.823	73.169	0	76.710	0	0	0	0	0	0	0	0	55.015	86.536	54.386	79.197	0	73.102	0	0	55.434	0	0	0
Acema1-719911	100.000	91.385	80.492	82.594	79.661	96.779	79.507	87.957	85.736	88.852	95.385	85.144	86.634	79.263	88.387	61.301	79.199	79.199	82.372	62.500	85.583	82.430	77.914	89.755	80.308	97.546	84.733	81.803	92.131	80.460	78.395	78.963	80.492	81.054	81.639	73.719	79.967	79.353	97.243	80.890	90.367	79.242	88.158	78.891	80.624	81.054	77.610	81.117	82.459
Acema1-761435	100.000	29.725	58.621	58.621	58.621	25.507	42.857	25.692	36.364	82.759	58.584	27.465	27.417	0	26.344	37.702	58.621	58.621	0	43.017	21.404	30.556	55.319	29.326	48.649	67.325	26.214	36.232	24.227	58.621	0	0	58.621	58.621	0	0	22.318	0	47.856	35.938	30.853	58.621	29.456	58.621	58.621	0	0	58.621	0
Acema1-795642	100.000	30.454	24.661	23.552	24.670	43.626	27.473	28.730	23.718	23.200	39.175	28.136	27.944	23.673	29.698	40.120	24.711	29.540	28.877	36.122	25.638	25.879	23.232	28.688	25.422	45.810	24.729	28.824	30.454	23.739	22.312	26.577	25.368	23.721	23.910	24.958	21.673	24.467	39.684	23.835	30.233	29.263	25.765	23.910	25.350	26.812	35.115	22.931	25.556
Acema1-681726	100.000	31.068	32.948	36.488	35.461	59.942	23.077	44.643	40.329	45.164	40.000	31.183	32.836	25.630	46.619	53.133	30.822	30.822	24.060	57.542	48.270	34.862	36.088	49.553	27.941	62.110	41.942	26.493	42.593	27.586	24.904	26.627	22.709	26.816	26.984	31.638	24.800	34.516	60.084	33.043	30.851	22.476	44.840	31.148	27.119	30.120	34.483	23.922	27.935
Acema1-708799	100.000	37.380	20.724	22.475	20.566	39.296	24.755	27.143	21.991	0	31.848	36.647	35.048	19.912	39.293	39.906	22.762	22.622	24.144	41.525	33.564	0	22.767	40.613	22.280	40.945	31.536	22.317	36.138	23.747	19.957	20.044	20.159	21.762	23.288	23.062	22.047	20.181	38.077	24.561	58.624	26.061	35.213	22.581	22.979	23.693	0	21.325	21.785
Acema1-807036	100.000	0	0	0	0	0	0	0	0	0	0	0	0	0	0	23.721	0	0	0	0	0	0	0	0	0	0	0	0	0	0	0	0	0	0	0	0	0	0	0	0	0	0	0	0	0	0	0	0	0
Acema1-150002	100.000	28.399	0	0	0	0	0	28.010	24.694	0	28.611	0	0	0	0	31.461	0	0	0	0	23.045	0	0	28.659	0	28.325	0	0	0	0	0	0	0	0	0	0	0	0	0	0	0	0	31.734	0	0	0	0	0	0
Acema1-710277	100.000	45.089	0	0	0	64.746	0	0	76.786	74.359	65.625	39.815	38.835	0	39.189	66.327	0	0	0	73.379	72.464	0	0	47.423	0	76.950	51.948	0	39.147	0	0	0	0	0	0	0	0	0	73.077	0	47.766	0	54.128	0	0	0	0	0	0
Acema1-672201	100.000	65.057	0	0	0	32.292	0	0	27.451	0	0	0	0	0	0	29.204	0	0	0	0	0	0	0	0	0	77.958	0	0	0	0	0	0	0	0	0	0	0	0	34.375	20.482	28.571	0	0	0	0	0	0	0	0
Acema1-634169	100.000	0	0	0	0	0	0	0	0	0	0	0	0	0	0	0	0	0	0	41.026	0	0	0	23.776	0	0	0	0	0	0	0	0	0	0	0	0	0	0	0	0	0	0	0	0	0	0	0	0	0
Acema1-644777	100.000	45.167	30.149	33.265	30.621	37.478	39.649	42.882	30.886	31.164	44.911	41.860	38.036	31.681	48.007	56.873	29.060	28.571	31.518	38.644	34.279	35.659	34.715	47.987	32.323	60.622	33.022	40.847	42.672	33.253	31.343	31.064	27.533	32.919	33.548	38.629	30.426	22.837	46.612	22.824	52.035	38.811	35.205	34.056	32.135	31.340	40.636	30.290	27.651
Acema1-156035	100.000	0	0	0	0	36.025	0	32.237	46.000	0	42.857	24.852	32.540	0	0	33.803	0	0	0	25.000	28.188	0	0	35.606	0	31.095	28.902	0	0	0	0	0	0	0	0	0	0	0	31.321	0	0	0	29.630	0	0	0	0	0	0
Acema1-678306	100.000	23.605	0	0	0	24.490	0	29.121	24.702	32.448	24.615	25.786	39.744	25.150	0	62.269	0	0	0	24.233	0	0	0	32.295	0	51.053	21.490	0	44.180	24.523	0	0	0	0	0	23.837	0	0	33.604	0	29.855	0	24.646	0	0	0	0	0	25.094
Acema1-635007	100.000	39.364	34.954	25.524	35.202	87.305	41.509	32.847	29.526	33.761	41.718	40.612	39.749	40.748	76.829	43.080	34.447	34.704	31.315	39.530	36.830	24.834	30.753	34.056	34.505	43.413	31.551	35.153	42.857	37.716	32.292	25.941	35.914	37.307	38.507	36.129	35.464	24.711	45.301	30.000	38.661	39.148	38.512	36.933	35.945	45.012	38.534	37.611	34.707
Acema1-424243	100.000	0	0	0	0	0	0	0	0	0	0	0	0	0	0	0	0	0	0	0	0	0	0	0	0	0	0	0	0	0	0	0	0	0	0	0	0	0	0	0	0	0	0	0	0	0	0	0	0
Acema1-554225	100.000	43.902	0	0	0	29.302	31.282	26.455	0	0	42.233	31.068	37.838	0	0	38.793	33.796	33.796	30.952	38.235	0	0	0	48.744	24.725	41.791	0	0	32.927	33.333	0	0	0	28.319	0	27.826	0	0	37.766	0	36.585	27.273	30.709	42.063	0	0	0	29.911	0
Acema1-735069	100.000	0	0	0	0	0	0	0	0	0	0	0	0	0	0	0	0	0	0	0	0	0	0	0	0	0	0	0	0	0	0	0	0	0	0	0	0	0	0	0	0	0	0	0	0	0	0	0	0
Acema1-677364	100.000	56.827	33.213	28.897	29.487	43.248	41.091	35.146	32.079	38.676	28.511	60.037	63.720	42.125	47.856	58.407	30.730	30.282	33.272	49.892	41.021	27.434	0	43.627	35.832	47.601	35.106	31.737	41.509	32.192	36.545	35.461	31.712	44.383	26.749	30.849	31.851	26.106	60.370	24.379	44.565	53.297	45.246	29.317	32.384	30.382	29.878	31.088	32.353
Acema1-690960	100.000	44.828	0	29.310	22.778	30.108	25.946	60.976	37.234	40.000	42.500	31.183	29.897	25.304	30.108	44.330	0	0	0	50.895	0	0	0	38.298	33.333	32.258	0	23.951	29.381	27.273	24.416	22.021	24.432	23.978	0	0	57.447	0	48.837	0	61.224	21.739	55.102	0	18.579	21.842	27.099	23.243	0
Acema1-770874	100.000	39.387	36.683	36.842	38.243	45.038	37.255	37.054	36.386	42.424	43.367	41.371	38.409	34.577	39.950	43.379	38.727	36.627	34.634	42.931	41.076	35.913	33.075	40.559	35.619	42.532	35.250	34.165	39.599	34.223	32.432	37.368	36.181	35.422	35.910	34.286	36.364	35.248	44.501	36.623	39.130	35.854	41.206	36.480	36.432	34.236	37.215	37.437	36.031
Acema1-72684	100.000	25.073	0	0	0	34.211	0	0	0	0	28.477	0	0	0	23.684	24.324	0	0	0	22.899	0	0	0	0	0	42.478	0	0	0	0	0	0	0	0	0	0	0	0	27.874	0	29.787	0	0	0	0	0	0	0	0
Acema1-577206	100.000	74.803	62.500	59.041	62.527	88.798	62.921	51.316	75.652	75.319	84.306	82.618	80.659	62.745	77.827	84.407	60.426	60.000	66.207	53.049	74.530	60.171	54.167	78.008	64.471	90.600	83.223	61.996	75.664	65.324	60.265	63.758	65.022	64.254	69.014	62.716	63.020	55.556	87.935	58.087	78.378	60.129	81.590	61.688	64.758	62.446	61.364	65.105	63.203
Acema1-177963	100.000	0	0	0	0	31.203	0	0	0	0	31.977	0	0	0	0	26.286	0	0	0	0	0	0	0	0	0	35.849	0	0	0	0	0	0	0	0	0	0	0	0	29.452	0	0	0	0	0	0	0	0	0	0
Acema1-75687	100.000	29.104	0	0	0	46.269	0	0	32.500	27.545	38.136	36.429	34.746	0	0	44.776	0	0	0	23.504	0	0	0	30.899	0	48.438	0	0	32.778	0	0	0	0	0	0	0	0	0	35.238	0	26.761	0	32.456	0	0	0	0	0	0
Acema1-703481	100.000	48.889	48.940	51.504	48.759	83.359	48.496	52.462	68.031	52.661	83.254	52.652	52.941	48.987	50.832	85.965	47.761	46.269	49.168	78.707	38.721	34.305	33.566	50.462	36.059	88.535	49.908	48.905	50.647	46.809	46.312	47.434	50.188	49.468	34.118	49.343	46.422	46.783	84.462	46.967	51.201	44.504	51.941	47.515	47.695	51.745	47.117	49.436	47.865
Acema1-776635	100.000	30.575	30.108	27.488	28.249	28.444	28.037	28.279	28.056	27.033	32.996	23.898	27.079	26.500	26.882	36.128	27.461	27.461	26.531	27.249	25.123	28.000	28.079	34.557	28.814	34.682	27.083	27.556	27.477	28.788	27.136	27.041	28.922	27.778	30.435	26.484	29.474	30.672	39.839	28.500	35.268	27.957	27.593	27.179	27.638	29.381	25.339	24.873	25.405
Acema1-32631	100.000	0	25.194	23.462	25.806	0	23.757	0	0	0	0	0	0	23.611	0	0	25.610	25.610	26.613	0	23.529	0	0	0	24.433	50.445	0	0	0	26.446	0	25.926	26.996	27.419	22.406	26.360	26.050	24.038	0	27.419	0	25.911	23.552	25.101	24.153	21.867	22.396	23.293	25.191
Acema1-587520	100.000	27.344	0	0	0	25.311	21.958	25.573	26.910	24.907	73.961	25.373	24.632	37.089	25.200	68.956	25.984	25.984	37.079	65.193	25.856	39.458	0	40.663	25.498	78.237	0	37.237	59.763	30.370	34.954	0	0	28.289	41.667	33.636	24.066	27.600	69.529	24.340	41.411	32.927	48.012	26.163	0	33.429	34.242	0	0
Acema1-708078	100.000	41.224	28.500	29.046	26.943	33.175	31.760	46.939	29.384	31.532	50.612	44.882	46.063	36.232	47.034	55.649	32.589	32.589	37.500	33.838	45.217	28.384	34.722	40.541	32.870	54.733	29.474	30.672	32.447	33.921	25.128	29.310	30.198	32.843	33.333	36.041	33.473	27.875	49.206	23.759	51.575	30.288	31.416	35.593	28.340	32.301	33.333	34.545	29.218
Acema1-2441	100.000	51.648	35.644	29.208	30.542	59.167	32.673	42.604	32.133	31.008	63.840	41.595	41.034	38.614	42.971	60.880	38.235	38.235	30.030	63.043	36.141	36.715	30.622	57.726	36.408	67.337	37.619	38.318	42.400	36.275	31.034	35.610	33.175	30.870	32.683	28.972	33.945	32.620	61.765	41.573	60.714	34.975	34.694	34.579	33.824	33.663	35.294	33.333	35.577
Acema1-670179	100.000	0	0	0	0	0	0	0	0	0	0	0	0	0	0	0	0	0	0	0	0	0	0	0	0	0	0	0	0	0	0	0	0	0	0	0	0	0	0	0	0	0	0	0	0	0	0	0	0
Acema1-237480	100.000	0	0	0	0	0	0	0	0	0	30.967	0	0	30.052	26.740	29.955	0	0	28.926	22.828	28.791	0	0	27.774	0	27.618	0	0	0	0	0	0	0	0	0	27.855	0	0	26.548	0	25.384	26.792	0	0	0	0	0	0	0
Acema1-674241	100.000	0	0	0	0	0	0	0	0	0	0	0	0	0	0	0	0	0	0	0	0	0	0	0	0	0	0	0	0	0	0	0	0	0	0	0	0	0	0	0	0	0	0	0	0	0	0	0	0
Acema1-805751	100.000	0	0	0	0	0	0	0	0	0	0	0	0	0	0	0	0	0	0	0	0	0	0	0	0	0	0	0	0	0	0	0	0	0	0	0	0	0	0	0	0	0	0	0	0	0	0	0	0
Acema1-757790	100.000	68.813	54.157	56.103	52.525	27.189	60.471	0	26.382	29.858	0	28.211	23.202	63.765	26.374	70.101	51.591	51.364	63.380	26.478	25.697	31.787	0	26.682	61.224	83.019	0	54.588	25.991	54.756	58.957	57.895	56.235	58.409	46.875	55.142	57.273	0	25.287	0	27.460	57.845	0	52.235	56.629	58.216	32.969	56.591	55.329
Acema1-727429	100.000	0	0	0	0	0	0	0	0	0	0	0	0	0	0	34.848	0	0	0	0	0	0	0	41.892	0	47.761	0	0	0	0	0	0	0	0	0	0	0	0	37.879	0	39.437	0	0	0	0	0	0	0	0
Acema1-589868	100.000	41.727	0	0	0	41.270	30.097	0	41.379	0	41.096	38.028	42.177	0	42.105	41.781	0	34.409	0	47.967	0	0	0	43.885	0	49.630	39.552	0	44.275	0	0	0	0	0	0	0	0	0	43.243	0	43.165	0	0	28.099	0	0	0	32.184	0
Acema1-675301	100.000	59.582	39.672	40.798	38.906	59.441	39.308	44.333	34.155	37.162	68.641	45.130	46.528	40.268	50.174	66.078	40.550	40.956	37.627	57.343	39.792	39.815	31.655	50.859	39.404	66.551	40.206	38.487	48.658	38.567	39.803	41.489	40.000	41.538	35.495	38.832	52.721	32.500	50.842	35.088	52.577	39.041	47.213	39.456	43.667	45.205	38.333	40.367	51.370
Acema1-743638	100.000	0	0	0	0	0	0	0	0	0	0	0	0	0	0	0	0	0	0	0	0	0	0	0	0	0	0	0	0	0	0	0	0	0	0	0	0	0	0	0	0	0	0	0	0	0	0	0	0
Acema1-598819	100.000	24.852	0	0	0	0	0	0	23.509	0	22.086	0	22.977	25.510	0	25.570	0	0	0	20.536	0	0	0	35.230	0	23.861	22.922	0	0	0	0	0	0	0	0	0	0	0	22.630	0	22.865	0	24.119	0	0	0	0	0	0
Acema1-547571	100.000	31.579	0	0	0	34.125	30.473	26.019	0	0	31.667	33.426	31.909	0	0	36.657	28.152	29.191	28.367	34.593	0	0	0	34.706	0	48.630	0	0	32.911	30.702	0	0	0	29.794	0	27.083	0	0	33.714	0	35.593	29.532	0	29.155	0	0	0	31.117	0
Acema1-297598	100.000	0	0	0	0	0	0	0	0	0	0	0	0	0	0	0	0	0	0	0	0	0	0	0	0	0	0	0	0	0	0	0	0	0	0	0	0	0	0	0	0	0	0	0	0	0	0	0	0
Acema1-695964	100.000	0	0	0	0	0	0	0	0	0	0	0	0	0	0	0	0	0	0	0	0	0	0	0	0	0	0	0	0	0	0	0	0	0	0	0	0	0	0	0	0	0	0	0	0	0	0	0	0
Acema1-55503	100.000	26.761	0	0	0	40.000	0	0	0	29.293	24.000	0	0	0	28.889	34.375	0	0	0	28.302	39.062	0	0	25.352	0	28.462	34.375	0	29.530	0	0	0	0	0	0	0	0	0	35.833	0	29.630	0	51.351	0	0	0	0	0	0
Acema1-802115	100.000	70.647	25.806	0	35.556	88.000	34.916	73.088	0	33.133	89.813	69.242	72.818	33.029	76.000	84.571	35.337	35.735	36.988	87.983	36.593	24.074	28.341	33.221	26.917	90.714	38.255	25.926	72.146	34.950	35.714	37.021	34.914	36.709	0	34.942	33.876	45.161	90.728	47.740	74.857	31.294	36.771	35.235	36.431	34.604	26.728	35.380	35.171
Acema1-800712	100.000	65.217	36.364	39.623	29.254	85.841	38.760	48.537	55.591	58.571	78.035	60.294	63.548	31.461	61.878	68.644	31.230	31.230	40.625	76.791	72.441	28.612	33.696	60.556	38.261	84.680	57.726	33.333	59.116	41.406	32.441	42.574	38.017	41.000	42.857	31.250	30.599	29.379	81.871	34.940	60.428	29.703	54.046	32.632	40.769	38.168	31.373	40.816	40.476
Acema1-100057	100.000	50.789	0	0	0	67.635	0	46.980	38.235	45.259	66.896	55.096	54.403	0	52.427	64.975	0	0	0	63.636	43.569	0	27.299	53.591	0	67.545	48.638	0	44.496	24.603	0	0	0	0	0	0	0	32.018	58.108	33.878	53.571	0	48.047	0	0	0	0	32.727	0
Acema1-700743	100.000	74.937	62.305	60.000	65.574	90.160	66.450	83.934	72.012	64.675	90.544	72.525	71.122	64.356	83.596	73.098	57.372	60.000	62.025	92.746	79.054	61.656	63.158	78.351	63.385	93.617	74.691	54.032	73.068	68.647	62.840	65.902	59.128	65.372	63.077	67.657	64.000	62.829	91.848	53.674	78.351	63.190	66.667	62.623	67.213	68.852	60.870	65.902	61.333
Acema1-582721	100.000	58.640	35.530	33.708	34.903	87.263	33.237	55.643	49.383	55.556	77.708	59.783	57.273	32.164	51.309	84.788	34.615	34.615	34.483	82.301	58.543	31.034	38.315	64.365	38.855	84.778	56.456	31.402	53.743	34.604	35.030	33.240	33.983	32.011	33.516	33.811	34.262	38.158	76.240	41.143	65.000	35.393	60.256	34.626	33.424	32.635	31.902	32.782	34.167
Acema1-754606	100.000	74.448	62.287	61.890	60.091	85.127	60.062	73.669	69.318	67.806	81.268	69.972	76.694	63.562	73.476	82.394	61.431	61.431	62.969	79.516	71.494	62.009	63.516	68.625	57.948	86.421	71.733	62.424	68.571	58.309	58.475	50.631	64.345	60.451	60.656	61.912	59.844	65.767	85.532	62.866	69.971	58.626	70.597	61.735	60.060	60.802	65.816	62.025	57.771
Acema1-646231	100.000	56.818	45.570	46.711	41.038	54.229	45.000	47.810	48.667	52.381	53.209	51.012	53.909	51.034	51.596	54.264	44.720	25.664	46.154	63.673	53.595	27.778	42.544	56.221	40.367	51.358	44.186	46.541	25.490	42.718	48.052	42.775	43.709	45.000	48.344	45.963	37.453	56.311	50.384	46.626	57.674	43.192	51.744	43.478	42.353	37.727	45.833	44.654	44.898
Acema1-367882	100.000	39.059	0	0	0	55.703	0	37.108	34.158	33.511	54.569	42.268	38.503	0	39.093	54.474	0	0	0	48.413	37.922	0	22.881	42.597	0	58.466	42.308	0	40.506	0	0	0	0	0	0	0	0	34.899	57.480	34.058	43.041	0	40.759	0	0	0	0	0	0
Acema1-585974	100.000	69.518	50.870	50.424	51.173	85.746	51.351	64.551	61.488	62.031	83.885	69.130	67.603	50.885	60.215	84.768	0	47.094	53.846	86.667	60.579	49.190	54.977	71.681	53.913	87.305	62.896	49.471	56.680	39.683	52.052	46.347	52.665	50.206	53.728	52.268	51.410	57.014	84.222	55.799	72.345	43.856	62.785	46.817	54.018	51.188	47.835	53.712	51.591
Acema1-611860	100.000	44.917	26.794	25.899	28.535	72.581	25.602	33.954	41.902	32.244	63.023	35.887	34.728	29.289	41.501	65.025	31.923	31.923	30.435	62.281	38.889	34.146	30.095	46.309	28.861	71.209	38.424	27.353	41.928	30.396	25.935	27.833	28.713	29.040	31.200	25.648	33.206	26.852	67.123	27.753	46.532	26.972	36.683	29.167	26.098	34.100	32.000	33.077	30.916
Acema1-799027	100.000	51.229	0	0	0	30.279	0	33.000	40.000	0	79.339	32.035	32.906	0	29.562	25.983	0	0	0	32.479	0	0	0	36.287	0	83.817	32.645	0	27.928	0	0	0	0	0	0	0	0	0	25.000	0	36.923	0	0	0	0	0	0	45.000	0
Acema1-578051	100.000	57.877	35.301	39.014	35.591	77.802	37.250	52.979	48.695	51.991	80.459	59.115	47.934	37.317	61.947	67.384	35.689	34.752	35.123	76.915	53.316	35.039	37.812	57.947	33.714	82.879	50.345	34.444	59.978	36.574	35.242	36.903	38.511	35.491	34.332	36.044	35.011	36.705	75.978	39.658	60.938	33.676	50.466	36.170	35.991	35.880	41.424	36.683	36.406
Acema1-639521	100.000	48.381	34.969	61.538	41.071	69.750	61.321	50.194	44.643	51.176	68.798	55.078	54.615	37.237	55.028	66.085	37.500	37.798	54.206	65.823	44.565	35.024	48.521	55.849	60.748	76.426	45.652	53.659	51.238	59.434	56.075	60.748	58.974	39.216	37.500	36.202	38.187	50.909	67.176	51.042	57.865	62.037	51.156	52.459	36.970	39.589	34.211	36.254	37.669
Acema1-754689	100.000	28.178	24.550	24.706	31.206	72.854	24.902	26.995	26.848	27.789	73.980	27.731	29.020	36.797	29.025	75.687	25.720	24.897	28.544	72.050	30.192	34.746	23.160	41.598	24.409	74.855	28.514	25.820	28.392	30.409	23.385	23.230	35.985	35.240	26.079	28.803	37.090	25.612	73.308	24.289	57.831	75.053	29.644	26.337	24.740	25.309	26.265	34.757	25.319
Acema1-600566	100.000	56.211	45.737	44.000	44.929	72.922	46.199	58.343	58.860	53.350	72.852	60.572	60.500	41.353	60.149	71.553	47.500	47.500	41.322	70.611	62.040	42.063	54.188	60.477	44.535	69.697	58.798	45.381	61.827	46.610	41.958	45.763	43.220	40.984	40.945	40.909	45.060	49.487	72.250	35.878	60.553	45.161	60.277	46.244	47.458	35.106	42.623	47.458	42.857
Acema1-629829	100.000	52.941	28.643	27.778	24.670	68.902	24.828	43.056	48.611	32.479	61.732	53.265	47.755	26.923	54.915	60.245	0	0	25.110	63.610	44.937	26.984	26.154	55.369	26.384	72.036	36.313	24.242	52.508	0	0	25.150	0	0	28.070	29.057	25.600	30.945	65.229	43.421	47.603	0	39.661	0	0	0	28.378	0	0
Acema1-589815	100.000	46.486	21.234	23.462	28.571	68.910	22.146	36.160	28.954	22.714	71.638	31.689	32.171	23.673	49.774	58.565	25.688	25.688	23.591	70.997	33.418	41.860	20.259	54.289	27.668	74.972	35.798	40.206	49.213	29.927	24.390	22.568	26.385	22.493	40.698	25.000	23.423	21.995	66.820	23.981	54.229	24.280	38.548	26.389	21.834	24.288	23.881	24.815	30.233
Acema1-639218	100.000	42.617	36.604	33.067	35.008	65.906	35.341	49.009	39.096	43.707	64.295	45.305	27.914	40.546	41.829	68.889	34.907	34.790	34.733	60.108	47.635	36.911	35.946	42.051	35.285	67.903	42.353	36.408	38.968	35.966	38.072	38.165	37.266	38.534	32.383	34.775	37.615	36.293	62.564	32.379	42.283	32.850	49.548	35.410	36.891	33.386	33.772	34.500	35.140
Acema1-578959	100.000	78.676	60.933	59.519	61.011	88.820	60.390	79.236	74.518	73.696	89.542	77.945	80.269	59.693	79.232	88.653	61.189	61.387	59.501	82.846	78.017	58.698	61.398	83.706	59.745	89.912	78.453	61.813	80.568	59.967	60.134	59.838	60.809	40.741	60.011	60.323	59.881	46.139	88.341	42.941	82.568	60.726	78.922	61.959	59.706	62.819	60.513	61.202	63.018
Acema1-99299	100.000	27.405	0	0	0	45.272	0	0	0	0	63.529	28.896	28.571	0	0	51.156	0	0	0	50.448	0	0	0	30.699	0	69.298	0	0	0	0	0	0	0	0	0	0	0	0	50.578	0	30.473	0	0	0	0	0	0	0	0
Acema1-597707	100.000	65.377	38.113	37.196	34.375	73.432	37.997	49.832	45.136	47.465	73.134	51.256	51.375	47.273	59.401	65.347	36.023	34.451	35.738	65.913	50.095	34.170	29.670	66.430	38.508	74.740	46.181	38.343	55.092	35.579	35.897	36.697	36.993	36.503	39.157	36.577	36.139	33.216	72.165	36.479	67.673	34.314	48.881	35.652	33.398	36.364	32.194	37.138	33.902
Acema1-667864	100.000	83.554	60.489	60.816	60.489	68.293	61.145	84.632	83.133	81.526	57.407	81.096	80.076	57.916	85.606	92.803	61.179	61.429	62.500	92.789	80.843	60.117	70.659	86.200	62.978	95.943	82.150	58.954	78.634	61.224	61.429	59.305	60.204	60.204	59.639	59.918	59.796	65.020	94.707	64.659	86.011	61.429	82.530	61.224	61.429	61.633	58.252	60.121	57.631
Acema1-711957	100.000	43.886	0	0	0	72.190	0	0	39.130	0	64.817	42.445	43.931	0	33.140	59.422	0	0	0	50.744	40.446	0	34.400	46.413	0	65.273	46.234	0	45.894	0	0	0	0	0	0	0	0	29.289	58.086	23.588	46.688	0	44.038	0	0	0	0	0	0
Acema1-720691	100.000	26.957	0	0	0	0	0	27.778	0	23.919	32.647	23.776	0	24.737	0	32.286	0	0	0	27.852	23.214	0	0	0	24.038	47.661	26.158	0	0	0	0	0	0	0	26.132	0	0	25.000	30.812	0	0	0	0	0	0	0	0	0	0
Acema1-632719	100.000	61.197	43.119	40.768	39.928	82.657	43.223	70.059	56.554	51.866	85.199	68.251	68.235	40.448	70.342	76.417	43.615	42.620	46.309	83.643	56.629	32.904	48.611	68.714	41.941	87.184	57.116	44.766	67.269	41.261	37.528	31.204	43.253	42.329	41.308	40.449	41.553	49.119	85.379	49.497	65.669	38.669	61.284	42.115	43.222	47.922	39.083	42.222	35.970
Acema1-591164	100.000	73.861	43.305	44.989	45.588	80.038	44.259	52.113	66.598	42.116	84.542	73.814	73.523	40.373	78.587	81.600	45.657	47.174	44.196	81.445	65.369	45.437	49.796	78.261	45.122	85.659	67.083	43.841	71.401	44.111	43.149	43.762	48.837	45.657	42.505	44.255	41.770	38.864	85.913	40.678	79.919	47.307	68.803	47.085	47.209	45.287	44.866	47.414	41.770
Acema1-745259	100.000	0	25.949	0	0	33.138	23.580	24.820	26.554	0	28.916	0	0	0	25.208	34.242	0	0	0	30.321	26.857	0	0	26.997	0	37.391	25.779	37.500	25.146	0	27.273	0	23.964	24.928	0	24.148	24.926	26.064	32.945	0	26.997	0	24.523	0	26.113	0	0	25.937	26.744
Acema1-591659	100.000	26.277	0	0	0	54.237	0	33.835	0	0	44.361	0	0	0	0	38.346	0	0	0	35.821	0	0	0	0	0	60.741	0	0	0	0	0	0	0	0	0	0	0	0	43.624	0	0	0	0	0	0	0	0	0	0
Acema1-436626	100.000	30.357	0	0	0	42.537	0	37.681	25.856	27.586	42.633	32.746	35.333	27.134	31.868	32.308	0	0	0	47.248	0	24.219	0	31.970	0	59.873	0	25.517	32.601	29.537	0	24.252	0	26.540	0	35.055	25.279	0	33.597	0	30.233	26.996	31.461	0	0	0	0	0	29.930
Acema1-83865	100.000	63.984	0	0	0	75.391	22.973	55.414	47.750	0	80.729	55.911	56.835	31.118	57.587	79.156	23.978	22.277	25.926	74.872	49.486	27.356	27.143	63.270	26.567	82.120	48.858	24.234	59.069	23.204	24.352	26.005	23.773	23.269	22.059	22.865	26.627	0	81.703	0	63.728	24.933	58.974	0	23.140	23.188	25.079	22.788	25.714
Acema1-181450	100.000	48.297	58.182	67.368	65.000	72.232	64.000	50.367	49.104	36.493	71.256	51.240	50.117	55.446	50.995	65.434	63.000	63.000	61.538	73.606	39.858	0	62.281	53.919	65.306	78.755	61.111	43.713	50.244	56.250	64.000	41.256	59.000	64.078	61.386	45.625	67.327	66.667	69.676	64.341	48.795	56.637	39.231	60.377	0	58.416	63.000	60.000	63.366
Acema1-612386	100.000	46.110	44.575	44.315	44.706	57.185	43.820	52.493	49.123	49.263	53.868	54.885	54.310	46.418	53.372	55.718	46.765	46.765	44.838	53.372	52.353	40.111	44.767	49.560	45.401	57.225	52.199	42.012	50.585	46.471	44.838	44.253	43.678	45.723	45.906	45.748	46.269	46.291	50.847	42.899	49.560	44.412	51.862	48.529	43.732	42.535	41.690	44.412	45.646
Acema1-319799	100.000	33.992	24.627	25.783	23.198	32.072	23.773	28.409	35.700	31.667	25.253	32.308	33.268	24.490	35.548	36.926	24.939	25.558	23.404	35.352	27.033	26.932	23.129	36.038	23.270	33.399	24.156	32.995	33.716	23.736	25.122	29.213	25.623	27.108	26.154	27.179	26.515	29.508	32.885	27.419	35.795	24.486	27.379	24.331	24.821	27.675	23.729	26.781	23.419
Acema1-745270	100.000	55.319	0	0	37.179	0	34.940	0	0	0	0	0	0	0	62.963	37.545	0	0	0	0	0	0	0	65.517	0	0	0	0	37.179	0	0	0	0	0	0	0	0	0	37.097	0	47.907	0	46.429	45.833	0	0	38.636	0	0
Acema1-627552	100.000	56.125	39.706	37.705	45.205	64.809	39.344	52.284	42.314	40.541	71.444	50.000	54.993	38.983	52.412	67.483	36.986	36.986	42.623	66.439	42.837	48.333	34.286	55.814	40.278	70.627	31.878	36.585	48.441	39.344	41.176	42.857	39.062	41.538	36.923	39.344	39.884	42.623	66.484	33.824	58.600	37.838	41.726	41.791	42.623	34.426	40.000	39.062	40.984
Acema1-737178	100.000	43.084	32.287	30.112	31.674	48.115	24.104	46.841	45.475	38.696	56.061	49.234	49.254	31.683	46.753	50.531	30.588	26.275	26.549	46.934	39.270	30.816	39.627	46.444	30.444	57.428	40.678	24.229	25.220	30.886	28.758	29.684	31.081	23.111	31.667	29.345	25.410	30.407	54.113	23.556	46.398	29.065	41.002	30.349	31.614	30.856	24.891	30.856	25.833
Acema1-468032	100.000	52.618	41.223	38.544	40.957	70.811	40.489	55.271	53.803	55.908	72.423	53.728	54.124	42.466	53.141	67.914	42.350	42.896	41.979	59.791	54.642	39.200	47.339	54.805	41.520	77.922	54.167	40.217	52.660	43.017	37.852	36.675	40.267	39.785	41.873	41.713	41.791	40.106	68.365	40.385	55.526	38.950	52.442	40.984	38.259	42.458	41.803	40.162	41.504
Acema1-242619	100.000	43.452	22.557	20.816	21.459	73.556	21.681	25.714	28.388	23.512	74.346	39.018	39.852	25.455	38.421	69.957	23.121	24.449	26.066	67.482	22.388	23.318	24.576	42.675	22.090	81.187	22.288	22.791	38.744	23.634	21.418	22.419	21.733	22.670	20.679	24.460	25.404	23.349	71.483	25.857	42.930	22.353	22.911	22.388	21.866	22.754	24.700	22.207	23.798
Acema1-751230	100.000	50.689	31.429	31.356	28.302	77.482	44.643	46.667	47.348	48.788	81.186	56.034	53.159	41.538	59.580	81.771	46.032	46.032	41.270	80.061	44.828	30.909	38.571	55.992	34.091	90.422	53.226	44.681	56.592	34.118	44.444	46.032	48.276	50.000	33.803	42.424	38.571	34.722	81.282	43.182	57.294	42.857	64.045	41.667	47.619	32.143	38.462	46.296	35.537
Acema1-580016	100.000	34.104	30.508	30.508	29.630	63.314	29.915	31.852	37.354	37.549	52.778	35.925	36.056	26.277	37.815	58.621	27.684	27.684	29.655	54.044	34.286	32.759	28.966	35.795	30.159	69.817	33.333	31.897	32.432	25.789	31.356	0	28.481	29.661	29.787	30.275	29.268	30.645	60.355	33.010	36.723	25.414	43.005	30.534	28.676	26.943	27.461	0	29.167
Acema1-451686	100.000	50.617	51.282	64.815	64.815	72.593	51.724	45.564	47.154	70.370	77.723	47.188	47.654	43.000	53.030	71.220	55.696	55.696	61.111	54.106	54.167	56.140	45.588	55.754	50.000	85.504	40.291	45.283	50.990	54.545	62.295	60.938	50.746	56.061	52.542	62.264	62.963	57.627	73.399	77.027	54.731	64.912	41.748	51.064	50.000	59.259	51.724	44.681	45.977
Acema1-761472	100.000	62.405	43.907	45.487	44.370	81.499	43.375	63.268	51.935	51.343	82.212	63.524	57.143	46.010	63.651	79.553	44.000	44.040	46.117	80.476	55.873	41.265	41.369	69.290	44.335	83.094	50.175	42.314	47.779	34.990	41.017	43.387	45.085	44.338	44.898	44.983	43.019	43.426	82.775	42.907	70.048	42.308	58.667	44.663	40.979	41.681	41.693	43.238	43.822
Acema1-71792	100.000	61.111	0	0	0	55.424	0	47.761	43.564	43.609	56.809	40.909	34.110	0	35.440	52.500	0	0	0	48.304	41.844	0	0	57.143	0	63.621	28.212	0	26.019	0	0	0	0	0	0	0	0	0	50.739	0	57.143	0	30.899	0	0	0	0	0	0
Acema1-612225	100.000	61.053	36.512	36.754	36.385	77.143	37.990	58.911	44.420	51.579	82.819	58.864	61.619	37.772	52.821	73.581	32.906	32.059	38.005	72.103	50.667	32.906	40.447	64.039	36.038	81.978	51.372	36.321	58.025	0	38.600	38.503	36.136	37.811	38.056	38.409	39.456	40.881	77.632	37.313	65.122	38.133	54.613	36.750	37.719	35.171	38.291	36.972	37.939
Acema1-737981	100.000	38.560	0	0	0	56.749	0	20.906	29.926	28.014	53.814	21.622	22.162	0	41.879	56.193	0	0	0	42.497	26.882	0	0	40.673	0	64.806	30.877	0	32.533	0	0	0	0	0	0	0	0	0	60.653	0	41.489	0	26.825	0	0	0	0	0	0
Acema1-300330	100.000	32.057	32.082	31.162	29.263	36.378	32.415	31.546	33.333	33.501	31.618	27.155	28.941	25.000	34.932	55.903	28.319	29.778	28.367	54.854	37.908	29.760	0	43.416	26.852	65.327	36.111	28.529	43.088	27.570	30.990	24.608	30.400	30.707	29.268	26.282	36.570	27.993	50.658	0	40.268	32.315	39.623	30.168	29.752	0	0	32.215	35.511
Acema1-188392	100.000	71.403	50.916	50.364	52.553	57.317	53.244	32.584	36.238	64.760	71.505	67.207	37.102	51.845	67.831	67.535	52.490	47.510	51.920	71.429	67.054	51.894	55.080	80.899	53.422	78.018	66.480	50.631	67.794	51.141	35.171	33.846	50.864	51.259	53.283	50.854	47.247	47.358	66.314	50.775	77.562	50.000	66.846	52.299	52.772	53.244	52.886	50.647	48.790
Acema1-407865	100.000	35.439	29.412	36.585	28.649	52.981	32.673	42.424	28.633	27.138	56.191	33.825	40.084	36.471	24.355	45.126	41.667	41.667	0	47.797	31.947	37.805	41.096	41.068	36.471	60.643	31.542	43.548	35.859	32.432	32.979	38.462	34.862	34.545	36.082	54.098	48.611	47.312	53.322	35.135	33.686	36.585	32.394	41.463	0	36.471	36.145	36.585	42.466
Acema1-726260	100.000	34.160	0	0	0	44.868	28.097	0	0	0	45.455	0	38.123	29.200	32.523	38.764	0	0	0	50.746	34.018	0	0	43.620	28.035	0	36.086	0	0	30.284	0	0	0	0	0	26.686	29.023	0	50.565	0	40.413	27.066	0	0	28.280	27.586	0	0	0
Acema1-706757	100.000	68.896	49.286	39.921	37.750	85.445	49.462	35.655	63.212	55.932	85.167	69.474	68.605	52.424	70.968	37.790	37.548	36.590	51.670	82.119	68.793	47.576	52.197	69.498	49.828	88.206	38.095	49.913	68.591	48.668	38.973	44.733	44.901	45.937	49.655	50.000	36.965	36.505	82.363	36.842	72.529	50.000	63.489	51.083	47.160	50.991	36.187	44.260	37.795
Acema1-597700	100.000	0	0	0	0	0	0	38.532	46.903	49.558	0	0	36.486	0	0	64.925	0	0	0	47.887	0	0	0	52.459	0	0	36.364	0	0	0	0	0	0	0	0	0	0	0	47.788	0	34.545	0	50.909	0	0	0	0	0	0
Acema1-307941	100.000	46.748	44.869	42.720	43.775	52.142	54.159	42.607	42.717	41.586	81.154	38.519	65.619	43.232	70.039	72.464	42.857	43.043	42.991	51.197	39.184	42.659	34.420	42.996	42.301	78.771	40.557	42.157	64.327	42.967	44.269	42.672	42.514	43.907	51.481	44.883	44.086	26.971	50.741	0	39.147	53.309	41.118	43.233	41.317	44.950	42.353	45.401	40.691
Acema1-773462	100.000	54.233	36.047	42.494	37.556	31.890	44.638	31.873	31.148	31.020	82.619	32.922	42.581	39.413	62.028	75.283	40.141	41.135	39.588	74.795	59.479	39.286	31.950	44.064	42.579	85.909	43.735	38.710	56.279	45.269	36.866	36.986	40.244	37.383	42.424	44.275	47.179	50.721	79.318	51.079	54.817	44.389	56.220	46.292	35.189	38.227	36.000	35.913	43.333
Acema1-354718	100.000	53.025	33.758	31.111	32.301	73.455	35.714	54.137	54.523	48.218	78.832	57.258	59.833	31.399	52.398	75.843	35.586	36.036	34.513	69.501	52.304	32.093	35.765	56.940	35.616	81.603	51.408	31.658	52.475	34.211	35.268	34.375	34.071	32.547	33.937	33.036	36.321	0	78.909	0	56.560	33.929	46.679	34.685	35.268	31.977	35.455	33.929	36.073
Acema1-670165	100.000	0	0	0	0	39.482	0	0	0	0	39.590	0	0	0	0	26.641	0	0	0	27.572	0	0	0	0	0	46.230	0	0	0	0	0	0	0	0	0	0	0	0	30.945	0	0	0	0	0	0	0	0	0	0
[truncated: 4,401 more rows]
[truncated: 86 more columns]

## Sheet: Source_Data_file_5B
ProteinID	Acema	Altal	Amamu	Amarub	Amath	Amore	Armga	Artbe	Artol	Ascim	Ascsa	Aspcl	Aspfl	Aurde	Aurpu	Bissp	Boled	Boledp	Botbo	Botci	Calful	Cananz	Canta	Cenge	CerAGI	Chalo	Chove	Clasp	Clafu	Conpu	Copci	Copmic	Corgl	Crula	Dacsp	Fibsp	Gaumor	Gigro	Glalo	Gloin	Glost	Gyman	Gyresc	Gyrli	Hebcy	Hetan	Hydru	Hypsu	Hyssto
[truncated: 6,670 more rows]
[truncated: 86 more columns]

[truncated: 1 more sheets: Source_Data_file_5C]
