# Supplementary material for: Large-scale genome sequencing of mycorrhizal fungi provides insights into the early evolution of symbiotic traits
Source: Nat Commun. 2020 Oct 12;11:5125. doi: 10.1038/s41467-020-18795-w (PMC7550596; doi:10.1038/s41467-020-18795-w)
Supplement: Supplementary file 21 — Source Data [file 41467_2020_18795_MOESM21_ESM.zip › Source Data/Source_Data_Supplementary_figure_6.xlsx]

## Sheet: Figure 6b
Figure 6b
CAZymes	Lacbi2	Amamu1	Hebcy2	Pilcr1	Paxin1	Tubma1	Cenge3	Acema1	Melbi1	Rhier1	Oidma1
GH5_5	1	0	1	-1	-1	1	1	-1	1	-1	1
GH6	0	0	0	0	0	1	-1	-1	1	-1	1
GH7	0	0	1	-1	0	0	-1	-1	1	1	1
GH8	0	0	0	0	0	0	0	0	0	0	1
GH9	-1	-1	0	1	-1	0	0	0	0	0	0
GH45	0	0	-1	1	0	-1	-1	-1	-1	1	1
AA10	0	0	0	0	0	0	0	0	0	0	0
(X)-CBM1-(X)	1	0	1	0	0	0	-1	1	1	1	1
GH5_4	0	0	0	0	0	0	0	0	-1	0	1
GH12	1	0	1	1	0	1	1	-1	1	1	1
GH44	0	0	0	0	0	0	0	0	0	0	0
GH74	0	0	0	0	0	-1	0	-1	1	-1	1
AA9	-1	1	1	-1	1	-1	-1	1	1	-1	1
GH5_7	0	0	0	0	1	0	-1	-1	-1	1	1
GH10	0	0	-1	0	1	-1	-1	-1	1	1	1
GH11	0	0	0	0	0	0	0	1	1	1	1
GH26	0	0	0	0	0	0	0	-1	0	-1	0
GH30_2	0	0	0	0	0	0	0	0	1	0	0
GH30_7	0	0	0	0	0	0	0	-1	-1	0	1
GH67	0	0	0	0	0	0	0	1	1	-1	1
GH115	0	0	0	0	-1	0	-1	-1	1	-1	1
GH134	0	0	0	0	0	0	0	0	0	0	0
GH43	0	1	1	-1	0	1	-1	1	1	-1	1
GH51	0	0	0	-1	-1	-1	1	-1	1	1	1
GH54	0	0	0	0	0	0	0	-1	1	-1	1
GH62	0	0	0	0	0	0	0	-1	-1	-1	1
GH93	0	0	0	1	0	0	-1	-1	1	-1	1
GH28	1	0	1	1	1	1	1	1	1	1	1
GH53	0	0	1	0	0	0	1	-1	1	1	1
GH78	0	0	0	0	0	1	-1	-1	1	1	1
GH88	-1	0	-1	-1	-1	0	0	-1	-1	0	1
GH105	0	0	0	0	0	-1	0	-1	1	-1	1
GH127	0	0	0	0	0	0	0	-1	1	1	1
PL1	0	0	0	0	0	-1	0	-1	1	1	1
PL3	0	0	0	0	0	0	-1	-1	0	0	0
PL4	0	0	0	0	0	-1	0	1	1	0	-1
PL9	0	0	0	0	0	0	0	0	0	0	0
PL11	0	0	0	0	0	0	0	0	0	0	0
CE8	1	0	1	-1	0	1	1	1	1	1	1
CE12	0	0	-1	-1	0	1	-1	1	-1	-1	1
